# Supplementary material for: Exon-junction complex association with stalled ribosomes and slow translation-independent disassembly
Source: Nat Commun. 2024 May 17;15:4209. doi: 10.1038/s41467-024-48371-5 (PMC11101648; doi:10.1038/s41467-024-48371-5)
Supplement: Supplementary file 4 — Supplementary Data 1 [file 41467_2024_48371_MOESM4_ESM.xlsx]

## Sheet: A - Replicate I
SUPPLEMENTAL Data 1 - List of assigned reads number per gene - Replicate I												(MEAN Ab0) Assigned immunoprecipitated reads per million (RPM) per gene(Ab(g) from untreated samples are averaged between both replicates I and II
Number of assigned reads per gene for each sample in replicate I data set. data sets (62,657 genes in the hg38.109 reference human genome) (Columns D to L). Cells are treated 0, 60 or 120 minutes with DRB. Inp0, Inp60 and Inp120 are reads from RNA-sequencing of gradient fractions (Inputs). RNAs immunoprecipitated from gradient fractions with anti-HA antibodies (Ab0, Ab60 and Ab120) or without ant…															Sequenced reads are normalized for sequencing depth and average transcript length : RPKM, reads per million per kilobase
	Sum of assigned reads =		12429208	13232503	15974742	17351876	10944913	17326737	14507616	15084527	17495392				266357	392244	413108	294603	375441	403337	322369	389007	408900
0_Geneid	0_Gene Name	Length	Ab0-I	blk0-I	Inp0-I	Ab60-I	blk60-I	Inp60-I	Ab120-I	blk120-I	Inp120-I	Ab0I-II RPM	MEAN AB0	Ab0-I RPM	Ab0-I RPKM	blk0-I RPKM	Inp0-I RPKM	Ab60-I RPKM	blk60-I RPKM	Inp60-I RPKM	Ab120-I RPKM	blk120-I RPKM	Inp120-I RPKM
ENSG00000121410	A1BG	3999	0	0	0	1	0	0	0	0	0	0.148652	0.0743258	0	0	0	0	0.0144113	0	0	0	0	0
ENSG00000268895	A1BG-AS1	3374	1	2	0	1	1	0	0	0	0	0.0495505	0.0650031	0.0804556	0.0238458	0.0447964	0	0.0170808	0.0270796	0	0	0	0
ENSG00000148584	A1CF	9603	0	2	1	0	0	0	0	1	0	0	0	0	0	0.0157391	0.00651867	0	0	0	0	0.00690337	0
ENSG00000175899	A2M	6318	7	6	17	6	13	17	7	21	22	0.693707	0.628449	0.56319	0.0891405	0.0717678	0.168436	0.05473	0.187997	0.155293	0.0763699	0.220347	0.19903
ENSG00000245105	A2M-AS1	2948	5	10	3	21	0	9	13	0	5	0.693707	0.547993	0.402278	0.136458	0.256348	0.063703	0.41053	0	0.176197	0.303962	0	0.0969435
ENSG00000166535	A2ML1	7156	1	0	0	2	2	0	0	0	0	0.0495505	0.0650031	0.0804556	0.0112431	0	0	0.0161069	0.0255357	0	0	0	0
ENSG00000256661	A2ML1-AS1	452	0	0	0	0	0	0	0	0	0	0	0	0	0	0	0	0	0	0	0	0	0
ENSG00000256904	A2ML1-AS2	386	0	0	0	0	0	0	0	0	0	0	0	0	0	0	0	0	0	0	0	0	0
ENSG00000256069	A2MP1	4130	0	0	0	0	0	0	0	0	0	0	0	0	0	0	0	0	0	0	0	0	0
ENSG00000184389	A3GALT2	1023	2	0	4	2	0	0	2	16	0	0.0991011	0.130006	0.160911	0.157294	0	0.244766	0.11267	0	0	0.134759	1.03684	0
ENSG00000128274	A4GALT	3358	325	170	102	752	154	96	456	123	67	23.041	24.5945	26.1481	7.7868	3.82584	1.90145	12.906	4.19013	1.64996	9.36026	2.42825	1.14043
ENSG00000118017	A4GNT	1779	0	0	0	0	0	0	0	0	0	0	0	0	0	0	0	0	0	0	0	0	0
ENSG00000094914	AAAS	4727	2082	1442	1316	2739	1133	1374	1529	1446	1444	88.2991	127.904	167.509	35.4366	23.0535	17.4276	33.3934	21.8994	16.7758	22.2959	20.2792	17.4605
ENSG00000081760	AACS	16039	661	332	305	932	272	379	587	408	363	83.4431	68.3121	53.1812	3.31574	1.5643	1.19039	3.34882	1.54946	1.36378	2.5227	1.68636	1.29362
ENSG00000250420	AACSP1	1095	0	0	0	0	0	0	0	0	0	0	0	0	0	0	0	0	0	0	0	0	0
ENSG00000114771	AADAC	1632	0	0	1	0	0	0	1	0	0	0	0	0	0	0	0.0383571	0	0	0	0.0422361	0	0
ENSG00000197953	AADACL2	5071	0	0	0	0	0	0	0	0	0	0	0	0	0	0	0	0	0	0	0	0	0
ENSG00000242908	AADACL2-AS1	635	0	0	0	0	0	0	0	0	0	0	0	0	0	0	0	0	0	0	0	0	0
ENSG00000188984	AADACL3	4055	0	0	0	0	0	0	0	4	0	0	0	0	0	0	0	0	0	0	0	0.0653939	0
ENSG00000204518	AADACL4	2027	0	1	0	0	0	0	0	5	0	0	0	0	0	0.0372824	0	0	0	0	0	0.163525	0
ENSG00000240602	AADACP1	1193	0	0	0	0	0	0	0	0	0	0	0	0	0	0	0	0	0	0	0	0	0
ENSG00000109576	AADAT	2970	0	0	0	0	0	0	0	0	0	0	0	0	0	0	0	0	0	0	0	0	0
ENSG00000158122	AAED1	3098	67	88	172	97	46	216	76	76	186	6.73887	6.0647	5.39053	1.74	2.14664	3.47547	1.80445	1.35664	4.02398	1.69097	1.6263	3.43169
ENSG00000103591	AAGAB	4138	642	688	673	1219	585	958	1156	894	1038	65.2581	58.4553	51.6525	12.4825	12.5648	10.181	16.9772	12.9167	13.3616	19.2562	14.3224	14.3378
ENSG00000115977	AAK1	24843	2435	1705	471	3295	1364	438	3008	1891	470	162.427	179.168	195.91	7.8859	5.18655	1.18681	7.64372	5.01647	1.01754	8.34599	5.0461	1.08136
ENSG00000087884	AAMDC	1936	18	15	64	30	20	93	14	15	98	1.58562	1.51691	1.4482	0.748038	0.585523	2.06938	0.893037	0.94387	2.77243	0.498456	0.513635	2.89332
ENSG00000127837	AAMP	3055	777	934	1481	793	713	1441	627	994	1401	52.5236	57.5188	62.514	20.4629	23.1043	30.3466	14.9594	21.3239	27.223	14.1469	21.5697	26.2122
ENSG00000129673	AANAT	2156	8	15	5	7	4	2	4	2	6	0.247753	0.445699	0.643645	0.298537	0.525776	0.145174	0.187113	0.169511	0.0535383	0.127884	0.0614964	0.159067
ENSG00000131043	AAR2	7291	274	310	317	477	332	346	336	333	340	36.1223	29.0836	22.0448	3.02357	3.21316	2.72169	3.77038	4.16043	2.73888	3.17655	3.02779	2.66544
ENSG00000205002	AARD	2404	3	0	1	5	0	0	0	0	1	0.0991011	0.170234	0.241367	0.100402	0	0.0260394	0.119864	0	0	0	0	0.0237762
ENSG00000090861	AARS	10248	10171	7378	8912	10854	5629	8542	7851	9496	9006	875.36	846.837	818.314	79.8511	54.4073	54.438	61.0386	50.1857	48.1065	52.8068	61.4285	50.2307
ENSG00000124608	AARS2	5242	352	161	81	431	165	86	199	182	69	21.7031	25.0118	28.3204	5.40259	2.32106	0.967284	4.73842	2.87591	0.946858	2.61674	2.30167	0.752365
ENSG00000266967	AARSD1	3704	228	13	9	180	9	2	71	1	6	8.02719	13.1855	18.3439	4.95245	0.265235	0.152103	2.80063	0.222003	0.0311632	1.32127	0.0178977	0.0925884
ENSG00000249038	AARSP1	453	0	0	0	0	0	0	0	0	0	0	0	0	0	0	0	0	0	0	0	0	0
ENSG00000157426	AASDH	4654	159	37	40	214	21	52	166	9	46	11.6939	12.2432	12.7924	2.7487	0.600805	0.538022	2.64997	0.412269	0.644852	2.45859	0.128199	0.564947
ENSG00000149313	AASDHPPT	6003	34	75	87	37	70	201	42	50	136	5.64876	4.19213	2.73549	0.455688	0.944172	0.907229	0.355211	1.06541	1.93246	0.482264	0.552166	1.29493
ENSG00000008311	AASS	10816	0	0	0	0	4	0	0	0	0	0	0	0	0	0	0	0	0.0337894	0	0	0	0
ENSG00000215458	AATBC	4874	9	0	0	23	5	0	8	34	0	0.89191	0.808005	0.724101	0.148564	0	0	0.271954	0.0937286	0	0.113138	0.462447	0
ENSG00000275700	AATF	12155	826	1265	1094	1365	942	1096	802	1307	1042	67.7851	67.1207	66.4564	5.46741	7.86491	5.63415	6.47189	7.08082	5.20402	4.54803	7.12835	4.89992
ENSG00000181409	AATK	13177	18	5	6	22	5	4	14	4	2	1.98202	1.71511	1.4482	0.109904	0.0286755	0.0285037	0.0962187	0.034669	0.0175197	0.0732345	0.0201239	0.00867541
ENSG00000254180	AB015752.1	4788	0	16	0	0	0	0	0	0	0	0	0	0	0	0.252536	0	0	0	0	0	0	0
ENSG00000281376	ABALON	1903	0	0	0	0	0	0	0	0	0	0	0	0	0	0	0	0	0	0	0	0	0
ENSG00000183044	ABAT	9713	86	10	7	78	9	10	57	6	6	6.04517	6.48218	6.91919	0.712363	0.0778045	0.0451139	0.462802	0.0846597	0.0594196	0.404506	0.0409512	0.0353081
ENSG00000283544	ABBA01000935.2	838	0	0	0	0	0	0	0	0	0	0	0	0	0	0	0	0	0	0	0	0	0
ENSG00000265233	ABBA01006766.1	169	0	0	0	0	0	0	0	0	0	0	0	0	0	0	0	0	0	0	0	0	0
ENSG00000165029	ABCA1	11343	2	3	1	2	1	1	0	6	1	0.0991011	0.130006	0.160911	0.014186	0.0199872	0.00551872	0.0101614	0.00805489	0.0050881	0	0.0350664	0.00503905
ENSG00000154263	ABCA10	8405	0	4	0	3	0	1	1	1	0	0.297303	0.148652	0	0	0.035965	0	0.0205701	0	0.00686666	0.00820099	0.00788734	0
ENSG00000251595	ABCA11P	2790	0	0	0	0	0	0	0	0	0	0	0	0	0	0	0	0	0	0	0	0	0
ENSG00000144452	ABCA12	9614	0	0	0	3	0	0	6	1	0	0.0495505	0.0247753	0	0	0	0	0.0179834	0	0	0.0430181	0.00689547	0
ENSG00000179869	ABCA13	19075	0	5	0	0	1	0	1	1	0	0	0	0	0	0.019809	0	0	0.00478986	0	0.00361359	0.00347539	0
ENSG00000238098	ABCA17P	6574	0	0	0	0	0	0	0	0	0	0	0	0	0	0	0	0	0	0	0	0	0
ENSG00000107331	ABCA2	11500	2946	2568	1262	5704	2724	1284	3333	2541	1291	249.735	243.379	237.022	20.6106	16.8754	6.86954	28.5848	21.642	6.44392	19.9775	14.6479	6.4166
ENSG00000167972	ABCA3	7804	19	39	24	16	40	25	22	63	26	2.57663	2.05264	1.52866	0.195881	0.377664	0.192513	0.118156	0.468307	0.184887	0.194316	0.53517	0.190429
ENSG00000198691	ABCA4	8547	10	9	15	16	18	21	9	16	13	1.23876	1.02166	0.804556	0.0941332	0.0795769	0.109861	0.107885	0.192418	0.141804	0.0725826	0.124101	0.0869373
ENSG00000154265	ABCA5	13158	266	40	22	445	44	36	336	34	24	19.4238	20.4125	21.4012	1.62648	0.229736	0.104664	1.94905	0.305528	0.157905	1.76016	0.1713	0.104255
ENSG00000154262	ABCA6	14158	0	10	0	1	1	0	0	7	0	0	0	0	0	0.0533772	0	0.00407054	0.00645336	0	0	0.0327766	0
ENSG00000064687	ABCA7	9591	2509	1120	615	3453	1033	474	1876	1296	461	143.151	172.507	201.863	21.0472	8.82495	4.014	20.7485	9.84066	2.85232	13.4826	8.95797	2.74735
ENSG00000141338	ABCA8	11246	0	1	1	0	0	1	0	17	1	0	0	0	0	0.00671986	0.00556632	0	0	0.00513198	0	0.100212	0.00508251
ENSG00000154258	ABCA9	9024	0	0	0	0	1	0	1	1	0	0	0	0	0	0	0	0	0.0101249	0	0.00763844	0.00734631	0
ENSG00000231749	ABCA9-AS1	2990	0	0	0	0	0	0	0	0	0	0	0	0	0	0	0	0	0	0	0	0	0
ENSG00000085563	ABCB1	6422	14	6	31	32	20	49	25	25	31	2.22977	1.67808	1.12638	0.175394	0.0706056	0.302174	0.287166	0.284543	0.440361	0.268333	0.25807	0.27591
ENSG00000135776	ABCB10	4268	170	129	102	222	108	315	204	188	197	19.7707	16.7241	13.6775	3.20465	2.28414	1.49604	2.99766	2.312	4.25961	3.29465	2.92013	2.63826
ENSG00000274099	ABCB10P1	2181	0	0	0	0	0	0	0	0	0	0	0	0	0	0	0	0	0	0	0	0	0
ENSG00000261524	ABCB10P3	2166	0	0	0	0	0	0	0	0	0	0	0	0	0	0	0	0	0	0	0	0	0
ENSG00000260053	ABCB10P4	2184	0	0	0	0	0	0	0	0	0	0	0	0	0	0	0	0	0	0	0	0	0
ENSG00000073734	ABCB11	7715	1	0	1	0	1	0	0	0	0	0	0.0402278	0.0804556	0.0104285	0	0.00811391	0	0.0118427	0	0	0	0
ENSG00000005471	ABCB4	7728	0	5	0	3	2	0	0	0	0	0	0	0	0	0.0488946	0	0.0223721	0.0236456	0	0	0	0
ENSG00000004846	ABCB5	8796	0	8	0	0	0	1	0	5	0	0	0	0	0	0.0687326	0	0	0	0.00656142	0	0.0376837	0
ENSG00000115657	ABCB6	5205	55	0	14	34	10	9	15	36	1	3.22078	3.82292	4.42506	0.850156	0	0.168373	0.376454	0.175536	0.0997941	0.198644	0.458511	0.0109813
ENSG00000131269	ABCB7	5364	242	275	277	373	239	422	319	372	362	24.1311	21.8007	19.4703	3.6298	3.87438	3.23264	4.0075	4.07096	4.54053	4.09926	4.59751	3.85741
ENSG00000197150	ABCB8	9336	1119	770	528	1639	741	497	1061	895	612	67.8347	78.9323	90.0299	9.6433	6.23287	3.54029	10.1175	7.25179	3.07241	7.83355	6.35522	3.74686
ENSG00000150967	ABCB9	13282	195	108	44	290	107	78	141	42	60	13.9237	14.8063	15.6889	1.18121	0.614495	0.207374	1.25831	0.736051	0.338933	0.731745	0.20963	0.258205
ENSG00000103222	ABCC1	8736	623	440	234	866	444	431	697	749	339	57.6768	53.9003	50.1239	5.73762	3.80626	1.67675	5.71293	4.64363	2.8474	5.49951	5.68378	2.21801
ENSG00000124574	ABCC10	8087	367	114	54	536	92	45	273	48	41	23.1897	26.3584	29.5272	3.6512	1.06531	0.417996	3.81971	1.03941	0.32115	2.32691	0.393479	0.289783
ENSG00000121270	ABCC11	8469	2	4	0	5	0	0	4	10	1	0.297303	0.229107	0.160911	0.019	0.0356932	0	0.0340245	0	0	0.0325561	0.0782774	0.00674907
ENSG00000140798	ABCC12	9897	0	1	1	0	6	0	0	2	0	0	0	0	0	0.0076358	0.00632503	0	0.0553905	0	0	0.0133966	0
ENSG00000243064	ABCC13	3842	0	0	0	0	0	0	0	0	0	0	0	0	0	0	0	0	0	0	0	0	0
ENSG00000023839	ABCC2	7837	1327	202	212	2500	217	443	1380	254	353	124.62	115.692	106.765	13.6232	1.94787	1.69337	18.3842	2.52987	3.2624	12.1376	2.14858	2.57455
ENSG00000108846	ABCC3	9615	1182	709	522	2064	500	601	1562	591	616	79.0331	87.0658	95.0986	9.89065	5.57256	3.3985	12.3713	4.75126	3.60752	11.1979	4.0748	3.66191
ENSG00000125257	ABCC4	8629	222	157	139	405	155	285	314	273	245	22.7437	20.3024	17.8612	2.0699	1.37498	1.00837	2.70488	1.64119	1.9062	2.50826	2.09735	1.62286
ENSG00000114770	ABCC5	11365	1267	195	144	1954	183	257	1494	214	221	51.3839	76.6606	101.937	8.96941	1.29665	0.793157	9.90852	1.47119	1.30511	9.06119	1.24828	1.11147
ENSG00000223882	ABCC5-AS1	469	0	1	0	0	0	0	0	0	0	0.0495505	0.0247753	0	0	0.161133	0	0	0	0	0	0	0
ENSG00000091262	ABCC6	6908	87	16	29	130	30	25	70	12	33	10.1083	8.55398	6.99964	1.01327	0.175035	0.262792	1.08454	0.396786	0.208868	0.698473	0.115159	0.273047
ENSG00000256340	ABCC6P1	1170	0	0	0	0	0	0	0	0	0	0	0	0	0	0	0	0	0	0	0	0	0
ENSG00000255277	ABCC6P2	590	0	0	0	0	0	0	0	0	0	0	0	0	0	0	0	0	0	0	0	0	0
ENSG00000006071	ABCC8	27254	0	3	0	2	0	0	0	17	2	0	0	0	0	0.00831858	0	0.00422915	0	0	0	0.0413511	0.00419446
ENSG00000069431	ABCC9	17483	0	0	1	0	2	0	1	4	0	0	0	0	0	0	0.00358055	0	0.0104521	0	0.00394265	0.0151674	0
ENSG00000101986	ABCD1	4238	1483	2703	1105	2078	2536	1025	1518	3068	1017	121.448	120.382	119.316	28.1538	48.1996	16.3218	28.2578	54.6734	13.9587	24.6896	47.9913	13.7163
ENSG00000215151	ABCD1P2	1601	0	0	0	0	0	0	0	0	0	0	0	0	0	0	0	0	0	0	0	0	0
ENSG00000261233	ABCD1P3	605	0	0	0	0	0	0	0	0	0	0	0	0	0	0	0	0	0	0	0	0	0
ENSG00000225293	ABCD1P4	604	0	0	0	0	0	0	0	0	0	0	0	0	0	0	0	0	0	0	0	0	0
ENSG00000214330	ABCD1P5	754	0	0	0	0	0	0	0	0	0	0	0	0	0	0	0	0	0	0	0	0	0
ENSG00000173208	ABCD2	6290	0	0	0	0	0	0	0	0	1	0	0	0	0	0	0	0	0	0	0	0	0.00908711
ENSG00000117528	ABCD3	7655	374	516	329	690	684	739	743	753	756	50.5415	40.316	30.0904	3.93082	5.09404	2.6904	5.19466	8.16392	5.57163	6.69033	6.52106	5.64486
ENSG00000119688	ABCD4	8922	915	161	253	1291	174	264	995	248	316	71.8978	72.7574	73.6169	8.25117	1.36371	1.77511	8.33907	1.78186	1.70775	7.68714	1.84271	2.02442
ENSG00000164163	ABCE1	6254	224	278	314	304	218	592	215	282	529	25.2212	21.6216	18.0221	2.88169	3.35927	3.14295	2.80136	3.18483	5.4632	2.36965	2.98923	4.83475
ENSG00000204574	ABCF1	4496	2204	1460	2191	2222	1289	2392	1462	1852	2142	188.887	183.105	177.324	39.4404	24.5406	30.5058	28.4821	26.1948	30.7056	22.4143	27.3076	27.2314
ENSG00000033050	ABCF2	5158	324	308	347	401	441	354	378	676	357	33.843	29.9553	26.0676	5.05383	4.51261	4.21128	4.4804	7.81169	3.961	5.05143	8.68828	3.95606
ENSG00000285292	ABCF2	2185	3	0	3	1	2	3	10	0	4	0.247753	0.24456	0.241367	0.110465	0	0.085948	0.0263756	0.0836308	0.0792416	0.315466	0	0.104637
ENSG00000242159	ABCF2P1	1867	0	0	0	0	0	0	0	0	0	0	0	0	0	0	0	0	0	0	0	0	0
ENSG00000228769	ABCF2P2	296	0	0	0	0	0	0	0	0	0	0	0	0	0	0	0	0	0	0	0	0	0
ENSG00000161204	ABCF3	5135	3146	1268	1626	3105	1058	1367	1563	1136	1421	155.688	204.401	253.113	49.2918	18.6611	19.8219	34.8477	18.8249	15.3642	20.9808	14.6658	15.8172
ENSG00000160179	ABCG1	6121	2	7	3	2	5	4	5	9	0	0	0.0804556	0.160911	0.0262884	0.0864239	0.0306807	0.0188305	0.0746338	0.0377156	0.0563056	0.0974739	0
ENSG00000118777	ABCG2	5602	302	373	598	521	552	1189	455	645	934	34.6854	29.4915	24.2976	4.33731	5.0318	6.68227	5.3598	9.00293	12.2496	5.59851	7.63282	9.52972
ENSG00000172350	ABCG4	6231	2	6	1	4	0	0	0	0	0	0.148652	0.154781	0.160911	0.0258243	0.0727699	0.0100464	0.0369961	0	0	0	0	0
ENSG00000138075	ABCG5	3720	3	10	0	1	1	0	0	0	0	0.0991011	0.170234	0.241367	0.0648836	0.203149	0	0.0154921	0.0245609	0	0	0	0
ENSG00000143921	ABCG8	10179	0	0	0	1	0	0	0	4	0	0	0	0	0	0	0	0.00566172	0	0	0	0.0260509	0
ENSG00000143994	ABHD1	4630	6	13	2	13	0	0	8	0	3	0.545056	0.513895	0.482734	0.104262	0.212188	0.0270405	0.161814	0	0	0.1191	0	0.0370354
ENSG00000144827	ABHD10	3026	45	30	81	48	35	215	39	93	187	6.24337	4.93194	3.6205	1.19647	0.749222	1.67565	0.914168	1.05679	4.10065	0.888382	2.03743	3.53223
ENSG00000106077	ABHD11	2274	233	193	250	267	100	256	209	240	236	15.4102	17.0782	18.7462	8.2437	6.41394	6.88202	6.76666	4.01788	6.4973	6.33519	6.99663	5.93196
ENSG00000225969	ABHD11-AS1	757	0	0	0	0	0	0	0	0	0	0	0	0	0	0	0	0	0	0	0	0	0
ENSG00000100997	ABHD12	4479	1101	2260	1532	1822	2073	1451	1687	2676	1647	108.962	98.7716	88.5817	19.7771	38.1316	21.4113	23.4434	42.2869	18.6969	25.962	39.6071	21.0179
ENSG00000131969	ABHD12B	4551	7	5	3	3	1	4	6	6	3	0.445955	0.504572	0.56319	0.123751	0.0830274	0.0412649	0.0379899	0.0200762	0.0507267	0.0908758	0.0874003	0.0376783
ENSG00000139826	ABHD13	5313	66	60	75	108	44	90	76	60	74	5.59921	5.45464	5.31007	0.999449	0.853433	0.883665	1.17149	0.75666	0.977656	0.986002	0.748652	0.796101
ENSG00000248487	ABHD14A	2313	107	131	76	72	89	53	84	105	62	6.34247	7.47561	8.60875	3.7219	4.2801	2.05686	1.79395	3.51562	1.32246	2.50327	3.00941	1.53212
ENSG00000114786	ABHD14A-ACY1	4761	0	0	0	1	0	0	2	0	0	0	0	0	0	0	0	0.0121047	0	0	0.0289558	0	0
ENSG00000114779	ABHD14B	3161	1478	2510	2032	3748	2233	1886	2615	2982	2178	138.395	128.654	118.913	37.6189	60.0077	40.2407	68.3327	64.5434	34.435	57.0231	62.5391	39.3831
ENSG00000168792	ABHD15	3492	47	103	111	122	96	97	114	65	91	7.77943	5.78042	3.78142	1.08288	2.22906	1.98983	2.01344	2.5118	1.60317	2.25027	1.23398	1.48951
ENSG00000264031	ABHD15-AS1	187	0	0	0	0	0	0	0	0	0	0	0	0	0	0	0	0	0	0	0	0	0
ENSG00000204427	ABHD16A	4059	6	2	7	16	0	11	3	0	13	0.94146	0.712097	0.482734	0.118929	0.0372365	0.107956	0.227172	0	0.156407	0.0509455	0	0.183063
ENSG00000183260	ABHD16B	1491	0	0	0	0	0	0	0	0	0	0	0	0	0	0	0	0	0	0	0	0	0
ENSG00000129968	ABHD17A	6163	2601	1850	1825	4717	1846	1913	2393	2744	2003	163.913	186.589	209.265	33.9551	22.6849	18.5369	44.109	27.367	17.9146	26.7642	29.5162	18.5766
ENSG00000198658	ABHD17AP1	933	0	0	0	0	0	0	0	0	0	0	0	0	0	0	0	0	0	0	0	0	0
ENSG00000250536	ABHD17AP3	1137	0	0	0	0	0	0	0	0	0	0	0	0	0	0	0	0	0	0	0	0	0
ENSG00000229107	ABHD17AP4	909	0	0	0	0	0	0	0	0	0	0	0	0	0	0	0	0	0	0	0	0	0
ENSG00000263366	ABHD17AP5	923	0	0	0	0	0	0	0	0	0	0	0	0	0	0	0	0	0	0	0	0	0
ENSG00000226981	ABHD17AP6	1044	0	0	0	0	0	0	0	0	0	0	0	0	0	0	0	0	0	0	0	0	0
ENSG00000260864	ABHD17AP7	595	0	0	0	0	0	0	0	0	0	0	0	0	0	0	0	0	0	0	0	0	0
ENSG00000260540	ABHD17AP8	574	0	0	0	0	0	0	0	0	0	0	0	0	0	0	0	0	0	0	0	0	0
ENSG00000261536	ABHD17AP9	548	0	0	0	0	0	0	0	0	0	0	0	0	0	0	0	0	0	0	0	0	0
ENSG00000107362	ABHD17B	3221	64	34	64	223	35	142	153	20	69	7.58123	6.3652	5.14916	1.59862	0.797712	1.24381	3.98995	0.992807	2.54437	3.2742	0.411631	1.22443
ENSG00000136379	ABHD17C	3620	348	607	540	653	664	1068	699	885	670	57.8255	42.912	27.9986	7.73441	12.6718	9.33795	10.3958	16.759	17.0273	13.3098	16.207	10.5789
ENSG00000164074	ABHD18	6733	74	25	32	88	31	62	64	40	45	6.44157	6.19764	5.95372	0.884259	0.280601	0.297514	0.75323	0.420669	0.531455	0.655202	0.39384	0.382015
ENSG00000140526	ABHD2	10068	90	93	94	135	132	97	209	248	85	8.62179	7.9314	7.24101	0.71921	0.698068	0.584455	0.772759	1.19789	0.556047	1.43089	1.63296	0.482561
ENSG00000158201	ABHD3	4337	203	115	135	449	127	321	323	210	242	19.4238	17.8782	16.3325	3.76585	2.00386	1.94855	5.96637	2.67548	4.27168	5.13354	3.20995	3.18935
ENSG00000100439	ABHD4	3765	519	340	261	910	332	283	382	401	281	36.5187	39.1376	41.7565	11.0907	6.82452	4.33952	13.9293	8.05677	4.33815	6.99362	7.0607	4.26597
ENSG00000011198	ABHD5	7539	185	131	185	303	108	239	219	166	231	17.4418	16.163	14.8843	1.97431	1.31315	1.53612	2.31623	1.30887	1.82965	2.00232	1.4597	1.75136
ENSG00000163686	ABHD6	3563	301	332	253	549	279	373	371	368	365	27.3023	25.7597	24.2172	6.79684	7.04174	4.44499	8.87994	7.15445	6.04194	7.17732	6.847	5.85536
ENSG00000127220	ABHD8	2162	787	1578	942	1343	1460	862	1117	1976	872	89.5378	76.4282	63.3186	29.287	55.1581	27.2748	35.7992	61.7	23.011	35.6124	60.5898	23.0535
ENSG00000136754	ABI1	4218	120	113	187	219	145	392	230	173	324	14.1219	11.8883	9.65468	2.28892	2.02456	2.77524	2.9922	3.14086	5.36368	3.75859	2.71899	4.39051
ENSG00000271484	ABI1P1	1120	0	0	0	0	0	0	0	0	0	0	0	0	0	0	0	0	0	0	0	0	0
ENSG00000138443	ABI2	23275	1197	555	606	1462	530	780	1330	727	781	67.7356	82.0205	96.3054	4.13772	1.80203	1.62986	3.62002	2.08053	1.93414	3.93882	2.07068	1.91795
ENSG00000108798	ABI3	2272	1	10	1	4	2	0	1	0	0	0.0495505	0.0650031	0.0804556	0.0354118	0.332621	0.0275523	0.101462	0.0804284	0	0.0303386	0	0
ENSG00000154175	ABI3BP	10978	6	11	2	5	11	6	14	0	4	0.693707	0.588221	0.482734	0.0439728	0.0757229	0.0114044	0.0262482	0.0915497	0.0315436	0.087904	0	0.0208263
ENSG00000097007	ABL1	6991	2120	2013	1327	2794	1815	1327	2860	2692	1272	175.458	173.012	170.566	24.3979	21.7602	11.8822	23.0325	23.7206	10.9551	28.1988	25.5273	10.3998
ENSG00000143322	ABL2	16676	3107	1810	435	3286	1067	361	2838	1111	292	163.913	206.944	249.976	14.9901	8.20247	1.63291	11.3561	5.84602	1.24939	11.7307	4.41662	1.00085
ENSG00000099204	ABLIM1	10209	1169	2383	971	1545	1955	1530	1730	2257	1609	94.3938	94.2232	94.0527	9.21272	17.64	5.95391	8.72165	17.4965	8.64951	11.6806	14.656	9.00843
ENSG00000163995	ABLIM2	6166	154	55	81	175	42	28	181	54	57	9.81101	11.1006	12.3902	2.00943	0.674089	0.822333	1.63564	0.622348	0.262082	2.02339	0.580575	0.528382
ENSG00000173210	ABLIM3	7225	0	6	0	0	0	0	0	0	0	0	0	0	0	0.0627583	0	0	0	0	0	0	0
ENSG00000175164	ABO	7353	0	2	0	1	0	0	0	2	0	0	0	0	0	0.0205553	0	0.00783771	0	0	0	0.0180316	0
ENSG00000159842	ABR	12532	327	450	246	386	416	286	370	536	265	29.5817	27.9453	26.309	2.09935	2.71363	1.2288	1.77509	3.03292	1.31713	2.0351	2.83539	1.20865
ENSG00000174429	ABRA	2754	0	0	0	0	0	0	0	6	0	0	0	0	0	0	0	0	0	0	0	0.144429	0
ENSG00000146386	ABRACL	1137	0	0	0	0	0	0	0	2	0	0	0	0	0	0	0	0	0	0	0	0.116611	0
ENSG00000163322	ABRAXAS1	7699	46	16	30	51	3	91	43	26	74	3.12168	3.41132	3.70096	0.480707	0.157052	0.243923	0.381759	0.035602	0.682166	0.38498	0.223876	0.549381
ENSG00000165660	ABRAXAS2	2955	327	317	275	422	295	474	277	398	340	30.2258	28.2674	26.309	8.90321	8.10699	5.82561	8.23016	9.12121	9.25772	6.46139	8.92882	6.57654
ENSG00000146109	ABT1	2943	220	175	706	190	99	496	109	74	273	23.3383	20.5193	17.7002	6.01435	4.49372	15.0169	3.72063	3.0735	9.7269	2.55294	1.6669	5.30211
ENSG00000250496	ABT1P1	821	0	0	0	0	0	0	0	0	0	0	0	0	0	0	0	0	0	0	0	0	0
ENSG00000114626	ABTB1	6155	564	509	507	946	494	427	621	723	509	49.6001	47.4885	45.377	7.37238	6.24954	5.15639	8.85761	7.33308	4.0039	6.95453	7.78715	4.72679
ENSG00000166016	ABTB2	4976	451	346	427	603	382	453	750	433	392	50.9379	43.6117	36.2855	7.2921	5.25477	5.37172	6.98378	7.01408	5.25413	10.3893	5.76867	4.50279
ENSG00000260246	AC000032.1	491	8	0	0	0	0	0	0	0	0	0.148652	0.396148	0.643645	1.31089	0	0	0	0	0	0	0	0
ENSG00000282816	AC000035.1	343	0	0	0	0	0	0	0	0	0	0	0	0	0	0	0	0	0	0	0	0	0
ENSG00000225929	AC000036.1	2030	0	0	0	0	0	0	0	0	0	0	0	0	0	0	0	0	0	0	0	0	0
ENSG00000242156	AC000041.1	175	0	0	0	0	0	0	0	0	0	0	0	0	0	0	0	0	0	0	0	0	0
ENSG00000223665	AC000058.1	536	0	0	0	0	0	0	0	0	0	0	0	0	0	0	0	0	0	0	0	0	0
ENSG00000083622	AC000061.1	376	0	0	0	0	0	0	0	0	0	0	0	0	0	0	0	0	0	0	0	0	0
ENSG00000225007	AC000067.1	287	0	0	0	0	0	0	0	0	0	0	0	0	0	0	0	0	0	0	0	0	0
ENSG00000185065	AC000068.1	2097	15	27	18	27	5	13	25	0	8	1.28831	1.24757	1.20683	0.575505	0.973024	0.537329	0.742026	0.217851	0.35779	0.821761	0	0.218056
ENSG00000273212	AC000068.2	460	8	12	2	7	1	1	11	0	2	0.346854	0.495249	0.643645	1.39923	1.97143	0.272169	0.876988	0.198623	0.125466	1.64831	0	0.248513
ENSG00000273300	AC000068.3	427	0	0	0	0	0	0	0	0	0	0	0	0	0	0	0	0	0	0	0	0	0
ENSG00000230485	AC000077.1	953	0	0	0	0	0	0	0	0	0	0	0	0	0	0	0	0	0	0	0	0	0
ENSG00000232926	AC000078.1	682	0	0	0	0	0	0	0	0	0	0	0	0	0	0	0	0	0	0	0	0	0
ENSG00000230194	AC000081.1	297	0	0	0	0	0	0	0	0	0	0	0	0	0	0	0	0	0	0	0	0	0
ENSG00000235776	AC000089.1	801	0	0	0	0	0	0	0	0	0	0	0	0	0	0	0	0	0	0	0	0	0
ENSG00000284874	AC000093.1	4669	0	0	0	0	0	0	0	0	0	0	0	0	0	0	0	0	0	0	0	0	0
ENSG00000270393	AC000095.1	874	0	0	0	0	0	0	0	0	0	0	0	0	0	0	0	0	0	0	0	0	0
ENSG00000283366	AC000095.2	154	0	0	0	0	0	0	0	0	0	0	0	0	0	0	0	0	0	0	0	0	0
ENSG00000236340	AC000099.1	1918	0	0	0	0	0	0	0	0	0	0	0	0	0	0	0	0	0	0	0	0	0
ENSG00000234001	AC000111.1	210	0	0	0	0	0	0	0	0	0	0	0	0	0	0	0	0	0	0	0	0	0
ENSG00000237974	AC000111.2	193	0	0	0	0	0	0	0	0	0	0	0	0	0	0	0	0	0	0	0	0	0
ENSG00000243107	AC000120.1	1589	0	0	0	2	0	0	0	0	0	0	0	0	0	0	0	0.072537	0	0	0	0	0
ENSG00000224138	AC000123.1	516	2	0	0	3	0	0	0	0	0	0.198202	0.179557	0.160911	0.311844	0	0	0.335062	0	0	0	0	0
ENSG00000279265	AC000123.2	461	0	0	0	0	3	0	1	0	0	0	0	0	0	0	0	0	0.594577	0	0.149521	0	0
ENSG00000280347	AC000123.3	4975	5	0	1	4	6	0	4	0	0	0.445955	0.424117	0.402278	0.0808599	0	0.0125827	0.0463362	0.110191	0	0.0554206	0	0
ENSG00000226770	AC000124.1	957	0	0	0	0	0	0	0	0	0	0	0	0	0	0	0	0	0	0	0	0	0
ENSG00000230820	AC000362.1	425	0	0	0	0	0	0	0	0	0	0	0	0	0	0	0	0	0	0	0	0	0
ENSG00000224981	AC000367.1	1766	0	0	0	0	0	0	0	0	0	0	0	0	0	0	0	0	0	0	0	0	0
ENSG00000241921	AC000372.1	646	0	0	0	0	0	0	0	0	0	0	0	0	0	0	0	0	0	0	0	0	0
ENSG00000227249	AC000374.1	1745	0	0	0	0	0	0	0	0	0	0	0	0	0	0	0	0	0	0	0	0	0
ENSG00000278727	AC000403.1	3585	0	1	0	0	0	2	0	0	0	0	0	0	0	0.0210799	0	0	0	0.0321976	0	0	0
ENSG00000274898	AC001226.1	539	0	0	2	1	0	0	0	0	0	0	0	0	0	0	0.232278	0.106921	0	0	0	0	0
ENSG00000283208	AC001226.2	6145	2	0	0	0	1	0	0	0	0	0	0.0804556	0.160911	0.0261857	0	0	0	0.0148685	0	0	0	0
ENSG00000272330	AC002044.1	158	0	0	0	1	0	0	2	0	0	0.0495505	0.0247753	0	0	0	0	0.364751	0	0	0.872523	0	0
ENSG00000279591	AC002044.2	970	0	17	0	0	0	0	2	0	0	0.0495505	0.0247753	0	0	1.32445	0	0	0	0	0.142122	0	0
ENSG00000280092	AC002044.3	541	0	5	0	0	0	0	0	0	0	0	0	0	0	0.698443	0	0	0	0	0	0	0
ENSG00000213683	AC002056.1	760	0	0	0	0	0	0	0	0	0	0	0	0	0	0	0	0	0	0	0	0	0
ENSG00000254499	AC002056.2	284	0	3	0	0	0	0	0	0	0	0.0495505	0.0247753	0	0	0.79829	0	0	0	0	0	0	0
ENSG00000273216	AC002059.1	477	1	0	0	1	1	0	1	0	0	0.0495505	0.0650031	0.0804556	0.16867	0	0	0.120819	0.191544	0	0.144506	0	0
ENSG00000225498	AC002064.1	733	0	0	0	0	0	0	0	0	0	0	0	0	0	0	0	0	0	0	0	0	0
ENSG00000234459	AC002064.2	289	3	0	0	0	0	0	0	0	0	0.346854	0.29411	0.241367	0.83518	0	0	0	0	0	0	0	0
ENSG00000280440	AC002064.3	346	0	0	0	0	0	0	0	0	0	0	0	0	0	0	0	0	0	0	0	0	0
ENSG00000237813	AC002066.1	1420	2	1	7	10	0	6	3	1	5	0.148652	0.154781	0.160911	0.113318	0.0532194	0.308586	0.40585	0	0.243863	0.145625	0.0466853	0.20126
ENSG00000235639	AC002069.1	1159	0	0	0	0	0	0	0	0	0	0	0	0	0	0	0	0	0	0	0	0	0
ENSG00000270812	AC002069.2	883	0	0	0	0	0	0	0	0	0	0	0	0	0	0	0	0	0	0	0	0	0
ENSG00000248636	AC002070.1	1469	0	0	0	0	0	0	0	2	0	0	0	0	0	0	0	0	0	0	0	0.0902561	0
ENSG00000285090	AC002074.1	1095	0	0	0	0	0	1	1	0	0	0	0	0	0	0	0	0	0	0.0527071	0.0629491	0	0
ENSG00000225898	AC002075.1	676	0	0	0	0	0	0	0	0	0	0	0	0	0	0	0	0	0	0	0	0	0
ENSG00000237729	AC002075.2	252	0	0	0	0	0	0	0	0	0	0	0	0	0	0	0	0	0	0	0	0	0
ENSG00000234695	AC002076.1	527	0	0	0	0	0	0	0	0	0	0	0	0	0	0	0	0	0	0	0	0	0
ENSG00000278388	AC002076.2	122	0	0	0	0	0	0	0	0	0	0	0	0	0	0	0	0	0	0	0	0	0
ENSG00000279743	AC002090.1	2138	0	0	0	0	0	0	0	0	0	0	0	0	0	0	0	0	0	0	0	0	0
ENSG00000265975	AC002091.1	557	0	0	0	0	0	0	0	0	0	0	0	0	0	0	0	0	0	0	0	0	0
ENSG00000266389	AC002091.2	402	0	1	0	0	0	0	0	0	0	0	0	0	0	0.187989	0	0	0	0	0	0	0
ENSG00000258924	AC002094.1	1050	1	0	0	0	0	0	1	0	0	0.0495505	0.0650031	0.0804556	0.0766244	0	0	0	0	0	0.065647	0	0
ENSG00000265618	AC002094.2	1121	0	0	0	0	0	0	0	0	0	0	0	0	0	0	0	0	0	0	0	0	0
ENSG00000273171	AC002094.3	851	0	0	0	0	0	0	0	0	0	0	0	0	0	0	0	0	0	0	0	0	0
ENSG00000277450	AC002094.4	307	1	0	0	3	0	0	1	0	0	0.148652	0.114554	0.0804556	0.262071	0	0	0.563166	0	0	0.224525	0	0
ENSG00000279532	AC002094.5	629	2	0	2	1	0	0	2	0	1	0.396404	0.278658	0.160911	0.255821	0	0.199042	0.0916227	0	0	0.219171	0	0.0908711
ENSG00000261018	AC002101.1	1990	0	1	0	0	0	0	0	0	0	0	0	0	0	0.0379756	0	0	0	0	0	0	0
ENSG00000267626	AC002115.1	568	0	0	0	0	0	0	0	0	0	0	0	0	0	0	0	0	0	0	0	0	0
ENSG00000248101	AC002116.1	1130	0	0	0	0	0	0	0	0	0	0	0	0	0	0	0	0	0	0	0	0	0
ENSG00000267698	AC002116.2	802	0	0	0	0	0	0	0	0	0	0.0991011	0.0495505	0	0	0	0	0	0	0	0	0	0
ENSG00000227979	AC002127.1	225	0	0	0	0	0	0	0	0	0	0	0	0	0	0	0	0	0	0	0	0	0
ENSG00000233420	AC002127.2	4119	0	0	0	1	0	0	0	0	0	0	0	0	0	0	0	0.0139914	0	0	0	0	0
ENSG00000268947	AC002128.1	1016	0	0	0	2	0	0	0	0	0	0	0	0	0	0	0	0.113446	0	0	0	0	0
ENSG00000271366	AC002128.2	618	0	0	0	0	0	0	0	0	0	0	0	0	0	0	0	0	0	0	0	0	0
ENSG00000259242	AC002306.1	937	1	0	0	0	0	0	1	6	0	0.0991011	0.0897784	0.0804556	0.0858652	0	0	0	0	0	0.0735638	0.424502	0
ENSG00000235560	AC002310.1	1832	72	10	24	122	2	22	54	1	13	1.98202	3.88741	5.79281	3.16201	0.412508	0.820072	3.83785	0.0997452	0.693075	2.03176	0.0361862	0.405597
ENSG00000239791	AC002310.2	2129	3	0	2	2	0	0	1	0	1	0.198202	0.219785	0.241367	0.113371	0	0.0588058	0.0541387	0	0	0.0323764	0	0.0268473
ENSG00000260494	AC002310.3	723	0	0	0	0	0	0	0	0	0	0	0	0	0	0	0	0	0	0	0	0	0
ENSG00000261459	AC002310.5	1515	0	0	0	0	0	0	0	0	0	0	0	0	0	0	0	0	0	0	0	0	0
ENSG00000278922	AC002310.6	1377	28	7	18	16	10	13	27	2	6	1.73427	1.99351	2.25276	1.63599	0.384169	0.818285	0.669637	0.66352	0.54487	1.35156	0.0962863	0.249054
ENSG00000261433	AC002347.1	541	2	0	1	1	0	0	2	0	0	0.0991011	0.130006	0.160911	0.297433	0	0.115709	0.106526	0	0	0.254822	0	0
ENSG00000263388	AC002347.2	171	0	0	0	0	0	0	0	0	0	0	0	0	0	0	0	0	0	0	0	0	0
ENSG00000278993	AC002350.1	1828	26	19	4	11	0	6	4	0	2	1.58562	1.83873	2.09185	1.14434	0.785481	0.136978	0.346793	0	0.189434	0.15083	0	0.062536
ENSG00000258240	AC002351.1	2489	0	0	0	0	0	0	0	0	0	0	0	0	0	0	0	0	0	0	0	0	0
ENSG00000232392	AC002366.1	1190	0	0	0	0	0	0	0	0	0	0	0	0	0	0	0	0	0	0	0	0	0
ENSG00000226436	AC002367.1	405	0	0	0	0	0	0	0	0	0	0	0	0	0	0	0	0	0	0	0	0	0
ENSG00000237741	AC002368.1	388	0	0	0	0	0	0	0	0	0	0	0	0	0	0	0	0	0	0	0	0	0
ENSG00000257268	AC002375.1	581	0	0	0	0	0	0	0	0	0	0	0	0	0	0	0	0	0	0	0	0	0
ENSG00000225676	AC002378.1	2210	0	0	0	0	0	0	0	0	0	0	0	0	0	0	0	0	0	0	0	0	0
ENSG00000228341	AC002381.1	280	0	0	0	0	0	0	0	0	0	0	0	0	0	0	0	0	0	0	0	0	0
ENSG00000227863	AC002383.1	2007	0	0	0	0	0	0	0	4	0	0	0	0	0	0	0	0	0	0	0	0.132124	0
ENSG00000230941	AC002386.1	398	0	0	0	0	0	0	0	0	0	0	0	0	0	0	0	0	0	0	0	0	0
ENSG00000267049	AC002398.1	427	0	0	0	0	0	0	0	0	0	0	0	0	0	0	0	0	0	0	0	0	0
ENSG00000267328	AC002398.2	660	0	0	0	0	0	0	0	0	0	0	0	0	0	0	0	0	0	0	0	0	0
ENSG00000261528	AC002400.1	726	0	0	0	0	0	0	0	0	0	0	0	0	0	0	0	0	0	0	0	0	0
ENSG00000236472	AC002401.1	468	0	0	0	0	0	0	0	0	0	0	0	0	0	0	0	0	0	0	0	0	0
ENSG00000250282	AC002401.2	430	1	0	0	0	0	0	0	0	1	0	0.0402278	0.0804556	0.187106	0	0	0	0	0	0	0	0.132925
ENSG00000275025	AC002401.3	440	0	0	0	0	0	0	0	0	0	0.0495505	0.0247753	0	0	0	0	0	0	0	0	0	0
ENSG00000276851	AC002401.4	583	3	0	0	0	1	0	0	0	0	0.0991011	0.170234	0.241367	0.414008	0	0	0	0.156718	0	0	0	0
ENSG00000283638	AC002407.1	3863	0	0	0	0	0	0	0	0	0	0	0	0	0	0	0	0	0	0	0	0	0
ENSG00000253927	AC002428.1	771	0	0	0	0	0	0	0	0	0	0	0	0	0	0	0	0	0	0	0	0	0
ENSG00000254239	AC002428.2	414	0	0	0	0	0	0	0	0	0	0	0	0	0	0	0	0	0	0	0	0	0
ENSG00000231153	AC002429.1	148	0	0	0	0	0	0	0	0	0	0	0	0	0	0	0	0	0	0	0	0	0
ENSG00000236197	AC002429.2	4143	0	0	0	0	0	0	0	19	0	0	0	0	0	0	0	0	0	0	0	0.304023	0
ENSG00000231170	AC002451.1	6742	7	1	5	8	1	1	1	0	0	0.495505	0.529347	0.56319	0.0835345	0.0112091	0.0464245	0.068384	0.0135519	0.00856041	0.0102239	0	0
ENSG00000279525	AC002451.2	2398	0	2	1	0	0	0	0	0	0	0	0	0	0	0.0630288	0.0261046	0	0	0	0	0	0
ENSG00000237819	AC002454.1	1053	3	4	3	2	0	0	0	0	3	0.346854	0.29411	0.241367	0.229218	0.287071	0.178344	0.10946	0	0	0	0	0.162843
ENSG00000223969	AC002456.1	4487	0	0	0	0	0	0	0	0	0	0	0	0	0	0	0	0	0	0	0	0	0
ENSG00000251154	AC002456.2	783	0	0	0	0	0	0	0	0	0	0	0	0	0	0	0	0	0	0	0	0	0
ENSG00000249317	AC002460.1	516	0	0	0	0	0	0	0	7	0	0	0	0	0	0	0	0	0	0	0	0.899325	0
ENSG00000223646	AC002463.1	5132	3	5	0	2	3	0	0	1	0	0	0.120683	0.241367	0.0470318	0.0736277	0	0.0224593	0.05341	0	0	0.0129176	0
ENSG00000260188	AC002464.1	1530	0	0	0	0	0	0	0	0	0	0	0	0	0	0	0	0	0	0	0	0	0
ENSG00000241764	AC002467.1	4013	17	7	9	1	3	9	9	1	19	0.693707	1.03073	1.36775	0.340829	0.131822	0.140391	0.014361	0.068303	0.129436	0.154589	0.0165196	0.270621
ENSG00000272829	AC002470.1	883	44	49	68	44	38	60	32	39	51	5.0046	4.27233	3.54005	4.00912	4.19366	4.82075	2.87174	3.93197	3.92169	2.498	2.92801	3.30131
ENSG00000285314	AC002470.2	3442	0	0	3	0	1	0	0	0	0	0	0	0	0	0	0.0545603	0	0.0265446	0	0	0	0
ENSG00000226872	AC002472.1	714	0	0	0	0	0	0	0	0	0	0	0	0	0	0	0	0	0	0	0	0	0
ENSG00000284060	AC002472.2	958	0	0	0	0	0	0	0	0	0	0	0	0	0	0	0	0	0	0	0	0	0
ENSG00000284130	AC002472.3	2122	0	0	0	1	0	0	0	0	0	0	0	0	0	0	0	0.0271587	0	0	0	0	0
ENSG00000284665	AC002472.4	272	0	0	0	0	0	0	0	0	0	0	0	0	0	0	0	0	0	0	0	0	0
ENSG00000232759	AC002480.2	2432	4	0	2	1	2	0	1	0	2	0.198202	0.260012	0.321823	0.132328	0	0.0514793	0.0236968	0.075137	0	0.0283426	0	0.0470049
ENSG00000232949	AC002480.3	2141	9	0	3	8	0	2	7	0	2	0.198202	0.461151	0.724101	0.338207	0	0.0877144	0.215341	0	0.0539134	0.225364	0	0.0533937
ENSG00000223866	AC002486.1	391	0	0	0	0	0	0	0	0	0	0	0	0	0	0	0	0	0	0	0	0	0
ENSG00000231525	AC002486.2	590	0	0	0	0	0	0	0	0	0	0	0	0	0	0	0	0	0	0	0	0	0
ENSG00000270425	AC002487.1	994	0	0	0	0	0	0	0	0	0	0	0	0	0	0	0	0	0	0	0	0	0
ENSG00000214111	AC002504.1	691	0	0	0	0	0	0	0	0	0	0	0	0	0	0	0	0	0	0	0	0	0
ENSG00000232680	AC002511.1	1000	0	0	0	0	0	0	0	2	0	0	0	0	0	0	0	0	0	0	0	0.132586	0
ENSG00000233214	AC002511.2	450	0	0	0	0	0	0	0	0	0	0	0	0	0	0	0	0	0	0	0	0	0
ENSG00000283479	AC002511.3	420	0	0	0	0	0	0	0	0	0	0	0	0	0	0	0	0	0	0	0	0	0
ENSG00000259810	AC002519.1	2792	0	0	0	0	0	0	0	0	0	0	0	0	0	0	0	0	0	0	0	0	0
ENSG00000261457	AC002519.2	1458	0	0	0	0	0	0	0	0	0	0	0	0	0	0	0	0	0	0	0	0	0
ENSG00000233247	AC002524.1	547	0	0	0	0	0	0	0	0	0	0	0	0	0	0	0	0	0	0	0	0	0
ENSG00000279314	AC002525.1	1622	0	0	0	0	0	0	0	5	0	0.0495505	0.0247753	0	0	0	0	0	0	0	0	0.204356	0
ENSG00000279067	AC002540.1	1349	0	0	0	0	0	0	0	0	0	0	0	0	0	0	0	0	0	0	0	0	0
ENSG00000227532	AC002542.1	193	0	0	0	0	0	0	0	0	0	0	0	0	0	0	0	0	0	0	0	0	0
ENSG00000235945	AC002543.1	1954	0	0	0	0	0	0	0	0	0	0	0	0	0	0	0	0	0	0	0	0	0
ENSG00000267184	AC002545.1	181	0	0	0	0	0	0	0	0	0	0	0	0	0	0	0	0	0	0	0	0	0
ENSG00000267653	AC002546.1	584	0	0	0	0	0	0	0	0	0	0	0	0	0	0	0	0	0	0	0	0	0
ENSG00000261312	AC002550.1	1379	0	4	1	0	0	0	0	0	0	0.0495505	0.0247753	0	0	0.219207	0.0453944	0	0	0	0	0	0
ENSG00000276571	AC002550.2	394	10	1	1	4	2	0	2	0	0	0.0991011	0.451829	0.804556	2.04202	0.191806	0.15888	0.585083	0.46379	0	0.349895	0	0
ENSG00000261736	AC002551.1	592	0	0	0	0	0	0	0	0	0	0	0	0	0	0	0	0	0	0	0	0	0
ENSG00000227782	AC002553.1	802	0	0	0	0	0	0	0	0	0	0	0	0	0	0	0	0	0	0	0	0	0
ENSG00000275413	AC002553.2	331	0	0	0	0	0	0	0	0	0	0.0991011	0.0495505	0	0	0	0	0	0	0	0	0	0
ENSG00000239291	AC002558.1	803	0	0	0	0	0	0	0	0	0	0	0	0	0	0	0	0	0	0	0	0	0
ENSG00000261872	AC002558.2	673	0	0	0	0	0	0	0	0	0	0.0495505	0.0247753	0	0	0	0	0	0	0	0	0	0
ENSG00000262265	AC002558.3	1873	10	2	0	6	9	1	9	0	1	0.644157	0.724357	0.804556	0.429555	0.0806957	0	0.184615	0.439028	0.0308138	0.331214	0	0.0305168
ENSG00000255692	AC002563.1	451	0	0	0	0	0	0	0	0	0	0	0	0	0	0	0	0	0	0	0	0	0
ENSG00000267005	AC002984.1	448	0	0	0	0	0	0	0	0	0	0	0	0	0	0	0	0	0	0	0	0	0
ENSG00000268193	AC002985.1	685	0	0	0	1	0	0	0	0	0	0	0	0	0	0	0	0.0841323	0	0	0	0	0
ENSG00000257767	AC002996.1	784	0	0	0	1	0	0	1	0	0	0.0991011	0.0495505	0	0	0	0	0.0735085	0	0	0.08792	0	0
ENSG00000235461	AC003001.1	1480	0	0	0	0	0	0	0	0	0	0	0	0	0	0	0	0	0	0	0	0	0
ENSG00000276391	AC003001.2	831	0	0	0	0	0	0	0	0	0	0	0	0	0	0	0	0	0	0	0	0	0
ENSG00000268133	AC003002.1	456	0	0	0	0	0	0	0	0	0	0	0	0	0	0	0	0	0	0	0	0	0
ENSG00000268533	AC003002.2	521	0	0	0	0	0	0	0	0	0	0	0	0	0	0	0	0	0	0	0	0	0
ENSG00000269533	AC003002.3	1210	2	0	1	2	0	0	0	0	0	0	0.0804556	0.160911	0.132985	0	0.0517346	0.0952573	0	0	0	0	0
ENSG00000268107	AC003005.1	2258	0	0	1	2	0	8	1	1	1	0.0991011	0.0495505	0	0	0	0.0277231	0.0510458	0	0.204479	0.0305267	0.0293592	0.0253135
ENSG00000268266	AC003005.2	664	0	0	0	0	0	0	1	0	0	0	0	0	0	0	0	0	0	0	0.103809	0	0
ENSG00000269026	AC003006.1	833	0	0	0	0	0	0	0	0	0	0	0	0	0	0	0	0	0	0	0	0	0
ENSG00000262011	AC003009.1	686	0	0	0	0	0	0	0	0	0	0	0	0	0	0	0	0	0	0	0	0	0
ENSG00000212663	AC003035.1	544	0	0	0	1	0	0	1	0	0	0.0495505	0.0247753	0	0	0	0	0.105939	0	0	0.126708	0	0
ENSG00000233535	AC003035.2	696	0	0	0	1	0	0	0	0	0	0	0	0	0	0	0	0.0828027	0	0	0	0	0
ENSG00000267211	AC003043.1	337	6	5	1	9	0	1	8	0	4	0.545056	0.513895	0.482734	1.43244	1.12124	0.185753	1.5391	0	0.171259	1.6363	0	0.678432
ENSG00000285486	AC003043.2	4061	0	0	0	0	0	0	0	0	0	0	0	0	0	0	0	0	0	0	0	0	0
ENSG00000214684	AC003045.1	713	0	0	0	0	0	0	0	0	0	0	0	0	0	0	0	0	0	0	0	0	0
ENSG00000267344	AC003070.1	457	0	0	0	0	0	0	0	0	0	0	0	0	0	0	0	0	0	0	0	0	0
ENSG00000267446	AC003070.2	386	1	0	1	3	1	1	4	0	1	0.0991011	0.0897784	0.0804556	0.208434	0	0.162173	0.447907	0.236701	0.149519	0.714293	0	0.148077
ENSG00000225971	AC003071.1	789	0	0	0	0	0	0	0	0	0	0	0	0	0	0	0	0	0	0	0	0	0
ENSG00000226573	AC003071.2	315	0	0	0	0	0	0	0	0	0	0	0	0	0	0	0	0	0	0	0	0	0
ENSG00000250318	AC003072.1	612	0	0	0	0	0	0	0	0	0	0	0	0	0	0	0	0	0	0	0	0	0
ENSG00000234358	AC003080.1	767	0	0	0	0	0	0	0	0	0	0	0	0	0	0	0	0	0	0	0	0	0
ENSG00000234826	AC003084.1	435	2	0	0	0	0	0	0	0	4	0	0.0804556	0.160911	0.369911	0	0	0	0	0	0	0	0.52559
ENSG00000227930	AC003087.1	499	0	0	0	0	0	0	0	0	0	0	0	0	0	0	0	0	0	0	0	0	0
ENSG00000236453	AC003092.1	1064	0	0	0	0	0	0	0	0	0	0	0	0	0	0	0	0	0	0	0	0	0
ENSG00000236938	AC003092.2	446	0	0	1	0	0	0	0	0	0	0	0	0	0	0	0.140356	0	0	0	0	0	0
ENSG00000267604	AC003098.1	494	0	0	0	0	0	0	0	0	0	0	0	0	0	0	0	0	0	0	0	0	0
ENSG00000228768	AC003101.1	459	0	0	0	0	0	0	0	0	0	0	0	0	0	0	0	0	0	0	0	0	0
ENSG00000278546	AC003101.2	442	11	36	8	31	23	7	9	1	4	0.594606	0.739809	0.885012	2.00229	6.15514	1.13301	4.04197	4.75437	0.914027	1.40354	0.149984	0.517266
ENSG00000278977	AC003101.3	768	0	0	0	0	0	0	0	0	0	0	0	0	0	0	0	0	0	0	0	0	0
ENSG00000260793	AC003102.1	2044	5	3	11	9	2	8	11	0	8	0.445955	0.424117	0.402278	0.196809	0.110917	0.336882	0.253755	0.0893999	0.225888	0.37095	0	0.22371
ENSG00000237994	AC003659.1	465	0	0	0	0	0	0	0	0	0	0	0	0	0	0	0	0	0	0	0	0	0
ENSG00000227042	AC003666.1	611	0	0	0	0	0	0	0	0	0	0	0	0	0	0	0	0	0	0	0	0	0
ENSG00000237539	AC003669.1	611	0	0	0	0	0	0	0	0	0	0	0	0	0	0	0	0	0	0	0	0	0
ENSG00000279159	AC003681.1	49287	18	35	5	24	15	6	13	10	3	1.18921	1.31871	1.4482	0.029383	0.0536653	0.00635044	0.0280629	0.0278065	0.0070259	0.0181809	0.0134504	0.00347909
ENSG00000268392	AC003682.1	462	0	0	0	0	0	0	0	0	0	0	0	0	0	0	0	0	0	0	0	0	0
ENSG00000228543	AC003684.1	1715	0	0	0	0	0	0	0	0	0	0	0	0	0	0	0	0	0	0	0	0	0
ENSG00000229012	AC003685.1	466	0	0	0	0	0	0	0	0	0	0	0	0	0	0	0	0	0	0	0	0	0
ENSG00000231619	AC003685.2	395	0	0	0	0	0	0	0	0	0	0	0	0	0	0	0	0	0	0	0	0	0
ENSG00000257807	AC003686.1	1034	0	0	0	0	0	0	0	0	0	0	0	0	0	0	0	0	0	0	0	0	0
ENSG00000264598	AC003687.1	427	0	0	0	0	0	0	0	0	0	0	0	0	0	0	0	0	0	0	0	0	0
ENSG00000262302	AC003688.1	489	0	0	0	0	0	0	0	0	0	0	0	0	0	0	0	0	0	0	0	0	0
ENSG00000263342	AC003688.2	415	0	2	0	0	0	0	0	1	0	0	0	0	0	0.3642	0	0	0	0	0	0.159742	0
ENSG00000268564	AC003956.1	356	1	0	1	0	0	0	0	0	0	0	0.0402278	0.0804556	0.225999	0	0.175839	0	0	0	0	0	0
ENSG00000279825	AC003957.1	2673	1	0	0	1	0	0	1	0	0	0.0495505	0.0650031	0.0804556	0.0300994	0	0	0.0215603	0	0	0.0257872	0	0
ENSG00000108516	AC003958.1	421	0	0	0	0	0	0	0	0	0	0	0	0	0	0	0	0	0	0	0	0	0
ENSG00000234859	AC003958.2	4067	0	0	0	0	0	0	0	0	0	0	0	0	0	0	0	0	0	0	0	0	0
ENSG00000263280	AC003965.1	1323	11	0	1	7	4	1	6	0	3	0.445955	0.665483	0.885012	0.668943	0	0.0473158	0.304924	0.276241	0.0436238	0.312605	0	0.12961
ENSG00000263325	AC003965.2	265	0	0	0	0	0	0	0	0	0	0	0	0	0	0	0	0	0	0	0	0	0
ENSG00000269504	AC003973.2	5976	0	0	0	0	0	0	0	0	0	0	0	0	0	0	0	0	0	0	0	0	0
ENSG00000279377	AC003973.3	2822	0	0	0	0	0	0	0	0	0	0	0	0	0	0	0	0	0	0	0	0	0
ENSG00000197462	AC003975.1	837	0	0	0	0	0	0	0	0	0	0	0	0	0	0	0	0	0	0	0	0	0
ENSG00000256695	AC003982.1	410	0	0	0	0	0	1	0	0	0	0	0	0	0	0	0	0	0	0.140767	0	0	0
ENSG00000235139	AC003984.1	4276	0	0	0	0	0	0	0	17	0	0	0	0	0	0	0	0	0	0	0	0.26356	0
ENSG00000233824	AC003985.1	640	0	0	0	0	0	0	0	0	0	0	0	0	0	0	0	0	0	0	0	0	0
ENSG00000260951	AC003985.2	2429	0	0	0	0	0	0	0	0	0	0	0	0	0	0	0	0	0	0	0	0	0
ENSG00000229533	AC003986.1	1526	0	0	0	0	0	0	0	0	0	0	0	0	0	0	0	0	0	0	0	0	0
ENSG00000232821	AC003986.2	1711	0	0	0	0	0	0	0	2	0	0	0	0	0	0	0	0	0	0	0	0.0774905	0
ENSG00000236536	AC003986.3	1028	0	0	0	0	1	0	0	0	0	0	0	0	0	0	0	0	0.0888781	0	0	0	0
ENSG00000234223	AC003988.1	578	0	0	0	0	0	0	0	0	0	0	0	0	0	0	0	0	0	0	0	0	0
ENSG00000227948	AC003989.1	565	0	0	0	0	0	0	0	0	0	0	0	0	0	0	0	0	0	0	0	0	0
ENSG00000243621	AC003989.2	169	0	0	0	0	0	0	0	0	0	0	0	0	0	0	0	0	0	0	0	0	0
ENSG00000228113	AC003991.1	4838	0	12	0	0	0	0	0	0	0	0	0	0	0	0.187445	0	0	0	0	0	0	0
ENSG00000254003	AC003991.2	576	2	0	0	2	0	1	0	0	0	0	0.0804556	0.160911	0.27936	0	0	0.200106	0	0.100198	0	0	0
ENSG00000282859	AC003992.1	557	0	0	0	0	0	0	0	0	0	0	0	0	0	0	0	0	0	0	0	0	0
ENSG00000237903	AC004000.1	433	0	0	0	0	0	0	0	0	0	0.0495505	0.0247753	0	0	0	0	0	0	0	0	0	0
ENSG00000270317	AC004004.1	250	0	0	0	0	0	0	0	0	0	0	0	0	0	0	0	0	0	0	0	0	0
ENSG00000228711	AC004006.1	377	0	0	0	0	0	0	0	0	0	0	0	0	0	0	0	0	0	0	0	0	0
ENSG00000224322	AC004009.1	1323	0	7	0	0	0	0	0	0	0	0	0	0	0	0.399849	0	0	0	0	0	0	0
ENSG00000279429	AC004009.2	728	0	0	0	0	0	0	0	0	0	0	0	0	0	0	0	0	0	0	0	0	0
ENSG00000279655	AC004009.3	645	0	0	0	0	0	0	0	4	0	0	0	0	0	0	0	0	0	0	0	0.41112	0
ENSG00000233942	AC004012.1	534	2	0	0	4	0	0	5	0	1	0.247753	0.204332	0.160911	0.301332	0	0	0.43169	0	0	0.645406	0	0.107037
ENSG00000229603	AC004014.1	538	0	0	0	0	0	0	0	0	0	0	0	0	0	0	0	0	0	0	0	0	0
ENSG00000279043	AC004014.2	5122	0	0	0	0	0	0	0	0	0	0	0	0	0	0	0	0	0	0	0	0	0
ENSG00000228751	AC004022.1	1066	0	0	0	0	0	0	0	0	0	0	0	0	0	0	0	0	0	0	0	0	0
ENSG00000237160	AC004022.2	193	0	0	0	0	0	0	0	0	0	0	0	0	0	0	0	0	0	0	0	0	0
ENSG00000261462	AC004023.1	1744	0	0	0	0	0	0	0	0	0	0	0	0	0	0	0	0	0	0	0	0	0
ENSG00000257624	AC004024.1	247	1	0	0	0	0	0	0	0	0	0	0.0402278	0.0804556	0.325731	0	0	0	0	0	0	0	0
ENSG00000262482	AC004034.1	510	2	0	1	1	1	1	4	0	0	0.0991011	0.130006	0.160911	0.315512	0	0.122743	0.113001	0.17915	0.113165	0.540622	0	0
ENSG00000230612	AC004039.1	1789	0	0	0	0	0	0	0	0	0	0	0	0	0	0	0	0	0	0	0	0	0
ENSG00000251170	AC004052.1	1632	0	0	1	0	0	0	0	0	0	0	0	0	0	0	0.0383571	0	0	0	0	0	0
ENSG00000248242	AC004053.1	575	0	0	0	0	0	0	0	0	0	0	0	0	0	0	0	0	0	0	0	0	0
ENSG00000248984	AC004054.1	270	0	0	0	0	0	0	0	0	0	0	0	0	0	0	0	0	0	0	0	0	0
ENSG00000196656	AC004057.1	498	0	0	0	0	0	0	0	0	0	0	0	0	0	0	0	0	0	0	0	0	0
ENSG00000251312	AC004062.1	645	0	0	0	0	0	0	0	0	0	0	0	0	0	0	0	0	0	0	0	0	0
ENSG00000250670	AC004063.1	547	0	4	0	0	0	0	0	0	0	0	0	0	0	0.552625	0	0	0	0	0	0	0
ENSG00000216425	AC004066.1	802	0	0	0	0	0	0	0	0	0	0	0	0	0	0	0	0	0	0	0	0	0
ENSG00000250522	AC004066.2	572	0	0	0	0	0	0	0	0	0	0	0	0	0	0	0	0	0	0	0	0	0
ENSG00000273447	AC004067.1	700	0	0	0	0	0	0	0	0	0	0.0495505	0.0247753	0	0	0	0	0	0	0	0	0	0
ENSG00000251259	AC004069.1	549	5	3	5	2	2	5	7	0	7	0.594606	0.498442	0.402278	0.732747	0.412959	0.570117	0.209948	0.332848	0.525631	0.87888	0	0.728789
ENSG00000251473	AC004069.2	1114	0	0	0	0	0	0	0	0	0	0	0	0	0	0	0	0	0	0	0	0	0
ENSG00000237014	AC004074.1	1063	0	0	0	0	0	0	0	0	0	0	0	0	0	0	0	0	0	0	0	0	0
ENSG00000268163	AC004076.1	1028	1	0	0	0	0	0	0	0	0	0	0.0402278	0.0804556	0.0782643	0	0	0	0	0	0	0	0
ENSG00000276449	AC004076.2	3323	29	8	2	9	2	1	11	0	1	0.89191	1.61256	2.33321	0.702141	0.181936	0.0376761	0.156087	0.0549905	0.0173681	0.228174	0	0.0172007
ENSG00000253308	AC004080.1	757	1	1	0	0	0	0	0	0	0	0	0.0402278	0.0804556	0.106282	0.0998302	0	0	0	0	0	0	0
ENSG00000253508	AC004080.2	556	87	43	12	146	26	4	74	8	7	5.64876	6.3242	6.99964	12.5893	5.84456	1.35105	15.1332	4.27254	0.415211	9.17405	0.953857	0.719614
ENSG00000257184	AC004080.3	765	0	0	0	0	0	0	0	0	0	0	0	0	0	0	0	0	0	0	0	0	0
ENSG00000270182	AC004080.4	633	0	0	0	0	0	0	0	0	0	0.0495505	0.0247753	0	0	0	0	0	0	0	0	0	0
ENSG00000272801	AC004080.5	368	0	0	0	0	0	0	0	0	0	0	0	0	0	0	0	0	0	0	0	0	0
ENSG00000273433	AC004080.6	919	0	0	0	3	0	0	0	0	0	0	0	0	0	0	0	0.188131	0	0	0	0	0
ENSG00000226851	AC004112.1	707	2	0	0	0	0	0	0	0	0	0	0.0804556	0.160911	0.227597	0	0	0	0	0	0	0	0
ENSG00000213798	AC004129.1	796	0	0	0	0	0	0	0	0	0	0	0	0	0	0	0	0	0	0	0	0	0
ENSG00000234406	AC004129.2	287	0	0	0	0	0	0	0	0	0	0	0	0	0	0	0	0	0	0	0	0	0
ENSG00000271133	AC004130.1	940	10	20	34	21	12	48	9	20	42	1.04056	0.922559	0.804556	0.855911	1.6079	2.26421	1.28749	1.16638	2.94711	0.659962	1.41049	2.55386
ENSG00000267592	AC004134.1	225	0	0	0	0	0	0	0	0	0	0	0	0	0	0	0	0	0	0	0	0	0
ENSG00000263485	AC004147.1	299	0	0	0	0	0	0	0	0	0	0	0	0	0	0	0	0	0	0	0	0	0
ENSG00000263571	AC004147.2	4110	0	0	0	0	0	0	0	0	0	0	0	0	0	0	0	0	0	0	0	0	0
ENSG00000264791	AC004147.3	375	0	0	0	0	0	0	0	0	0	0	0	0	0	0	0	0	0	0	0	0	0
ENSG00000265356	AC004147.4	1844	0	0	0	0	0	0	0	0	0	0	0	0	0	0	0	0	0	0	0	0	0
ENSG00000265775	AC004147.5	536	0	0	0	0	3	0	0	0	0	0	0	0	0	0	0	0	0.51138	0	0	0	0
ENSG00000262099	AC004148.1	398	0	0	0	0	0	0	0	0	0	0	0	0	0	0	0	0	0	0	0	0	0
ENSG00000263272	AC004148.2	1938	166	25	9	21	10	5	6	1	6	9.76146	11.5585	13.3556	6.89145	0.974865	0.290707	0.624481	0.471448	0.148902	0.213403	0.034207	0.176959
ENSG00000267440	AC004149.1	1476	1	1	1	9	1	3	6	0	1	0.297303	0.188879	0.0804556	0.0545092	0.0512002	0.0424111	0.351406	0.0619015	0.117305	0.2802	0	0.0387249
ENSG00000267666	AC004156.1	3319	3	4	0	17	7	2	6	6	2	0.346854	0.29411	0.241367	0.0727228	0.0910774	0	0.295186	0.192699	0.0347781	0.124609	0.119843	0.0344428
ENSG00000260664	AC004158.1	5568	0	0	0	0	0	0	0	0	0	0	0	0	0	0	0	0	0	0	0	0	0
ENSG00000230333	AC004160.1	5660	0	0	0	0	0	0	0	0	0	0	0	0	0	0	0	0	0	0	0	0	0
ENSG00000230435	AC004160.2	563	0	0	0	0	0	1	0	0	0	0	0	0	0	0	0	0	0	0.102512	0	0	0
ENSG00000257494	AC004217.1	751	0	0	0	0	0	0	0	0	0	0	0	0	0	0	0	0	0	0	0	0	0
ENSG00000257658	AC004217.2	878	0	0	0	0	0	0	0	0	0	0	0	0	0	0	0	0	0	0	0	0	0
ENSG00000267778	AC004221.1	844	15	1	0	12	2	1	14	0	0	0.396404	0.80162	1.20683	1.4299	0.0895397	0	0.819393	0.216509	0.0683818	1.14338	0	0
ENSG00000243423	AC004223.1	271	0	0	0	0	0	0	0	0	0	0	0	0	0	0	0	0	0	0	0	0	0
ENSG00000267457	AC004223.2	544	0	0	0	0	0	0	1	0	0	0	0	0	0	0	0	0	0	0	0.126708	0	0
ENSG00000267618	AC004223.3	2002	0	0	0	0	0	0	0	0	1	0	0	0	0	0	0	0	0	0	0	0	0.0285504
ENSG00000273687	AC004223.4	332	4	13	1	3	6	1	5	0	0	0.495505	0.408664	0.321823	0.969345	2.95912	0.188551	0.520759	1.6512	0.173838	1.03809	0	0
ENSG00000240311	AC004224.1	568	0	0	0	0	0	0	0	0	0	0	0	0	0	0	0	0	0	0	0	0	0
ENSG00000263212	AC004224.2	529	0	0	0	0	0	0	0	0	0	0	0	0	0	0	0	0	0	0	0	0	0
ENSG00000234477	AC004231.1	815	0	0	0	2	0	0	1	0	0	0	0	0	0	0	0	0.141425	0	0	0.0845758	0	0
ENSG00000265359	AC004231.3	258	0	0	0	1	0	0	0	0	0	0	0	0	0	0	0	0.223375	0	0	0	0	0
ENSG00000262899	AC004232.2	821	0	0	0	0	0	0	0	0	0	0	0	0	0	0	0	0	0	0	0	0	0
ENSG00000279031	AC004232.3	525	0	0	0	0	0	0	0	0	0	0	0	0	0	0	0	0	0	0	0	0	0
ENSG00000262362	AC004233.1	608	2	0	0	2	0	0	0	0	1	0	0.0804556	0.160911	0.264657	0	0	0.189575	0	0	0	0	0.0940097
ENSG00000272079	AC004233.3	1269	30	37	10	54	44	25	49	79	28	2.72528	2.56947	2.41367	1.90202	2.20342	0.493293	2.45237	3.16795	1.137	2.66157	4.12699	1.26117
ENSG00000274367	AC004233.4	417	0	0	0	0	0	0	0	0	0	0	0	0	0	0	0	0	0	0	0	0	0
ENSG00000257433	AC004241.1	6463	5	0	8	2	5	2	1	0	0	0.198202	0.30024	0.402278	0.0622433	0	0.0774858	0.017834	0.0706844	0.0178599	0.0106652	0	0
ENSG00000274902	AC004241.2	444	6	3	2	19	3	1	16	3	4	0.346854	0.414794	0.482734	1.08724	0.510618	0.281977	2.46618	0.617342	0.129987	2.48394	0.447926	0.514936
ENSG00000276390	AC004241.3	517	0	0	1	0	3	0	2	0	0	0	0	0	0	0	0.121081	0	0.530174	0	0.266651	0	0
ENSG00000277173	AC004241.4	1120	2	0	0	0	0	0	0	2	0	0.0495505	0.105231	0.160911	0.143671	0	0	0	0	0	0	0.118381	0
ENSG00000280054	AC004241.5	2448	0	3	1	7	0	0	0	7	0	0.247753	0.123876	0	0	0.0926121	0.0255714	0.164794	0	0	0	0.189564	0
ENSG00000263990	AC004253.1	488	22	0	1	29	0	1	18	0	2	0.743258	1.25664	1.77002	3.6271	0	0.128276	3.42477	0	0.118267	2.54247	0	0.234254
ENSG00000265046	AC004253.2	397	0	0	0	0	0	0	0	0	0	0	0	0	0	0	0	0	0	0	0	0	0
ENSG00000269635	AC004257.1	277	0	0	0	0	0	0	0	0	1	0	0	0	0	0	0	0	0	0	0	0	0.206346
ENSG00000275936	AC004263.1	678	18	4	3	8	4	1	18	0	0	0.693707	1.07095	1.4482	2.13599	0.44585	0.276986	0.680008	0.539036	0.0851243	1.82998	0	0
ENSG00000268812	AC004264.1	794	9	0	1	33	2	2	15	0	0	0.545056	0.634578	0.724101	0.911966	0	0.0788398	2.39523	0.230143	0.145376	1.30219	0	0
ENSG00000279699	AC004264.2	1737	2	0	0	0	0	0	0	0	0	0.148652	0.154781	0.160911	0.0926375	0	0	0	0	0	0	0	0
ENSG00000260510	AC004381.1	351	0	2	0	0	0	0	0	0	0	0	0	0	0	0.430607	0	0	0	0	0	0	0
ENSG00000283399	AC004381.2	1329	0	0	0	0	0	0	0	0	0	0	0	0	0	0	0	0	0	0	0	0	0
ENSG00000285303	AC004381.3	1288	0	0	0	0	0	0	0	0	0	0	0	0	0	0	0	0	0	0	0	0	0
ENSG00000226107	AC004383.1	289	0	0	0	0	0	0	0	0	0	0	0	0	0	0	0	0	0	0	0	0	0
ENSG00000213269	AC004386.1	761	0	0	0	0	0	0	0	0	0	0	0	0	0	0	0	0	0	0	0	0	0
ENSG00000226515	AC004386.2	148	0	0	0	0	0	0	0	0	0	0	0	0	0	0	0	0	0	0	0	0	0
ENSG00000266101	AC004408.1	573	0	2	0	1	0	0	1	0	0	0	0	0	0	0.263775	0	0.100577	0	0	0.120295	0	0
ENSG00000280177	AC004408.2	2777	0	0	0	0	0	0	0	0	0	0	0	0	0	0	0	0	0	0	0	0	0
ENSG00000236414	AC004415.1	449	0	0	0	0	0	0	0	0	0	0	0	0	0	0	0	0	0	0	0	0	0
ENSG00000231477	AC004448.1	543	0	0	0	0	0	0	0	0	0	0	0	0	0	0	0	0	0	0	0	0	0
ENSG00000235979	AC004448.2	4834	0	0	0	1	0	0	0	0	0	0.0495505	0.0247753	0	0	0	0	0.0119219	0	0	0	0	0
ENSG00000265126	AC004448.3	567	0	0	0	0	0	0	0	0	0	0	0	0	0	0	0	0	0	0	0	0	0
ENSG00000261204	AC004449.1	433	5	2	2	4	1	2	1	0	0	0.0991011	0.25069	0.402278	0.929049	0.34906	0.28914	0.532385	0.211008	0.266579	0.15919	0	0
ENSG00000146677	AC004453.1	408	0	0	0	0	0	0	0	0	0	0	0	0	0	0	0	0	0	0	0	0	0
ENSG00000279853	AC004453.2	2153	0	0	0	0	0	0	0	0	0	0	0	0	0	0	0	0	0	0	0	0	0
ENSG00000237347	AC004461.1	403	0	0	0	0	0	0	0	0	0	0	0	0	0	0	0	0	0	0	0	0	0
ENSG00000268069	AC004466.1	1080	0	0	0	0	0	0	0	0	0	0	0	0	0	0	0	0	0	0	0	0	0
ENSG00000274737	AC004466.2	516	0	11	0	4	0	0	0	0	0	0.0495505	0.0247753	0	0	1.61102	0	0.446749	0	0	0	0	0
ENSG00000276691	AC004466.3	546	0	0	0	0	0	0	0	0	0	0	0	0	0	0	0	0	0	0	0	0	0
ENSG00000275194	AC004467.1	330	0	0	0	0	0	0	0	0	0	0	0	0	0	0	0	0	0	0	0	0	0
ENSG00000237019	AC004470.1	382	0	0	0	0	0	0	0	0	0	0	0	0	0	0	0	0	0	0	0	0	0
ENSG00000223461	AC004471.1	582	6	4	9	47	9	14	24	42	14	0.495505	0.48912	0.482734	0.82944	0.519392	0.968023	4.65402	1.41289	1.38832	2.84245	4.78404	1.37493
ENSG00000272682	AC004471.2	1514	8	0	1	12	1	1	3	15	0	0.0495505	0.346598	0.643645	0.425129	0	0.0413466	0.456782	0.0603479	0.0381204	0.136584	0.656801	0
ENSG00000263412	AC004477.1	2967	49	52	51	104	33	28	57	12	35	3.96404	3.95318	3.94233	1.32872	1.32448	1.07602	2.02008	1.01621	0.544658	1.32422	0.268122	0.674259
ENSG00000266341	AC004477.2	192	0	0	0	0	0	0	0	0	0	0	0	0	0	0	0	0	0	0	0	0	0
ENSG00000278765	AC004477.3	590	19	3	0	6	5	0	9	0	3	0.644157	1.08641	1.52866	2.59094	0.384262	0	0.586074	0.774294	0	1.05146	0	0.290633
ENSG00000228944	AC004485.1	527	0	0	0	0	0	0	0	0	1	0	0	0	0	0	0	0	0	0	0	0	0.108459
ENSG00000257905	AC004486.1	233	0	0	0	0	0	0	0	0	0	0	0	0	0	0	0	0	0	0	0	0	0
ENSG00000267122	AC004490.1	2738	0	0	0	0	0	0	0	0	0	0	0	0	0	0	0	0	0	0	0	0	0
ENSG00000279996	AC004491.1	1882	0	0	0	0	0	0	0	0	0	0	0	0	0	0	0	0	0	0	0	0	0
ENSG00000272072	AC004492.1	742	1	7	0	10	8	3	4	5	2	0.594606	0.337531	0.0804556	0.108431	0.712939	0	0.776693	0.985085	0.233346	0.371587	0.446719	0.154064
ENSG00000262312	AC004494.1	2955	3	2	0	4	1	0	2	0	2	0.0495505	0.145459	0.241367	0.0816809	0.0511482	0	0.078011	0.0309193	0	0.0466527	0	0.0386856
ENSG00000278942	AC004494.2	830	0	0	0	0	0	0	0	0	0	0	0	0	0	0	0	0	0	0	0	0	0
ENSG00000235713	AC004522.1	654	0	0	0	0	0	0	0	0	0	0	0	0	0	0	0	0	0	0	0	0	0
ENSG00000237640	AC004522.2	680	0	0	0	0	0	0	0	0	0	0	0	0	0	0	0	0	0	0	0	0	0
ENSG00000266990	AC004528.1	641	0	0	0	0	0	0	0	0	0	0	0	0	0	0	0	0	0	0	0	0	0
ENSG00000274177	AC004528.2	440	0	0	0	0	0	0	0	0	0	0	0	0	0	0	0	0	0	0	0	0	0
ENSG00000214870	AC004540.1	7236	2	3	5	6	5	5	5	5	6	0.0991011	0.130006	0.160911	0.0222376	0.0313315	0.0432551	0.0477866	0.0631334	0.03988	0.0476294	0.0458078	0.0473946
ENSG00000225792	AC004540.2	2918	0	0	0	0	1	1	0	0	0	0	0	0	0	0	0	0	0.0313114	0.0197787	0	0	0
ENSG00000269972	AC004542.1	264	0	0	0	0	0	0	0	0	0	0	0	0	0	0	0	0	0	0	0	0	0
ENSG00000269987	AC004542.2	546	0	0	0	0	0	0	0	0	0	0	0	0	0	0	0	0	0	0	0	0	0
ENSG00000237921	AC004543.1	369	0	0	0	0	0	0	0	0	0	0	0	0	0	0	0	0	0	0	0	0	0
ENSG00000257452	AC004551.1	575	0	0	0	0	0	0	0	0	0	0	0	0	0	0	0	0	0	0	0	0	0
ENSG00000225071	AC004552.1	348	0	0	0	0	0	0	0	0	0	0	0	0	0	0	0	0	0	0	0	0	0
ENSG00000223418	AC004554.1	1468	0	0	0	0	0	0	0	0	0	0	0	0	0	0	0	0	0	0	0	0	0
ENSG00000282840	AC004554.2	1893	0	1	0	0	0	1	1	0	0	0	0	0	0	0.0399216	0	0	0	0.0304883	0.0364127	0	0
ENSG00000262298	AC004584.1	549	0	0	0	0	0	0	0	0	0	0	0	0	0	0	0	0	0	0	0	0	0
ENSG00000262623	AC004584.2	410	0	0	0	0	0	0	0	0	0	0	0	0	0	0	0	0	0	0	0	0	0
ENSG00000263120	AC004584.3	2356	0	4	0	0	0	0	0	0	1	0	0	0	0	0.128305	0	0	0	0	0	0	0.0242606
ENSG00000266088	AC004585.1	1332	2	0	1	0	0	1	2	0	0	0.0495505	0.105231	0.160911	0.120804	0	0.0469961	0	0	0.043329	0.103497	0	0
ENSG00000279775	AC004585.2	1473	0	0	0	0	0	0	0	0	0	0	0	0	0	0	0	0	0	0	0	0	0
ENSG00000251239	AC004590.1	510	0	0	0	0	0	0	0	0	0	0	0	0	0	0	0	0	0	0	0	0	0
ENSG00000235669	AC004593.1	798	0	0	0	0	0	0	0	0	0	0	0	0	0	0	0	0	0	0	0	0	0
ENSG00000285081	AC004593.2	2528	0	0	0	0	0	0	0	0	0	0	0	0	0	0	0	0	0	0	0	0	0
ENSG00000240499	AC004594.1	3458	0	1	0	0	3	0	0	8	0	0	0	0	0	0.0218541	0	0	0.0792655	0	0	0.153367	0
ENSG00000267394	AC004596.1	1049	7	12	13	19	11	11	23	27	6	0.991011	0.7771	0.56319	0.536882	0.864498	0.775772	1.04383	0.958087	0.605202	1.51132	1.7063	0.326928
ENSG00000268673	AC004597.1	561	0	0	0	0	0	0	0	0	0	0	0	0	0	0	0	0	0	0	0	0	0
ENSG00000279488	AC004623.1	2127	1	8	0	3	2	0	1	0	0	0.445955	0.263205	0.0804556	0.0378259	0.284237	0	0.0812844	0.0859113	0	0.0324068	0	0
ENSG00000267304	AC004637.1	482	0	0	0	0	0	0	0	0	0	0	0	0	0	0	0	0	0	0	0	0	0
ENSG00000249028	AC004672.1	2088	2	0	0	0	0	0	0	0	0	0	0.0804556	0.160911	0.0770648	0	0	0	0	0	0	0	0
ENSG00000267285	AC004672.2	574	0	0	0	0	0	0	0	0	0	0	0	0	0	0	0	0	0	0	0	0	0
ENSG00000231216	AC004674.1	2249	0	1	0	0	0	0	0	0	0	0	0	0	0	0.0336023	0	0	0	0	0	0	0
ENSG00000235592	AC004674.2	739	0	0	0	0	0	0	0	0	0	0	0	0	0	0	0	0	0	0	0	0	0
ENSG00000275468	AC004678.1	929	0	0	0	0	0	0	0	0	0	0	0	0	0	0	0	0	0	0	0	0	0
ENSG00000279653	AC004678.2	1002	0	0	0	0	0	0	0	0	0	0	0	0	0	0	0	0	0	0	0	0	0
ENSG00000265206	AC004687.1	1645	1	0	0	1	0	0	0	4	0	0	0.0402278	0.0804556	0.0489092	0	0	0.0350338	0	0	0	0.161199	0
ENSG00000225583	AC004690.1	328	0	0	0	0	0	0	0	0	0	0	0	0	0	0	0	0	0	0	0	0	0
ENSG00000241345	AC004690.2	2064	0	3	0	0	0	0	0	0	0	0	0	0	0	0.109842	0	0	0	0	0	0	0
ENSG00000229263	AC004691.1	547	0	0	0	0	0	0	0	0	0	0	0	0	0	0	0	0	0	0	0	0	0
ENSG00000250424	AC004691.2	1531	0	0	0	0	0	0	0	0	0	0	0	0	0	0	0	0	0	0	0	0	0
ENSG00000213717	AC004692.1	424	0	0	0	0	0	0	0	0	0	0	0	0	0	0	0	0	0	0	0	0	0
ENSG00000228680	AC004692.2	1205	0	0	0	0	0	1	0	5	0	0	0	0	0	0	0	0	0	0.0478957	0	0.275075	0
ENSG00000276578	AC004696.1	607	0	0	0	0	0	0	0	0	0	0	0	0	0	0	0	0	0	0	0	0	0
ENSG00000279405	AC004696.2	331	0	0	0	0	0	0	0	0	0	0	0	0	0	0	0	0	0	0	0	0	0
ENSG00000263494	AC004702.1	195	0	0	0	0	0	0	0	0	0	0	0	0	0	0	0	0	0	0	0	0	0
ENSG00000249815	AC004704.1	2030	9	2	6	13	0	12	10	0	8	0.247753	0.485927	0.724101	0.3567	0.0744547	0.185021	0.369063	0	0.341168	0.339553	0	0.225253
ENSG00000261996	AC004706.1	879	2	15	7	4	3	4	5	1	1	0.346854	0.253883	0.160911	0.183062	1.28962	0.498512	0.262256	0.311832	0.262636	0.392089	0.0754188	0.0650261
ENSG00000262990	AC004706.2	294	0	0	0	0	0	0	0	0	0	0	0	0	0	0	0	0	0	0	0	0	0
ENSG00000274114	AC004706.3	984	0	0	0	0	0	0	0	0	0	0	0	0	0	0	0	0	0	0	0	0	0
ENSG00000282936	AC004706.4	4843	82	16	0	94	1	1	60	1	1	3.46854	5.03295	6.59736	1.36225	0.249668	0	1.11858	0.0188657	0.011917	0.853966	0.0136884	0.0118022
ENSG00000253102	AC004707.1	715	1	0	0	1	0	0	0	0	0	0	0.0402278	0.0804556	0.112525	0	0	0.0806023	0	0	0	0	0
ENSG00000227495	AC004771.1	583	1	7	0	1	0	0	0	0	0	0.148652	0.114554	0.0804556	0.138003	0.907376	0	0.0988519	0	0	0	0	0
ENSG00000234203	AC004771.2	439	2	0	0	5	0	4	5	0	0	0.148652	0.154781	0.160911	0.366541	0	0	0.656386	0	0.52587	0.785072	0	0
ENSG00000262227	AC004771.3	702	1	0	0	2	0	0	2	0	0	0.0495505	0.0650031	0.0804556	0.114609	0	0	0.16419	0	0	0.19638	0	0
ENSG00000262429	AC004771.4	474	0	0	0	0	0	0	0	0	0	0	0	0	0	0	0	0	0	0	0	0	0
ENSG00000262678	AC004771.5	542	3	3	2	3	3	0	2	4	0	0.0991011	0.170234	0.241367	0.445326	0.418292	0.230992	0.318989	0.505719	0	0.254352	0.489248	0
ENSG00000272203	AC004775.1	753	0	1	0	0	0	0	0	0	0	0	0	0	0	0.100361	0	0	0	0	0	0	0
ENSG00000279370	AC004777.1	287	0	0	1	0	0	0	1	0	0	0	0	0	0	0	0.218114	0	0	0	0.240172	0	0
ENSG00000282943	AC004784.1	2168	0	0	0	0	0	0	0	0	0	0	0	0	0	0	0	0	0	0	0	0	0
ENSG00000277766	AC004790.1	536	0	0	0	0	0	0	0	0	0	0	0	0	0	0	0	0	0	0	0	0	0
ENSG00000280412	AC004790.2	572	0	0	0	0	0	0	0	0	0	0	0	0	0	0	0	0	0	0	0	0	0
ENSG00000274777	AC004792.1	137	0	0	0	0	0	0	0	0	0	0	0	0	0	0	0	0	0	0	0	0	0
ENSG00000177369	AC004797.1	6580	0	0	0	0	0	0	5	0	0	0	0	0	0	0	0	0	0	0	0.0523779	0	0
ENSG00000226138	AC004801.1	360	0	0	0	0	0	0	0	0	0	0	0	0	0	0	0	0	0	0	0	0	0
ENSG00000240399	AC004801.2	779	0	0	0	0	0	0	0	0	0	0	0	0	0	0	0	0	0	0	0	0	0
ENSG00000257955	AC004801.3	962	0	0	0	0	0	0	0	0	0	0	0	0	0	0	0	0	0	0	0	0	0
ENSG00000257985	AC004801.4	3112	0	0	0	1	0	0	0	0	0	0.0495505	0.0247753	0	0	0	0	0.0185188	0	0	0	0	0
ENSG00000258203	AC004801.5	1044	0	4	0	0	0	0	0	0	1	0	0	0	0	0.289546	0	0	0	0	0	0	0.054749
ENSG00000276814	AC004801.6	978	73	25	9	76	10	2	71	10	5	3.36944	4.62135	5.87326	6.00538	1.93179	0.576063	4.47846	0.934219	0.118025	5.00407	0.677844	0.292218
ENSG00000279840	AC004801.7	2973	0	2	0	0	2	0	0	0	0	0	0	0	0	0.0508385	0	0	0.0614643	0	0	0	0
ENSG00000250132	AC004803.1	3669	10	8	3	10	4	6	21	4	7	0.545056	0.674806	0.804556	0.219285	0.164778	0.0511846	0.157075	0.0996093	0.0943815	0.394526	0.0722737	0.10905
ENSG00000266076	AC004805.1	1616	0	0	0	0	0	0	0	0	0	0	0	0	0	0	0	0	0	0	0	0	0
ENSG00000270870	AC004805.2	482	0	0	0	0	0	0	0	0	0	0	0	0	0	0	0	0	0	0	0	0	0
ENSG00000271587	AC004805.3	310	0	0	0	0	0	0	0	0	0	0	0	0	0	0	0	0	0	0	0	0	0
ENSG00000280958	AC004808.1	721	0	0	0	0	0	0	0	0	0	0	0	0	0	0	0	0	0	0	0	0	0
ENSG00000281008	AC004808.2	773	0	0	0	0	0	0	0	0	0	0	0	0	0	0	0	0	0	0	0	0	0
ENSG00000255575	AC004812.1	146	0	0	0	0	0	0	0	0	0	0	0	0	0	0	0	0	0	0	0	0	0
ENSG00000277283	AC004812.2	2097	31	21	59	35	11	31	38	18	32	3.07213	2.78313	2.49413	1.18938	0.756796	1.76124	0.961885	0.479272	0.853191	1.24908	0.569039	0.872224
ENSG00000259153	AC004816.1	7219	27	12	23	41	10	24	36	8	22	1.33786	1.75508	2.1723	0.300915	0.125621	0.199442	0.327311	0.126564	0.191875	0.343739	0.0734651	0.174189
ENSG00000275630	AC004816.2	284	4	2	2	5	1	1	1	0	0	0.198202	0.260012	0.321823	1.13318	0.532194	0.440837	1.01462	0.321714	0.203219	0.242709	0	0
ENSG00000258517	AC004817.1	1086	0	0	0	0	0	0	0	5	0	0	0	0	0	0	0	0	0	0	0	0.305217	0
ENSG00000259907	AC004817.2	651	0	0	0	0	0	0	0	0	0	0	0	0	0	0	0	0	0	0	0	0	0
ENSG00000269927	AC004817.3	2129	0	2	1	0	1	0	1	2	0	0	0	0	0	0.0709925	0.0294029	0	0.0429153	0	0.0323764	0.0622763	0
ENSG00000269945	AC004817.4	3625	0	0	0	0	0	0	0	0	0	0	0	0	0	0	0	0	0	0	0	0	0
ENSG00000227751	AC004824.1	311	0	0	0	0	0	0	0	0	0	0	0	0	0	0	0	0	0	0	0	0	0
ENSG00000258431	AC004825.1	586	0	0	0	0	0	0	0	0	0	0	0	0	0	0	0	0	0	0	0	0	0
ENSG00000274818	AC004825.2	455	10	14	16	9	4	11	4	2	14	0.445955	0.625256	0.804556	1.76826	2.32528	2.20128	1.13995	0.803223	1.39529	0.605972	0.291398	1.7587
ENSG00000258871	AC004828.1	654	0	2	0	0	0	0	0	0	0	0	0	0	0	0.231105	0	0	0	0	0	0	0
ENSG00000228204	AC004830.1	911	5	0	0	6	0	0	7	0	0	0.297303	0.349791	0.402278	0.441579	0	0	0.379565	0	0	0.529643	0	0
ENSG00000181123	AC004832.1	2422	3	0	0	4	1	0	1	0	0	0.198202	0.219785	0.241367	0.099656	0	0	0.0951786	0.0377236	0	0.0284597	0	0
ENSG00000230137	AC004832.2	482	0	0	0	0	0	0	0	0	0	0	0	0	0	0	0	0	0	0	0	0	0
ENSG00000249590	AC004832.3	1480	0	0	0	0	0	0	0	0	0	0	0	0	0	0	0	0	0	0	0	0	0
ENSG00000272689	AC004832.4	331	0	0	0	0	0	2	0	0	0	0	0	0	0	0	0	0	0	0.348727	0	0	0
ENSG00000273350	AC004832.5	401	2	9	0	3	2	1	0	0	0	0.148652	0.154781	0.160911	0.401275	1.69612	0	0.431152	0.455694	0.143926	0	0	0
ENSG00000273428	AC004832.6	1978	5	0	0	14	0	0	3	0	0	0.198202	0.30024	0.402278	0.203376	0	0	0.407902	0	0	0.104544	0	0
ENSG00000284523	AC004834.1	4610	5	0	1	11	1	1	1	0	2	0.198202	0.30024	0.402278	0.0872621	0	0.0135789	0.137513	0.0198192	0.0125194	0.0149521	0	0.0247974
ENSG00000230392	AC004835.1	2907	0	0	0	0	0	0	0	0	0	0	0	0	0	0	0	0	0	0	0	0	0
ENSG00000270625	AC004835.2	682	0	0	0	0	0	0	0	0	0	0	0	0	0	0	0	0	0	0	0	0	0
ENSG00000280439	AC004836.1	634	0	0	0	0	0	0	0	0	0	0	0	0	0	0	0	0	0	0	0	0	0
ENSG00000106540	AC004837.1	564	0	0	0	0	0	0	0	0	0	0	0	0	0	0	0	0	0	0	0	0	0
ENSG00000228554	AC004837.2	731	0	0	0	0	0	0	0	0	0	0	0	0	0	0	0	0	0	0	0	0	0
ENSG00000231951	AC004837.3	565	0	0	0	0	0	0	0	0	0	0	0	0	0	0	0	0	0	0	0	0	0
ENSG00000272854	AC004839.1	501	6	5	6	4	1	3	1	0	1	0.545056	0.513895	0.482734	0.963541	0.754207	0.749686	0.460125	0.182369	0.345594	0.137583	0	0.114088
ENSG00000230914	AC004840.1	748	0	0	0	0	0	0	0	0	0	0	0	0	0	0	0	0	0	0	0	0	0
ENSG00000271163	AC004840.2	285	0	0	0	0	0	0	0	0	0	0	0	0	0	0	0	0	0	0	0	0	0
ENSG00000258376	AC004846.1	3050	0	6	2	0	2	0	1	0	0	0.0495505	0.0247753	0	0	0.148665	0.0410484	0	0.0599126	0	0.0225998	0	0
ENSG00000258944	AC004846.2	777	22	3	0	22	1	0	25	0	1	0.545056	1.15754	1.77002	2.27802	0.291782	0	1.63176	0.117589	0	2.2178	0	0.0735623
ENSG00000260997	AC004847.1	1911	0	0	0	2	0	0	0	0	0	0	0	0	0	0	0	0.0603147	0	0	0	0	0
ENSG00000271526	AC004852.1	154	0	0	0	0	0	0	0	0	0	0	0	0	0	0	0	0	0	0	0	0	0
ENSG00000278254	AC004852.2	3362	0	0	0	0	0	0	0	0	0	0.0495505	0.0247753	0	0	0	0	0	0	0	0	0	0
ENSG00000278446	AC004852.3	326	0	0	0	0	0	0	0	0	0	0	0	0	0	0	0	0	0	0	0	0	0
ENSG00000270729	AC004853.1	698	0	0	0	0	0	0	0	0	0	0	0	0	0	0	0	0	0	0	0	0	0
ENSG00000230160	AC004854.1	349	0	0	0	0	0	0	0	0	0	0	0	0	0	0	0	0	0	0	0	0	0
ENSG00000272768	AC004854.2	1441	4	0	1	2	2	4	1	4	0	0.0991011	0.210462	0.321823	0.223333	0	0.0434412	0.079987	0.12681	0.160206	0.0478344	0.18402	0
ENSG00000259109	AC004858.1	242	0	0	0	0	0	0	0	0	0	0	0	0	0	0	0	0	0	0	0	0	0
ENSG00000232667	AC004862.1	3819	0	0	0	0	0	0	0	0	0	0	0	0	0	0	0	0	0	0	0	0	0
ENSG00000236274	AC004865.1	1003	0	0	0	0	0	0	0	0	0	0	0	0	0	0	0	0	0	0	0	0	0
ENSG00000239636	AC004865.2	1086	21	13	1	16	4	4	9	6	3	0.94146	1.31551	1.68957	1.55577	0.904631	0.0576416	0.84907	0.336525	0.212576	0.571237	0.36626	0.157895
ENSG00000223514	AC004866.1	78	0	0	0	0	0	0	0	0	0	0	0	0	0	0	0	0	0	0	0	0	0
ENSG00000224134	AC004866.2	481	0	0	0	0	0	0	0	0	0	0	0	0	0	0	0	0	0	0	0	0	0
ENSG00000230680	AC004869.1	540	0	0	0	0	2	0	0	0	0	0	0	0	0	0	0	0	0.338395	0	0	0	0
ENSG00000240355	AC004869.2	229	0	0	0	0	0	0	0	0	0	0	0	0	0	0	0	0	0	0	0	0	0
ENSG00000214754	AC004870.1	882	0	0	0	0	0	0	0	0	0	0	0	0	0	0	0	0	0	0	0	0	0
ENSG00000223829	AC004870.2	1595	0	0	0	0	0	0	0	0	0	0	0	0	0	0	0	0	0	0	0	0	0
ENSG00000229192	AC004870.3	530	0	6	0	0	0	0	0	0	0	0	0	0	0	0.855526	0	0	0	0	0	0	0
ENSG00000232072	AC004870.4	661	0	0	0	0	0	0	0	0	0	0	0	0	0	0	0	0	0	0	0	0	0
ENSG00000233417	AC004872.1	704	0	0	0	0	0	0	0	0	0	0	0	0	0	0	0	0	0	0	0	0	0
ENSG00000227743	AC004875.1	655	0	0	0	0	0	0	0	0	0	0	0	0	0	0	0	0	0	0	0	0	0
ENSG00000273419	AC004877.1	4093	1	0	0	0	0	0	0	7	0	0	0.0402278	0.0804556	0.0196569	0	0	0	0	0	0	0.113377	0
ENSG00000280149	AC004877.2	599	15	1	3	13	6	3	14	0	2	1.13966	1.17325	1.20683	2.01475	0.126163	0.313517	1.25075	0.915192	0.289053	1.61104	0	0.190844
ENSG00000232396	AC004882.1	773	0	0	0	0	1	0	0	0	0	0	0	0	0	0	0	0	0.118197	0	0	0	0
ENSG00000213361	AC004884.1	319	0	0	0	0	0	0	0	0	0	0	0	0	0	0	0	0	0	0	0	0	0
ENSG00000242154	AC004884.2	546	0	0	0	0	0	0	0	0	0	0	0	0	0	0	0	0	0	0	0	0	0
ENSG00000231295	AC004888.1	547	0	0	0	0	0	0	0	0	0	0	0	0	0	0	0	0	0	0	0	0	0
ENSG00000244198	AC004889.1	9504	21	9	3	22	1	7	19	0	8	0.693707	1.19164	1.68957	0.177774	0.0715639	0.0197597	0.133404	0.00961349	0.0425084	0.137801	0	0.0481127
ENSG00000239719	AC004890.1	181	0	0	0	0	0	0	0	0	0	0	0	0	0	0	0	0	0	0	0	0	0
ENSG00000244560	AC004890.2	901	0	0	0	0	0	0	0	0	0	0	0	0	0	0	0	0	0	0	0	0	0
ENSG00000271664	AC004890.3	1095	0	0	0	0	0	0	0	0	0	0	0	0	0	0	0	0	0	0	0	0	0
ENSG00000238109	AC004893.1	1393	0	0	0	0	0	0	0	0	0	0	0	0	0	0	0	0	0	0	0	0	0
ENSG00000284840	AC004893.2	47	0	0	0	0	0	0	0	0	0	0	0	0	0	0	0	0	0	0	0	0	0
ENSG00000231704	AC004895.1	1538	6	3	7	5	0	4	1	5	5	0.297303	0.390019	0.482734	0.313871	0.147409	0.28491	0.187356	0	0.150102	0.0448175	0.215517	0.185819
ENSG00000236018	AC004898.1	766	0	0	0	0	0	0	0	0	0	0	0	0	0	0	0	0	0	0	0	0	0
ENSG00000225705	AC004899.1	1714	0	0	0	0	0	0	0	0	0	0	0	0	0	0	0	0	0	0	0	0	0
ENSG00000279578	AC004899.2	3860	0	0	0	0	0	0	0	0	0	0	0	0	0	0	0	0	0	0	0	0	0
ENSG00000237286	AC004906.1	969	0	0	0	0	0	0	0	0	0	0	0	0	0	0	0	0	0	0	0	0	0
ENSG00000272240	AC004908.1	541	3	8	3	0	0	0	0	0	0	0.0495505	0.145459	0.241367	0.44615	1.11751	0.347128	0	0	0	0	0	0
ENSG00000272812	AC004908.2	574	19	7	11	5	2	5	3	0	5	0.842359	1.18551	1.52866	2.66317	0.921604	1.19963	0.502009	0.318351	0.502738	0.360258	0	0.497891
ENSG00000273402	AC004908.3	625	0	0	0	0	0	1	0	0	0	0.148652	0.0743258	0	0	0	0	0	0	0.0923428	0	0	0
ENSG00000228429	AC004910.1	787	0	0	0	0	0	0	0	0	0	0	0	0	0	0	0	0	0	0	0	0	0
ENSG00000226592	AC004911.1	871	0	0	0	0	0	0	0	0	0	0	0	0	0	0	0	0	0	0	0	0	0
ENSG00000243797	AC004917.1	2082	0	0	0	0	0	1	0	0	0	0	0	0	0	0	0	0	0	0.0277206	0	0	0
ENSG00000244701	AC004918.1	770	26	2	2	39	2	5	41	9	6	1.09011	1.59098	2.09185	2.71668	0.19629	0.162594	2.91896	0.237316	0.374768	3.67026	0.774854	0.445386
ENSG00000270157	AC004918.3	925	13	13	7	17	7	7	17	12	7	1.04056	1.04324	1.04592	1.13073	1.06209	0.473721	1.05916	0.691423	0.436757	1.26681	0.860019	0.432546
ENSG00000236046	AC004920.1	482	0	0	0	0	0	0	0	0	0	0	0	0	0	0	0	0	0	0	0	0	0
ENSG00000273341	AC004921.1	734	0	0	2	0	0	0	1	0	1	0	0	0	0	0	0.170569	0	0	0	0.0939091	0	0.0778718
ENSG00000284292	AC004922.1	2705	1	0	0	1	0	0	0	0	0	0	0.0402278	0.0804556	0.0297433	0	0	0.0213052	0	0	0	0	0
ENSG00000254610	AC004923.1	209	0	0	0	0	0	0	0	0	0	0	0	0	0	0	0	0	0	0	0	0	0
ENSG00000254850	AC004923.2	369	0	0	0	0	0	0	0	0	0	0	0	0	0	0	0	0	0	0	0	0	0
ENSG00000255230	AC004923.3	355	0	0	0	0	0	0	0	0	0	0	0	0	0	0	0	0	0	0	0	0	0
ENSG00000255306	AC004923.4	739	4	24	2	16	7	3	17	4	3	0.594606	0.458215	0.321823	0.435484	2.45428	0.169415	1.24775	0.865449	0.234293	1.58565	0.358826	0.232035
ENSG00000279419	AC004925.1	2706	18	5	6	14	5	7	9	7	3	0.792809	1.12051	1.4482	0.535182	0.139637	0.1388	0.298163	0.168822	0.149298	0.229255	0.17149	0.063368
ENSG00000241324	AC004930.1	254	0	0	0	0	0	0	0	0	0	0	0	0	0	0	0	0	0	0	0	0	0
ENSG00000235431	AC004936.1	1556	0	0	0	0	0	0	0	2	0	0	0	0	0	0	0	0	0	0	0	0.0852096	0
ENSG00000225443	AC004938.1	308	0	0	0	0	0	0	0	0	0	0	0	0	0	0	0	0	0	0	0	0	0
ENSG00000228151	AC004941.1	3120	0	4	0	0	0	0	0	0	0	0	0	0	0	0.0968865	0	0	0	0	0	0	0
ENSG00000231397	AC004941.2	228	0	0	0	0	0	0	0	0	0	0	0	0	0	0	0	0	0	0	0	0	0
ENSG00000259209	AC004943.1	1697	18	3	4	39	6	3	24	4	10	0.94146	1.19483	1.4482	0.853389	0.133597	0.147552	1.32445	0.323041	0.102029	0.97484	0.15626	0.336817
ENSG00000259768	AC004943.2	8800	69	45	43	70	51	57	59	57	58	4.45955	5.00549	5.55144	0.630845	0.386445	0.305881	0.458426	0.529511	0.373831	0.46214	0.429398	0.376723
ENSG00000279206	AC004943.3	600	0	0	0	0	0	0	0	0	0	0	0	0	0	0	0	0	0	0	0	0	0
ENSG00000253510	AC004944.1	3059	0	0	0	0	0	0	0	0	0	0	0	0	0	0	0	0	0	0	0	0	0
ENSG00000222024	AC004945.1	983	0	0	0	0	0	0	0	0	0	0	0	0	0	0	0	0	0	0	0	0	0
ENSG00000233969	AC004946.1	889	0	0	0	0	0	0	0	0	0	0	0	0	0	0	0	0	0	0	0	0	0
ENSG00000233760	AC004947.1	3407	0	0	0	0	0	0	1	7	0	0	0	0	0	0	0	0	0	0	0.0202317	0.136205	0
ENSG00000280255	AC004947.2	2671	0	0	0	0	1	0	1	0	0	0	0	0	0	0	0	0	0.0342069	0	0.0258066	0	0
ENSG00000272745	AC004948.1	672	3	0	0	2	1	1	1	0	0	0.0495505	0.145459	0.241367	0.359177	0	0	0.17152	0.135962	0.0858843	0.102573	0	0
ENSG00000283117	AC004949.1	3118	0	0	0	0	0	0	0	0	0	0	0	0	0	0	0	0	0	0	0	0	0
ENSG00000228434	AC004951.1	1866	2	0	0	6	0	0	2	0	0	0.346854	0.253883	0.160911	0.0862333	0	0	0.185308	0	0	0.0738792	0	0
ENSG00000239556	AC004951.2	793	0	0	0	0	0	0	0	0	0	0	0	0	0	0	0	0	0	0	0	0	0
ENSG00000241057	AC004951.3	1148	0	0	0	1	0	0	0	0	0	0	0	0	0	0	0	0.0502009	0	0	0	0	0
ENSG00000273432	AC004951.4	2076	7	0	0	5	0	1	6	0	0	0.198202	0.380696	0.56319	0.271286	0	0	0.138802	0	0.0278007	0.199218	0	0
ENSG00000233683	AC004965.1	213	0	0	0	0	0	0	0	0	0	0	0	0	0	0	0	0	0	0	0	0	0
ENSG00000243554	AC004967.1	447	0	0	0	0	0	0	0	0	0	0	0	0	0	0	0	0	0	0	0	0	0
ENSG00000238358	AC004969.1	578	0	0	0	0	0	0	0	0	0	0	0	0	0	0	0	0	0	0	0	0	0
ENSG00000279326	AC004972.1	2209	0	0	0	0	0	0	0	0	0	0	0	0	0	0	0	0	0	0	0	0	0
ENSG00000226661	AC004973.1	635	0	0	0	0	0	0	0	0	0	0	0	0	0	0	0	0	0	0	0	0	0
ENSG00000224629	AC004975.1	208	0	0	0	0	0	0	0	0	0	0	0	0	0	0	0	0	0	0	0	0	0
ENSG00000229660	AC004975.2	565	0	0	0	0	0	0	0	0	0	0.0495505	0.0247753	0	0	0	0	0	0	0	0	0	0
ENSG00000205485	AC004980.1	299	0	0	0	0	0	0	0	0	0	0	0	0	0	0	0	0	0	0	0	0	0
ENSG00000214243	AC004980.2	497	0	0	0	0	0	0	0	0	0	0	0	0	0	0	0	0	0	0	0	0	0
ENSG00000230305	AC004980.3	365	0	0	0	0	0	0	0	0	1	0	0	0	0	0	0	0	0	0	0	0	0.156597
ENSG00000250778	AC004980.4	203	0	0	0	0	0	0	0	0	0	0	0	0	0	0	0	0	0	0	0	0	0
ENSG00000272732	AC004982.1	1655	2	3	0	5	0	0	0	0	0	0.396404	0.278658	0.160911	0.0972274	0.136988	0	0.174111	0	0	0	0	0
ENSG00000272894	AC004982.2	1730	9	0	0	19	0	2	9	0	3	0.396404	0.560253	0.724101	0.418555	0	0	0.632938	0	0.0667217	0.358592	0	0.0991178
ENSG00000227573	AC004986.1	607	0	0	0	0	0	0	0	0	0	0	0	0	0	0	0	0	0	0	0	0	0
ENSG00000231198	AC004987.1	508	0	0	0	0	0	0	0	0	0	0	0	0	0	0	0	0	0	0	0	0	0
ENSG00000233225	AC004987.2	1148	0	0	0	0	0	0	0	0	0	0	0	0	0	0	0	0	0	0	0	0	0
ENSG00000237251	AC004987.3	771	0	0	0	0	0	0	0	0	0	0	0	0	0	0	0	0	0	0	0	0	0
ENSG00000270797	AC004987.4	338	0	0	0	0	0	0	0	0	0	0	0	0	0	0	0	0	0	0	0	0	0
ENSG00000203446	AC004988.1	1771	0	0	0	0	0	0	0	0	0	0	0	0	0	0	0	0	0	0	0	0	0
ENSG00000232756	AC004990.1	2298	0	0	1	0	0	0	0	0	0	0	0	0	0	0	0.0272406	0	0	0	0	0	0
ENSG00000226522	AC004994.1	313	0	0	0	0	0	0	0	0	0	0	0	0	0	0	0	0	0	0	0	0	0
ENSG00000248751	AC004997.1	2057	0	0	0	0	0	0	0	0	0	0	0	0	0	0	0	0	0	0	0	0	0
ENSG00000228532	AC005000.1	288	0	0	1	0	0	1	0	0	0	0	0	0	0	0	0.217357	0	0	0.200397	0	0	0
ENSG00000270431	AC005000.2	310	0	0	0	0	0	0	0	0	0	0	0	0	0	0	0	0	0	0	0	0	0
ENSG00000224314	AC005002.1	540	0	0	0	0	0	0	0	0	0	0	0	0	0	0	0	0	0	0	0	0	0
ENSG00000238066	AC005002.2	269	0	0	0	0	0	0	0	0	0	0	0	0	0	0	0	0	0	0	0	0	0
ENSG00000214125	AC005005.1	682	0	0	0	0	0	0	0	0	0	0	0	0	0	0	0	0	0	0	0	0	0
ENSG00000235573	AC005005.2	380	0	0	0	0	0	0	0	0	0	0	0	0	0	0	0	0	0	0	0	0	0
ENSG00000273387	AC005005.3	1410	11	10	11	23	16	3	10	14	5	1.23876	1.06189	0.885012	0.627668	0.535968	0.48836	0.940075	1.03678	0.122796	0.48886	0.658229	0.202688
ENSG00000278920	AC005005.4	16698	1	0	0	0	0	0	0	0	0	0	0.0402278	0.0804556	0.00481828	0	0	0	0	0	0	0	0
ENSG00000223831	AC005006.1	249	0	0	0	0	0	0	0	0	0	0	0	0	0	0	0	0	0	0	0	0	0
ENSG00000226671	AC005008.1	612	0	0	0	0	0	0	0	0	0	0	0	0	0	0	0	0	0	0	0	0	0
ENSG00000237896	AC005008.2	942	0	0	0	0	0	0	0	0	0	0	0	0	0	0	0	0	0	0	0	0	0
ENSG00000231255	AC005009.1	269	0	0	0	0	0	0	0	0	0	0	0	0	0	0	0	0	0	0	0	0	0
ENSG00000233073	AC005009.2	3775	0	0	0	0	0	0	0	0	0	0	0	0	0	0	0	0	0	0	0	0	0
ENSG00000235581	AC005011.1	210	0	0	0	0	0	0	0	0	0	0	0	0	0	0	0	0	0	0	0	0	0
ENSG00000228421	AC005013.1	588	0	0	0	0	0	0	0	0	0	0	0	0	0	0	0	0	0	0	0	0	0
ENSG00000224280	AC005014.1	2976	0	0	0	0	0	0	0	0	0	0	0	0	0	0	0	0	0	0	0	0	0
ENSG00000272361	AC005014.2	599	0	0	0	0	0	0	0	0	0	0	0	0	0	0	0	0	0	0	0	0	0
ENSG00000272537	AC005014.3	190	0	0	0	0	3	0	0	0	0	0	0	0	0	0	0	0	1.44263	0	0	0	0
ENSG00000213875	AC005019.1	431	0	0	0	0	0	0	0	0	0	0	0	0	0	0	0	0	0	0	0	0	0
ENSG00000224330	AC005019.2	842	0	5	0	0	0	0	0	0	0	0	0	0	0	0.448762	0	0	0	0	0	0	0
ENSG00000224448	AC005020.1	526	0	0	0	0	0	0	0	0	0	0	0	0	0	0	0	0	0	0	0	0	0
ENSG00000272647	AC005020.2	830	0	0	0	0	0	0	0	0	1	0	0	0	0	0	0	0	0	0	0	0	0.0688649
ENSG00000273138	AC005021.1	355	0	0	0	1	0	0	0	0	0	0	0	0	0	0	0	0.16234	0	0	0	0	0
ENSG00000233872	AC005033.1	813	0	0	0	0	0	0	0	0	0	0	0	0	0	0	0	0	0	0	0	0	0
ENSG00000230477	AC005034.1	489	0	0	0	0	0	0	0	0	0	0	0	0	0	0	0	0	0	0	0	0	0
ENSG00000270462	AC005034.2	414	1	0	0	0	0	0	0	0	0	0	0.0402278	0.0804556	0.194337	0	0	0	0	0	0	0	0
ENSG00000270696	AC005034.3	1747	0	0	0	0	0	0	0	0	0	0	0	0	0	0	0	0	0	0	0	0	0
ENSG00000270996	AC005034.4	899	0	0	0	0	0	0	0	0	0	0	0	0	0	0	0	0	0	0	0	0	0
ENSG00000271452	AC005034.5	466	1	0	0	3	0	0	0	0	0	0.247753	0.164104	0.0804556	0.172652	0	0	0.371013	0	0	0	0	0
ENSG00000183308	AC005037.1	973	0	0	0	0	0	0	0	0	0	0	0	0	0	0	0	0	0	0	0	0	0
ENSG00000226905	AC005040.1	482	0	0	0	0	0	0	0	0	0	0	0	0	0	0	0	0	0	0	0	0	0
ENSG00000159239	AC005041.1	7033	0	0	0	0	0	0	0	0	0	0	0	0	0	0	0	0	0	0	0	0	0
ENSG00000234521	AC005041.2	982	0	0	0	0	0	0	0	0	0	0	0	0	0	0	0	0	0	0	0	0	0
ENSG00000272183	AC005041.3	649	70	11	5	67	5	3	17	8	2	2.82438	4.22814	5.6319	8.67781	1.28087	0.482271	5.94954	0.703903	0.266784	1.80554	0.817172	0.176141
ENSG00000227331	AC005042.1	800	0	0	0	0	0	0	0	0	0	0	0	0	0	0	0	0	0	0	0	0	0
ENSG00000228586	AC005042.2	510	0	0	0	0	0	0	0	0	0	0	0	0	0	0	0	0	0	0	0	0	0
ENSG00000231675	AC005042.3	174	0	0	0	0	0	0	0	0	0	0	0	0	0	0	0	0	0	0	0	0	0
ENSG00000273055	AC005046.1	625	15	2	1	19	1	1	20	0	1	1.28831	1.24757	1.20683	1.93094	0.241829	0.100158	1.75197	0.146187	0.0923428	2.20574	0	0.0914527
ENSG00000267052	AC005050.1	1770	0	0	0	0	0	0	0	0	0	0	0	0	0	0	0	0	0	0	0	0	0
ENSG00000279601	AC005052.1	2492	3	1	3	0	0	1	0	0	1	0.0495505	0.145459	0.241367	0.0968567	0.0303256	0.0753597	0	0	0.0231598	0	0	0.0229366
ENSG00000243004	AC005062.1	3240	0	0	0	0	0	0	0	0	0	0	0	0	0	0	0	0	0	0	0	0	0
ENSG00000234715	AC005064.1	2725	0	4	0	0	0	0	0	0	0	0	0	0	0	0.110931	0	0	0	0	0	0	0
ENSG00000273978	AC005066.1	1007	0	0	0	0	0	0	0	0	0	0	0	0	0	0	0	0	0	0	0	0	0
ENSG00000270764	AC005070.1	365	0	0	0	0	0	0	0	0	0	0	0	0	0	0	0	0	0	0	0	0	0
ENSG00000271482	AC005070.2	260	0	0	0	0	0	0	0	0	0	0	0	0	0	0	0	0	0	0	0	0	0
ENSG00000272918	AC005070.3	2646	7	9	2	15	4	1	13	0	1	0.594606	0.578898	0.56319	0.212846	0.257046	0.0473158	0.326704	0.13812	0.0218119	0.338655	0	0.0216016
ENSG00000272219	AC005072.1	1779	0	7	1	0	0	0	0	0	0	0.247753	0.123876	0	0	0.297358	0.0351876	0	0	0	0	0	0
ENSG00000224046	AC005076.1	911	13	16	31	11	2	24	11	0	23	2.03157	1.53875	1.04592	1.1481	1.32727	2.13015	0.69587	0.200585	1.52046	0.832297	0	1.44306
ENSG00000213549	AC005077.1	375	0	0	0	0	0	0	0	0	0	0	0	0	0	0	0	0	0	0	0	0	0
ENSG00000224273	AC005077.2	690	0	0	0	0	0	0	0	0	0	0	0	0	0	0	0	0	0	0	0	0	0
ENSG00000228829	AC005077.3	213	0	0	0	0	0	0	0	0	0	0	0	0	0	0	0	0	0	0	0	0	0
ENSG00000230882	AC005077.4	3495	0	0	0	0	0	0	0	0	0	0	0	0	0	0	0	0	0	0	0	0	0
ENSG00000226816	AC005082.1	2259	0	0	0	0	0	0	0	0	0	0	0	0	0	0	0	0	0	0	0	0	0
ENSG00000233834	AC005083.1	1109	0	0	0	0	0	0	0	0	0	0	0	0	0	0	0	0	0	0	0	0	0
ENSG00000271330	AC005084.1	304	0	0	0	0	0	0	0	0	0	0	0	0	0	0	0	0	0	0	0	0	0
ENSG00000261535	AC005086.1	801	0	0	0	1	0	0	0	0	0	0	0	0	0	0	0	0.0719484	0	0	0	0	0
ENSG00000279724	AC005086.2	228	0	0	0	0	0	0	0	0	0	0	0	0	0	0	0	0	0	0	0	0	0
ENSG00000280004	AC005086.3	219	0	0	0	0	0	0	0	0	0	0	0	0	0	0	0	0	0	0	0	0	0
ENSG00000280404	AC005086.4	213	0	0	0	0	0	0	0	0	0	0	0	0	0	0	0	0	0	0	0	0	0
ENSG00000278586	AC005088.1	274	0	0	0	0	0	0	0	0	0	0	0	0	0	0	0	0	0	0	0	0	0
ENSG00000274080	AC005089.1	2241	0	3	0	1	2	0	5	0	0	0.148652	0.0743258	0	0	0.101167	0	0.0257165	0.081541	0	0.153791	0	0
ENSG00000231418	AC005090.1	1079	0	0	0	0	0	0	0	0	0	0	0	0	0	0	0	0	0	0	0	0	0
ENSG00000229893	AC005091.1	1190	0	0	0	0	0	0	1	16	0	0	0	0	0	0	0	0	0	0	0.0579238	0.891336	0
ENSG00000229949	AC005094.1	368	0	0	0	0	0	0	0	0	0	0	0	0	0	0	0	0	0	0	0	0	0
ENSG00000259294	AC005096.1	622	2	0	2	3	1	0	1	5	0	0.247753	0.204332	0.160911	0.2587	0	0.201282	0.277961	0.146892	0	0.110819	0.532903	0
ENSG00000226624	AC005099.1	610	0	0	0	0	0	0	0	0	0	0	0	0	0	0	0	0	0	0	0	0	0
ENSG00000219039	AC005102.1	479	0	0	0	0	0	0	0	0	0	0	0	0	0	0	0	0	0	0	0	0	0
ENSG00000223374	AC005104.1	442	0	0	0	1	0	0	0	0	0	0.0495505	0.0247753	0	0	0	0	0.130386	0	0	0	0	0
ENSG00000224232	AC005104.2	678	0	0	0	0	0	0	0	0	0	0	0	0	0	0	0	0	0	0	0	0	0
ENSG00000225286	AC005105.1	792	0	0	0	0	0	0	0	0	0	0	0	0	0	0	0	0	0	0	0	0	0
ENSG00000283517	AC005144.1	703	0	0	0	0	0	0	0	0	0	0	0	0	0	0	0	0	0	0	0	0	0
ENSG00000248431	AC005150.1	2689	0	0	0	0	0	1	0	0	2	0	0	0	0	0	0	0	0	0.0214631	0	0	0.0425124
ENSG00000196295	AC005154.1	30756	255	10	8	301	23	9	185	15	16	11.3966	15.9564	20.5162	0.667063	0.0245713	0.0162827	0.564014	0.0683259	0.0168887	0.414616	0.0323318	0.0297349
ENSG00000226874	AC005154.2	379	0	0	0	0	0	0	0	0	0	0	0	0	0	0	0	0	0	0	0	0	0
ENSG00000244480	AC005154.3	1393	1	0	0	2	0	0	0	0	0	0	0.0402278	0.0804556	0.0577571	0	0	0.0827432	0	0	0	0	0
ENSG00000263683	AC005154.4	427	0	0	0	0	0	0	0	0	0	0	0	0	0	0	0	0	0	0	0	0	0
ENSG00000264520	AC005154.5	368	0	0	0	0	0	0	0	0	0	0	0	0	0	0	0	0	0	0	0	0	0
ENSG00000281039	AC005154.6	687	0	0	0	0	0	0	0	0	0	0	0	0	0	0	0	0	0	0	0	0	0
ENSG00000278819	AC005156.1	573	0	0	0	0	0	0	0	0	0	0	0	0	0	0	0	0	0	0	0	0	0
ENSG00000227658	AC005160.1	381	0	0	0	0	0	0	0	0	1	0	0	0	0	0	0	0	0	0	0	0	0.150021
ENSG00000229452	AC005162.1	389	0	0	0	0	0	0	0	0	0	0	0	0	0	0	0	0	0	0	0	0	0
ENSG00000233517	AC005162.2	578	0	4	0	0	0	0	0	0	0	0	0	0	0	0.522986	0	0	0	0	0	0	0
ENSG00000272568	AC005162.3	4928	0	1	0	0	0	0	0	0	0	0	0	0	0	0.0153351	0	0	0	0	0	0	0
ENSG00000223561	AC005165.1	7451	0	9	0	0	0	0	0	0	1	0.0495505	0.0247753	0	0	0.0912822	0	0	0	0	0	0	0.00767117
ENSG00000239622	AC005165.2	380	0	0	0	0	0	0	0	0	0	0	0	0	0	0	0	0	0	0	0	0	0
ENSG00000268153	AC005176.1	384	0	0	0	0	0	0	0	0	0	0	0	0	0	0	0	0	0	0	0	0	0
ENSG00000269519	AC005176.2	147	0	0	0	0	0	0	0	0	0	0	0	0	0	0	0	0	0	0	0	0	0
ENSG00000251243	AC005178.1	440	0	0	0	0	0	0	0	0	0	0	0	0	0	0	0	0	0	0	0	0	0
ENSG00000267405	AC005180.1	587	0	0	0	2	2	0	3	0	2	0.297303	0.148652	0	0	0	0	0.196357	0.3113	0	0.352279	0	0.194746
ENSG00000267505	AC005180.2	562	7	0	1	6	0	1	6	0	0	0.445955	0.504572	0.56319	1.00212	0	0.111386	0.615274	0	0.102694	0.7359	0	0
ENSG00000271101	AC005181.1	1256	0	0	0	0	0	0	0	0	0	0	0	0	0	0	0	0	0	0	0	0	0
ENSG00000271500	AC005183.1	1979	0	0	0	0	0	0	0	0	0	0	0	0	0	0	0	0	0	0	0	0	0
ENSG00000270794	AC005185.1	787	0	0	0	0	0	0	0	0	0	0	0	0	0	0	0	0	0	0	0	0	0
ENSG00000275212	AC005186.1	4987	0	0	0	0	0	0	0	2	0	0	0	0	0	0	0	0	0	0	0	0.0265864	0
ENSG00000229497	AC005189.1	310	0	0	0	0	0	0	0	0	0	0	0	0	0	0	0	0	0	0	0	0	0
ENSG00000271421	AC005191.1	358	0	0	0	0	0	0	0	0	0	0	0	0	0	0	0	0	0	0	0	0	0
ENSG00000269694	AC005197.1	683	0	0	0	0	0	0	0	0	0	0	0	0	0	0	0	0	0	0	0	0	0
ENSG00000230258	AC005208.1	1100	0	0	0	0	0	0	0	0	0	0	0	0	0	0	0	0	0	0	0	0	0
ENSG00000263684	AC005209.1	1033	0	0	0	0	0	0	0	0	0	0	0	0	0	0	0	0	0	0	0	0	0
ENSG00000236352	AC005220.1	884	0	1	0	0	0	0	0	0	0	0	0	0	0	0.0854881	0	0	0	0	0	0	0
ENSG00000262786	AC005224.2	1885	0	0	0	0	0	0	1	0	0	0	0	0	0	0	0	0	0	0	0.0365673	0	0
ENSG00000266378	AC005224.3	2140	0	0	0	0	0	0	0	0	1	0	0	0	0	0	0	0	0	0	0	0	0.0267093
ENSG00000266709	AC005224.4	1652	0	0	0	0	0	0	0	0	0	0	0	0	0	0	0	0	0	0	0	0	0
ENSG00000258443	AC005225.1	937	4	1	1	3	0	0	0	0	0	0.148652	0.235237	0.321823	0.343461	0.0806526	0.0668077	0.184517	0	0	0	0	0
ENSG00000258603	AC005225.2	4291	1	0	0	0	0	0	0	0	0	0.0495505	0.0650031	0.0804556	0.0187499	0	0	0	0	0	0	0	0
ENSG00000258695	AC005225.3	519	0	1	0	0	0	0	2	6	0	0.198202	0.0991011	0	0	0.14561	0	0	0	0	0.265624	0.766394	0
ENSG00000279026	AC005225.4	2225	0	0	0	0	0	0	0	0	0	0	0	0	0	0	0	0	0	0	0	0	0
ENSG00000213209	AC005229.1	409	0	0	0	0	0	0	0	0	0	0	0	0	0	0	0	0	0	0	0	0	0
ENSG00000213210	AC005229.2	399	0	0	0	0	0	0	0	0	0	0	0	0	0	0	0	0	0	0	0	0	0
ENSG00000270200	AC005229.3	323	0	0	0	0	0	0	0	0	0	0	0	0	0	0	0	0	0	0	0	0	0
ENSG00000273314	AC005229.4	2198	10	20	31	15	17	38	32	31	33	1.04056	0.922559	0.804556	0.36604	0.687639	0.882877	0.393294	0.706657	0.99779	1.00352	0.93498	0.858149
ENSG00000258930	AC005230.1	285	0	0	0	0	0	0	0	0	0	0	0	0	0	0	0	0	0	0	0	0	0
ENSG00000285412	AC005232.1	1512	0	0	0	0	0	0	0	0	0	0	0	0	0	0	0	0	0	0	0	0	0
ENSG00000235035	AC005234.1	434	0	0	0	0	0	0	0	0	0	0	0	0	0	0	0	0	0	0	0	0	0
ENSG00000225521	AC005237.1	559	0	0	0	0	0	0	0	0	0	0	0	0	0	0	0	0	0	0	0	0	0
ENSG00000235861	AC005237.2	219	0	0	0	0	0	0	0	0	0	0	0	0	0	0	0	0	0	0	0	0	0
ENSG00000263648	AC005244.1	339	0	0	0	0	0	0	0	0	0	0	0	0	0	0	0	0	0	0	0	0	0
ENSG00000265400	AC005244.2	718	0	0	0	0	0	0	0	0	0	0	0	0	0	0	0	0	0	0	0	0	0
ENSG00000271184	AC005252.1	1063	0	0	0	0	0	0	0	0	0	0	0	0	0	0	0	0	0	0	0	0	0
ENSG00000280125	AC005252.2	1141	0	0	0	0	0	0	0	0	0	0	0	0	0	0	0	0	0	0	0	0	0
ENSG00000280415	AC005252.3	2258	0	0	0	0	0	0	0	0	0	0	0	0	0	0	0	0	0	0	0	0	0
ENSG00000268030	AC005253.1	2001	14	2	1	10	1	1	3	0	1	0.89191	1.00914	1.12638	0.562908	0.0755337	0.0312838	0.288009	0.0456605	0.0288427	0.103342	0	0.0285647
ENSG00000268983	AC005253.2	432	0	0	0	0	0	0	0	0	0	0	0	0	0	0	0	0	0	0	0	0	0
ENSG00000256210	AC005255.1	216	0	0	0	0	0	0	0	0	0	0	0	0	0	0	0	0	0	0	0	0	0
ENSG00000267073	AC005256.1	458	55	34	83	59	26	66	58	30	75	2.97303	3.69905	4.42506	9.6617	5.61011	11.3443	7.42404	5.18675	8.3169	8.72904	4.34234	9.35992
ENSG00000273734	AC005258.1	1268	0	0	0	0	0	0	0	0	0	0	0	0	0	0	0	0	0	0	0	0	0
ENSG00000268205	AC005261.1	4258	30	10	7	9	2	11	17	8	1	3.51809	2.96588	2.41367	0.566855	0.177481	0.10291	0.121812	0.0429153	0.149097	0.275199	0.124553	0.0134237
ENSG00000268678	AC005261.2	1045	7	5	12	4	7	7	1	6	8	0.396404	0.479797	0.56319	0.538937	0.361586	0.718838	0.220596	0.612025	0.386603	0.0659611	0.38063	0.437572
ENSG00000268713	AC005261.3	1385	0	0	0	0	0	0	0	0	0	0	0	0	0	0	0	0	0	0	0	0	0
ENSG00000268723	AC005261.4	355	0	0	0	0	0	0	0	0	0	0	0	0	0	0	0	0	0	0	0	0	0
ENSG00000279541	AC005261.5	1387	0	0	0	0	0	0	0	0	0	0	0	0	0	0	0	0	0	0	0	0	0
ENSG00000266944	AC005262.1	362	0	0	0	0	0	0	0	0	0	0	0	0	0	0	0	0	0	0	0	0	0
ENSG00000267139	AC005262.2	452	0	0	0	0	0	0	0	0	0	0	0	0	0	0	0	0	0	0	0	0	0
ENSG00000267551	AC005264.1	2319	0	0	0	0	0	0	0	0	0	0	0	0	0	0	0	0	0	0	0	0	0
ENSG00000280168	AC005274.1	802	0	0	0	0	0	0	0	0	0	0	0	0	0	0	0	0	0	0	0	0	0
ENSG00000263707	AC005277.1	335	0	0	0	0	0	0	0	0	0	0	0	0	0	0	0	0	0	0	0	0	0
ENSG00000277621	AC005277.2	390	0	0	0	0	0	0	0	0	0	0	0	0	0	0	0	0	0	0	0	0	0
ENSG00000251393	AC005280.1	3537	0	0	0	0	0	0	0	2	0	0	0	0	0	0	0	0	0	0	0	0.0374855	0
ENSG00000284930	AC005280.2	1412	0	0	0	0	0	0	0	0	0	0.0495505	0.0247753	0	0	0	0	0	0	0	0	0	0
ENSG00000285006	AC005280.3	818	0	0	0	0	0	0	0	0	0	0	0	0	0	0	0	0	0	0	0	0	0
ENSG00000225606	AC005281.1	911	0	0	0	1	0	0	0	0	0	0	0	0	0	0	0	0.0632609	0	0	0	0	0
ENSG00000266469	AC005288.1	1053	0	2	2	3	0	3	5	24	2	0.198202	0.0991011	0	0	0.143536	0.118896	0.16419	0	0.164428	0.3273	1.51095	0.108562
ENSG00000264067	AC005291.1	641	0	0	0	0	0	0	0	0	0	0	0	0	0	0	0	0	0	0	0	0	0
ENSG00000273388	AC005291.2	523	0	0	0	1	0	0	0	0	0	0	0	0	0	0	0	0.110192	0	0	0	0	0
ENSG00000256835	AC005294.1	281	0	0	0	0	0	0	0	0	0	0	0	0	0	0	0	0	0	0	0	0	0
ENSG00000274923	AC005296.1	209	0	0	0	0	0	0	0	0	0	0	0	0	0	0	0	0	0	0	0	0	0
ENSG00000227511	AC005297.1	862	0	0	0	0	0	0	0	0	0	0	0	0	0	0	0	0	0	0	0	0	0
ENSG00000232644	AC005297.2	606	0	0	0	0	0	0	0	0	0	0	0	0	0	0	0	0	0	0	0	0	0
ENSG00000237171	AC005297.3	756	0	0	0	0	0	0	0	0	0	0	0	0	0	0	0	0	0	0	0	0	0
ENSG00000236325	AC005300.1	373	0	0	0	0	0	0	0	0	0	0	0	0	0	0	0	0	0	0	0	0	0
ENSG00000273244	AC005301.1	875	0	0	0	0	0	0	0	0	0	0	0	0	0	0	0	0	0	0	0	0	0
ENSG00000273098	AC005303.1	1138	0	0	0	0	0	0	0	0	0	0	0	0	0	0	0	0	0	0	0	0	0
ENSG00000233852	AC005304.1	405	0	0	0	0	0	0	0	0	0	0	0	0	0	0	0	0	0	0	0	0	0
ENSG00000265494	AC005304.2	1982	0	0	0	0	0	0	0	0	0	0	0	0	0	0	0	0	0	0	0	0	0
ENSG00000266744	AC005304.3	511	0	0	0	0	0	0	0	0	0	0	0	0	0	0	0	0	0	0	0	0	0
ENSG00000267283	AC005306.1	935	0	0	0	0	0	0	0	0	0	0	0	0	0	0	0	0	0	0	0	0	0
ENSG00000260725	AC005307.1	1570	0	0	0	0	0	0	0	0	0	0	0	0	0	0	0	0	0	0	0	0	0
ENSG00000214970	AC005323.1	1474	0	0	0	0	0	0	0	0	0	0	0	0	0	0	0	0	0	0	0	0	0
ENSG00000272736	AC005323.2	769	0	0	0	0	0	0	0	0	0	0	0	0	0	0	0	0	0	0	0	0	0
ENSG00000233002	AC005324.1	1582	0	0	0	0	3	0	0	0	0	0	0	0	0	0	0	0	0.173262	0	0	0	0
ENSG00000233193	AC005324.2	415	0	0	0	0	0	0	0	0	0	0	0	0	0	0	0	0	0	0	0	0	0
ENSG00000251537	AC005324.3	5514	3	0	0	0	0	0	0	0	0	0	0.120683	0.241367	0.0437735	0	0	0	0	0	0	0	0
ENSG00000255104	AC005324.4	6267	0	0	0	0	0	0	0	0	0	0	0	0	0	0	0	0	0	0	0	0	0
ENSG00000266261	AC005324.5	571	25	2	2	31	6	0	15	0	1	1.33786	1.67463	2.01139	3.52258	0.264699	0.21926	3.12881	0.96007	0	1.81075	0	0.100101
ENSG00000267227	AC005324.6	613	0	0	0	0	0	0	0	0	0	0	0	0	0	0	0	0	0	0	0	0	0
ENSG00000226744	AC005326.1	123	0	0	0	0	0	0	0	0	0	0	0	0	0	0	0	0	0	0	0	0	0
ENSG00000248015	AC005329.1	3571	36	0	6	56	10	7	35	4	3	1.04056	1.96848	2.8964	0.81109	0	0.105179	0.903757	0.255857	0.113134	0.675588	0.0742572	0.0480184
ENSG00000267755	AC005329.2	446	0	0	0	0	0	0	0	0	0	0	0	0	0	0	0	0	0	0	0	0	0
ENSG00000280486	AC005329.3	2711	6	0	0	3	2	2	1	0	0	0.247753	0.365243	0.482734	0.178065	0	0	0.0637742	0.0674044	0.0425778	0.0254258	0	0
ENSG00000267372	AC005330.1	1238	32	41	45	38	22	21	32	10	16	3.17123	2.87291	2.57458	2.07963	2.50277	2.2754	1.76895	1.62364	0.978998	1.78169	0.535485	0.738713
ENSG00000265100	AC005332.1	1313	10	7	15	8	2	5	6	0	6	0.644157	0.724357	0.804556	0.612762	0.402895	0.715143	0.351139	0.139172	0.21978	0.314985	0	0.261194
ENSG00000267708	AC005332.2	579	0	0	0	0	0	0	0	0	0	0	0	0	0	0	0	0	0	0	0	0	0
ENSG00000267731	AC005332.3	2919	0	0	0	0	0	1	0	0	0	0.0495505	0.0247753	0	0	0	0	0	0	0.0197719	0	0	0
ENSG00000274561	AC005332.4	446	0	0	0	0	0	0	0	0	0	0	0	0	0	0	0	0	0	0	0	0	0
ENSG00000274712	AC005332.5	570	0	0	0	0	0	0	0	0	0	0	0	0	0	0	0	0	0	0	0	0	0
ENSG00000277476	AC005332.6	2735	0	0	0	0	0	0	0	0	0	0	0	0	0	0	0	0	0	0	0	0	0
ENSG00000278730	AC005332.7	2921	0	0	0	0	0	0	0	0	0	0	0	0	0	0	0	0	0	0	0	0	0
ENSG00000278740	AC005332.8	619	1	0	0	2	0	0	0	0	2	0.0991011	0.0897784	0.0804556	0.129977	0	0	0.186206	0	0	0	0	0.184678
ENSG00000267056	AC005336.1	1243	0	0	0	0	0	0	0	0	0	0	0	0	0	0	0	0	0	0	0	0	0
ENSG00000267218	AC005336.2	939	0	0	0	0	0	0	0	0	0	0	0	0	0	0	0	0	0	0	0	0	0
ENSG00000279717	AC005336.3	2679	0	0	0	0	0	0	0	0	0	0	0	0	0	0	0	0	0	0	0	0	0
ENSG00000268565	AC005339.1	392	0	0	0	0	0	0	0	0	0	0	0	0	0	0	0	0	0	0	0	0	0
ENSG00000263252	AC005341.1	708	0	0	0	0	0	0	0	0	0	0	0	0	0	0	0	0	0	0	0	0	0
ENSG00000203593	AC005342.1	629	0	0	0	0	0	0	0	0	0	0	0	0	0	0	0	0	0	0	0	0	0
ENSG00000256706	AC005342.2	1353	0	0	1	0	0	0	0	0	0	0	0	0	0	0	0.0462667	0	0	0	0	0	0
ENSG00000278255	AC005344.1	459	0	0	0	0	0	0	0	0	0	0	0	0	0	0	0	0	0	0	0	0	0
ENSG00000236160	AC005345.1	217	0	0	0	0	0	0	0	0	0	0	0	0	0	0	0	0	0	0	0	0	0
ENSG00000248493	AC005351.1	786	0	0	0	0	0	0	0	0	0	0	0	0	0	0	0	0	0	0	0	0	0
ENSG00000250994	AC005355.1	2134	2	0	0	2	0	0	0	3	0	0.0495505	0.105231	0.160911	0.0754036	0	0	0.0540119	0	0	0	0.0931955	0
ENSG00000280420	AC005355.2	484	1	8	1	2	0	2	2	0	2	0.0991011	0.0897784	0.0804556	0.166231	1.24912	0.129336	0.238143	0	0.238489	0.284832	0	0.23619
ENSG00000266906	AC005357.1	301	0	0	0	0	0	0	0	0	0	0	0	0	0	0	0	0	0	0	0	0	0
ENSG00000267623	AC005357.2	1060	0	0	0	0	0	0	0	0	0	0	0	0	0	0	0	0	0	0	0	0	0
ENSG00000227274	AC005358.1	1143	0	0	0	0	0	0	0	0	0	0	0	0	0	0	0	0	0	0	0	0	0
ENSG00000265489	AC005358.2	3679	0	0	0	0	0	0	1	0	0	0	0	0	0	0	0	0	0	0	0.0187359	0	0
ENSG00000255513	AC005363.1	351	0	0	0	0	0	0	0	0	0	0	0	0	0	0	0	0	0	0	0	0	0
ENSG00000277602	AC005363.2	242	10	12	6	8	4	5	5	8	1	0.198202	0.501379	0.804556	3.32461	3.74735	1.55204	1.90515	1.51019	1.19244	1.42416	2.19151	0.23619
ENSG00000270512	AC005377.1	456	0	0	0	0	0	0	0	0	0	0	0	0	0	0	0	0	0	0	0	0	0
ENSG00000267159	AC005379.1	328	0	0	0	1	0	1	2	0	0	0	0	0	0	0	0	0.175703	0	0.175958	0.420301	0	0
ENSG00000267243	AC005381.1	1270	0	0	0	0	0	0	0	0	0	0	0	0	0	0	0	0	0	0	0	0	0
ENSG00000275024	AC005383.1	534	0	0	0	0	0	0	0	0	0	0.0495505	0.0247753	0	0	0	0	0	0	0	0	0	0
ENSG00000268938	AC005387.1	352	9	0	1	4	0	0	0	1	0	0.148652	0.436376	0.724101	2.0571	0	0.177838	0.654894	0	0	0	0.188333	0
ENSG00000269191	AC005387.2	440	9	0	1	1	0	0	4	0	0	0.198202	0.461151	0.724101	1.64568	0	0.14227	0.130979	0	0	0.62663	0	0
ENSG00000275162	AC005391.1	341	0	0	0	0	0	0	0	0	0	0	0	0	0	0	0	0	0	0	0	0	0
ENSG00000227606	AC005392.1	500	0	0	0	0	0	0	0	0	0	0	0	0	0	0	0	0	0	0	0	0	0
ENSG00000231412	AC005392.2	721	0	0	0	0	1	0	0	0	0	0	0	0	0	0	0	0	0.126722	0	0	0	0
ENSG00000272396	AC005392.3	459	0	0	0	0	0	0	0	0	0	0	0	0	0	0	0	0	0	0	0	0	0
ENSG00000276445	AC005393.1	584	0	0	0	0	0	1	2	0	0	0.0495505	0.0247753	0	0	0	0	0	0	0.0988258	0.236059	0	0
ENSG00000266893	AC005394.1	1269	0	0	0	0	0	0	0	0	0	0	0	0	0	0	0	0	0	0	0	0	0
ENSG00000283403	AC005394.2	3113	0	9	0	0	0	0	0	0	0	0	0	0	0	0.218485	0	0	0	0	0	0	0
ENSG00000266368	AC005410.1	463	0	0	0	0	1	0	0	0	0	0.0495505	0.0247753	0	0	0	0	0	0.197336	0	0	0	0
ENSG00000264050	AC005412.1	715	0	0	0	0	0	0	0	0	0	0	0	0	0	0	0	0	0	0	0	0	0
ENSG00000259079	AC005476.1	397	0	0	0	0	0	0	0	0	0	0	0	0	0	0	0	0	0	0	0	0	0
ENSG00000259146	AC005476.2	1158	4	1	7	8	1	6	9	5	4	0.545056	0.433439	0.321823	0.277912	0.0652604	0.378404	0.398139	0.0789004	0.299038	0.53572	0.28624	0.197437
ENSG00000259005	AC005479.1	589	0	0	0	2	0	1	0	0	0	0.0495505	0.0247753	0	0	0	0	0.19569	0	0.0979869	0	0	0
ENSG00000270000	AC005479.2	431	0	0	1	0	0	0	0	1	0	0	0	0	0	0	0.145241	0	0	0	0	0.153812	0
ENSG00000258891	AC005480.1	3953	0	0	0	0	0	0	0	0	0	0	0	0	0	0	0	0	0	0	0	0	0
ENSG00000279461	AC005480.2	75	0	0	0	0	0	0	0	0	0	0	0	0	0	0	0	0	0	0	0	0	0
ENSG00000222012	AC005481.1	3456	0	2	0	0	0	0	0	0	0	0	0	0	0	0.0437335	0	0	0	0	0	0	0
ENSG00000233423	AC005482.1	575	0	0	0	0	0	0	0	0	0	0	0	0	0	0	0	0	0	0	0	0	0
ENSG00000243018	AC005486.1	216	0	0	0	0	0	0	0	0	0	0	0	0	0	0	0	0	0	0	0	0	0
ENSG00000225647	AC005487.1	2889	0	0	0	0	0	0	0	0	0	0	0	0	0	0	0	0	0	0	0	0	0
ENSG00000278873	AC005495.1	2050	0	0	0	0	0	0	0	0	0	0	0	0	0	0	0	0	0	0	0	0	0
ENSG00000267224	AC005498.1	465	0	0	0	0	0	0	0	0	0	0	0	0	0	0	0	0	0	0	0	0	0
ENSG00000267421	AC005498.2	1105	0	0	0	0	0	0	0	0	0	0	0	0	0	0	0	0	0	0	0	0	0
ENSG00000269696	AC005498.3	2912	0	0	0	0	0	0	0	0	0	0	0	0	0	0	0	0	0	0	0	0	0
ENSG00000279599	AC005514.1	208	0	0	0	0	0	0	0	0	0	0	0	0	0	0	0	0	0	0	0	0	0
ENSG00000226025	AC005515.1	406	0	0	0	0	0	0	0	0	0	0	0	0	0	0	0	0	0	0	0	0	0
ENSG00000269460	AC005515.2	289	0	0	0	0	0	0	0	0	0	0	0	0	0	0	0	0	0	0	0	0	0
ENSG00000230190	AC005518.1	1116	0	0	0	0	0	0	0	0	0	0	0	0	0	0	0	0	0	0	0	0	0
ENSG00000270634	AC005518.2	282	0	0	0	0	0	0	0	0	0	0	0	0	0	0	0	0	0	0	0	0	0
ENSG00000258559	AC005519.1	1367	0	0	0	0	0	0	0	0	0	0	0	0	0	0	0	0	0	0	0	0	0
ENSG00000258653	AC005520.1	3695	1	0	1	0	0	0	0	0	0	0	0.0402278	0.0804556	0.0217742	0	0.0169415	0	0	0	0	0	0
ENSG00000259065	AC005520.2	2178	41	57	63	62	34	60	55	62	88	3.17123	3.23496	3.29868	1.51455	1.97777	1.81071	1.64054	1.42629	1.58992	1.74064	1.88713	2.30941
ENSG00000270140	AC005520.3	370	0	0	0	1	0	0	0	0	0	0.0495505	0.0247753	0	0	0	0	0.155759	0	0	0	0	0
ENSG00000270576	AC005520.4	90	0	0	0	0	0	0	0	0	0	0	0	0	0	0	0	0	0	0	0	0	0
ENSG00000273711	AC005520.5	2137	2	0	0	3	0	0	0	0	0	0.198202	0.179557	0.160911	0.0752978	0	0	0.0809041	0	0	0	0	0
ENSG00000213296	AC005521.1	872	0	0	0	0	0	0	0	0	0	0	0	0	0	0	0	0	0	0	0	0	0
ENSG00000250614	AC005522.1	453	0	0	1	0	1	1	0	0	0	0	0	0	0	0	0.138187	0	0.201692	0.127405	0	0	0
ENSG00000268536	AC005523.1	627	4	0	2	11	0	4	1	2	2	0.346854	0.334338	0.321823	0.513274	0	0.199677	1.01106	0	0.368193	0.109935	0.211461	0.182322
ENSG00000269604	AC005523.2	3572	0	0	0	0	0	0	0	0	0	0	0	0	0	0	0	0	0	0	0	0	0
ENSG00000283269	AC005524.1	1674	0	0	0	0	0	0	0	0	0	0	0	0	0	0	0	0	0	0	0	0	0
ENSG00000234208	AC005529.1	289	0	0	0	1	0	0	0	0	0	0	0	0	0	0	0	0.199414	0	0	0	0	0
ENSG00000253183	AC005531.1	1360	0	0	0	0	0	0	0	0	0	0	0	0	0	0	0	0	0	0	0	0	0
ENSG00000230825	AC005532.1	3254	6	3	0	9	0	3	6	11	2	0.247753	0.365243	0.482734	0.148351	0.0696726	0	0.159396	0	0.0532092	0.127098	0.224101	0.0351309
ENSG00000244167	AC005532.2	373	0	0	0	0	0	0	0	0	0	0	0	0	0	0	0	0	0	0	0	0	0
ENSG00000224903	AC005534.1	4232	56	8	1	54	5	5	62	3	4	2.72528	3.6154	4.50552	1.06463	0.142857	0.0147918	0.735363	0.107947	0.0681879	1.00983	0.0469942	0.0540245
ENSG00000234450	AC005534.2	433	0	0	0	0	0	0	0	0	0	0	0	0	0	0	0	0	0	0	0	0	0
ENSG00000232006	AC005537.1	5143	0	0	0	0	0	0	0	0	0	0	0	0	0	0	0	0	0	0	0	0	0
ENSG00000237581	AC005538.1	594	0	0	0	0	0	0	0	0	0	0	0	0	0	0	0	0	0	0	0	0	0
ENSG00000279809	AC005538.2	1864	0	0	0	0	0	0	0	0	0	0	0	0	0	0	0	0	0	0	0	0	0
ENSG00000228937	AC005539.1	1479	0	0	0	0	0	0	0	0	0	0	0	0	0	0	0	0	0	0	0	0	0
ENSG00000235852	AC005540.1	919	0	0	0	0	1	0	2	0	0	0.0495505	0.0247753	0	0	0	0	0	0.0994196	0	0.150009	0	0
ENSG00000264491	AC005544.1	460	0	0	0	0	0	0	0	0	0	0	0	0	0	0	0	0	0	0	0	0	0
ENSG00000265664	AC005544.2	229	0	0	0	0	0	0	0	0	0	0	0	0	0	0	0	0	0	0	0	0	0
ENSG00000266897	AC005546.1	391	2	0	1	2	0	0	0	0	0	0.0495505	0.105231	0.160911	0.411538	0	0.160099	0.294786	0	0	0	0	0
ENSG00000264990	AC005549.1	1629	0	1	0	0	0	0	0	8	0	0	0	0	0	0.0463913	0	0	0	0	0	0.325565	0
ENSG00000225974	AC005550.1	312	0	0	0	0	0	0	0	0	0	0	0	0	0	0	0	0	0	0	0	0	0
ENSG00000237070	AC005550.2	3743	0	0	0	0	0	0	0	0	0	0	0	0	0	0	0	0	0	0	0	0	0
ENSG00000284638	AC005551.1	1182	0	0	0	0	0	0	0	0	0	0.0495505	0.0247753	0	0	0	0	0	0	0	0	0	0
ENSG00000264174	AC005552.1	662	0	0	0	0	0	0	0	0	0	0	0	0	0	0	0	0	0	0	0	0	0
ENSG00000267036	AC005559.1	871	0	0	0	0	0	0	0	0	0	0	0	0	0	0	0	0	0	0	0	0	0
ENSG00000214719	AC005562.1	8702	1	11	0	1	0	0	1	0	0	0	0.0402278	0.0804556	0.00924565	0.0955282	0	0.00662269	0	0	0.00792109	0	0
ENSG00000273609	AC005562.2	111	0	0	0	0	0	0	0	0	0	0	0	0	0	0	0	0	0	0	0	0	0
ENSG00000280247	AC005578.1	1020	1	8	0	2	0	2	0	0	0	0.0991011	0.0897784	0.0804556	0.0788781	0.592718	0	0.113001	0	0.113165	0	0	0
ENSG00000267320	AC005580.1	1155	0	4	0	0	0	0	0	0	0	0	0	0	0	0.261719	0	0	0	0	0	0	0
ENSG00000240449	AC005586.1	577	2	4	1	1	3	2	3	0	5	0.198202	0.179557	0.160911	0.278876	0.523893	0.10849	0.0998798	0.475043	0.200049	0.358385	0	0.495302
ENSG00000261305	AC005586.2	1693	14	22	5	14	8	5	6	7	11	0.743258	0.934819	1.12638	0.665315	0.982028	0.184875	0.476568	0.431738	0.17045	0.244286	0.2741	0.371374
ENSG00000216917	AC005587.1	592	0	0	0	0	0	0	0	0	0	0	0	0	0	0	0	0	0	0	0	0	0
ENSG00000226509	AC005588.1	162	0	0	0	0	0	0	0	0	0	0	0	0	0	0	0	0	0	0	0	0	0
ENSG00000261757	AC005592.1	1640	0	0	0	0	0	0	0	0	0	0	0	0	0	0	0	0	0	0	0	0	0
ENSG00000279584	AC005593.1	515	3	8	8	1	0	0	2	0	0	0.198202	0.219785	0.241367	0.468674	1.17393	0.972409	0.111904	0	0	0.267687	0	0
ENSG00000267223	AC005597.1	420	0	0	0	0	0	0	0	0	0	0	0	0	0	0	0	0	0	0	0	0	0
ENSG00000260107	AC005606.1	504	0	0	0	0	0	0	0	0	0	0	0	0	0	0	0	0	0	0	0	0	0
ENSG00000261790	AC005606.2	2291	2	0	0	3	0	0	1	0	0	0.445955	0.303433	0.160911	0.0702363	0	0	0.0754657	0	0	0.030087	0	0
ENSG00000278901	AC005609.1	617	0	0	0	0	0	0	0	0	0	0	0	0	0	0	0	0	0	0	0	0	0
ENSG00000278907	AC005609.2	592	0	0	0	0	0	0	0	0	0	0	0	0	0	0	0	0	0	0	0	0	0
ENSG00000278915	AC005609.3	577	0	0	0	0	0	0	0	0	0	0	0	0	0	0	0	0	0	0	0	0	0
ENSG00000278946	AC005609.4	447	0	0	0	0	0	0	0	0	0	0	0	0	0	0	0	0	0	0	0	0	0
ENSG00000279726	AC005609.5	5043	0	0	0	0	0	0	0	0	0	0	0	0	0	0	0	0	0	0	0	0	0
ENSG00000269296	AC005614.1	3653	0	0	0	0	0	0	0	0	0	0	0	0	0	0	0	0	0	0	0	0	0
ENSG00000269749	AC005614.2	461	0	0	0	0	0	0	0	0	0	0	0	0	0	0	0	0	0	0	0	0	0
ENSG00000267423	AC005616.1	579	0	0	0	0	0	0	0	0	0	0	0	0	0	0	0	0	0	0	0	0	0
ENSG00000272070	AC005618.1	3154	3	5	1	2	4	0	2	0	0	0.0495505	0.145459	0.241367	0.0765273	0.119803	0.0198474	0.0365445	0.115874	0	0.0437091	0	0
ENSG00000279855	AC005618.2	458	0	0	0	0	0	0	0	0	0	0	0	0	0	0	0	0	0	0	0	0	0
ENSG00000280026	AC005618.3	554	0	0	0	0	0	0	0	0	0	0	0	0	0	0	0	0	0	0	0	0	0
ENSG00000283525	AC005622.1	1703	0	0	0	0	0	0	0	0	0	0	0	0	0	0	0	0	0	0	0	0	0
ENSG00000266963	AC005625.1	472	0	0	0	0	0	0	0	0	0	0	0	0	0	0	0	0	0	0	0	0	0
ENSG00000257639	AC005632.1	576	0	0	0	0	0	0	0	0	0	0	0	0	0	0	0	0	0	0	0	0	0
ENSG00000261596	AC005632.2	828	5	3	1	9	5	1	7	0	1	0.198202	0.30024	0.402278	0.485843	0.27381	0.0756024	0.62642	0.551731	0.0697032	0.582736	0	0.0690313
ENSG00000271609	AC005632.3	308	0	0	0	0	0	0	0	0	0	0	0	0	0	0	0	0	0	0	0	0	0
ENSG00000273956	AC005632.4	431	0	0	0	0	0	0	0	0	0	0	0	0	0	0	0	0	0	0	0	0	0
ENSG00000261886	AC005670.1	395	5	0	5	2	0	8	1	0	3	0.0991011	0.25069	0.402278	1.01843	0	0.79239	0.291801	0	1.1689	0.174505	0	0.434111
ENSG00000262633	AC005670.2	1876	0	0	0	0	0	0	0	0	0	0	0	0	0	0	0	0	0	0	0	0	0
ENSG00000250413	AC005674.1	459	0	0	0	0	0	0	0	0	0	0	0	0	0	0	0	0	0	0	0	0	0
ENSG00000226329	AC005682.1	1467	0	0	0	0	0	0	0	0	0	0	0	0	0	0	0	0	0	0	0	0	0
ENSG00000278860	AC005691.1	401	0	0	0	0	0	0	0	0	0	0	0	0	0	0	0	0	0	0	0	0	0
ENSG00000204990	AC005692.1	1439	0	0	0	0	0	0	0	0	0	0	0	0	0	0	0	0	0	0	0	0	0
ENSG00000261629	AC005692.2	596	0	0	0	0	0	0	0	0	0	0	0	0	0	0	0	0	0	0	0	0	0
ENSG00000262966	AC005695.1	5672	1	6	0	0	0	0	3	7	0	0	0.0402278	0.0804556	0.0141847	0.0799416	0	0	0	0	0.0364577	0.0818145	0
ENSG00000263708	AC005695.2	259	0	0	0	0	1	0	0	0	0	0	0	0	0	0	0	0	0.352767	0	0	0	0
ENSG00000273816	AC005695.3	232	5	2	0	0	0	0	1	0	0	0.0991011	0.25069	0.402278	1.73396	0.651478	0	0	0	0	0.297109	0	0
ENSG00000262050	AC005696.1	1596	49	28	45	53	10	23	52	10	8	3.46854	3.70543	3.94233	2.47013	1.32582	1.765	1.9138	0.572473	0.831722	2.24582	0.41537	0.286506
ENSG00000272770	AC005696.2	626	0	0	0	0	0	0	0	0	0	0	0	0	0	0	0	0	0	0	0	0	0
ENSG00000272911	AC005696.3	303	7	0	5	2	0	0	3	0	0	0.297303	0.430246	0.56319	1.85871	0	1.03298	0.3804	0	0	0.682468	0	0
ENSG00000277200	AC005696.4	4643	10	13	3	7	6	3	12	3	8	0.792809	0.798683	0.804556	0.173284	0.211594	0.0404472	0.0868866	0.11807	0.0372912	0.17815	0.0428342	0.0984844
ENSG00000266202	AC005697.1	582	0	0	0	0	0	0	0	0	0	0	0	0	0	0	0	0	0	0	0	0	0
ENSG00000266527	AC005697.2	2266	0	0	0	0	0	0	0	0	0	0	0	0	0	0	0	0	0	0	0	0	0
ENSG00000249631	AC005699.1	5669	0	0	0	0	0	0	0	0	0	0	0	0	0	0	0	0	0	0	0	0	0
ENSG00000267318	AC005702.1	481	0	0	0	0	0	0	0	0	0	0	0	0	0	0	0	0	0	0	0	0	0
ENSG00000267526	AC005702.2	1447	0	0	0	0	0	0	0	0	0	0	0	0	0	0	0	0	0	0	0	0	0
ENSG00000274378	AC005702.3	416	0	0	0	0	0	0	0	0	0	0	0	0	0	0	0	0	0	0	0	0	0
ENSG00000275860	AC005702.4	421	0	0	0	0	0	0	0	0	0	0	0	0	0	0	0	0	0	0	0	0	0
ENSG00000237377	AC005703.2	343	0	0	0	0	0	0	0	0	0	0	0	0	0	0	0	0	0	0	0	0	0
ENSG00000265445	AC005703.3	373	0	0	0	0	2	0	0	0	0	0	0	0	0	0	0	0	0.489902	0	0	0	0
ENSG00000266667	AC005703.4	538	0	0	1	2	0	0	2	0	0	0	0	0	0	0	0.116355	0.21424	0	0	0.256243	0	0
ENSG00000279567	AC005703.5	555	0	0	0	0	0	0	0	0	0	0	0	0	0	0	0	0	0	0	0	0	0
ENSG00000279660	AC005703.6	1329	2	1	3	0	0	1	1	0	1	0.247753	0.204332	0.160911	0.121077	0.0568634	0.141307	0	0	0.0434268	0.0518655	0	0.0430082
ENSG00000230607	AC005722.1	964	0	0	0	0	0	0	0	0	0	0	0	0	0	0	0	0	0	0	0	0	0
ENSG00000262681	AC005722.2	3370	0	11	0	5	0	0	1	0	0	0	0	0	0	0.246673	0	0.0855054	0	0	0.0204538	0	0
ENSG00000264785	AC005722.3	446	0	0	0	0	0	0	0	0	0	0	0	0	0	0	0	0	0	0	0	0	0
ENSG00000264727	AC005725.1	2607	0	0	0	0	0	0	0	0	0	0	0	0	0	0	0	0	0	0	0	0	0
ENSG00000258472	AC005726.1	1033	0	0	0	0	0	0	0	0	0	0	0	0	0	0	0	0	0	0	0	0	0
ENSG00000264044	AC005726.2	1515	0	0	0	1	0	0	0	0	0	0.0495505	0.0247753	0	0	0	0	0.03804	0	0	0	0	0
ENSG00000265168	AC005726.4	298	0	0	0	0	0	0	0	0	0	0	0	0	0	0	0	0	0	0	0	0	0
ENSG00000265287	AC005726.5	1083	0	0	0	0	0	0	0	0	0	0	0	0	0	0	0	0	0	0	0	0	0
ENSG00000225681	AC005730.1	344	0	0	0	0	0	0	0	0	0	0	0	0	0	0	0	0	0	0	0	0	0
ENSG00000261033	AC005730.2	1184	2	0	2	1	0	1	0	0	0	0	0.0804556	0.160911	0.135905	0	0.105741	0.0486745	0	0.0487452	0	0	0
ENSG00000266126	AC005730.3	366	0	0	0	0	0	0	0	0	0	0	0	0	0	0	0	0	0	0	0	0	0
ENSG00000262185	AC005736.1	2721	37	16	36	94	7	29	47	7	32	3.02258	2.99972	2.97686	1.09403	0.444375	0.828209	1.99092	0.235048	0.61511	1.19062	0.170545	0.672199
ENSG00000263159	AC005736.3	244	0	0	0	0	0	0	0	0	0	0	0	0	0	0	0	0	0	0	0	0	0
ENSG00000226040	AC005740.1	522	0	0	0	0	0	0	0	0	0	0	0	0	0	0	0	0	0	0	0	0	0
ENSG00000250347	AC005740.2	419	0	0	0	0	0	0	0	0	0	0	0	0	0	0	0	0	0	0	0	0	0
ENSG00000254099	AC005740.3	344	0	0	0	0	0	0	0	0	0	0.0495505	0.0247753	0	0	0	0	0	0	0	0	0	0
ENSG00000271871	AC005740.4	957	12	3	2	17	2	3	17	0	0	0.148652	0.55706	0.965468	1.00885	0.236901	0.130823	1.02374	0.190944	0.180922	1.22445	0	0
ENSG00000249418	AC005741.1	432	0	0	0	0	0	0	0	0	0	0	0	0	0	0	0	0	0	0	0	0	0
ENSG00000266934	AC005746.1	1329	2	0	0	1	0	0	0	0	0	0.198202	0.179557	0.160911	0.121077	0	0	0.0433639	0	0	0	0	0
ENSG00000267131	AC005746.2	470	2	0	0	1	0	0	0	0	0	0.0495505	0.105231	0.160911	0.342364	0	0	0.122618	0	0	0	0	0
ENSG00000273982	AC005746.3	393	0	0	0	0	0	0	0	4	0	0.0495505	0.0247753	0	0	0	0	0	0	0	0	0.674739	0
ENSG00000278925	AC005753.1	618	0	0	0	0	0	0	1	0	0	0.0991011	0.0495505	0	0	0	0	0	0	0	0.111536	0	0
ENSG00000267044	AC005757.1	472	0	0	0	0	0	0	0	0	0	0	0	0	0	0	0	0	0	0	0	0	0
ENSG00000267630	AC005758.1	625	0	0	0	0	0	0	0	0	0	0	0	0	0	0	0	0	0	0	0	0	0
ENSG00000268650	AC005759.1	1212	6	0	1	9	0	2	7	3	1	0.396404	0.439569	0.482734	0.398295	0	0.0516492	0.42795	0	0.0952381	0.398107	0.164092	0.04716
ENSG00000267471	AC005771.1	349	0	0	0	0	0	0	0	0	0	0	0	0	0	0	0	0	0	0	0	0	0
ENSG00000232058	AC005772.1	976	0	0	0	0	0	0	0	0	0	0	0	0	0	0	0	0	0	0	0	0	0
ENSG00000261198	AC005774.1	567	0	0	0	0	0	0	0	0	0	0	0	0	0	0	0	0	0	0	0	0	0
ENSG00000266933	AC005775.1	850	0	0	0	1	0	1	2	5	0	0.0495505	0.0247753	0	0	0	0	0.0678008	0	0.0678991	0.162187	0.389959	0
ENSG00000270802	AC005776.1	290	0	0	0	0	0	0	0	0	0	0	0	0	0	0	0	0	0	0	0	0	0
ENSG00000273218	AC005776.2	1769	0	0	0	0	0	0	0	0	0	0	0	0	0	0	0	0	0	0	0	0	0
ENSG00000267148	AC005777.1	187	1	0	0	0	0	0	0	0	0	0	0.0402278	0.0804556	0.430244	0	0	0	0	0	0	0	0
ENSG00000268189	AC005785.1	1911	8	0	4	4	0	2	9	0	0	0.198202	0.420924	0.643645	0.336811	0	0.131028	0.120629	0	0.0604022	0.324628	0	0
ENSG00000279203	AC005785.2	631	0	0	0	0	0	0	0	0	0	0	0	0	0	0	0	0	0	0	0	0	0
ENSG00000266959	AC005786.1	154	0	0	0	0	0	0	0	0	0	0	0	0	0	0	0	0	0	0	0	0	0
ENSG00000267231	AC005786.2	369	0	0	0	2	0	0	1	0	0	0	0	0	0	0	0	0.312361	0	0	0.1868	0	0
ENSG00000267436	AC005786.3	565	0	0	0	0	0	0	0	0	0	0	0	0	0	0	0	0	0	0	0	0	0
ENSG00000279590	AC005786.4	682	1	0	0	0	0	0	0	0	0	0	0.0402278	0.0804556	0.11797	0	0	0	0	0	0	0	0
ENSG00000267090	AC005789.1	297	0	0	0	0	0	0	0	0	0	0	0	0	0	0	0	0	0	0	0	0	0
ENSG00000274447	AC005790.1	450	0	0	0	0	1	0	0	0	0	0	0	0	0	0	0	0	0.203037	0	0	0	0
ENSG00000279617	AC005796.1	433	0	3	0	3	0	0	1	0	2	0	0	0	0	0.52359	0	0.399289	0	0	0.15919	0	0.264009
ENSG00000248188	AC005798.1	387	0	0	0	0	0	0	0	0	0	0	0	0	0	0	0	0	0	0	0	0	0
ENSG00000235415	AC005808.1	381	0	0	0	0	0	0	0	0	0	0	0	0	0	0	0	0	0	0	0	0	0
ENSG00000265702	AC005821.1	4862	6	6	4	12	0	0	8	6	2	0.148652	0.315693	0.482734	0.0992871	0.0932598	0.0515005	0.142239	0	0	0.113417	0.0818097	0.0235121
ENSG00000235554	AC005822.1	1034	0	0	0	0	0	0	0	0	0	0	0	0	0	0	0	0	0	0	0	0	0
ENSG00000249658	AC005823.1	585	0	0	0	0	0	0	0	0	0	0	0	0	0	0	0	0	0	0	0	0	0
ENSG00000249982	AC005823.2	650	0	0	0	0	0	0	0	0	0	0	0	0	0	0	0	0	0	0	0	0	0
ENSG00000226797	AC005828.1	742	1	5	0	0	6	0	1	0	0	0.0991011	0.0897784	0.0804556	0.108431	0.509242	0	0	0.738814	0	0.0928966	0	0
ENSG00000263501	AC005828.2	562	0	0	0	0	0	0	0	0	0	0	0	0	0	0	0	0	0	0	0	0	0
ENSG00000263644	AC005828.3	591	0	0	0	0	0	0	0	0	0	0	0	0	0	0	0	0	0	0	0	0	0
ENSG00000265282	AC005828.4	552	1	0	0	2	0	0	0	0	0	0.0991011	0.0897784	0.0804556	0.145753	0	0	0.208807	0	0	0	0	0
ENSG00000265971	AC005828.5	355	0	0	0	0	0	0	0	0	0	0	0	0	0	0	0	0	0	0	0	0	0
ENSG00000271749	AC005828.6	232	0	0	0	0	0	0	0	0	0	0	0	0	0	0	0	0	0	0	0	0	0
ENSG00000271919	AC005828.7	556	0	0	0	0	0	0	0	0	0	0	0	0	0	0	0	0	0	0	0	0	0
ENSG00000261575	AC005829.1	298	0	0	0	0	0	0	0	0	0	0	0	0	0	0	0	0	0	0	0	0	0
ENSG00000262539	AC005829.2	1056	0	0	0	0	0	0	0	0	0	0	0	0	0	0	0	0	0	0	0	0	0
ENSG00000280202	AC005831.1	1697	0	0	0	0	0	0	0	0	0	0	0	0	0	0	0	0	0	0	0	0	0
ENSG00000256381	AC005832.1	572	0	0	0	0	0	0	0	0	0	0	0	0	0	0	0	0	0	0	0	0	0
ENSG00000256748	AC005832.2	1430	0	0	0	0	0	0	0	0	0	0	0	0	0	0	0	0	0	0	0	0	0
ENSG00000256799	AC005832.3	631	0	0	0	0	0	0	0	0	0	0	0	0	0	0	0	0	0	0	0	0	0
ENSG00000272921	AC005832.4	818	0	0	0	0	0	0	0	0	0	0	0	0	0	0	0	0	0	0	0	0	0
ENSG00000255474	AC005833.1	1249	0	0	0	0	0	0	0	0	0	0	0	0	0	0	0	0	0	0	0	0	0
ENSG00000255639	AC005833.2	3961	0	0	0	1	0	0	0	0	0	0.0495505	0.0247753	0	0	0	0	0.0145495	0	0	0	0	0
ENSG00000256988	AC005833.3	4154	0	0	0	0	0	0	0	0	0	0	0	0	0	0	0	0	0	0	0	0	0
ENSG00000261335	AC005837.1	1717	1	0	0	0	0	5	2	0	2	0.0495505	0.0650031	0.0804556	0.0468583	0	0	0	0	0.168067	0.0802904	0	0.0665788
ENSG00000267168	AC005837.2	479	0	0	0	0	0	0	0	0	0	0	0	0	0	0	0	0	0	0	0	0	0
ENSG00000277382	AC005837.3	286	6	8	3	3	0	1	4	0	0	0.0991011	0.290917	0.482734	1.68788	2.11389	0.656631	0.604517	0	0.201798	0.964046	0	0
ENSG00000223544	AC005838.1	233	0	0	0	0	0	0	0	0	0	0	0	0	0	0	0	0	0	0	0	0	0
ENSG00000266538	AC005838.2	317	0	0	0	0	0	0	0	0	0	0	0	0	0	0	0	0	0	0	0	0	0
ENSG00000279089	AC005839.1	3213	45	17	11	42	36	19	63	7	7	2.67573	3.14812	3.6205	1.12683	0.399849	0.214313	0.753342	1.02372	0.341292	1.35156	0.144429	0.124527
ENSG00000213942	AC005840.1	377	0	0	0	0	0	0	0	0	0	0	0	0	0	0	0	0	0	0	0	0	0
ENSG00000256433	AC005840.2	1841	89	18	6	96	4	8	48	0	5	4.55865	5.8596	7.16055	3.88949	0.738885	0.204016	3.00518	0.198515	0.250795	1.79718	0	0.155236
ENSG00000256913	AC005840.3	2494	0	0	0	0	0	0	0	0	0	0	0	0	0	0	0	0	0	0	0	0	0
ENSG00000276718	AC005840.4	599	0	0	0	0	0	0	0	0	0	0	0	0	0	0	0	0	0	0	0	0	0
ENSG00000258092	AC005841.1	287	0	0	0	0	0	0	0	0	0	0	0	0	0	0	0	0	0	0	0	0	0
ENSG00000256862	AC005842.1	1918	0	0	0	0	0	0	0	0	0	0	0	0	0	0	0	0	0	0	0	0	0
ENSG00000255775	AC005845.1	653	0	0	0	0	0	0	0	0	0	0	0	0	0	0	0	0	0	0	0	0	0
ENSG00000280272	AC005858.1	426	0	0	0	0	0	0	0	0	0	0	0	0	0	0	0	0	0	0	0	0	0
ENSG00000280364	AC005858.2	589	0	0	0	0	0	0	0	0	0	0	0	0	0	0	0	0	0	0	0	0	0
ENSG00000280398	AC005858.3	700	0	0	0	0	0	0	0	0	0	0	0	0	0	0	0	0	0	0	0	0	0
ENSG00000205325	AC005863.1	5113	0	0	0	0	0	0	0	0	2	0	0	0	0	0	0	0	0	0	0	0	0.0223579
ENSG00000236908	AC005865.1	3004	0	0	0	0	0	0	0	0	0	0	0	0	0	0	0	0	0	0	0	0	0
ENSG00000250770	AC005865.2	725	0	0	0	0	0	0	0	0	0	0	0	0	0	0	0	0	0	0	0	0	0
ENSG00000256125	AC005868.1	331	0	0	0	0	0	0	0	0	0	0	0	0	0	0	0	0	0	0	0	0	0
ENSG00000235198	AC005871.1	475	0	0	0	0	0	0	0	0	0	0	0	0	0	0	0	0	0	0	0	0	0
ENSG00000258114	AC005871.2	526	0	0	0	0	0	0	0	0	0	0	0	0	0	0	0	0	0	0	0	0	0
ENSG00000267207	AC005884.1	429	0	0	0	0	0	0	0	0	0	0	0	0	0	0	0	0	0	0	0	0	0
ENSG00000267449	AC005884.2	247	0	0	0	0	0	0	0	0	0	0	0	0	0	0	0	0	0	0	0	0	0
ENSG00000264083	AC005899.1	563	0	0	0	0	0	0	0	0	0	0	0	0	0	0	0	0	0	0	0	0	0
ENSG00000264373	AC005899.2	90	0	0	0	0	0	0	0	0	0	0	0	0	0	0	0	0	0	0	0	0	0
ENSG00000265139	AC005899.3	271	0	0	0	0	0	0	0	0	0	0	0	0	0	0	0	0	0	0	0	0	0
ENSG00000265794	AC005899.4	561	0	0	0	0	0	0	0	0	0	0	0	0	0	0	0	0	0	0	0	0	0
ENSG00000266385	AC005899.5	552	0	0	0	0	0	0	0	0	0	0	0	0	0	0	0	0	0	0	0	0	0
ENSG00000274341	AC005899.6	297	0	0	0	1	0	0	2	0	0	0.0991011	0.0495505	0	0	0	0	0.194043	0	0	0.46417	0	0
ENSG00000278668	AC005899.7	588	0	0	0	0	0	0	2	0	0	0	0	0	0	0	0	0	0	0	0.234453	0	0
ENSG00000279762	AC005899.8	3449	3	0	0	2	0	0	0	0	0	0	0.120683	0.241367	0.0699817	0	0	0.0334188	0	0	0	0	0
ENSG00000267137	AC005901.1	552	0	0	0	0	0	0	0	0	0	0	0	0	0	0	0	0	0	0	0	0	0
ENSG00000255996	AC005906.1	554	0	0	0	0	0	0	0	0	0	0	0	0	0	0	0	0	0	0	0	0	0
ENSG00000256654	AC005906.2	9655	1	9	3	0	0	0	0	0	0	0	0.0402278	0.0804556	0.00833306	0.0704447	0.0194507	0	0	0	0	0	0
ENSG00000243507	AC005908.1	347	0	0	0	0	0	0	0	0	0	0	0	0	0	0	0	0	0	0	0	0	0
ENSG00000256691	AC005908.2	530	0	0	0	0	0	0	0	0	0	0	0	0	0	0	0	0	0	0	0	0	0
ENSG00000265425	AC005909.1	755	0	0	0	0	0	0	0	0	0	0	0	0	0	0	0	0	0	0	0	0	0
ENSG00000278356	AC005911.1	456	15	15	4	20	1	2	17	0	3	1.13966	1.17325	1.20683	2.64657	2.4859	0.549112	2.52766	0.200365	0.253133	2.56973	0	0.376039
ENSG00000227081	AC005912.1	255	0	0	0	0	0	0	0	0	0	0	0	0	0	0	0	0	0	0	0	0	0
ENSG00000275850	AC005912.2	2400	0	0	0	0	0	0	0	0	0	0	0	0	0	0	0	0	0	0	0	0	0
ENSG00000279446	AC005915.1	2018	0	0	0	0	0	0	0	0	0	0	0	0	0	0	0	0	0	0	0	0	0
ENSG00000247011	AC005920.1	2058	0	0	1	0	0	0	0	0	0	0	0	0	0	0	0.0304173	0	0	0	0	0	0
ENSG00000249870	AC005920.2	332	0	0	0	0	0	0	0	0	0	0	0	0	0	0	0	0	0	0	0	0	0
ENSG00000251665	AC005920.3	1229	2	0	2	3	5	1	2	0	3	0	0.0804556	0.160911	0.130929	0	0.10187	0.140677	0.371711	0.0469604	0.112171	0	0.139523
ENSG00000262006	AC005920.4	492	0	0	0	0	0	0	0	0	0	0	0	0	0	0	0	0	0	0	0	0	0
ENSG00000248702	AC005921.1	286	0	0	0	0	0	0	0	0	0	0	0	0	0	0	0	0	0	0	0	0	0
ENSG00000262967	AC005921.2	670	0	0	0	0	0	0	0	0	0	0	0	0	0	0	0	0	0	0	0	0	0
ENSG00000278963	AC005921.3	2151	0	7	0	0	0	0	0	0	0	0.0991011	0.0495505	0	0	0.245932	0	0	0	0	0	0	0
ENSG00000267059	AC005943.1	1002	0	0	0	0	0	0	0	0	0	0.0495505	0.0247753	0	0	0	0	0	0	0	0	0	0
ENSG00000279009	AC005943.2	148	0	0	0	0	0	0	0	0	0	0	0	0	0	0	0	0	0	0	0	0	0
ENSG00000267469	AC005944.1	564	0	0	0	0	0	0	0	0	0	0	0	0	0	0	0	0	0	0	0	0	0
ENSG00000263199	AC005951.1	495	0	0	0	0	0	0	0	0	0	0	0	0	0	0	0	0	0	0	0	0	0
ENSG00000267138	AC005954.1	337	0	0	0	0	0	0	0	0	0	0	0	0	0	0	0	0	0	0	0	0	0
ENSG00000267205	AC005954.2	556	0	0	0	0	0	0	0	0	0	0	0	0	0	0	0	0	0	0	0	0	0
ENSG00000278627	AC005962.1	652	3	0	1	9	0	2	8	0	2	0.396404	0.318886	0.241367	0.370195	0	0.0960105	0.795515	0	0.177038	0.845758	0	0.175331
ENSG00000270324	AC005972.2	348	0	0	0	0	0	0	0	0	0	0	0	0	0	0	0	0	0	0	0	0	0
ENSG00000272164	AC005972.3	481	0	0	0	0	0	0	0	0	0	0	0	0	0	0	0	0	0	0	0	0	0
ENSG00000283538	AC005972.4	2992	1	0	0	2	0	0	0	0	0	0.0495505	0.0650031	0.0804556	0.0268903	0	0	0.0385232	0	0	0	0	0
ENSG00000266869	AC005993.1	2321	0	0	0	0	0	0	0	0	0	0	0	0	0	0	0	0	0	0	0	0	0
ENSG00000241456	AC005996.1	564	2	3	0	2	0	2	3	0	3	0.148652	0.154781	0.160911	0.285304	0.401976	0	0.204364	0	0.204661	0.366645	0	0.304031
ENSG00000229403	AC005999.1	588	0	0	0	0	0	0	0	0	0	0	0	0	0	0	0	0	0	0	0	0	0
ENSG00000177418	AC006001.1	474	0	0	0	0	0	0	0	0	0	0	0	0	0	0	0	0	0	0	0	0	0
ENSG00000226824	AC006001.2	3302	103	80	94	170	40	53	120	75	64	5.25236	6.76964	8.28693	2.50967	1.83093	1.78204	2.96705	1.1068	0.926365	2.505	1.50575	1.10785
ENSG00000229180	AC006001.3	579	0	0	0	0	0	0	0	0	0	0	0	0	0	0	0	0	0	0	0	0	0
ENSG00000275400	AC006001.4	395	0	0	0	0	0	0	0	0	0	0	0	0	0	0	0	0	0	0	0	0	0
ENSG00000231515	AC006003.1	613	0	0	0	0	0	0	0	0	0	0	0	0	0	0	0	0	0	0	0	0	0
ENSG00000236795	AC006004.1	2145	0	0	0	0	0	0	0	0	0	0	0	0	0	0	0	0	0	0	0	0	0
ENSG00000271611	AC006006.1	144	0	0	0	0	0	0	0	0	0	0	0	0	0	0	0	0	0	0	0	0	0
ENSG00000230746	AC006007.1	2617	0	0	0	0	0	0	0	0	0	0	0	0	0	0	0	0	0	0	0	0	0
ENSG00000244563	AC006011.1	349	0	0	0	0	0	0	0	0	0	0	0	0	0	0	0	0	0	0	0	0	0
ENSG00000274010	AC006011.2	1158	0	0	0	0	0	0	0	0	0	0	0	0	0	0	0	0	0	0	0	0	0
ENSG00000234215	AC006012.1	1901	0	0	0	0	2	0	1	0	0	0	0	0	0	0	0	0	0.0961248	0	0.0362595	0	0
ENSG00000236531	AC006013.1	758	0	0	0	0	0	0	0	0	0	0	0	0	0	0	0	0	0	0	0	0	0
ENSG00000226401	AC006015.1	570	0	0	0	0	0	0	0	0	0	0	0	0	0	0	0	0	0	0	0	0	0
ENSG00000229591	AC006017.1	673	0	0	0	0	0	0	1	0	0	0	0	0	0	0	0	0	0	0	0.102421	0	0
ENSG00000203335	AC006019.1	4065	0	0	0	0	0	0	2	0	0	0	0	0	0	0	0	0	0	0	0.0339136	0	0
ENSG00000233363	AC006019.2	3044	0	0	0	0	0	0	0	0	0	0	0	0	0	0	0	0	0	0	0	0	0
ENSG00000270114	AC006019.3	698	0	0	0	0	0	0	0	0	0	0	0	0	0	0	0	0	0	0	0	0	0
ENSG00000226636	AC006020.1	1854	0	0	0	0	0	0	0	0	0	0	0	0	0	0	0	0	0	0	0	0	0
ENSG00000223419	AC006022.1	388	0	0	0	0	0	0	0	0	0	0	0	0	0	0	0	0	0	0	0	0	0
ENSG00000270577	AC006023.1	259	0	0	0	0	0	0	0	0	0	0	0	0	0	0	0	0	0	0	0	0	0
ENSG00000273444	AC006023.2	167	0	0	0	0	0	0	0	0	0	0	0	0	0	0	0	0	0	0	0	0	0
ENSG00000224785	AC006026.1	1803	0	0	0	0	0	0	0	0	0	0	0	0	0	0	0	0	0	0	0	0	0
ENSG00000228953	AC006026.2	180	0	0	0	0	0	0	0	0	0	0	0	0	0	0	0	0	0	0	0	0	0
ENSG00000234286	AC006026.3	1242	0	0	0	0	0	0	0	0	0	0	0	0	0	0	0	0	0	0	0	0	0
ENSG00000272638	AC006027.1	741	0	0	0	0	0	0	0	0	0	0	0	0	0	0	0	0	0	0	0	0	0
ENSG00000231357	AC006028.1	402	0	0	0	0	0	0	0	0	0	0	0	0	0	0	0	0	0	0	0	0	0
ENSG00000264324	AC006030.1	5059	1	2	0	0	0	0	0	0	0	0.0495505	0.0650031	0.0804556	0.0159035	0.0298761	0	0	0	0	0	0	0
ENSG00000231916	AC006033.1	426	0	0	0	0	0	0	0	0	0	0	0	0	0	0	0	0	0	0	0	0	0
ENSG00000272908	AC006033.2	1968	0	0	0	0	0	0	0	0	0	0	0	0	0	0	0	0	0	0	0	0	0
ENSG00000226442	AC006037.1	287	0	0	0	0	0	0	0	0	0	0	0	0	0	0	0	0	0	0	0	0	0
ENSG00000279218	AC006037.2	2232	0	0	0	0	0	0	0	0	0	0	0	0	0	0	0	0	0	0	0	0	0
ENSG00000229379	AC006041.1	328	0	0	0	0	0	0	0	0	0	0	0	0	0	0	0	0	0	0	0	0	0
ENSG00000227719	AC006042.1	524	0	0	0	1	0	0	0	0	0	0	0	0	0	0	0	0.109982	0	0	0	0	0
ENSG00000233108	AC006042.2	568	0	0	1	1	0	0	1	0	0	0	0	0	0	0	0.110209	0.101462	0	0	0.121354	0	0
ENSG00000233264	AC006042.3	1469	0	0	0	0	0	0	0	0	0	0	0	0	0	0	0	0	0	0	0	0	0
ENSG00000234141	AC006042.4	692	1	0	2	2	0	1	1	0	2	0.346854	0.213655	0.0804556	0.116265	0	0.180921	0.166563	0	0.0834021	0.0996088	0	0.165196
ENSG00000235886	AC006055.1	411	0	0	0	0	0	0	0	0	0	0	0	0	0	0	0	0	0	0	0	0	0
ENSG00000261786	AC006058.1	5067	0	0	0	0	0	0	0	0	0	0	0	0	0	0	0	0	0	0	0	0	0
ENSG00000271192	AC006058.2	548	0	0	0	0	0	0	0	0	0	0	0	0	0	0	0	0	0	0	0	0	0
ENSG00000272121	AC006058.3	1069	0	0	0	0	0	0	0	0	0	0	0	0	0	0	0	0	0	0	0	0	0
ENSG00000280435	AC006058.4	1670	0	0	0	0	0	0	0	0	0	0	0	0	0	0	0	0	0	0	0	0	0
ENSG00000230084	AC006059.1	3245	13	4	20	20	5	17	11	6	16	0.89191	0.968917	1.04592	0.322318	0.0931544	0.385817	0.355197	0.140781	0.302355	0.233659	0.122576	0.281826
ENSG00000255608	AC006063.1	560	0	0	0	0	0	0	0	0	0	0	0	0	0	0	0	0	0	0	0	0	0
ENSG00000284513	AC006063.2	1696	0	1	0	0	0	0	0	0	0	0.0495505	0.0247753	0	0	0.0445587	0	0	0	0	0	0	0
ENSG00000245667	AC006064.1	560	0	0	0	0	0	0	0	0	0	0	0	0	0	0	0	0	0	0	0	0	0
ENSG00000247853	AC006064.2	2196	0	0	0	0	0	0	0	0	0	0	0	0	0	0	0	0	0	0	0	0	0
ENSG00000255966	AC006064.3	477	2	7	0	2	1	0	1	0	0	0	0.0804556	0.160911	0.33734	1.10902	0	0.241638	0.191544	0	0.144506	0	0
ENSG00000269968	AC006064.4	422	0	0	0	0	0	0	0	0	0	0	0	0	0	0	0	0	0	0	0	0	0
ENSG00000276232	AC006064.5	248	0	0	0	0	0	0	0	0	0	0	0	0	0	0	0	0	0	0	0	0	0
ENSG00000285238	AC006064.6	8514	0	0	0	0	0	0	0	0	0	0	0	0	0	0	0	0	0	0	0	0	0
ENSG00000255853	AC006065.1	802	0	0	0	0	0	0	0	0	0	0	0	0	0	0	0	0	0	0	0	0	0
ENSG00000255900	AC006065.2	211	0	0	0	0	0	0	0	0	0	0	0	0	0	0	0	0	0	0	0	0	0
ENSG00000255944	AC006065.3	419	0	0	0	0	0	0	0	0	0	0	0	0	0	0	0	0	0	0	0	0	0
ENSG00000256732	AC006065.4	1897	0	0	0	0	0	0	0	0	0	0	0	0	0	0	0	0	0	0	0	0	0
ENSG00000278866	AC006065.5	349	0	0	0	0	0	0	0	0	0	0	0	0	0	0	0	0	0	0	0	0	0
ENSG00000279171	AC006065.6	545	0	0	0	0	0	0	0	0	0	0	0	0	0	0	0	0	0	0	0	0	0
ENSG00000251439	AC006070.1	193	0	0	0	0	0	0	0	0	0	0	0	0	0	0	0	0	0	0	0	0	0
ENSG00000225563	AC006076.1	1003	0	0	0	0	0	0	0	0	0	0	0	0	0	0	0	0	0	0	0	0	0
ENSG00000270892	AC006077.1	343	0	0	0	0	0	0	0	0	0	0	0	0	0	0	0	0	0	0	0	0	0
ENSG00000279799	AC006077.2	457	21	44	34	62	15	16	45	61	9	2.32888	2.00922	1.68957	3.69709	7.27603	4.65724	7.8186	2.99891	2.02063	6.78735	8.84875	1.12565
ENSG00000261938	AC006111.1	329	0	0	0	0	0	0	0	0	0	0	0	0	0	0	0	0	0	0	0	0	0
ENSG00000263235	AC006111.2	1068	4	0	0	1	0	2	2	0	1	0.148652	0.235237	0.321823	0.301332	0	0	0.0539613	0	0.108079	0.129081	0	0.0535186
ENSG00000276754	AC006111.3	383	0	0	0	0	0	0	0	0	0	0	0	0	0	0	0	0	0	0	0	0	0
ENSG00000268407	AC006115.2	202	0	0	0	0	0	0	0	0	0	0	0	0	0	0	0	0	0	0	0	0	0
ENSG00000266907	AC006116.1	2171	0	0	0	0	0	0	0	0	0	0	0	0	0	0	0	0	0	0	0	0	0
ENSG00000266932	AC006116.2	988	0	0	0	0	0	0	0	0	0	0	0	0	0	0	0	0	0	0	0	0	0
ENSG00000267145	AC006116.3	361	0	0	0	0	0	0	0	0	0	0	0	0	0	0	0	0	0	0	0	0	0
ENSG00000267192	AC006116.4	452	0	0	1	0	0	0	0	0	0	0	0	0	0	0	0.138493	0	0	0	0	0	0
ENSG00000267298	AC006116.5	559	0	0	0	0	0	0	0	0	0	0	0	0	0	0	0	0	0	0	0	0	0
ENSG00000267429	AC006116.6	1103	0	0	0	0	0	0	0	0	0	0	0	0	0	0	0	0	0	0	0	0	0
ENSG00000267549	AC006116.8	4770	0	0	0	3	4	0	1	0	0	0.0991011	0.0495505	0	0	0	0	0.0362457	0.0766177	0	0.0144506	0	0
ENSG00000267606	AC006116.9	1040	0	0	0	0	0	0	0	0	0	0	0	0	0	0	0	0	0	0	0	0	0
ENSG00000213970	AC006122.1	992	0	0	0	0	0	0	0	0	0	0	0	0	0	0	0	0	0	0	0	0	0
ENSG00000279716	AC006128.1	1661	0	0	0	0	0	0	0	0	0	0	0	0	0	0	0	0	0	0	0	0	0
ENSG00000267063	AC006130.1	555	0	0	0	0	0	0	0	0	0	0	0	0	0	0	0	0	0	0	0	0	0
ENSG00000267398	AC006130.2	326	0	0	0	0	0	0	0	0	0	0	0	0	0	0	0	0	0	0	0	0	0
ENSG00000278813	AC006133.1	264	0	0	0	0	0	0	0	0	0	0	0	0	0	0	0	0	0	0	0	0	0
ENSG00000264895	AC006141.1	2170	0	0	0	0	0	0	0	0	0	0	0	0	0	0	0	0	0	0	0	0	0
ENSG00000233433	AC006144.1	1600	0	0	0	0	0	0	0	0	0	0	0	0	0	0	0	0	0	0	0	0	0
ENSG00000223770	AC006145.1	2651	0	0	0	0	0	0	0	0	0	0.0495505	0.0247753	0	0	0	0	0	0	0	0	0	0
ENSG00000258660	AC006146.1	693	0	0	0	0	0	0	0	0	0	0	0	0	0	0	0	0	0	0	0	0	0
ENSG00000242593	AC006148.1	21467	0	5	0	1	3	0	0	6	0	0	0	0	0	0.0176018	0	0.00268462	0.0127684	0	0	0.0185288	0
ENSG00000243574	AC006148.2	1081	0	0	0	0	0	0	0	0	0	0	0	0	0	0	0	0	0	0	0	0	0
ENSG00000226323	AC006150.1	263	0	0	0	0	0	0	0	0	0	0	0	0	0	0	0	0	0	0	0	0	0
ENSG00000273299	AC006153.1	371	0	0	0	0	0	0	0	0	0	0	0	0	0	0	0	0	0	0	0	0	0
ENSG00000278847	AC006157.1	366	0	0	0	0	0	0	0	0	0	0	0	0	0	0	0	0	0	0	0	0	0
ENSG00000275310	AC006158.1	249	0	0	0	0	0	0	0	0	0	0	0	0	0	0	0	0	0	0	0	0	0
ENSG00000235427	AC006159.1	386	0	0	0	0	0	0	0	0	0	0	0	0	0	0	0	0	0	0	0	0	0
ENSG00000249502	AC006160.1	2128	0	0	0	1	0	1	2	0	2	0.0991011	0.0495505	0	0	0	0	0.0270821	0	0.0271214	0.0647832	0	0.0537198
ENSG00000283219	AC006160.2	154	0	0	0	0	0	0	0	0	0	0	0	0	0	0	0	0	0	0	0	0	0
ENSG00000238090	AC006195.1	923	0	0	0	0	0	0	0	0	0	0	0	0	0	0	0	0	0	0	0	0	0
ENSG00000257128	AC006197.1	465	0	0	0	0	0	0	0	0	0	0	0	0	0	0	0	0	0	0	0	0	0
ENSG00000257629	AC006199.1	219	0	0	0	0	0	0	0	0	0	0	0	0	0	0	0	0	0	0	0	0	0
ENSG00000255825	AC006205.1	389	0	0	0	0	0	0	0	0	0	0	0	0	0	0	0	0	0	0	0	0	0
ENSG00000256020	AC006205.2	632	0	0	3	0	0	0	0	0	0	0	0	0	0	0	0.297146	0	0	0	0	0	0
ENSG00000256146	AC006206.1	3387	0	0	0	0	0	0	0	0	0	0	0	0	0	0	0	0	0	0	0	0	0
ENSG00000256417	AC006206.2	1604	0	0	0	0	0	0	0	0	0	0	0	0	0	0	0	0	0	0	0	0	0
ENSG00000283138	AC006207.1	713	0	0	0	0	0	0	0	0	0	0	0	0	0	0	0	0	0	0	0	0	0
ENSG00000223391	AC006210.1	111	0	0	0	0	0	0	0	0	0	0	0	0	0	0	0	0	0	0	0	0	0
ENSG00000238247	AC006210.2	1545	0	0	0	0	0	0	0	0	0	0	0	0	0	0	0	0	0	0	0	0	0
ENSG00000266921	AC006213.1	3371	3	0	2	1	1	3	3	3	3	0.198202	0.219785	0.241367	0.071601	0	0.0371396	0.017096	0.0271037	0.0513624	0.0613432	0.0589971	0.0508673
ENSG00000267058	AC006213.2	2193	11	0	2	4	0	0	3	0	1	0.0991011	0.492057	0.885012	0.403562	0	0.0570897	0.105117	0	0	0.0942945	0	0.0260638
ENSG00000267191	AC006213.3	2140	0	3	5	3	1	0	5	0	0	0.0991011	0.0495505	0	0	0.105941	0.146259	0.0807906	0.0426947	0	0.16105	0	0
ENSG00000277806	AC006213.4	634	2	9	0	1	1	1	0	9	1	0.297303	0.229107	0.160911	0.253803	1.07278	0	0.0909001	0.144111	0.091032	0	0.941069	0.0901544
ENSG00000278492	AC006213.5	288	0	0	0	3	0	0	0	0	0	0.0991011	0.0495505	0	0	0	0	0.600319	0	0	0	0	0
ENSG00000278917	AC006213.6	4179	0	0	0	0	0	0	0	0	0	0	0	0	0	0	0	0	0	0	0	0	0
ENSG00000262961	AC006236.1	797	0	0	0	0	0	0	0	0	0	0	0	0	0	0	0	0	0	0	0	0	0
ENSG00000271392	AC006237.1	480	0	0	0	0	0	0	0	0	0	0	0	0	0	0	0	0	0	0	0	0	0
ENSG00000272799	AC006238.1	534	0	4	0	2	0	0	0	0	1	0.297303	0.148652	0	0	0.566079	0	0.215845	0	0	0	0	0.107037
ENSG00000274578	AC006249.1	471	0	0	0	0	0	0	0	0	0	0	0	0	0	0	0	0	0	0	0	0	0
ENSG00000243224	AC006252.1	1110	18	8	12	18	4	9	7	39	17	0.495505	0.971854	1.4482	1.30469	0.544659	0.676744	0.934551	0.329249	0.467954	0.434689	2.32922	0.875391
ENSG00000243696	AC006254.1	6334	39	2	3	37	6	2	21	8	1	1.58562	2.36169	3.13777	0.495385	0.0238622	0.029649	0.336649	0.0865488	0.0182236	0.228531	0.0837298	0.00902398
ENSG00000270941	AC006254.2	279	0	0	0	0	0	0	0	0	0	0	0	0	0	0	0	0	0	0	0	0	0
ENSG00000271137	AC006254.3	884	0	0	0	0	0	0	0	0	0	0	0	0	0	0	0	0	0	0	0	0	0
ENSG00000268460	AC006262.1	7133	4	1	0	19	0	0	2	0	0	0.148652	0.235237	0.321823	0.0451174	0.0105946	0	0.153509	0	0	0.0193269	0	0
ENSG00000269729	AC006262.2	849	0	0	0	0	0	0	0	0	0	0	0	0	0	0	0	0	0	0	0	0	0
ENSG00000269745	AC006262.3	258	0	0	0	0	0	0	0	0	0	0	0	0	0	0	0	0	0	0	0	0	0
ENSG00000277748	AC006262.4	286	0	0	0	0	0	0	0	0	0	0	0	0	0	0	0	0	0	0	0	0	0
ENSG00000264513	AC006270.1	478	0	0	0	0	0	0	0	0	0	0	0	0	0	0	0	0	0	0	0	0	0
ENSG00000264529	AC006270.2	652	0	0	0	0	0	0	0	0	0	0	0	0	0	0	0	0	0	0	0	0	0
ENSG00000272383	AC006270.3	1036	0	0	0	0	0	0	0	0	0	0	0	0	0	0	0	0	0	0	0	0	0
ENSG00000268316	AC006272.1	552	0	0	0	0	0	0	0	0	0	0	0	0	0	0	0	0	0	0	0	0	0
ENSG00000269483	AC006272.2	163	0	0	0	0	0	0	0	0	0	0	0	0	0	0	0	0	0	0	0	0	0
ENSG00000272473	AC006273.1	1650	140	177	256	282	129	144	216	106	190	12.3381	11.8009	11.2638	6.82654	8.10676	9.7123	9.8496	7.14321	5.03688	9.02347	4.25883	6.58182
ENSG00000279452	AC006277.1	1610	0	0	1	1	2	0	5	0	1	0	0	0	0	0	0.0388813	0.0357954	0.113499	0	0.214066	0	0.0355018
ENSG00000260970	AC006288.1	1463	0	3	0	0	0	0	0	0	0	0	0	0	0	0.154965	0	0	0	0	0	0	0
ENSG00000248425	AC006296.1	591	0	0	0	0	0	0	0	0	0	0	0	0	0	0	0	0	0	0	0	0	0
ENSG00000251412	AC006296.2	764	0	0	0	0	0	0	0	0	0	0	0	0	0	0	0	0	0	0	0	0	0
ENSG00000246225	AC006299.1	5339	0	0	0	0	0	1	1	0	1	0	0	0	0	0	0	0	0	0.0108099	0.0129105	0	0.0107057
ENSG00000206129	AC006305.1	3193	0	5	0	0	0	0	0	0	0	0	0	0	0	0.118339	0	0	0	0	0	0	0
ENSG00000267399	AC006305.2	552	0	0	0	0	0	0	0	0	0	0	0	0	0	0	0	0	0	0	0	0	0
ENSG00000267732	AC006305.3	1568	0	0	0	0	0	0	0	0	0	0	0	0	0	0	0	0	0	0	0	0	0
ENSG00000230785	AC006326.1	787	0	0	0	0	0	0	0	0	0	0	0	0	0	0	0	0	0	0	0	0	0
ENSG00000233619	AC006328.1	379	0	0	0	0	0	0	0	0	0	0	0	0	0	0	0	0	0	0	0	0	0
ENSG00000284380	AC006328.2	397	0	0	0	0	0	0	0	0	0	0	0	0	0	0	0	0	0	0	0	0	0
ENSG00000232445	AC006329.1	4677	0	0	0	0	0	0	0	0	0	0	0	0	0	0	0	0	0	0	0	0	0
ENSG00000278683	AC006329.2	394	0	0	0	0	0	0	0	0	0	0	0	0	0	0	0	0	0	0	0	0	0
ENSG00000280388	AC006330.1	1987	14	14	0	11	3	0	13	0	0	0.594606	0.860493	1.12638	0.566874	0.532461	0	0.319042	0.137947	0	0.450972	0	0
ENSG00000230442	AC006333.1	1727	1	2	0	0	1	0	0	0	0	0	0.0402278	0.0804556	0.0465869	0.0875177	0	0	0.0529048	0	0	0	0
ENSG00000272686	AC006333.2	2099	11	13	57	20	10	55	22	2	34	2.13067	1.50784	0.885012	0.421635	0.468046	1.69992	0.549125	0.435287	1.51228	0.722461	0.0631664	0.925855
ENSG00000235094	AC006335.1	593	0	0	0	0	0	0	0	0	0	0	0	0	0	0	0	0	0	0	0	0	0
ENSG00000275352	AC006335.3	292	0	0	0	0	0	0	0	0	0	0	0	0	0	0	0	0	0	0	0	0	0
ENSG00000278197	AC006338.1	749	0	0	0	0	0	0	0	0	0	0	0	0	0	0	0	0	0	0	0	0	0
ENSG00000278602	AC006338.2	791	0	0	0	0	0	0	0	0	0	0	0	0	0	0	0	0	0	0	0	0	0
ENSG00000258513	AC006349.1	235	0	0	0	0	0	0	0	0	0	0	0	0	0	0	0	0	0	0	0	0	0
ENSG00000229110	AC006355.1	1012	0	0	0	0	0	0	0	0	0	0	0	0	0	0	0	0	0	0	0	0	0
ENSG00000281120	AC006355.2	317	0	0	0	0	0	0	0	0	0	0	0	0	0	0	0	0	0	0	0	0	0
ENSG00000230033	AC006357.1	531	0	0	0	0	0	0	0	0	0	0	0	0	0	0	0	0	0	0	0	0	0
ENSG00000261778	AC006362.1	174	0	0	0	0	0	0	0	0	0	0	0	0	0	0	0	0	0	0	0	0	0
ENSG00000270611	AC006363.1	463	0	0	0	0	0	0	0	0	0	0	0	0	0	0	0	0	0	0	0	0	0
ENSG00000244000	AC006366.1	759	0	0	0	0	0	0	0	0	0	0	0	0	0	0	0	0	0	0	0	0	0
ENSG00000236213	AC006369.1	2402	1	0	0	5	0	1	1	0	0	0.0991011	0.0897784	0.0804556	0.0334953	0	0	0.119964	0	0.0240276	0.0286966	0	0
ENSG00000236572	AC006369.2	384	0	0	0	0	0	0	0	0	0	0	0	0	0	0	0	0	0	0	0	0	0
ENSG00000223872	AC006372.1	1930	0	0	0	0	0	0	0	0	0	0	0	0	0	0	0	0	0	0	0	0	0
ENSG00000233191	AC006372.2	1582	0	0	0	0	0	0	0	0	0	0	0	0	0	0	0	0	0	0	0	0	0
ENSG00000234210	AC006372.3	4049	0	0	0	0	0	0	0	0	0	0	0	0	0	0	0	0	0	0	0	0	0
ENSG00000280266	AC006372.4	1543	0	0	0	0	0	0	0	0	0	0	0	0	0	0	0	0	0	0	0	0	0
ENSG00000236861	AC006378.1	636	25	0	4	20	0	8	4	1	2	1.28831	1.64985	2.01139	3.16256	0	0.393703	1.81228	0	0.725966	0.433518	0.104234	0.179742
ENSG00000278959	AC006378.2	2476	4	1	3	1	1	1	1	3	1	0.495505	0.408664	0.321823	0.129977	0.0305216	0.0758467	0.0232757	0.0369009	0.0233095	0.027839	0.0803228	0.0230848
ENSG00000271027	AC006380.1	186	0	0	0	0	0	0	0	0	0	0	0	0	0	0	0	0	0	0	0	0	0
ENSG00000274899	AC006386.1	415	0	0	0	0	0	0	0	0	0	0	0	0	0	0	0	0	0	0	0	0	0
ENSG00000279115	AC006386.2	75	0	0	0	0	0	0	0	0	0	0	0	0	0	0	0	0	0	0	0	0	0
ENSG00000243193	AC006387.1	2190	0	0	0	0	1	0	0	0	0	0	0	0	0	0	0	0	0.0417199	0	0	0	0
ENSG00000251638	AC006390.1	283	0	0	0	0	0	0	0	0	0	0	0	0	0	0	0	0	0	0	0	0	0
ENSG00000248851	AC006427.1	712	0	0	0	0	0	0	0	0	0	0	0	0	0	0	0	0	0	0	0	0	0
ENSG00000262456	AC006435.1	1065	0	0	0	0	0	0	0	0	0	0	0	0	0	0	0	0	0	0	0	0	0
ENSG00000263345	AC006435.2	1234	11	4	2	8	1	1	2	0	3	0.743258	0.814135	0.885012	0.71719	0.244964	0.101457	0.373619	0.074041	0.0467701	0.111717	0	0.138958
ENSG00000274758	AC006435.3	203	0	0	0	0	0	0	0	0	0	0	0	0	0	0	0	0	0	0	0	0	0
ENSG00000279872	AC006435.4	234	0	0	0	0	0	0	0	0	0	0	0	0	0	0	0	0	0	0	0	0	0
ENSG00000280280	AC006435.5	112	0	0	0	0	0	0	0	0	0	0	0	0	0	0	0	0	0	0	0	0	0
ENSG00000263466	AC006441.1	437	1	1	0	0	0	0	0	0	0	0.0495505	0.0650031	0.0804556	0.184109	0.172932	0	0	0	0	0	0	0
ENSG00000265428	AC006441.2	302	0	0	0	0	0	0	0	0	0	0	0	0	0	0	0	0	0	0	0	0	0
ENSG00000265784	AC006441.3	456	0	0	0	0	0	0	0	0	0	0	0	0	0	0	0	0	0	0	0	0	0
ENSG00000266588	AC006441.4	983	0	0	0	0	0	0	0	0	0	0	0	0	0	0	0	0	0	0	0	0	0
ENSG00000277426	AC006441.5	209	0	0	0	0	0	0	0	0	0	0	0	0	0	0	0	0	0	0	0	0	0
ENSG00000242209	AC006445.1	405	0	0	0	0	0	0	0	0	0	0	0	0	0	0	0	0	0	0	0	0	0
ENSG00000249148	AC006445.2	472	0	0	0	0	0	0	0	0	0	0	0	0	0	0	0	0	0	0	0	0	0
ENSG00000274996	AC006449.1	571	0	0	0	0	0	0	0	0	0	0	0	0	0	0	0	0	0	0	0	0	0
ENSG00000275532	AC006449.2	494	3	4	10	10	0	2	1	0	3	0.247753	0.24456	0.241367	0.488597	0.611915	1.26718	1.16661	0	0.233661	0.139533	0	0.347113
ENSG00000275665	AC006449.3	563	1	0	0	1	1	0	0	0	0	0.198202	0.139329	0.0804556	0.142905	0	0	0.102364	0.162285	0	0	0	0
ENSG00000277182	AC006449.5	2414	8	12	11	15	10	5	9	2	2	0.89191	0.767777	0.643645	0.26663	0.375666	0.285247	0.358103	0.378487	0.119541	0.256986	0.0549239	0.0473554
ENSG00000277969	AC006449.6	2299	30	61	87	64	38	71	34	24	61	3.71629	3.06498	2.41367	1.04988	2.00516	2.3689	1.60433	1.51019	1.78239	1.0194	0.692055	1.51659
ENSG00000279119	AC006449.7	366	0	0	0	0	0	0	0	0	0	0	0	0	0	0	0	0	0	0	0	0	0
ENSG00000231227	AC006450.1	460	0	4	0	0	0	0	0	0	0	0.0495505	0.0247753	0	0	0.657143	0	0	0	0	0	0	0
ENSG00000234921	AC006450.2	581	0	0	0	0	0	0	0	0	0	0	0	0	0	0	0	0	0	0	0	0	0
ENSG00000236668	AC006450.3	2156	2	0	3	1	1	2	3	1	2	0	0.0804556	0.160911	0.0746342	0	0.0871041	0.0267304	0.0423779	0.0535383	0.0959128	0.0307482	0.0530222
ENSG00000283132	AC006453.1	1257	0	0	0	0	0	0	0	0	0	0	0	0	0	0	0	0	0	0	0	0	0
ENSG00000283196	AC006453.2	213	0	0	0	0	0	0	0	0	0	0	0	0	0	0	0	0	0	0	0	0	0
ENSG00000283214	AC006453.3	377	0	0	0	0	0	0	0	0	0	0	0	0	0	0	0	0	0	0	0	0	0
ENSG00000283427	AC006453.4	1252	0	0	0	0	0	0	0	0	0	0	0	0	0	0	0	0	0	0	0	0	0
ENSG00000283659	AC006453.5	619	0	0	0	0	0	0	0	0	0	0	0	0	0	0	0	0	0	0	0	0	0
ENSG00000226587	AC006455.1	517	0	0	0	0	0	0	0	0	0	0	0	0	0	0	0	0	0	0	0	0	0
ENSG00000227545	AC006455.2	906	0	0	0	0	0	0	0	0	0	0	0	0	0	0	0	0	0	0	0	0	0
ENSG00000227923	AC006455.3	333	0	0	0	0	0	0	0	0	0	0	0	0	0	0	0	0	0	0	0	0	0
ENSG00000229301	AC006455.4	528	0	0	0	0	0	0	0	0	0	0	0	0	0	0	0	0	0	0	0	0	0
ENSG00000230000	AC006455.5	2914	0	0	0	0	0	0	0	0	0	0	0	0	0	0	0	0	0	0	0	0	0
ENSG00000232165	AC006455.6	893	0	0	0	0	0	0	0	0	0	0	0	0	0	0	0	0	0	0	0	0	0
ENSG00000236638	AC006455.7	392	0	0	0	0	0	0	0	0	0	0	0	0	0	0	0	0	0	0	0	0	0
ENSG00000244550	AC006455.8	351	0	0	0	0	0	0	0	0	0	0	0	0	0	0	0	0	0	0	0	0	0
ENSG00000230132	AC006457.1	392	0	0	0	0	0	0	0	0	0	0	0	0	0	0	0	0	0	0	0	0	0
ENSG00000227489	AC006458.1	653	0	0	0	0	0	0	0	0	0	0	0	0	0	0	0	0	0	0	0	0	0
ENSG00000228509	AC006460.1	5773	1	0	0	0	0	0	0	10	0	0	0.0402278	0.0804556	0.0139365	0	0	0	0	0	0	0.114833	0
ENSG00000284052	AC006460.2	7811	17	4	6	8	2	2	20	0	0	0.94146	1.1546	1.36775	0.175105	0.0387	0.0480851	0.0590251	0.0233944	0.0147777	0.176493	0	0
ENSG00000228568	AC006461.1	326	0	0	0	0	0	0	0	0	0	0	0	0	0	0	0	0	0	0	0	0	0
ENSG00000225795	AC006463.1	232	0	0	0	0	0	0	0	0	0	0	0	0	0	0	0	0	0	0	0	0	0
ENSG00000232887	AC006466.1	289	0	0	0	0	0	0	0	0	0	0	0	0	0	0	0	0	0	0	0	0	0
ENSG00000228019	AC006480.1	378	0	0	0	0	0	0	0	0	0	0	0	0	0	0	0	0	0	0	0	0	0
ENSG00000273448	AC006480.2	1337	105	7	0	68	3	5	44	0	1	4.75685	6.60235	8.44784	6.31851	0.395662	0	2.9311	0.205011	0.215835	2.26843	0	0.0427509
ENSG00000228675	AC006482.1	273	0	0	0	0	0	0	0	0	0	0	0	0	0	0	0	0	0	0	0	0	0
ENSG00000228974	AC006483.1	313	0	0	0	0	0	0	0	0	0	0	0	0	0	0	0	0	0	0	0	0	0
ENSG00000272719	AC006483.2	515	3	0	1	0	4	0	1	0	0	0.247753	0.24456	0.241367	0.468674	0	0.121551	0	0.709644	0	0.133843	0	0
ENSG00000223841	AC006484.1	1884	0	0	0	0	0	0	0	0	0	0	0	0	0	0	0	0	0	0	0	0	0
ENSG00000268643	AC006486.1	664	0	0	0	0	0	0	0	0	0	0	0	0	0	0	0	0	0	0	0	0	0
ENSG00000279539	AC006486.2	2199	16	5	14	18	19	19	12	15	11	0.792809	1.04005	1.28729	0.585398	0.171832	0.398537	0.471738	0.789434	0.498668	0.376149	0.452204	0.28592
ENSG00000249906	AC006487.1	1221	0	0	0	0	0	0	0	0	0	0	0	0	0	0	0	0	0	0	0	0	0
ENSG00000250310	AC006487.2	893	0	0	0	0	0	0	0	0	0	0	0	0	0	0	0	0	0	0	0	0	0
ENSG00000248777	AC006499.1	850	0	0	0	0	0	0	0	0	0	0	0	0	0	0	0	0	0	0	0	0	0
ENSG00000250074	AC006499.2	337	0	0	0	0	0	0	0	0	0	0	0	0	0	0	0	0	0	0	0	0	0
ENSG00000250505	AC006499.3	748	0	0	0	0	0	0	0	0	0	0	0	0	0	0	0	0	0	0	0	0	0
ENSG00000250573	AC006499.4	694	0	0	0	0	0	0	0	0	0	0	0	0	0	0	0	0	0	0	0	0	0
ENSG00000251278	AC006499.5	514	0	0	0	0	0	0	0	0	0	0	0	0	0	0	0	0	0	0	0	0	0
ENSG00000251296	AC006499.6	607	0	0	0	0	0	0	0	0	0	0	0	0	0	0	0	0	0	0	0	0	0
ENSG00000251338	AC006499.7	1117	0	0	0	0	0	0	0	0	0	0	0	0	0	0	0	0	0	0	0	0	0
ENSG00000271544	AC006499.8	23	0	0	0	0	0	0	0	0	0	0	0	0	0	0	0	0	0	0	0	0	0
ENSG00000261770	AC006504.1	3666	0	0	0	0	0	0	0	0	0	0	0	0	0	0	0	0	0	0	0	0	0
ENSG00000266977	AC006504.2	889	0	0	0	0	0	0	0	0	0	0	0	0	0	0	0	0	0	0	0	0	0
ENSG00000267264	AC006504.3	523	0	0	0	0	0	0	0	0	0	0	0	0	0	0	0	0	0	0	0	0	0
ENSG00000267389	AC006504.4	1568	0	0	0	0	0	0	0	0	0	0	0	0	0	0	0	0	0	0	0	0	0
ENSG00000267575	AC006504.5	14163	79	84	40	93	47	37	64	65	20	4.36045	5.35822	6.356	0.448775	0.448211	0.176795	0.378426	0.303201	0.150775	0.311479	0.304247	0.0807144
ENSG00000267768	AC006504.6	199	0	0	0	0	0	0	0	0	0	0	0	0	0	0	0	0	0	0	0	0	0
ENSG00000281468	AC006504.8	635	2	0	1	3	0	0	3	0	0	0.0991011	0.130006	0.160911	0.253404	0	0.0985808	0.272271	0	0	0.32565	0	0
ENSG00000224058	AC006509.1	634	0	0	0	0	0	0	0	0	0	0	0	0	0	0	0	0	0	0	0	0	0
ENSG00000224443	AC006509.2	395	0	0	0	0	0	0	0	0	0	0	0	0	0	0	0	0	0	0	0	0	0
ENSG00000240739	AC006511.1	315	0	0	0	0	0	0	0	0	0	0	0	0	0	0	0	0	0	0	0	0	0
ENSG00000255581	AC006511.2	660	0	0	0	0	0	0	0	0	0	0	0	0	0	0	0	0	0	0	0	0	0
ENSG00000279865	AC006511.3	1783	0	4	0	0	0	1	2	0	1	0	0	0	0	0.169538	0	0	0	0.0323692	0.0773184	0	0.0320572
ENSG00000282080	AC006511.4	561	1	0	0	0	0	0	0	0	0	0	0.0402278	0.0804556	0.143415	0	0	0	0	0	0	0	0
ENSG00000284697	AC006511.5	2208	1	0	0	1	0	0	0	0	0	0.0495505	0.0650031	0.0804556	0.0364382	0	0	0.0261008	0	0	0	0	0
ENSG00000239701	AC006512.1	291	0	0	0	0	0	0	0	0	0	0	0	0	0	0	0	0	0	0	0	0	0
ENSG00000257078	AC006512.2	486	0	0	0	0	0	0	0	0	0	0	0	0	0	0	0	0	0	0	0	0	0
ENSG00000241828	AC006517.1	328	0	0	0	0	0	0	0	0	0	0	0	0	0	0	0	0	0	0	0	0	0
ENSG00000256651	AC006518.1	943	0	0	0	0	0	0	0	0	0	0	0	0	0	0	0	0	0	0	0	0	0
ENSG00000256682	AC006518.2	1075	0	0	0	0	0	0	0	0	0	0	0	0	0	0	0	0	0	0	0	0	0
ENSG00000240579	AC006529.1	637	0	0	0	0	0	0	0	0	0	0	0	0	0	0	0	0	0	0	0	0	0
ENSG00000258587	AC006530.1	571	0	0	0	0	0	0	0	0	0	0	0	0	0	0	0	0	0	0	0	0	0
ENSG00000261342	AC006538.1	1585	66	111	11	98	55	4	76	89	9	4.06314	4.68661	5.31007	3.3502	5.29239	0.43444	3.56328	3.17045	0.145651	3.30513	3.72245	0.324556
ENSG00000267001	AC006538.2	543	0	0	0	0	0	0	0	0	0	0	0	0	0	0	0	0	0	0	0	0	0
ENSG00000276097	AC006538.3	578	0	0	0	0	0	0	0	0	0	0	0	0	0	0	0	0	0	0	0	0	0
ENSG00000240673	AC006539.1	501	0	0	0	0	0	0	0	0	0	0	0	0	0	0	0	0	0	0	0	0	0
ENSG00000268070	AC006539.2	572	0	0	0	0	0	0	0	0	0	0	0	0	0	0	0	0	0	0	0	0	0
ENSG00000274033	AC006539.3	129	0	0	0	0	0	0	0	0	0	0	0	0	0	0	0	0	0	0	0	0	0
ENSG00000236540	AC006547.1	2267	3	0	0	5	0	0	2	0	0	0.148652	0.195009	0.241367	0.10647	0	0	0.127108	0	0	0.060811	0	0
ENSG00000243762	AC006547.2	526	0	0	0	0	0	0	0	0	0	0	0	0	0	0	0	0	0	0	0	0	0
ENSG00000268292	AC006547.3	583	0	0	0	0	0	0	0	0	0	0	0	0	0	0	0	0	0	0	0	0	0
ENSG00000225480	AC006548.1	102	0	0	0	0	0	0	0	0	0	0	0	0	0	0	0	0	0	0	0	0	0
ENSG00000270226	AC006548.2	529	0	0	0	0	0	0	0	0	0	0	0	0	0	0	0	0	0	0	0	0	0
ENSG00000285045	AC006548.3	852	0	0	0	0	0	0	0	0	0	0	0	0	0	0	0	0	0	0	0	0	0
ENSG00000267150	AC006557.1	1085	0	0	0	0	0	0	2	0	0	0.0991011	0.0495505	0	0	0	0	0	0	0	0.127059	0	0
ENSG00000267324	AC006557.2	1240	0	0	0	0	0	0	0	0	0	0	0	0	0	0	0	0	0	0	0	0	0
ENSG00000267356	AC006557.3	517	0	0	0	0	0	0	0	0	0	0	0	0	0	0	0	0	0	0	0	0	0
ENSG00000267756	AC006557.4	830	0	0	0	0	0	0	0	0	0	0	0	0	0	0	0	0	0	0	0	0	0
ENSG00000270469	AC006557.5	811	0	0	0	0	0	0	0	0	0	0	0	0	0	0	0	0	0	0	0	0	0
ENSG00000279352	AC006557.6	864	0	0	0	0	0	0	0	0	0	0	0	0	0	0	0	0	0	0	0	0	0
ENSG00000273368	AC006566.1	513	2	2	2	18	4	4	23	0	3	0.0495505	0.105231	0.160911	0.313667	0.294626	0.24405	2.02213	0.712411	0.450014	3.0904	0	0.334257
ENSG00000257105	AC006581.1	496	0	0	0	0	0	0	0	0	0	0	0	0	0	0	0	0	0	0	0	0	0
ENSG00000282022	AC006581.2	455	2	0	0	1	0	0	0	0	0	0	0.0804556	0.160911	0.353651	0	0	0.126661	0	0	0	0	0
ENSG00000261882	AC006600.1	153	0	0	0	0	0	0	0	0	0	0	0	0	0	0	0	0	0	0	0	0	0
ENSG00000279606	AC006600.2	2506	0	0	0	0	0	0	0	0	0	0	0	0	0	0	0	0	0	0	0	0	0
ENSG00000279918	AC006840.1	542	0	0	0	0	0	0	0	0	0	0	0	0	0	0	0	0	0	0	0	0	0
ENSG00000275314	AC006924.1	559	0	0	0	0	0	0	0	0	0	0	0	0	0	0	0	0	0	0	0	0	0
ENSG00000255977	AC006927.1	498	0	0	0	0	0	0	0	0	0	0	0	0	0	0	0	0	0	0	0	0	0
ENSG00000284327	AC006927.2	389	0	0	0	0	0	0	0	0	0	0	0	0	0	0	0	0	0	0	0	0	0
ENSG00000284522	AC006927.3	384	0	0	0	0	0	0	0	0	0	0	0	0	0	0	0	0	0	0	0	0	0
ENSG00000284591	AC006927.4	543	0	0	0	0	0	0	0	0	0	0	0	0	0	0	0	0	0	0	0	0	0
ENSG00000285142	AC006927.5	714	0	0	0	0	0	0	0	0	0	0	0	0	0	0	0	0	0	0	0	0	0
ENSG00000269194	AC006942.1	520	0	0	0	1	0	0	0	0	0	0	0	0	0	0	0	0.110828	0	0	0	0	0
ENSG00000235328	AC006946.1	328	0	0	0	0	0	0	0	0	0	0	0	0	0	0	0	0	0	0	0	0	0
ENSG00000273203	AC006946.2	2855	9	0	0	6	0	1	6	0	1	0.396404	0.560253	0.724101	0.253626	0	0	0.121115	0	0.0202152	0.14486	0	0.0200203
ENSG00000273442	AC006946.3	756	0	0	0	2	0	0	2	0	0	0.198202	0.0991011	0	0	0	0	0.152462	0	0	0.182353	0	0
ENSG00000229330	AC006947.1	484	0	0	0	0	0	0	0	0	0	0.0495505	0.0247753	0	0	0	0	0	0	0	0	0	0
ENSG00000234457	AC006960.1	153	0	0	0	0	0	0	0	0	0	0	0	0	0	0	0	0	0	0	0	0	0
ENSG00000237400	AC006960.2	531	0	0	0	0	0	0	0	0	0	0	0	0	0	0	0	0	0	0	0	0	0
ENSG00000260070	AC006960.3	705	0	0	0	0	0	0	1	0	0	0	0	0	0	0	0	0	0	0	0.0977721	0	0
ENSG00000279587	AC006963.1	1052	0	12	2	0	1	2	15	2	4	0.247753	0.123876	0	0	0.862032	0.119009	0	0.0868504	0.109723	0.982832	0.126033	0.21733
ENSG00000224341	AC006965.1	959	0	0	0	0	0	0	0	0	0	0	0	0	0	0	0	0	0	0	0	0	0
ENSG00000229365	AC006967.1	589	0	0	0	0	0	0	0	0	0	0	0	0	0	0	0	0	0	0	0	0	0
ENSG00000236102	AC006967.2	432	0	0	0	0	0	0	0	8	0	0	0	0	0	0	0	0	0	0	0	1.22765	0
ENSG00000269446	AC006967.3	1093	0	0	0	0	0	0	0	0	0	0	0	0	0	0	0	0	0	0	0	0	0
ENSG00000230191	AC006970.1	389	0	0	0	0	0	0	0	0	0	0	0	0	0	0	0	0	0	0	0	0	0
ENSG00000233028	AC006970.2	779	0	0	0	0	0	0	0	0	0	0	0	0	0	0	0	0	0	0	0	0	0
ENSG00000218586	AC006971.1	4486	0	0	0	0	0	0	0	0	0	0	0	0	0	0	0	0	0	0	0	0	0
ENSG00000283504	AC006974.1	1501	1	0	2	3	0	1	1	4	4	0.0991011	0.0897784	0.0804556	0.0536014	0	0.0834095	0.115185	0	0.0384505	0.0459223	0.176664	0.15232
ENSG00000283648	AC006974.2	1227	3	1	4	0	0	5	5	0	4	0.445955	0.343661	0.241367	0.196713	0.0615905	0.204071	0	0	0.235184	0.280886	0	0.186334
ENSG00000235859	AC006978.1	1234	0	0	0	0	0	0	0	0	0	0	0	0	0	0	0	0	0	0	0	0	0
ENSG00000281593	AC006978.2	666	0	0	0	1	0	0	0	0	0	0	0	0	0	0	0	0.0865325	0	0	0	0	0
ENSG00000274445	AC006986.1	241	0	0	0	0	0	0	0	0	0	0	0	0	0	0	0	0	0	0	0	0	0
ENSG00000278478	AC006987.4	279	0	0	0	0	0	0	0	0	0	0	0	0	0	0	0	0	0	0	0	0	0
ENSG00000224518	AC006989.1	131	0	0	0	0	0	0	0	0	0	0	0	0	0	0	0	0	0	0	0	0	0
ENSG00000231063	AC006994.1	839	0	0	0	0	0	0	0	0	0	0	0	0	0	0	0	0	0	0	0	0	0
ENSG00000279317	AC006994.2	5425	1	0	1	0	0	0	0	0	0	0.0495505	0.0650031	0.0804556	0.0148305	0	0.011539	0	0	0	0	0	0
ENSG00000213542	AC007000.1	794	0	0	0	0	0	0	0	0	0	0	0	0	0	0	0	0	0	0	0	0	0
ENSG00000225726	AC007000.2	487	0	0	0	0	0	0	0	0	0	0	0	0	0	0	0	0	0	0	0	0	0
ENSG00000259628	AC007000.3	617	0	0	0	0	0	0	0	0	0	0	0	0	0	0	0	0	0	0	0	0	0
ENSG00000267055	AC007001.1	670	0	0	0	0	0	0	0	0	0	0	0	0	0	0	0	0	0	0	0	0	0
ENSG00000231183	AC007003.1	1235	0	0	0	0	0	0	0	0	0	0	0	0	0	0	0	0	0	0	0	0	0
ENSG00000244239	AC007009.1	429	0	0	0	0	0	0	0	0	0	0	0	0	0	0	0	0	0	0	0	0	0
ENSG00000259963	AC007012.1	175	0	0	0	0	0	0	0	0	0	0	0	0	0	0	0	0	0	0	0	0	0
ENSG00000278975	AC007012.2	1676	0	0	0	0	0	0	0	0	0	0	0	0	0	0	0	0	0	0	0	0	0
ENSG00000262020	AC007014.1	610	0	0	0	0	0	0	0	0	0	0.0495505	0.0247753	0	0	0	0	0	0	0	0	0	0
ENSG00000274038	AC007014.2	479	1	1	0	6	3	4	7	15	3	0.346854	0.213655	0.0804556	0.167966	0.157769	0	0.721887	0.572234	0.481956	1.00732	2.07598	0.357983
ENSG00000249930	AC007016.1	244	0	0	0	0	0	0	0	0	0	0	0	0	0	0	0	0	0	0	0	0	0
ENSG00000271185	AC007029.1	313	1	1	2	2	4	4	1	3	7	0.247753	0.164104	0.0804556	0.257047	0.241442	0.399992	0.368247	1.16762	0.737563	0.220221	0.635397	1.27829
ENSG00000273320	AC007032.1	1127	0	8	1	0	1	2	1	0	2	0.198202	0.0991011	0	0	0.536444	0.0555446	0	0.0810707	0.102421	0.0611618	0	0.101434
ENSG00000227017	AC007036.1	674	0	0	0	0	0	0	0	0	0	0	0	0	0	0	0	0	0	0	0	0	0
ENSG00000230751	AC007036.2	437	1	0	0	1	0	0	0	0	0	0	0.0402278	0.0804556	0.184109	0	0	0.131878	0	0	0	0	0
ENSG00000251660	AC007036.3	614	0	0	0	0	0	0	0	0	0	0	0	0	0	0	0	0	0	0	0	0	0
ENSG00000229127	AC007038.1	2416	7	0	0	12	0	0	0	0	0	0.297303	0.430246	0.56319	0.233108	0	0	0.286245	0	0	0	0	0
ENSG00000272807	AC007038.2	740	22	1	4	26	3	1	34	10	4	1.23876	1.50439	1.77002	2.39192	0.102124	0.338372	2.02486	0.370405	0.0779923	3.16702	0.895853	0.308962
ENSG00000228384	AC007040.1	477	1	0	0	2	0	0	1	0	0	0	0.0402278	0.0804556	0.16867	0	0	0.241638	0	0	0.144506	0	0
ENSG00000258881	AC007040.2	4451	0	0	0	2	2	0	0	0	0	0.0495505	0.0247753	0	0	0	0	0.0258956	0.0410544	0	0	0	0
ENSG00000235411	AC007041.1	1155	0	0	0	0	0	0	0	0	0	0	0	0	0	0	0	0	0	0	0	0	0
ENSG00000237358	AC007064.1	351	0	0	0	0	0	0	0	0	0	0	0	0	0	0	0	0	0	0	0	0	0
ENSG00000237689	AC007064.2	500	1	0	0	0	1	0	0	0	0	0	0.0402278	0.0804556	0.160911	0	0	0	0.182733	0	0	0	0
ENSG00000237835	AC007064.3	359	0	0	0	0	0	0	0	0	0	0	0	0	0	0	0	0	0	0	0	0	0
ENSG00000283535	AC007064.4	555	0	0	0	0	0	0	0	0	0	0	0	0	0	0	0	0	0	0	0	0	0
ENSG00000213216	AC007066.1	381	0	0	0	0	0	0	0	0	0	0	0	0	0	0	0	0	0	0	0	0	0
ENSG00000261094	AC007066.2	2674	31	28	21	19	10	4	10	0	3	1.93247	2.2133	2.49413	0.932732	0.791325	0.491614	0.409492	0.341685	0.086334	0.257776	0	0.0641263
ENSG00000213443	AC007068.1	844	0	0	0	0	0	0	0	0	0	0	0	0	0	0	0	0	0	0	0	0	0
ENSG00000256912	AC007068.2	395	0	0	0	0	0	0	0	0	0	0	0	0	0	0	0	0	0	0	0	0	0
ENSG00000223838	AC007091.1	1539	0	0	0	0	0	0	0	0	0	0	0	0	0	0	0	0	0	0	0	0	0
ENSG00000237162	AC007098.1	367	0	0	0	0	0	0	0	0	0	0	0	0	0	0	0	0	0	0	0	0	0
ENSG00000231172	AC007099.1	1185	0	0	0	0	0	0	0	0	0	0	0	0	0	0	0	0	0	0	0	0	0
ENSG00000237293	AC007099.2	336	0	0	0	0	0	0	0	0	0	0	0	0	0	0	0	0	0	0	0	0	0
ENSG00000271955	AC007100.1	1201	0	0	0	0	1	0	0	0	0	0	0	0	0	0	0	0	0.0760755	0	0	0	0
ENSG00000251410	AC007106.1	3877	0	0	0	0	0	0	0	10	0	0	0	0	0	0	0	0	0	0	0	0.170991	0
ENSG00000263004	AC007114.1	2008	6	7	17	10	6	14	6	10	17	0.545056	0.513895	0.482734	0.240405	0.263446	0.52997	0.287005	0.273008	0.40239	0.205964	0.330145	0.483907
ENSG00000263089	AC007114.2	4281	6	7	0	5	0	2	2	0	0	0.247753	0.365243	0.482734	0.112762	0.123569	0	0.0673098	0	0.026963	0.0322024	0	0
ENSG00000258148	AC007115.1	234	0	0	0	0	0	0	0	0	0	0	0	0	0	0	0	0	0	0	0	0	0
ENSG00000250497	AC007126.1	4781	0	0	0	0	0	0	0	0	0	0	0	0	0	0	0	0	0	0	0	0	0
ENSG00000229970	AC007128.1	1853	0	0	0	0	0	0	0	0	0	0	0	0	0	0	0	0	0	0	0	0	0
ENSG00000272328	AC007128.2	916	0	0	0	0	0	0	0	0	0	0	0	0	0	0	0	0	0	0	0	0	0
ENSG00000267180	AC007136.1	199	0	0	0	0	0	0	0	0	0	0	0	0	0	0	0	0	0	0	0	0	0
ENSG00000262516	AC007151.1	483	0	0	0	0	0	0	0	0	0	0	0	0	0	0	0	0	0	0	0	0	0
ENSG00000261146	AC007159.1	4706	0	2	1	0	0	0	0	0	0	0	0	0	0	0.0321171	0.0133019	0	0	0	0	0	0
ENSG00000176043	AC007160.1	319	0	0	0	0	0	0	0	0	0	0	0	0	0	0	0	0	0	0	0	0	0
ENSG00000234718	AC007161.1	1496	0	0	0	0	0	0	0	0	0	0	0	0	0	0	0	0	0	0	0	0	0
ENSG00000270314	AC007161.2	1109	0	0	0	0	0	0	0	0	0	0	0	0	0	0	0	0	0	0	0	0	0
ENSG00000283549	AC007161.3	637	0	0	0	0	0	0	0	0	0	0	0	0	0	0	0	0	0	0	0	0	0
ENSG00000230408	AC007163.1	877	0	3	0	0	0	0	1	0	1	0	0	0	0	0.258511	0	0	0	0	0.0785967	0	0.0651744
ENSG00000231815	AC007179.1	1180	0	4	0	0	0	0	0	0	0	0	0	0	0	0.256175	0	0	0	0	0	0	0
ENSG00000233891	AC007179.2	5162	0	1	0	0	1	0	0	1	0	0	0	0	0	0.01464	0	0	0.0176999	0	0	0.0128425	0
ENSG00000270447	AC007179.3	235	0	0	0	0	0	0	0	0	0	0	0	0	0	0	0	0	0	0	0	0	0
ENSG00000224721	AC007182.1	2365	1	0	0	1	0	0	0	0	0	0.0495505	0.0650031	0.0804556	0.0340193	0	0	0.0243681	0	0	0	0	0
ENSG00000242951	AC007182.2	402	0	0	0	0	0	0	0	0	0	0	0	0	0	0	0	0	0	0	0	0	0
ENSG00000279407	AC007191.1	2995	49	33	9	45	12	5	14	0	5	1.28831	2.61532	3.94233	1.3163	0.832674	0.18811	0.865903	0.366077	0.096351	0.322207	0	0.0954222
ENSG00000268173	AC007192.1	5142	1	0	0	3	0	0	0	0	0	0	0.0402278	0.0804556	0.0156468	0	0	0.0336235	0	0	0	0	0
ENSG00000269145	AC007192.2	463	0	0	0	0	0	0	0	0	0	0	0	0	0	0	0	0	0	0	0	0	0
ENSG00000268810	AC007193.1	448	0	0	0	0	0	0	0	0	0	0	0	0	0	0	0	0	0	0	0	0	0
ENSG00000269124	AC007193.2	472	0	0	0	0	0	0	0	0	0	0	0	0	0	0	0	0	0	0	0	0	0
ENSG00000269151	AC007193.3	885	0	0	0	0	0	0	0	0	0	0.0495505	0.0247753	0	0	0	0	0	0	0	0	0	0
ENSG00000273791	AC007204.1	555	0	0	0	0	0	0	0	0	0	0	0	0	0	0	0	0	0	0	0	0	0
ENSG00000274800	AC007204.2	616	0	0	0	0	0	0	0	0	0	0	0	0	0	0	0	0	0	0	0	0	0
ENSG00000242444	AC007207.1	865	0	0	0	0	0	0	0	0	0	0	0	0	0	0	0	0	0	0	0	0	0
ENSG00000256969	AC007207.2	1054	0	0	0	1	0	0	0	0	0	0	0	0	0	0	0	0.054678	0	0	0	0	0
ENSG00000242329	AC007215.1	276	0	0	0	0	0	0	0	0	0	0	0	0	0	0	0	0	0	0	0	0	0
ENSG00000260488	AC007216.1	601	0	0	0	0	0	0	0	0	0	0	0	0	0	0	0	0	0	0	0	0	0
ENSG00000261216	AC007216.2	384	0	0	0	0	0	0	0	0	0	0	0	0	0	0	0	0	0	0	0	0	0
ENSG00000261560	AC007216.3	1495	5	8	0	5	1	0	3	0	0	0.346854	0.374566	0.402278	0.269082	0.404396	0	0.192745	0.0611148	0	0.13832	0	0
ENSG00000263307	AC007216.4	710	2	5	0	7	0	0	8	0	0	0.346854	0.253883	0.160911	0.226636	0.532194	0	0.56819	0	0	0.776668	0	0
ENSG00000277458	AC007216.5	109	0	0	0	0	0	0	0	0	0	0	0	0	0	0	0	0	0	0	0	0	0
ENSG00000260362	AC007218.1	660	0	0	0	0	0	0	0	0	0	0	0	0	0	0	0	0	0	0	0	0	0
ENSG00000283221	AC007218.2	179	0	0	0	0	0	0	0	0	0	0	0	0	0	0	0	0	0	0	0	0	0
ENSG00000263033	AC007220.1	1055	2	0	0	5	0	0	1	0	0	0.247753	0.204332	0.160911	0.152523	0	0	0.273131	0	0	0.0653358	0	0
ENSG00000260071	AC007221.1	6826	0	6	1	0	0	0	0	1	0	0	0	0	0	0.0664267	0.00917064	0	0	0	0	0.00971185	0
ENSG00000283003	AC007221.2	1722	0	0	0	0	0	0	0	0	0	0	0	0	0	0	0	0	0	0	0	0	0
ENSG00000260835	AC007223.1	572	0	0	0	0	0	0	0	0	0	0	0	0	0	0	0	0	0	0	0	0	0
ENSG00000260764	AC007224.1	144	0	0	0	0	0	0	0	0	0	0	0	0	0	0	0	0	0	0	0	0	0
ENSG00000279357	AC007224.2	510	0	0	0	2	0	0	0	0	0	0	0	0	0	0	0	0.226003	0	0	0	0	0
ENSG00000260782	AC007225.1	1836	0	0	0	0	0	0	0	0	0	0	0	0	0	0	0	0	0	0	0	0	0
ENSG00000261725	AC007225.2	256	0	0	0	0	0	0	0	0	0	0	0	0	0	0	0	0	0	0	0	0	0
ENSG00000267544	AC007229.1	412	0	0	0	0	0	0	0	0	0	0	0	0	0	0	0	0	0	0	0	0	0
ENSG00000226230	AC007237.1	499	0	0	0	0	0	0	0	0	0	0	0	0	0	0	0	0	0	0	0	0	0
ENSG00000231043	AC007238.1	1741	0	0	0	0	0	0	0	0	0	0	0	0	0	0	0	0	0	0	0	0	0
ENSG00000282909	AC007241.1	933	0	0	0	0	0	0	0	0	0	0	0	0	0	0	0	0	0	0	0	0	0
ENSG00000257135	AC007249.2	4731	27	4	5	57	8	11	48	4	11	2.27932	2.22581	2.1723	0.459164	0.0638947	0.0661581	0.694345	0.154499	0.134191	0.699346	0.05605	0.132897
ENSG00000273063	AC007250.1	338	2	0	0	0	0	0	1	7	0	0.0495505	0.105231	0.160911	0.476069	0	0	0	0	0	0.203933	1.37293	0
ENSG00000235653	AC007253.1	889	0	0	0	0	0	0	0	0	0	0	0	0	0	0	0	0	0	0	0	0	0
ENSG00000223813	AC007255.1	1599	0	0	1	2	0	0	0	0	0	0.0991011	0.0495505	0	0	0	0.0391487	0.0720834	0	0	0	0	0
ENSG00000270196	AC007255.2	631	0	0	0	0	0	0	0	0	0	0	0	0	0	0	0	0	0	0	0	0	0
ENSG00000213090	AC007256.1	2765	0	0	0	0	0	0	0	0	0	0	0	0	0	0	0	0	0	0	0	0	0
ENSG00000271656	AC007262.1	321	0	0	0	0	0	0	0	0	0	0	0	0	0	0	0	0	0	0	0	0	0
ENSG00000284959	AC007262.2	8740	0	1	0	0	0	0	0	0	0	0.0991011	0.0495505	0	0	0.00864662	0	0	0	0	0	0	0
ENSG00000226925	AC007271.1	382	0	0	0	0	0	0	0	0	0	0	0	0	0	0	0	0	0	0	0	0	0
ENSG00000232719	AC007272.1	1269	0	0	0	0	0	0	0	0	0	0	0	0	0	0	0	0	0	0	0	0	0
ENSG00000223422	AC007274.1	662	0	0	0	0	0	0	0	0	0	0	0	0	0	0	0	0	0	0	0	0	0
ENSG00000236690	AC007274.2	662	0	0	0	0	0	0	0	0	0	0	0	0	0	0	0	0	0	0	0	0	0
ENSG00000275280	AC007274.3	385	0	0	0	0	0	0	0	0	0	0	0	0	0	0	0	0	0	0	0	0	0
ENSG00000278854	AC007275.1	671	0	0	0	0	0	0	0	0	0	0	0	0	0	0	0	0	0	0	0	0	0
ENSG00000213981	AC007277.1	2189	0	0	0	0	0	0	0	0	0	0	0	0	0	0	0	0	0	0	0	0	0
ENSG00000234389	AC007278.1	1327	0	0	0	0	0	0	0	0	0	0	0	0	0	0	0	0	0	0	0	0	0
ENSG00000236525	AC007278.2	1200	0	0	0	0	0	0	0	0	0	0	0	0	0	0	0	0	0	0	0	0	0
ENSG00000230799	AC007279.1	837	0	0	0	0	0	0	0	0	0	0	0	0	0	0	0	0	0	0	0	0	0
ENSG00000234431	AC007283.1	445	0	0	0	0	0	0	0	0	0	0	0	0	0	0	0	0	0	0	0	0	0
ENSG00000235579	AC007283.2	197	0	0	0	0	0	0	0	0	0	0	0	0	0	0	0	0	0	0	0	0	0
ENSG00000227014	AC007285.1	2836	0	2	0	1	0	0	0	0	0	0	0	0	0	0.0532944	0	0.0203211	0	0	0	0	0
ENSG00000231519	AC007285.2	518	1	0	2	1	0	1	2	0	1	0.148652	0.114554	0.0804556	0.15532	0	0.241694	0.111256	0	0.111418	0.266136	0	0.110343
ENSG00000267980	AC007292.1	746	0	0	0	0	0	0	0	0	0	0	0	0	0	0	0	0	0	0	0	0	0
ENSG00000269318	AC007292.2	1812	3	0	3	2	0	0	0	0	0	0.198202	0.219785	0.241367	0.133205	0	0.10364	0.06361	0	0	0	0	0
ENSG00000269807	AC007292.3	357	0	0	0	0	0	0	0	0	0	0	0	0	0	0	0	0	0	0	0	0	0
ENSG00000257715	AC007298.1	656	0	0	0	0	0	0	0	0	0	0	0	0	0	0	0	0	0	0	0	0	0
ENSG00000257878	AC007298.2	1242	0	0	0	0	0	0	0	0	0	0	0	0	0	0	0	0	0	0	0	0	0
ENSG00000272600	AC007308.1	373	0	0	0	0	0	0	0	0	0	0	0	0	0	0	0	0	0	0	0	0	0
ENSG00000224946	AC007312.1	258	0	0	0	0	0	0	0	0	0	0	0	0	0	0	0	0	0	0	0	0	0
ENSG00000234818	AC007314.1	565	0	0	0	0	0	0	0	0	0	0	0	0	0	0	0	0	0	0	0	0	0
ENSG00000172974	AC007318.1	881	0	0	0	0	0	0	0	0	0	0	0	0	0	0	0	0	0	0	0	0	0
ENSG00000273763	AC007318.2	2993	0	0	0	0	0	0	0	0	0	0	0	0	0	0	0	0	0	0	0	0	0
ENSG00000224063	AC007319.1	1826	2	0	1	1	0	0	1	0	0	0	0.0804556	0.160911	0.0881223	0	0.0342819	0.0315611	0	0	0.0377488	0	0
ENSG00000227444	AC007322.1	750	0	0	0	0	0	0	0	0	0	0	0	0	0	0	0	0	0	0	0	0	0
ENSG00000229725	AC007322.2	605	0	0	0	0	0	0	0	0	0	0	0	0	0	0	0	0	0	0	0	0	0
ENSG00000237968	AC007322.3	701	0	0	0	0	0	0	0	0	0	0	0	0	0	0	0	0	0	0	0	0	0
ENSG00000251618	AC007322.4	723	0	0	0	0	0	0	0	0	0	0	0	0	0	0	0	0	0	0	0	0	0
ENSG00000271275	AC007326.1	458	0	0	0	0	0	0	0	0	0	0	0	0	0	0	0	0	0	0	0	0	0
ENSG00000280418	AC007326.2	7579	0	0	0	0	0	0	0	0	0	0	0	0	0	0	0	0	0	0	0	0	0
ENSG00000283583	AC007326.4	176	0	0	0	0	0	0	0	0	0	0	0	0	0	0	0	0	0	0	0	0	0
ENSG00000283809	AC007326.5	1669	0	0	0	0	0	0	0	0	0	0	0	0	0	0	0	0	0	0	0	0	0
ENSG00000284294	AC007326.6	1664	0	0	0	0	0	0	0	0	0	0	0	0	0	0	0	0	0	0	0	0	0
ENSG00000228770	AC007327.1	264	0	0	0	0	0	0	0	0	0	0	0	0	0	0	0	0	0	0	0	0	0
ENSG00000229679	AC007327.2	457	0	0	0	0	0	0	0	0	0	0	0	0	0	0	0	0	0	0	0	0	0
ENSG00000260478	AC007333.1	2164	0	0	1	0	0	0	0	0	0	0	0	0	0	0	0.0289274	0	0	0	0	0	0
ENSG00000260975	AC007333.2	559	0	0	0	0	0	0	0	8	0	0	0	0	0	0	0	0	0	0	0	0.948738	0
ENSG00000261997	AC007336.1	3828	3	0	0	1	0	0	1	0	0	0	0.120683	0.241367	0.063053	0	0	0.015055	0	0	0.0180066	0	0
ENSG00000274508	AC007336.2	557	0	0	0	0	0	0	1	0	0	0	0	0	0	0	0	0	0	0	0.123751	0	0
ENSG00000279030	AC007336.3	2160	0	1	0	0	0	0	0	0	0	0	0	0	0	0.0349868	0	0	0	0	0	0	0
ENSG00000259926	AC007342.1	706	0	0	0	0	0	0	0	8	0	0.0991011	0.0495505	0	0	0	0	0	0	0	0	0.751197	0
ENSG00000259962	AC007342.2	395	0	0	0	0	0	0	0	0	0	0	0	0	0	0	0	0	0	0	0	0	0
ENSG00000260078	AC007342.3	1218	0	0	0	0	0	0	0	0	0	0	0	0	0	0	0	0	0	0	0	0	0
ENSG00000261804	AC007342.4	1517	0	0	0	0	0	0	0	0	0	0	0	0	0	0	0	0	0	0	0	0	0
ENSG00000262714	AC007342.5	2142	0	0	0	0	0	0	0	0	0	0	0	0	0	0	0	0	0	0	0	0	0
ENSG00000279344	AC007342.6	2594	0	0	0	0	0	0	0	0	0	0	0	0	0	0	0	0	0	0	0	0	0
ENSG00000279722	AC007342.7	2337	0	11	0	7	7	0	0	0	1	0.0495505	0.0247753	0	0	0.355707	0	0.172621	0.27367	0	0	0	0.0244578
ENSG00000279741	AC007342.8	678	0	0	0	0	0	0	0	0	0	0	0	0	0	0	0	0	0	0	0	0	0
ENSG00000280027	AC007342.9	1385	0	0	0	0	0	0	0	0	0	0	0	0	0	0	0	0	0	0	0	0	0
ENSG00000260850	AC007344.1	7681	0	1	0	1	2	0	0	5	0	0	0	0	0	0.00983876	0	0.00750301	0.0237903	0	0	0.0431539	0
ENSG00000260258	AC007346.1	1326	0	0	0	0	0	0	0	0	0	0	0	0	0	0	0	0	0	0	0	0	0
ENSG00000260939	AC007346.2	892	0	0	0	0	0	0	0	0	0	0	0	0	0	0	0	0	0	0	0	0	0
ENSG00000261049	AC007347.1	281	0	0	0	0	0	0	0	0	0	0	0	0	0	0	0	0	0	0	0	0	0
ENSG00000280454	AC007347.2	180	0	0	0	0	0	0	0	0	0	0	0	0	0	0	0	0	0	0	0	0	0
ENSG00000229424	AC007349.1	587	0	0	0	0	0	0	0	0	0	0	0	0	0	0	0	0	0	0	0	0	0
ENSG00000230831	AC007349.2	553	0	0	0	0	0	0	0	0	0	0	0	0	0	0	0	0	0	0	0	0	0
ENSG00000235728	AC007349.3	872	0	0	0	0	0	0	0	0	0	0	0	0	0	0	0	0	0	0	0	0	0
ENSG00000272984	AC007349.4	532	0	0	0	0	0	0	0	0	0	0	0	0	0	0	0	0	0	0	0	0	0
ENSG00000236951	AC007359.1	3181	0	0	0	0	0	0	0	0	0	0	0	0	0	0	0	0	0	0	0	0	0
ENSG00000225216	AC007362.1	1623	0	0	0	0	0	0	0	0	0	0	0	0	0	0	0	0	0	0	0	0	0
ENSG00000270677	AC007363.1	620	0	0	0	0	0	0	0	0	0	0	0	0	0	0	0	0	0	0	0	0	0
ENSG00000231969	AC007364.1	8757	6	4	3	3	0	3	4	0	1	0.198202	0.340468	0.482734	0.0551255	0.0345194	0.0214453	0.0197433	0	0.0197719	0.0314854	0	0.00652711
ENSG00000226756	AC007365.1	627	0	1	0	0	0	0	0	0	0	0.0495505	0.0247753	0	0	0.120529	0	0	0	0	0	0	0
ENSG00000227791	AC007365.2	458	0	0	0	0	0	0	0	0	0	0	0	0	0	0	0	0	0	0	0	0	0
ENSG00000255595	AC007368.1	6431	0	1	0	0	2	0	0	3	1	0	0	0	0	0.0117511	0	0	0.0284144	0	0	0.0309251	0.00888787
ENSG00000256494	AC007368.2	974	0	0	0	0	0	0	0	0	0	0	0	0	0	0	0	0	0	0	0	0	0
ENSG00000250098	AC007370.1	316	0	0	0	1	0	0	1	0	0	0	0	0	0	0	0	0.182375	0	0	0.218131	0	0
ENSG00000250371	AC007370.2	2694	0	0	0	0	0	0	0	0	0	0	0	0	0	0	0	0	0	0	0	0	0
ENSG00000258552	AC007375.1	578	0	0	0	0	0	0	0	0	0	0	0	0	0	0	0	0	0	0	0	0	0
ENSG00000259164	AC007375.2	603	0	0	0	0	0	0	0	0	0	0	0	0	0	0	0	0	0	0	0	0	0
ENSG00000269883	AC007375.3	2314	0	0	0	0	0	0	0	0	0	0	0	0	0	0	0	0	0	0	0	0	0
ENSG00000258566	AC007376.1	604	0	0	0	0	0	0	0	0	0	0	0	0	0	0	0	0	0	0	0	0	0
ENSG00000258569	AC007376.2	540	0	0	0	0	0	0	0	0	0	0	0	0	0	0	0	0	0	0	0	0	0
ENSG00000273090	AC007378.1	478	0	0	0	0	0	0	1	0	0	0	0	0	0	0	0	0	0	0	0.144204	0	0
ENSG00000228590	AC007381.1	9514	0	0	0	0	0	0	0	0	0	0	0	0	0	0	0	0	0	0	0	0	0
ENSG00000279519	AC007382.1	2618	0	0	0	0	0	0	0	0	0	0	0	0	0	0	0	0	0	0	0	0	0
ENSG00000159186	AC007383.1	636	0	0	0	0	0	0	0	0	0	0	0	0	0	0	0	0	0	0	0	0	0
ENSG00000227946	AC007383.2	1367	7	15	17	16	3	16	20	7	10	1.58562	1.0744	0.56319	0.411989	0.829241	0.778478	0.674536	0.200512	0.675515	1.00848	0.339467	0.418127
ENSG00000231955	AC007383.3	1411	0	0	0	0	0	0	0	0	0	0	0	0	0	0	0	0	0	0	0	0	0
ENSG00000279220	AC007383.4	3045	0	1	0	0	0	0	0	0	0	0	0	0	0	0.0248182	0	0	0	0	0	0	0
ENSG00000227394	AC007386.1	582	0	0	0	0	0	0	0	0	0	0	0	0	0	0	0	0	0	0	0	0	0
ENSG00000224646	AC007387.1	150	0	0	0	0	0	0	0	0	0	0	0	0	0	0	0	0	0	0	0	0	0
ENSG00000231312	AC007388.1	12609	47	73	25	38	26	52	36	44	28	3.31989	3.55065	3.78142	0.299898	0.437522	0.124115	0.173683	0.1884	0.238016	0.1968	0.231334	0.126927
ENSG00000204929	AC007389.1	12344	8	7	4	7	6	2	16	0	7	0.346854	0.495249	0.643645	0.0521424	0.0428549	0.0202848	0.032681	0.0444102	0.00935098	0.0893445	0	0.0324129
ENSG00000223739	AC007389.2	306	0	0	0	0	0	0	0	0	0	0	0	0	0	0	0	0	0	0	0	0	0
ENSG00000235725	AC007389.3	1656	0	0	0	0	0	0	0	0	0	0	0	0	0	0	0	0	0	0	0	0	0
ENSG00000237979	AC007389.4	793	0	0	0	0	0	0	0	0	0	0	0	0	0	0	0	0	0	0	0	0	0
ENSG00000281920	AC007389.5	744	0	0	0	0	0	0	0	0	0	0	0	0	0	0	0	0	0	0	0	0	0
ENSG00000233159	AC007390.1	356	0	0	0	0	0	0	0	0	0	0	0	0	0	0	0	0	0	0	0	0	0
ENSG00000272054	AC007390.2	3803	2	4	1	1	0	1	0	0	0	0.148652	0.154781	0.160911	0.0423117	0.0794862	0.0164604	0.015154	0	0.015176	0	0	0
ENSG00000232028	AC007391.1	504	1	3	0	3	0	1	4	0	0	0.148652	0.114554	0.0804556	0.159634	0.44983	0	0.34304	0	0.114512	0.547058	0	0
ENSG00000223604	AC007394.1	531	0	0	0	0	0	0	0	0	0	0	0	0	0	0	0	0	0	0	0	0	0
ENSG00000231386	AC007395.1	677	0	0	0	0	0	0	0	0	0	0	0	0	0	0	0	0	0	0	0	0	0
ENSG00000231918	AC007402.1	3939	1	0	0	0	0	0	0	0	0	0	0.0402278	0.0804556	0.0204254	0	0	0	0	0	0	0	0
ENSG00000223859	AC007403.1	567	0	0	0	0	0	0	0	0	0	0	0	0	0	0	0	0	0	0	0	0	0
ENSG00000234350	AC007405.1	8151	1	0	0	0	0	0	0	0	0	0	0.0402278	0.0804556	0.00987065	0	0	0	0	0	0	0	0
ENSG00000235934	AC007405.2	2458	0	5	0	0	0	0	0	0	0	0	0	0	0	0.153726	0	0	0	0	0	0	0
ENSG00000255671	AC007406.1	315	0	0	0	0	0	0	0	0	0	0	0	0	0	0	0	0	0	0	0	0	0
ENSG00000255746	AC007406.2	503	0	0	0	0	1	0	0	0	0	0	0	0	0	0	0	0	0.181643	0	0	0	0
ENSG00000256540	AC007406.3	1184	0	3	0	0	0	0	0	0	0	0	0	0	0	0.191482	0	0	0	0	0	0	0
ENSG00000256577	AC007406.4	765	0	0	0	0	0	0	0	0	0	0	0	0	0	0	0	0	0	0	0	0	0
ENSG00000261799	AC007406.5	3170	9	0	0	9	9	4	3	0	4	1.18921	0.956657	0.724101	0.228423	0	0	0.16362	0.259401	0.0728256	0.0652328	0	0.0721235
ENSG00000224173	AC007422.1	3501	0	0	0	0	0	0	0	0	0	0.0495505	0.0247753	0	0	0	0	0	0	0	0	0	0
ENSG00000235495	AC007422.2	167	0	0	0	0	0	0	0	0	0	0	0	0	0	0	0	0	0	0	0	0	0
ENSG00000271239	AC007423.1	627	0	0	0	0	0	0	0	0	0	0	0	0	0	0	0	0	0	0	0	0	0
ENSG00000257501	AC007424.1	5515	0	0	0	0	0	0	0	0	0	0	0	0	0	0	0	0	0	0	0	0	0
ENSG00000263499	AC007431.1	1412	2	0	0	2	0	0	1	0	0	0.0495505	0.105231	0.160911	0.11396	0	0	0.0816298	0	0	0.0488168	0	0
ENSG00000266100	AC007431.2	563	0	0	0	0	0	0	0	0	0	0	0	0	0	0	0	0	0	0	0	0	0
ENSG00000280028	AC007431.3	587	0	0	0	1	0	0	1	0	0	0.0495505	0.0247753	0	0	0	0	0.0981783	0	0	0.117426	0	0
ENSG00000227187	AC007435.1	415	0	0	0	0	0	0	0	0	0	0	0	0	0	0	0	0	0	0	0	0	0
ENSG00000264093	AC007448.1	234	0	0	0	0	0	0	0	0	0	0	0	0	0	0	0	0	0	0	0	0	0
ENSG00000264421	AC007448.2	380	0	0	0	0	0	0	0	0	0	0	0	0	0	0	0	0	0	0	0	0	0
ENSG00000266473	AC007448.3	689	8	6	10	16	9	4	13	6	13	0.792809	0.718227	0.643645	0.934173	0.658097	0.908546	1.3383	1.19347	0.335061	1.30055	0.577298	1.07845
ENSG00000256237	AC007450.1	188	0	0	0	0	0	0	0	0	0	0	0	0	0	0	0	0	0	0	0	0	0
ENSG00000274551	AC007450.2	290	0	0	0	0	0	0	0	0	0	0	0	0	0	0	0	0	0	0	0	0	0
ENSG00000277705	AC007450.3	247	0	0	0	0	0	0	0	0	0	0	0	0	0	0	0	0	0	0	0	0	0
ENSG00000278654	AC007450.4	524	0	0	0	0	0	0	0	0	0	0	0	0	0	0	0	0	0	0	0	0	0
ENSG00000256708	AC007458.1	373	0	0	0	0	0	0	0	0	0	0	0	0	0	0	0	0	0	0	0	0	0
ENSG00000226506	AC007463.1	882	0	0	0	0	0	0	0	0	0	0	0	0	0	0	0	0	0	0	0	0	0
ENSG00000275710	AC007485.1	206	1	0	0	0	2	2	2	0	5	0.0495505	0.0650031	0.0804556	0.390561	0	0	0	0.887055	0.560333	0.669217	0	1.38733
ENSG00000279059	AC007485.2	1667	56	19	4	55	4	11	47	31	21	2.03157	3.26854	4.50552	2.70277	0.861343	0.150207	1.90143	0.219236	0.380838	1.94342	1.23281	0.720046
ENSG00000279427	AC007490.1	703	0	0	0	0	0	0	0	0	0	0	0	0	0	0	0	0	0	0	0	0	0
ENSG00000283258	AC007491.1	2622	0	0	0	0	0	0	0	0	0	0	0	0	0	0	0	0	0	0	0	0	0
ENSG00000260573	AC007493.1	5088	0	6	0	0	0	0	0	0	0	0	0	0	0	0.0891173	0	0	0	0	0	0	0
ENSG00000261393	AC007493.2	478	0	0	0	0	0	0	0	0	0	0	0	0	0	0	0	0	0	0	0	0	0
ENSG00000260012	AC007494.1	760	0	0	0	0	0	0	0	0	0	0	0	0	0	0	0	0	0	0	0	0	0
ENSG00000260744	AC007494.2	764	0	0	0	0	0	0	0	0	0	0	0	0	0	0	0	0	0	0	0	0	0
ENSG00000279509	AC007494.3	743	0	0	1	0	0	1	1	0	0	0	0	0	0	0	0.0842514	0	0	0.0776774	0.0927716	0	0
ENSG00000246379	AC007495.1	9197	0	3	0	0	0	0	0	8	0	0.0991011	0.0495505	0	0	0.0246509	0	0	0	0	0	0.057665	0
ENSG00000260041	AC007495.2	834	0	0	0	0	0	0	0	0	0	0	0	0	0	0	0	0	0	0	0	0	0
ENSG00000260194	AC007496.1	739	0	0	0	0	0	0	0	0	0	0.0495505	0.0247753	0	0	0	0	0	0	0	0	0	0
ENSG00000261630	AC007496.2	547	0	0	0	0	0	0	0	0	0	0	0	0	0	0	0	0	0	0	0	0	0
ENSG00000280392	AC007496.3	3443	0	0	0	1	0	0	1	0	0	0.0495505	0.0247753	0	0	0	0	0.0167385	0	0	0.0200201	0	0
ENSG00000275191	AC007497.1	561	2	0	0	6	2	2	5	0	0	0.0495505	0.105231	0.160911	0.286829	0	0	0.616371	0.325728	0.205755	0.614343	0	0
ENSG00000258272	AC007513.1	379	0	0	0	0	0	0	0	0	0	0	0	0	0	0	0	0	0	0	0	0	0
ENSG00000256306	AC007527.1	578	0	0	0	0	0	0	0	0	0	0	0	0	0	0	0	0	0	0	0	0	0
ENSG00000277935	AC007527.2	546	0	0	0	0	0	0	0	0	0	0	0	0	0	0	0	0	0	0	0	0	0
ENSG00000255871	AC007529.1	2178	0	0	0	0	0	0	0	0	0	0	0	0	0	0	0	0	0	0	0	0	0
ENSG00000283240	AC007529.2	1094	1	0	2	0	0	0	3	7	0	0.198202	0.139329	0.0804556	0.0735426	0	0.11444	0	0	0	0.18902	0.424179	0
ENSG00000261369	AC007533.1	870	0	0	0	0	0	0	0	0	0	0	0	0	0	0	0	0	0	0	0	0	0
ENSG00000255356	AC007536.1	349	0	0	0	0	0	0	0	0	0	0	0	0	0	0	0	0	0	0	0	0	0
ENSG00000198134	AC007537.1	327	0	0	0	0	0	0	0	0	0	0	0	0	0	0	0	0	0	0	0	0	0
ENSG00000242405	AC007537.2	511	0	0	0	0	0	0	0	0	0	0	0	0	0	0	0	0	0	0	0	0	0
ENSG00000257579	AC007540.1	507	0	0	0	0	0	0	0	0	0	0	0	0	0	0	0	0	0	0	0	0	0
ENSG00000260329	AC007541.1	1476	27	39	39	17	11	23	15	5	24	2.57663	2.37447	2.1723	1.47175	1.99681	1.65403	0.663768	0.680917	0.899342	0.700501	0.22457	0.929397
ENSG00000277595	AC007546.1	559	0	0	0	0	0	0	0	0	0	0	0	0	0	0	0	0	0	0	0	0	0
ENSG00000279360	AC007546.2	360	0	0	0	0	0	0	0	0	0	0	0	0	0	0	0	0	0	0	0	0	0
ENSG00000213155	AC007547.1	490	0	0	0	0	0	0	0	0	0	0	0	0	0	0	0	0	0	0	0	0	0
ENSG00000239805	AC007547.2	360	0	0	0	0	0	0	0	0	0	0	0	0	0	0	0	0	0	0	0	0	0
ENSG00000232736	AC007551.1	519	0	0	0	0	0	0	0	0	0	0	0	0	0	0	0	0	0	0	0	0	0
ENSG00000274328	AC007551.2	389	0	0	0	0	0	0	0	0	0	0	0	0	0	0	0	0	0	0	0	0	0
ENSG00000256450	AC007552.1	927	0	0	0	0	0	0	0	0	0	0	0	0	0	0	0	0	0	0	0	0	0
ENSG00000256564	AC007552.2	603	0	0	0	0	0	0	0	0	0	0	0	0	0	0	0	0	0	0	0	0	0
ENSG00000235321	AC007556.1	307	0	0	0	0	0	0	0	0	0	0	0	0	0	0	0	0	0	0	0	0	0
ENSG00000231597	AC007557.2	583	0	0	0	0	0	0	0	0	0	0	0	0	0	0	0	0	0	0	0	0	0
ENSG00000236295	AC007557.3	3135	0	0	0	0	0	0	0	2	1	0	0	0	0	0	0	0	0	0	0	0.0422922	0.0182322
ENSG00000237479	AC007557.4	430	0	0	0	0	0	0	0	0	0	0	0	0	0	0	0	0	0	0	0	0	0
ENSG00000235993	AC007559.1	355	0	0	0	0	0	0	0	0	0	0	0	0	0	0	0	0	0	0	0	0	0
ENSG00000238165	AC007560.1	237	0	0	0	0	0	0	0	0	0	0	0	0	0	0	0	0	0	0	0	0	0
ENSG00000235583	AC007562.1	517	0	0	0	0	0	0	0	0	0	0	0	0	0	0	0	0	0	0	0	0	0
ENSG00000237930	AC007563.3	371	0	0	0	0	0	0	0	0	0	0	0	0	0	0	0	0	0	0	0	0	0
ENSG00000244055	AC007566.1	5690	52	8	2	38	0	3	19	0	4	1.93247	3.05808	4.18369	0.735271	0.106252	0.0220031	0.38488	0	0.0304293	0.230168	0	0.0401813
ENSG00000270453	AC007566.2	413	0	0	0	0	0	0	0	0	0	0	0	0	0	0	0	0	0	0	0	0	0
ENSG00000224136	AC007568.1	471	0	0	0	0	0	0	0	0	0	0	0	0	0	0	0	0	0	0	0	0	0
ENSG00000257221	AC007569.1	2116	4	0	1	0	0	0	1	0	0	0.0495505	0.185687	0.321823	0.15209	0	0.0295836	0	0	0	0.0325753	0	0
ENSG00000255655	AC007570.1	603	0	0	0	0	0	0	0	0	0	0	0	0	0	0	0	0	0	0	0	0	0
ENSG00000263279	AC007595.1	483	0	0	0	0	0	0	0	0	0	0	0	0	0	0	0	0	0	0	0	0	0
ENSG00000260723	AC007598.1	448	0	0	0	0	0	0	0	0	0	0	0	0	0	0	0	0	0	0	0	0	0
ENSG00000261394	AC007598.2	539	0	0	0	0	0	0	0	0	0	0	0	0	0	0	0	0	0	0	0	0	0
ENSG00000278979	AC007598.3	1678	0	0	0	0	0	0	0	0	0	0	0	0	0	0	0	0	0	0	0	0	0
ENSG00000259866	AC007599.1	1174	0	0	0	0	0	0	0	0	0	0	0	0	0	0	0	0	0	0	0	0	0
ENSG00000262038	AC007599.2	493	0	0	0	0	0	0	0	0	0	0	0	0	0	0	0	0	0	0	0	0	0
ENSG00000175604	AC007601.1	1974	0	0	0	0	0	0	0	0	0	0	0	0	0	0	0	0	0	0	0	0	0
ENSG00000261293	AC007601.2	502	0	0	0	0	0	0	0	0	0	0	0	0	0	0	0	0	0	0	0	0	0
ENSG00000261751	AC007603.1	2085	0	0	0	0	0	0	0	0	0	0	0	0	0	0	0	0	0	0	0	0	0
ENSG00000279842	AC007603.2	506	0	0	0	0	0	0	0	0	0	0	0	0	0	0	0	0	0	0	0	0	0
ENSG00000283365	AC007603.3	979	0	0	0	0	0	0	0	0	0	0	0	0	0	0	0	0	0	0	0	0	0
ENSG00000205414	AC007608.1	2469	0	0	0	0	0	0	0	0	0	0	0	0	0	0	0	0	0	0	0	0	0
ENSG00000260029	AC007608.2	1146	0	1	0	0	0	0	0	0	0	0	0	0	0	0.0659437	0	0	0	0	0	0	0
ENSG00000260249	AC007608.3	6583	0	0	0	0	0	0	0	0	0	0	0	0	0	0	0	0	0	0	0	0	0
ENSG00000278909	AC007608.4	3365	0	0	0	0	0	0	0	0	0	0	0	0	0	0	0	0	0	0	0	0	0
ENSG00000259843	AC007610.1	498	0	0	0	0	0	0	0	0	0	0	0	0	0	0	0	0	0	0	0	0	0
ENSG00000260381	AC007610.2	666	0	0	0	0	0	0	0	3	0	0	0	0	0	0	0	0	0	0	0	0.298618	0
ENSG00000261835	AC007610.3	934	0	0	0	0	0	0	0	0	0	0	0	0	0	0	0	0	0	0	0	0	0
ENSG00000279356	AC007610.4	2125	1	0	0	0	0	0	0	0	0	0.0495505	0.0650031	0.0804556	0.0378615	0	0	0	0	0	0	0	0
ENSG00000260086	AC007611.1	3966	1	3	3	1	0	1	1	12	6	0.0991011	0.0897784	0.0804556	0.0202863	0.0571645	0.0473516	0.0145312	0	0.0145523	0.0173801	0.200584	0.0864719
ENSG00000262420	AC007613.1	2597	0	0	0	3	0	1	2	0	2	0	0	0	0	0	0	0.0665737	0	0.0222234	0.0530838	0	0.0440184
ENSG00000279249	AC007614.1	27803	0	0	1	0	0	0	1	5	0	0	0	0	0	0	0.00225151	0	0	0	0.0024792	0.0119219	0
ENSG00000280189	AC007614.2	2620	0	0	0	0	0	0	0	0	0	0	0	0	0	0	0	0	0	0	0	0	0
ENSG00000203648	AC007618.1	732	0	0	0	0	0	0	0	0	0	0	0	0	0	0	0	0	0	0	0	0	0
ENSG00000255670	AC007619.1	412	2	0	2	5	0	0	0	0	0	0.495505	0.328208	0.160911	0.390561	0	0.303878	0.699401	0	0	0	0	0
ENSG00000271370	AC007619.2	379	0	0	0	0	0	0	0	0	0	0	0	0	0	0	0	0	0	0	0	0	0
ENSG00000239255	AC007620.1	25	0	0	0	0	0	0	0	0	0	0	0	0	0	0	0	0	0	0	0	0	0
ENSG00000242539	AC007620.2	1941	0	0	0	0	0	0	0	0	0	0	0	0	0	0	0	0	0	0	0	0	0
ENSG00000272699	AC007620.3	497	0	0	0	0	0	0	0	0	0	0.0495505	0.0247753	0	0	0	0	0	0	0	0	0	0
ENSG00000270857	AC007621.1	437	0	0	0	0	0	0	0	0	0	0	0	0	0	0	0	0	0	0	0	0	0
ENSG00000240441	AC007622.1	535	0	0	0	0	0	0	0	0	0	0	0	0	0	0	0	0	0	0	0	0	0
ENSG00000258136	AC007622.2	1911	1	0	0	2	2	0	1	0	0	0.0495505	0.0650031	0.0804556	0.0421013	0	0	0.0603147	0.0956218	0	0.0360698	0	0
ENSG00000264131	AC007631.1	189	0	0	0	0	0	0	0	0	0	0	0	0	0	0	0	0	0	0	0	0	0
ENSG00000256139	AC007637.1	910	0	0	0	1	0	0	0	0	0	0.0495505	0.0247753	0	0	0	0	0.0633304	0	0	0	0	0
ENSG00000262079	AC007638.1	1763	0	0	0	0	0	0	0	0	0	0	0	0	0	0	0	0	0	0	0	0	0
ENSG00000263096	AC007638.2	1740	0	0	0	1	0	0	0	0	0	0	0	0	0	0	0	0.0331211	0	0	0	0	0
ENSG00000263680	AC007639.1	833	0	0	0	0	0	0	0	0	0	0	0	0	0	0	0	0	0	0	0	0	0
ENSG00000235464	AC007652.1	562	0	0	0	0	0	0	0	0	0	0	0	0	0	0	0	0	0	0	0	0	0
ENSG00000256339	AC007655.1	357	0	0	0	0	0	0	0	0	0	0	0	0	0	0	0	0	0	0	0	0	0
ENSG00000258131	AC007656.1	573	0	0	0	0	0	0	0	3	0	0	0	0	0	0	0	0	0	0	0	0.347084	0
ENSG00000279190	AC007656.2	4547	0	0	0	0	0	0	0	0	0	0	0	0	0	0	0	0	0	0	0	0	0
ENSG00000161132	AC007663.1	1240	0	0	0	0	0	0	0	0	0	0	0	0	0	0	0	0	0	0	0	0	0
ENSG00000249923	AC007663.2	2228	18	6	3	13	2	3	2	0	1	0.94146	1.19483	1.4482	0.650001	0.203514	0.0842893	0.336265	0.0820167	0.0777122	0.0618755	0	0.0256544
ENSG00000273139	AC007663.3	1105	5	11	11	1	0	1	3	0	2	0.594606	0.498442	0.402278	0.364053	0.752295	0.623156	0.0521544	0	0.0522301	0.187138	0	0.103453
ENSG00000273343	AC007663.4	631	0	0	1	0	0	0	0	0	0	0	0	0	0	0	0.0992057	0	0	0	0	0	0
ENSG00000236754	AC007666.1	1960	0	0	0	2	0	0	3	0	0	0.0495505	0.0247753	0	0	0	0	0.0588068	0	0	0.105504	0	0
ENSG00000274624	AC007671.1	830	0	0	0	0	0	0	0	0	0	0	0	0	0	0	0	0	0	0	0	0	0
ENSG00000267311	AC007673.1	1100	0	0	0	0	0	0	0	0	0	0	0	0	0	0	0	0	0	0	0	0	0
ENSG00000226297	AC007677.1	515	0	0	0	0	0	0	0	0	0	0	0	0	0	0	0	0	0	0	0	0	0
ENSG00000225610	AC007679.1	781	0	0	0	0	0	0	1	0	0	0	0	0	0	0	0	0	0	0	0.0882578	0	0
ENSG00000237041	AC007679.2	414	0	0	0	0	0	0	0	0	0	0	0	0	0	0	0	0	0	0	0	0	0
ENSG00000270571	AC007681.1	3438	2	3	0	6	0	1	1	24	3	0.0495505	0.105231	0.160911	0.0468038	0.0659437	0	0.100577	0	0.0167872	0.0200492	0.462779	0.049876
ENSG00000224415	AC007683.1	591	0	0	0	0	0	0	0	0	0	0	0	0	0	0	0	0	0	0	0	0	0
ENSG00000279482	AC007683.2	714	0	0	0	0	0	0	0	0	0	0	0	0	0	0	0	0	0	0	0	0	0
ENSG00000273035	AC007684.1	477	0	0	0	0	0	0	0	0	0	0.0991011	0.0495505	0	0	0	0	0	0	0	0	0	0
ENSG00000182888	AC007685.1	452	0	0	0	0	0	0	0	0	0	0	0	0	0	0	0	0	0	0	0	0	0
ENSG00000243225	AC007686.1	463	0	0	0	0	0	0	0	0	0	0	0	0	0	0	0	0	0	0	0	0	0
ENSG00000258473	AC007686.2	480	0	0	0	0	0	0	0	0	0	0	0	0	0	0	0	0	0	0	0	0	0
ENSG00000273729	AC007686.3	3487	5	7	4	13	4	4	11	14	4	0.545056	0.473667	0.402278	0.115365	0.151706	0.0718082	0.214855	0.104808	0.0662051	0.217443	0.266161	0.0655669
ENSG00000241352	AC007688.1	759	0	0	0	0	0	0	0	0	0	0	0	0	0	0	0	0	0	0	0	0	0
ENSG00000256011	AC007688.2	369	0	0	0	0	0	0	0	0	0	0	0	0	0	0	0	0	0	0	0	0	0
ENSG00000233565	AC007690.1	468	0	0	0	0	0	0	0	0	0	0	0	0	0	0	0	0	0	0	0	0	0
ENSG00000278256	AC007718.1	280	0	0	0	0	0	0	0	0	0	0	0	0	0	0	0	0	0	0	0	0	0
ENSG00000260616	AC007728.1	814	0	0	0	0	0	0	0	0	0	0	0	0	0	0	0	0	0	0	0	0	0
ENSG00000261644	AC007728.2	3409	0	0	0	0	0	0	0	0	0	0	0	0	0	0	0	0	0	0	0	0	0
ENSG00000270120	AC007728.3	746	0	0	0	0	0	0	0	0	0	0	0	0	0	0	0	0	0	0	0	0	0
ENSG00000188280	AC007731.1	2256	0	0	0	0	0	0	0	0	0	0	0	0	0	0	0	0	0	0	0	0	0
ENSG00000215493	AC007731.2	1703	0	0	0	0	0	0	0	0	0	0	0	0	0	0	0	0	0	0	0	0	0
ENSG00000235578	AC007731.3	446	0	0	0	0	0	0	0	0	0	0	0	0	0	0	0	0	0	0	0	0	0
ENSG00000236003	AC007731.4	652	1	0	0	0	3	0	0	0	0	0	0.0402278	0.0804556	0.123398	0	0	0	0.420399	0	0	0	0
ENSG00000277971	AC007731.5	644	0	0	0	0	0	0	0	0	0	0.0495505	0.0247753	0	0	0	0	0	0	0	0	0	0
ENSG00000229087	AC007738.1	348	0	0	0	0	0	0	0	0	0	0	0	0	0	0	0	0	0	0	0	0	0
ENSG00000280257	AC007741.1	3495	0	0	0	0	0	0	0	0	0	0	0	0	0	0	0	0	0	0	0	0	0
ENSG00000225896	AC007742.1	329	0	0	0	0	0	0	0	0	0	0	0	0	0	0	0	0	0	0	0	0	0
ENSG00000275578	AC007742.2	398	0	0	0	0	0	0	0	0	0	0	0	0	0	0	0	0	0	0	0	0	0
ENSG00000233251	AC007743.1	4369	0	8	0	0	0	0	0	0	0	0	0	0	0	0.138378	0	0	0	0	0	0	0
ENSG00000271894	AC007744.1	2289	0	0	0	0	0	0	0	0	0	0	0	0	0	0	0	0	0	0	0	0	0
ENSG00000236841	AC007750.1	4157	0	4	0	0	0	0	0	0	0	0	0	0	0	0.0727173	0	0	0	0	0	0	0
ENSG00000254644	AC007751.1	376	0	0	0	0	0	0	0	0	0	0	0	0	0	0	0	0	0	0	0	0	0
ENSG00000255105	AC007751.2	291	0	0	0	0	0	0	0	0	0	0	0	0	0	0	0	0	0	0	0	0	0
ENSG00000267213	AC007773.1	972	5	8	22	6	6	11	12	3	22	0.991011	0.696644	0.402278	0.413867	0.621988	1.41685	0.355745	0.563992	0.653145	0.850979	0.204608	1.2937
ENSG00000267009	AC007780.1	1863	7	11	7	15	5	5	14	0	3	0.644157	0.603673	0.56319	0.302302	0.446209	0.235208	0.464015	0.245214	0.154896	0.517987	0	0.0920417
ENSG00000267922	AC007785.1	332	0	0	0	0	0	0	0	0	0	0	0	0	0	0	0	0	0	0	0	0	0
ENSG00000268053	AC007785.2	1916	0	0	0	0	0	0	0	0	0	0	0	0	0	0	0	0	0	0	0	0	0
ENSG00000268401	AC007785.3	3297	10	0	3	12	0	0	11	0	0	0.94146	0.873008	0.804556	0.244027	0	0.0569598	0.209757	0	0	0.229973	0	0
ENSG00000267498	AC007786.1	1606	0	0	0	3	0	0	0	0	0	0.0991011	0.0495505	0	0	0	0	0.107654	0	0	0	0	0
ENSG00000276251	AC007786.2	803	1	0	0	1	0	0	0	0	0	0	0.0402278	0.0804556	0.100194	0	0	0.0717692	0	0	0	0	0
ENSG00000276631	AC007786.3	596	0	0	0	0	0	0	0	0	0	0	0	0	0	0	0	0	0	0	0	0	0
ENSG00000267610	AC007787.1	1583	0	0	0	0	0	0	0	0	0	0	0	0	0	0	0	0	0	0	0	0	0
ENSG00000279044	AC007787.2	599	3	4	0	2	3	0	0	0	1	0.148652	0.195009	0.241367	0.40295	0.504651	0	0.192423	0.457596	0	0	0	0.0954222
ENSG00000226205	AC007790.1	782	0	0	0	0	0	0	0	0	0	0	0	0	0	0	0	0	0	0	0	0	0
ENSG00000280103	AC007792.1	402	0	0	0	0	0	0	0	0	0	0	0	0	0	0	0	0	0	0	0	0	0
ENSG00000267617	AC007795.1	1272	0	1	0	0	0	0	0	0	0	0	0	0	0	0.0594116	0	0	0	0	0	0	0
ENSG00000260743	AC007823.1	1566	3	0	0	1	0	0	3	0	1	0.346854	0.29411	0.241367	0.15413	0	0	0.0368012	0	0	0.132048	0	0.0364993
ENSG00000249094	AC007834.1	728	1	0	0	0	0	0	0	0	0	0	0.0402278	0.0804556	0.110516	0	0	0	0	0	0	0	0
ENSG00000256351	AC007834.2	343	0	0	0	0	0	0	0	0	0	0	0	0	0	0	0	0	0	0	0	0	0
ENSG00000269069	AC007842.1	2039	0	0	0	0	0	0	0	0	0	0	0	0	0	0	0	0	0	0	0	0	0
ENSG00000284837	AC007846.1	1821	0	0	0	0	0	0	0	0	0	0	0	0	0	0	0	0	0	0	0	0	0
ENSG00000285471	AC007846.2	759	0	0	0	0	0	0	0	0	0	0	0	0	0	0	0	0	0	0	0	0	0
ENSG00000255983	AC007848.1	1405	0	0	0	0	0	0	0	0	0	0	0	0	0	0	0	0	0	0	0	0	0
ENSG00000256218	AC007848.2	1727	0	0	0	0	0	0	0	0	0	0	0	0	0	0	0	0	0	0	0	0	0
ENSG00000242795	AC007849.1	513	0	0	0	0	0	0	0	0	0	0	0	0	0	0	0	0	0	0	0	0	0
ENSG00000244381	AC007849.2	471	0	0	0	0	0	0	0	0	0	0	0	0	0	0	0	0	0	0	0	0	0
ENSG00000262950	AC007861.1	2043	0	1	0	0	0	0	0	0	0	0	0	0	0	0.0369905	0	0	0	0	0	0	0
ENSG00000263110	AC007861.2	571	0	3	0	0	0	0	0	0	0	0	0	0	0	0.397048	0	0	0	0	0	0	0
ENSG00000254488	AC007876.1	983	0	0	0	0	0	0	0	0	0	0	0	0	0	0	0	0	0	0	0	0	0
ENSG00000281195	AC007878.1	1615	4	0	0	1	0	0	2	0	0	0	0.160911	0.321823	0.199271	0	0	0.0356846	0	0	0.0853614	0	0
ENSG00000224342	AC007879.1	554	0	0	0	0	0	0	0	0	0	0.0495505	0.0247753	0	0	0	0	0	0	0	0	0	0
ENSG00000225916	AC007879.2	551	0	0	1	0	0	0	0	0	0	0	0	0	0	0	0.113609	0	0	0	0	0	0
ENSG00000234902	AC007879.3	1095	0	0	0	0	1	0	1	0	0	0	0	0	0	0	0	0	0.0834399	0	0.0629491	0	0
ENSG00000240440	AC007879.4	361	0	0	0	0	0	0	0	0	0	0	0	0	0	0	0	0	0	0	0	0	0
ENSG00000233870	AC007881.1	187	0	0	0	0	0	0	0	0	0	0	0	0	0	0	0	0	0	0	0	0	0
ENSG00000236469	AC007881.2	570	0	0	0	0	0	0	0	0	0	0	0	0	0	0	0	0	0	0	0	0	0
ENSG00000272735	AC007881.3	1024	3	0	5	2	0	1	0	0	0	0.0991011	0.170234	0.241367	0.23571	0	0.305658	0.11256	0	0.0563616	0	0	0
ENSG00000224891	AC007899.1	775	0	0	0	0	0	0	0	0	0	0	0	0	0	0	0	0	0	0	0	0	0
ENSG00000261291	AC007906.1	510	0	0	0	1	0	0	0	0	0	0	0	0	0	0	0	0.113001	0	0	0	0	0
ENSG00000277639	AC007906.2	3268	31	2	12	26	7	14	23	0	11	1.68472	2.08942	2.49413	0.763196	0.0462494	0.229861	0.458506	0.195706	0.247246	0.485121	0	0.192392
ENSG00000259759	AC007907.1	451	0	0	0	0	0	1	0	0	0	0	0	0	0	0	0	0	0	0.12797	0	0	0
ENSG00000224611	AC007919.1	217	0	0	0	0	0	0	0	0	0	0	0	0	0	0	0	0	0	0	0	0	0
ENSG00000231384	AC007919.2	511	0	0	0	0	0	0	0	0	0	0	0	0	0	0	0	0	0	0	0	0	0
ENSG00000198491	AC007920.1	2674	0	0	0	0	0	0	0	0	0	0	0	0	0	0	0	0	0	0	0	0	0
ENSG00000283175	AC007920.2	1973	0	0	0	0	0	0	0	0	0	0	0	0	0	0	0	0	0	0	0	0	0
ENSG00000264695	AC007922.1	459	0	0	0	0	0	0	0	0	0	0	0	0	0	0	0	0	0	0	0	0	0
ENSG00000265094	AC007922.2	281	0	0	0	0	0	0	0	0	0	0	0	0	0	0	0	0	0	0	0	0	0
ENSG00000266489	AC007922.3	4345	0	0	0	0	0	0	0	0	1	0	0	0	0	0	0	0	0	0	0	0	0.0131549
ENSG00000263567	AC007923.1	505	0	0	0	0	0	0	0	0	0	0	0	0	0	0	0	0	0	0	0	0	0
ENSG00000265863	AC007923.2	1591	0	0	0	0	0	0	0	0	0	0	0	0	0	0	0	0	0	0	0	0	0
ENSG00000266448	AC007923.3	292	0	0	0	0	0	0	0	0	0	0	0	0	0	0	0	0	0	0	0	0	0
ENSG00000266877	AC007923.4	568	0	0	0	0	0	0	0	0	0	0	0	0	0	0	0	0	0	0	0	0	0
ENSG00000259920	AC007938.1	2902	0	0	0	2	0	0	0	0	0	0	0	0	0	0	0	0.0397179	0	0	0	0	0
ENSG00000270823	AC007938.2	2634	1	0	0	1	0	0	0	0	0	0.0495505	0.0650031	0.0804556	0.030545	0	0	0.0218795	0	0	0	0	0
ENSG00000270953	AC007938.3	623	17	0	2	10	3	2	7	6	5	0.94146	1.1546	1.36775	2.19542	0	0.200959	0.925051	0.439968	0.185279	0.774487	0.638457	0.458731
ENSG00000263863	AC007948.1	242	0	0	0	0	0	0	0	0	0	0	0	0	0	0	0	0	0	0	0	0	0
ENSG00000259268	AC007950.1	620	0	0	0	0	0	0	0	0	0	0	0	0	0	0	0	0	0	0	0	0	0
ENSG00000276651	AC007950.2	2347	0	0	0	0	0	0	0	0	0	0.0495505	0.0247753	0	0	0	0	0	0	0	0	0	0
ENSG00000197665	AC007952.1	1452	0	0	0	2	0	1	0	0	1	0	0	0	0	0	0	0.0793811	0	0.0397481	0	0	0.039365
ENSG00000228157	AC007952.2	3097	3	1	5	2	1	5	2	0	5	0.247753	0.24456	0.241367	0.0779357	0.0244015	0.101064	0.0372171	0.0295017	0.0931777	0.0445136	0	0.0922795
ENSG00000230197	AC007952.3	699	0	0	0	0	0	0	0	0	0	0	0	0	0	0	0	0	0	0	0	0	0
ENSG00000262202	AC007952.4	637	6	2	0	4	3	3	6	0	2	0.148652	0.315693	0.482734	0.757824	0.237273	0	0.361888	0.430298	0.27181	0.649256	0	0.17946
ENSG00000262292	AC007952.5	1486	0	0	0	0	0	0	0	0	0	0	0	0	0	0	0	0	0	0	0	0	0
ENSG00000262319	AC007952.6	2673	2	0	0	1	0	0	0	0	0	0.0495505	0.105231	0.160911	0.0601988	0	0	0.0215603	0	0	0	0	0
ENSG00000263394	AC007952.7	757	0	0	0	0	0	0	0	0	0	0	0	0	0	0	0	0	0	0	0	0	0
ENSG00000266311	AC007952.8	440	0	0	1	0	0	0	0	0	0	0	0	0	0	0	0.14227	0	0	0	0	0	0
ENSG00000266664	AC007952.9	191	0	0	0	0	0	0	0	0	0	0	0	0	0	0	0	0	0	0	0	0	0
ENSG00000225790	AC007953.1	5278	0	0	0	0	0	0	0	2	0	0	0	0	0	0	0	0	0	0	0	0.0251205	0
ENSG00000270321	AC007953.2	2338	0	0	0	0	0	0	0	0	0	0	0	0	0	0	0	0	0	0	0	0	0
ENSG00000258510	AC007954.1	494	0	0	0	0	0	0	0	0	0	0	0	0	0	0	0	0	0	0	0	0	0
ENSG00000258439	AC007956.1	542	0	0	0	0	0	0	0	0	0	0	0	0	0	0	0	0	0	0	0	0	0
ENSG00000226747	AC007966.1	1472	0	0	0	0	1	0	0	0	0	0	0	0	0	0	0	0	0.0620697	0	0	0	0
ENSG00000173357	AC007967.1	1159	0	0	0	0	0	0	0	0	0	0	0	0	0	0	0	0	0	0	0	0	0
ENSG00000228207	AC007967.2	625	0	0	0	0	0	0	0	0	0	0	0	0	0	0	0	0	0	0	0	0	0
ENSG00000230025	AC007967.3	558	0	0	0	0	0	0	0	0	0	0	0	0	0	0	0	0	0	0	0	0	0
ENSG00000273731	AC007967.4	386	0	0	0	0	0	0	0	0	0	0	0	0	0	0	0	0	0	0	0	0	0
ENSG00000233762	AC007969.1	447	0	0	0	0	0	0	0	0	0	0	0	0	0	0	0	0	0	0	0	0	0
ENSG00000234061	AC007969.2	191	0	0	0	0	0	0	0	0	0	0	0	0	0	0	0	0	0	0	0	0	0
ENSG00000253790	AC007991.1	631	0	0	0	0	0	0	0	0	0	0	0	0	0	0	0	0	0	0	0	0	0
ENSG00000253838	AC007991.2	102	0	0	0	0	0	0	0	0	0	0	0	0	0	0	0	0	0	0	0	0	0
ENSG00000253939	AC007991.3	502	0	0	0	0	0	0	0	0	0	0	0	0	0	0	0	0	0	0	0	0	0
ENSG00000254287	AC007991.4	605	0	0	0	0	0	0	0	4	0	0	0	0	0	0	0	0	0	0	0	0.438301	0
ENSG00000183663	AC007992.1	953	0	0	0	0	0	0	0	0	0	0	0	0	0	0	0	0	0	0	0	0	0
ENSG00000271349	AC007992.2	835	0	0	0	0	0	0	0	0	0	0	0	0	0	0	0	0	0	0	0	0	0
ENSG00000267166	AC007993.1	2430	0	0	0	0	0	0	0	0	0	0	0	0	0	0	0	0	0	0	0	0	0
ENSG00000267420	AC007993.2	521	0	0	0	0	0	0	0	0	0	0	0	0	0	0	0	0	0	0	0	0	0
ENSG00000282199	AC007993.3	832	0	0	0	0	0	0	0	0	0	0	0	0	0	0	0	0	0	0	0	0	0
ENSG00000277534	AC007996.1	2821	14	37	40	9	41	32	16	11	47	2.18022	1.6533	1.12638	0.399284	0.991189	0.887612	0.183862	1.32791	0.654682	0.39095	0.258498	0.952294
ENSG00000239683	AC007998.1	672	0	0	0	0	0	0	0	0	0	0	0	0	0	0	0	0	0	0	0	0	0
ENSG00000267140	AC007998.2	455	0	0	0	0	0	0	0	0	0	0	0	0	0	0	0	0	0	0	0	0	0
ENSG00000267583	AC007998.3	916	0	0	0	0	0	0	0	0	0	0	0	0	0	0	0	0	0	0	0	0	0
ENSG00000275512	AC007998.4	2533	0	0	0	0	0	0	0	0	0	0	0	0	0	0	0	0	0	0	0	0	0
ENSG00000279074	AC007998.5	237	0	0	0	1	0	0	0	0	0	0	0	0	0	0	0	0.243167	0	0	0	0	0
ENSG00000256378	AC008011.1	227	0	0	0	0	0	0	0	0	0	0	0	0	0	0	0	0	0	0	0	0	0
ENSG00000257042	AC008011.2	792	0	0	0	0	0	0	0	0	0	0	0	0	0	0	0	0	0	0	0	0	0
ENSG00000226472	AC008013.1	72	0	0	0	0	0	0	0	0	0	0	0	0	0	0	0	0	0	0	0	0	0
ENSG00000256984	AC008013.2	616	0	0	0	0	0	0	0	0	0	0	0	0	0	0	0	0	0	0	0	0	0
ENSG00000270926	AC008013.3	675	0	0	0	0	0	0	0	0	0	0	0	0	0	0	0	0	0	0	0	0	0
ENSG00000257261	AC008014.1	5227	58	18	112	107	41	73	103	30	118	3.66674	4.16658	4.66643	0.892754	0.260242	1.34132	1.17974	0.71667	0.806034	1.35828	0.380485	1.29034
ENSG00000258578	AC008015.1	465	0	0	0	0	0	0	0	0	0	0	0	0	0	0	0	0	0	0	0	0	0
ENSG00000239246	AC008026.1	447	0	0	0	0	0	0	0	0	0	0	0	0	0	0	0	0	0	0	0	0	0
ENSG00000239809	AC008026.2	348	0	0	0	0	0	0	0	0	0	0	0	0	0	0	0	0	0	0	0	0	0
ENSG00000264546	AC008026.3	1707	0	0	0	0	0	0	0	0	0	0.0495505	0.0247753	0	0	0	0	0	0	0	0	0	0
ENSG00000256075	AC008033.1	1162	0	0	0	0	0	0	0	0	0	0	0	0	0	0	0	0	0	0	0	0	0
ENSG00000256917	AC008033.2	177	0	0	0	0	0	0	0	0	0	0	0	0	0	0	0	0	0	0	0	0	0
ENSG00000273824	AC008033.3	1407	0	0	0	0	0	0	0	0	0	0	0	0	0	0	0	0	0	0	0	0	0
ENSG00000272369	AC008035.1	448	2	0	0	2	1	1	2	0	1	0.0991011	0.130006	0.160911	0.359177	0	0	0.25728	0.203943	0.128826	0.30772	0	0.127585
ENSG00000283041	AC008038.1	1314	0	0	0	0	0	0	0	0	0	0	0	0	0	0	0	0	0	0	0	0	0
ENSG00000239219	AC008040.1	7977	0	0	0	0	1	0	1	0	0	0	0	0	0	0	0	0	0.0114538	0	0.00864101	0	0
ENSG00000242583	AC008040.2	708	0	0	0	0	0	0	0	0	0	0	0	0	0	0	0	0	0	0	0	0	0
ENSG00000244039	AC008040.3	1232	0	0	0	0	0	0	0	0	0	0	0	0	0	0	0	0	0	0	0	0	0
ENSG00000244193	AC008040.4	768	0	0	0	0	0	0	0	0	0	0	0	0	0	0	0	0	0	0	0	0	0
ENSG00000259124	AC008050.1	632	0	0	0	0	0	0	0	0	0	0	0	0	0	0	0	0	0	0	0	0	0
ENSG00000257580	AC008055.1	609	0	0	0	0	0	0	0	0	0	0	0	0	0	0	0	0	0	0	0	0	0
ENSG00000258637	AC008056.1	394	0	0	1	0	1	0	0	0	0	0	0	0	0	0	0.15888	0	0.231895	0	0	0	0
ENSG00000259106	AC008056.2	551	0	0	0	0	0	0	0	0	0	0	0	0	0	0	0	0	0	0	0	0	0
ENSG00000218672	AC008060.1	1551	0	0	0	0	0	0	0	0	0	0	0	0	0	0	0	0	0	0	0	0	0
ENSG00000227365	AC008060.2	468	0	0	0	0	0	0	0	0	0	0	0	0	0	0	0	0	0	0	0	0	0
ENSG00000236544	AC008060.3	534	0	0	0	0	0	0	0	0	0	0	0	0	0	0	0	0	0	0	0	0	0
ENSG00000260426	AC008060.4	1861	0	0	0	0	0	0	0	0	0	0	0	0	0	0	0	0	0	0	0	0	0
ENSG00000230918	AC008063.1	1672	0	0	0	0	0	0	0	0	0	0	0	0	0	0	0	0	0	0	0	0	0
ENSG00000233397	AC008063.2	1155	0	0	0	0	0	0	0	0	0	0	0	0	0	0	0	0	0	0	0	0	0
ENSG00000224553	AC008065.1	348	0	0	0	0	0	0	0	0	0	0	0	0	0	0	0	0	0	0	0	0	0
ENSG00000253793	AC008066.1	863	0	0	0	0	0	0	0	0	0	0	0	0	0	0	0	0	0	0	0	0	0
ENSG00000237031	AC008067.1	3357	0	1	0	0	0	0	0	0	0	0	0	0	0	0.0225116	0	0	0	0	0	0	0
ENSG00000224604	AC008069.1	950	0	0	0	0	0	0	0	0	0	0	0	0	0	0	0	0	0	0	0	0	0
ENSG00000228681	AC008072.1	824	0	0	0	0	0	0	0	0	0	0	0	0	0	0	0	0	0	0	0	0	0
ENSG00000223754	AC008073.1	543	0	0	0	0	0	0	0	0	0	0	0	0	0	0	0	0	0	0	0	0	0
ENSG00000232642	AC008073.2	1190	0	0	0	0	0	0	2	0	0	0	0	0	0	0	0	0	0	0	0.115848	0	0
ENSG00000276087	AC008073.3	2400	0	0	0	1	0	0	0	0	0	0	0	0	0	0	0	0.0240128	0	0	0	0	0
ENSG00000223935	AC008074.1	3197	1	0	0	2	0	0	2	4	1	0.0495505	0.0650031	0.0804556	0.025166	0	0	0.036053	0	0	0.0431212	0.0829441	0.0178786
ENSG00000237217	AC008074.2	429	0	0	0	0	0	0	0	0	0	0	0	0	0	0	0	0	0	0	0	0	0
ENSG00000260101	AC008074.3	1924	0	0	1	2	0	1	0	0	0	0.0991011	0.0495505	0	0	0	0.0325358	0.0599071	0	0.029997	0	0	0
ENSG00000187979	AC008079.1	1859	0	6	0	0	0	0	0	0	0	0	0	0	0	0.24391	0	0	0	0	0	0	0
ENSG00000280007	AC008079.2	20396	31	3	2	16	9	1	11	5	3	1.23876	1.86644	2.49413	0.122285	0.0111156	0.00613834	0.0452094	0.0403167	0.00282969	0.0371751	0.0162515	0.00840722
ENSG00000173862	AC008080.1	1058	0	0	0	0	0	0	0	0	0	0	0	0	0	0	0	0	0	0	0	0	0
ENSG00000227481	AC008080.2	577	0	0	0	0	0	0	0	0	0	0	0	0	0	0	0	0	0	0	0	0	0
ENSG00000233219	AC008080.3	380	0	0	0	0	0	0	0	0	0	0	0	0	0	0	0	0	0	0	0	0	0
ENSG00000236494	AC008080.4	2830	0	0	0	4	0	0	4	0	1	0	0	0	0	0	0	0.0814568	0	0	0.0974266	0	0.0201971
ENSG00000257925	AC008083.1	663	0	0	0	0	0	0	0	0	0	0	0	0	0	0	0	0	0	0	0	0	0
ENSG00000258181	AC008083.2	510	0	0	0	0	0	0	0	0	1	0	0	0	0	0	0	0	0	0	0	0	0.112074
ENSG00000276454	AC008083.3	444	0	0	0	0	0	0	0	0	0	0	0	0	0	0	0	0	0	0	0	0	0
ENSG00000266839	AC008088.1	280	0	0	0	0	0	0	0	0	0	0	0	0	0	0	0	0	0	0	0	0	0
ENSG00000279987	AC008103.1	1181	0	0	0	0	0	0	0	0	0	0	0	0	0	0	0	0	0	0	0	0	0
ENSG00000233175	AC008105.1	2293	9	3	10	19	4	9	23	4	5	1.13966	0.931882	0.724101	0.315788	0.0988724	0.273	0.477533	0.159384	0.226528	0.691397	0.115644	0.124636
ENSG00000233483	AC008105.2	1660	0	0	0	0	0	0	0	0	0	0	0	0	0	0	0	0	0	0	0	0	0
ENSG00000267121	AC008105.3	4548	407	106	41	624	55	37	757	53	55	22.7932	27.7693	32.7454	7.19997	1.76134	0.564325	7.90711	1.10492	0.469531	11.4731	0.772545	0.691224
ENSG00000266602	AC008109.1	9176	4	18	13	18	21	20	22	15	28	1.09011	0.705967	0.321823	0.0350722	0.148244	0.0886862	0.113051	0.2091	0.125794	0.165262	0.108369	0.174414
ENSG00000255649	AC008114.1	1067	0	0	0	0	0	0	0	0	0	0	0	0	0	0	0	0	0	0	0	0	0
ENSG00000256658	AC008115.1	150	0	2	2	2	0	0	0	0	1	0.0495505	0.0247753	0	0	1.00762	0.834651	0.768409	0	0	0	0	0.381053
ENSG00000257004	AC008115.2	241	0	0	0	0	0	0	0	0	0	0	0	0	0	0	0	0	0	0	0	0	0
ENSG00000275963	AC008115.4	775	1	0	0	1	0	0	0	0	0	0.0991011	0.0897784	0.0804556	0.103814	0	0	0.0743621	0	0	0	0	0
ENSG00000271596	AC008121.1	268	0	0	0	0	0	0	0	0	0	0	0	0	0	0	0	0	0	0	0	0	0
ENSG00000274156	AC008121.2	523	2	0	0	0	0	0	2	1	0	0.0991011	0.130006	0.160911	0.30767	0	0	0	0	0	0.263592	0.126755	0
ENSG00000274797	AC008121.3	433	0	0	0	0	0	0	0	0	0	0	0	0	0	0	0	0	0	0	0	0	0
ENSG00000273015	AC008124.1	9815	32	70	88	114	24	82	152	37	68	3.17123	2.87291	2.57458	0.262311	0.538971	0.561253	0.669373	0.223413	0.482177	1.06747	0.249908	0.396
ENSG00000257958	AC008125.1	1538	0	0	0	0	0	0	0	0	0	0	0	0	0	0	0	0	0	0	0	0	0
ENSG00000258204	AC008126.1	480	0	0	0	0	0	0	0	0	0	0	0	0	0	0	0	0	0	0	0	0	0
ENSG00000257319	AC008127.1	499	0	0	0	0	0	0	0	0	0	0	0	0	0	0	0	0	0	0	0	0	0
ENSG00000257572	AC008127.2	1075	0	0	0	0	0	0	0	0	0	0	0	0	0	0	0	0	0	0	0	0	0
ENSG00000161103	AC008132.1	7689	0	0	0	0	0	0	0	0	0	0	0	0	0	0	0	0	0	0	0	0	0
ENSG00000239989	AC008132.2	391	0	0	0	0	0	0	0	0	0	0	0	0	0	0	0	0	0	0	0	0	0
ENSG00000266535	AC008133.1	557	0	0	0	0	0	0	0	0	0	0	0	0	0	0	0	0	0	0	0	0	0
ENSG00000280349	AC008133.2	351	0	0	0	0	0	0	0	0	0	0	0	0	0	0	0	0	0	0	0	0	0
ENSG00000234594	AC008134.1	193	0	0	0	0	0	0	0	0	0	0	0	0	0	0	0	0	0	0	0	0	0
ENSG00000257256	AC008147.1	325	0	0	0	0	0	0	0	0	0	0	0	0	0	0	0	0	0	0	0	0	0
ENSG00000257298	AC008147.2	4713	3	0	0	0	0	0	1	0	0	0.396404	0.318886	0.241367	0.051213	0	0	0	0	0	0.0146254	0	0
ENSG00000257531	AC008147.3	354	0	0	0	0	0	0	0	0	0	0	0	0	0	0	0	0	0	0	0	0	0
ENSG00000278842	AC008147.4	1204	0	0	0	0	0	0	0	0	0	0	0	0	0	0	0	0	0	0	0	0	0
ENSG00000258177	AC008149.1	525	1	0	0	0	0	0	0	0	0	0	0.0402278	0.0804556	0.153249	0	0	0	0	0	0	0	0
ENSG00000229177	AC008154.1	327	0	0	1	0	0	0	0	0	0	0	0	0	0	0	0.191434	0	0	0	0	0	0
ENSG00000231098	AC008154.2	414	0	0	0	0	0	0	0	0	0	0	0	0	0	0	0	0	0	0	0	0	0
ENSG00000213237	AC008155.1	329	0	0	0	0	0	0	0	0	0	0	0	0	0	0	0	0	0	0	0	0	0
ENSG00000213238	AC008155.2	397	0	0	0	0	0	0	0	0	0	0	0	0	0	0	0	0	0	0	0	0	0
ENSG00000271346	AC008162.1	254	0	0	0	0	0	0	0	0	0	0	0	0	0	0	0	0	0	0	0	0	0
ENSG00000278646	AC008162.2	291	0	0	0	0	0	0	0	0	0	0	0	0	0	0	0	0	0	0	0	0	0
ENSG00000233491	AC008163.1	7498	0	0	0	0	0	0	0	0	0	0	0	0	0	0	0	0	0	0	0	0	0
ENSG00000223536	AC008164.1	2725	0	0	0	0	0	0	0	9	0	0	0	0	0	0	0	0	0	0	0	0.21895	0
ENSG00000223890	AC008171.1	200	0	0	0	0	0	0	0	0	0	0	0	0	0	0	0	0	0	0	0	0	0
ENSG00000235059	AC008175.1	3181	0	0	0	0	0	0	0	0	0	0	0	0	0	0	0	0	0	0	0	0	0
ENSG00000273589	AC008175.2	297	0	0	0	0	0	0	0	0	0	0	0	0	0	0	0	0	0	0	0	0	0
ENSG00000251175	AC008243.1	826	0	0	0	1	0	1	7	0	0	0.198202	0.0991011	0	0	0	0	0.0697708	0	0.069872	0.584147	0	0
ENSG00000257022	AC008250.1	522	0	1	0	0	0	0	0	0	0	0	0	0	0	0.144773	0	0	0	0	0	0	0
ENSG00000275567	AC008250.2	205	0	0	0	0	0	0	0	0	0	0	0	0	0	0	0	0	0	0	0	0	0
ENSG00000224545	AC008264.1	367	0	0	0	0	0	0	0	0	0	0	0	0	0	0	0	0	0	0	0	0	0
ENSG00000273489	AC008264.2	3731	10	2	0	11	1	0	9	0	0	0.842359	0.823458	0.804556	0.215641	0.04051	0	0.169911	0.0244885	0	0.166273	0	0
ENSG00000179342	AC008267.1	1069	0	0	0	0	0	0	0	0	0	0	0	0	0	0	0	0	0	0	0	0	0
ENSG00000230189	AC008267.2	981	0	0	0	0	0	0	0	0	0	0	0	0	0	0	0	0	0	0	0	0	0
ENSG00000234500	AC008267.3	712	0	0	0	0	0	0	0	0	0	0	0	0	0	0	0	0	0	0	0	0	0
ENSG00000236928	AC008267.4	521	0	0	0	0	0	0	0	0	0	0	0	0	0	0	0	0	0	0	0	0	0
ENSG00000237310	AC008267.5	1262	45	70	157	61	45	110	53	61	108	3.46854	3.54452	3.6205	2.86886	4.19176	7.78765	2.78563	3.25792	5.03056	2.89481	3.20434	4.89148
ENSG00000244510	AC008267.6	265	0	0	0	0	0	0	0	0	0	0	0	0	0	0	0	0	0	0	0	0	0
ENSG00000244657	AC008267.7	139	0	0	0	0	0	0	0	0	0	0	0	0	0	0	0	0	0	0	0	0	0
ENSG00000279785	AC008267.8	1194	0	0	0	1	0	0	0	0	0	0	0	0	0	0	0	0.0482669	0	0	0	0	0
ENSG00000235584	AC008268.1	2058	0	0	0	0	0	0	0	0	0	0.0991011	0.0495505	0	0	0	0	0	0	0	0	0	0
ENSG00000229321	AC008269.1	5548	0	2	0	0	0	1	2	5	1	0.198202	0.0991011	0	0	0.0272428	0	0	0	0.0104027	0.0248483	0.059745	0.0103024
ENSG00000260171	AC008269.2	1105	0	0	0	0	0	0	0	11	0	0	0	0	0	0	0	0	0	0	0	0.659931	0
ENSG00000223642	AC008277.1	1512	0	3	0	0	0	0	0	0	0	0	0	0	0	0.149943	0	0	0	0	0	0	0
ENSG00000270893	AC008277.2	797	0	0	0	0	0	0	0	0	0	0	0	0	0	0	0	0	0	0	0	0	0
ENSG00000224194	AC008278.1	568	0	0	0	0	0	0	0	0	0	0	0	0	0	0	0	0	0	0	0	0	0
ENSG00000234022	AC008278.2	409	0	5	0	0	0	0	0	0	0	0	0	0	0	0.923857	0	0	0	0	0	0	0
ENSG00000235937	AC008280.1	412	0	0	0	0	0	0	0	0	0	0	0	0	0	0	0	0	0	0	0	0	0
ENSG00000241114	AC008280.2	307	0	0	0	0	0	0	0	0	0	0	0	0	0	0	0	0	0	0	0	0	0
ENSG00000272156	AC008280.3	732	0	0	0	0	0	0	1	0	0	0.0495505	0.0247753	0	0	0	0	0	0	0	0.0941657	0	0
ENSG00000253172	AC008378.1	496	0	0	0	0	0	0	0	0	0	0	0	0	0	0	0	0	0	0	0	0	0
ENSG00000241187	AC008379.1	464	0	0	0	0	0	0	0	0	0	0	0	0	0	0	0	0	0	0	0	0	0
ENSG00000270904	AC008385.1	355	0	0	0	0	0	0	0	0	0	0	0	0	0	0	0	0	0	0	0	0	0
ENSG00000268186	AC008392.1	437	0	0	0	0	0	0	0	0	0	0	0	0	0	0	0	0	0	0	0	0	0
ENSG00000245317	AC008393.1	1454	6	3	17	11	1	17	11	6	5	1.33786	0.910299	0.482734	0.332004	0.155925	0.731898	0.435995	0.0628381	0.674789	0.521473	0.273562	0.196554
ENSG00000268051	AC008395.1	607	0	0	0	0	0	0	0	0	0	0	0	0	0	0	0	0	0	0	0	0	0
ENSG00000284797	AC008397.1	1131	0	0	0	0	0	1	0	0	0	0	0	0	0	0	0	0	0	0.0510294	0	0	0
ENSG00000285188	AC008397.2	5979	0	0	0	0	0	0	0	0	0	0	0	0	0	0	0	0	0	0	0	0	0
ENSG00000268465	AC008403.1	443	0	0	0	0	0	0	0	0	0	0	0	0	0	0	0	0	0	0	0	0	0
ENSG00000268530	AC008403.2	1861	0	0	0	0	0	0	0	0	0	0.0495505	0.0247753	0	0	0	0	0	0	0	0	0	0
ENSG00000248482	AC008406.1	541	0	0	0	0	0	0	0	0	0	0	0	0	0	0	0	0	0	0	0	0	0
ENSG00000248753	AC008406.2	532	0	0	0	0	0	0	0	0	1	0	0	0	0	0	0	0	0	0	0	0	0.10744
ENSG00000277619	AC008406.3	1374	0	0	0	1	0	0	1	0	0	0	0	0	0	0	0	0.0419437	0	0	0.0501669	0	0
ENSG00000253261	AC008410.1	339	0	0	0	0	0	0	0	0	0	0	0	0	0	0	0	0	0	0	0	0	0
ENSG00000248293	AC008413.1	177	0	0	0	0	0	0	0	0	0	0	0	0	0	0	0	0	0	0	0	0	0
ENSG00000249403	AC008413.2	342	0	0	0	0	0	0	0	0	0	0	0	0	0	0	0	0	0	0	0	0	0
ENSG00000253693	AC008415.1	734	0	0	0	0	0	0	0	6	0	0	0	0	0	0	0	0	0	0	0	0.541905	0
ENSG00000249068	AC008417.1	565	0	0	0	0	0	0	0	0	0	0	0	0	0	0	0	0	0	0	0	0	0
ENSG00000251583	AC008427.1	655	0	0	0	0	0	0	0	0	0	0	0	0	0	0	0	0	0	0	0	0	0
ENSG00000204758	AC008429.1	2780	45	5	2	52	4	6	37	17	8	2.42798	3.02424	3.6205	1.30234	0.13592	0.0450351	1.07798	0.131463	0.124563	0.917405	0.405389	0.164483
ENSG00000253785	AC008429.2	864	0	0	0	0	0	0	0	0	0	0	0	0	0	0	0	0	0	0	0	0	0
ENSG00000254295	AC008429.3	489	0	0	0	0	0	0	0	0	0	0	0	0	0	0	0	0	0	0	0	0	0
ENSG00000254328	AC008429.4	182	0	0	0	0	0	0	0	0	0	0	0	0	0	0	0	0	0	0	0	0	0
ENSG00000273569	AC008432.1	1320	0	0	0	0	0	0	0	0	0	0	0	0	0	0	0	0	0	0	0	0	0
ENSG00000249655	AC008434.1	549	1	5	0	0	0	0	0	0	0	0.0991011	0.0897784	0.0804556	0.146549	0.688265	0	0	0	0	0	0	0
ENSG00000249637	AC008438.1	1589	30	42	57	50	26	41	38	71	34	3.61719	3.01543	2.41367	1.51899	1.99748	2.24552	1.81343	1.49499	1.48917	1.6484	2.96212	1.22301
ENSG00000253965	AC008438.2	2378	1	4	0	1	0	0	0	0	1	0	0.0402278	0.0804556	0.0338333	0.127118	0	0.0242349	0	0	0	0	0.0240361
ENSG00000228323	AC008440.1	439	0	0	2	0	0	0	0	0	0	0	0	0	0	0	0.285188	0	0	0	0	0	0
ENSG00000232220	AC008440.2	423	0	0	0	0	0	0	0	0	0	0	0	0	0	0	0	0	0	0	0	0	0
ENSG00000233937	AC008443.1	3387	56	97	107	219	19	131	136	43	136	4.2118	4.35866	4.50552	1.33024	2.16429	1.97758	3.72634	0.512538	2.23223	2.76776	0.841631	2.29509
ENSG00000247049	AC008443.2	566	0	0	0	0	0	0	0	0	0	0	0	0	0	0	0	0	0	0	0	0	0
ENSG00000248103	AC008443.3	549	4	0	1	7	0	0	4	0	0	0.0991011	0.210462	0.321823	0.586198	0	0.114023	0.734817	0	0	0.502217	0	0
ENSG00000248514	AC008443.4	456	1	0	2	6	0	1	1	9	3	0.148652	0.114554	0.0804556	0.176438	0	0.274556	0.758298	0	0.126566	0.151161	1.30842	0.376039
ENSG00000250222	AC008443.5	664	17	11	16	24	19	19	18	22	15	1.43697	1.40236	1.36775	2.05986	1.25194	1.50841	2.08304	2.61441	1.65146	1.86857	2.19646	1.29122
ENSG00000250900	AC008443.6	1484	10	0	3	21	1	2	10	0	1	0.396404	0.60048	0.804556	0.542154	0	0.126547	0.815528	0.0615678	0.077782	0.464483	0	0.0385161
ENSG00000274525	AC008443.7	246	0	0	0	0	0	0	0	0	0	0	0	0	0	0	0	0	0	0	0	0	0
ENSG00000253600	AC008446.1	451	0	0	0	0	0	0	0	0	0	0	0	0	0	0	0	0	0	0	0	0	0
ENSG00000214942	AC008448.1	5757	2	0	1	0	0	1	0	0	2	0.0991011	0.130006	0.160911	0.0279505	0	0.0108735	0	0	0.0100251	0	0	0.0198568
ENSG00000250309	AC008453.1	425	0	0	0	0	0	0	0	0	0	0	0	0	0	0	0	0	0	0	0	0	0
[truncated: 60,660 more rows]

## Sheet: B - Replicate II
SUPPLEMENTARY Data 1 - List of assigned reads number per gene - Replicate II												(MEAN Ab0) Assigned immunoprecipitated reads per million (RPM) per gene(Ab(g) from untreated samples are averaged between both replicates I and II
data sets (62,657 genes in the hg38.109 reference human genome) (Columns D to L). Cells are treated 0, 60 or 120 minutes with DRB. Inp0, Inp60 and Inp120 are reads from RNA-sequencing of gradient fractions (Inputs). RNAs immunoprecipitated from gradient fractions with anti-HA antibodies (Ab0, Ab60 and Ab120) or without antibodies (blank) (blk0, blk60 and blk120) from the same gradient fractions. …															Sequenced reads are normalized for sequencing depth and average transcript length : RPKM, reads per million per kilobase
	Sum of assigned reads =		20181417	11894181	21711903	29001580	14432798	20566562	27680127	16564372	18202869				294739	328783	475207	483815	476556	416852	572330	381974	376254
0_Geneid	0_Gene Name	Length	Ab0-II	blk0-II	Inp0-II	Ab60-II	blk60-II	Inp60-II	Ab120-II	blk120-II	Inp120	Ab0-I RPM	Average Ab0	Ab0-II RPM	Ab0-II RPKM	blk0-II RPKM	Inp0-II RPKM	Ab60-II RPKM	blk60-II RPKM	Inp60-II RPKM	Ab120-II RPKM	blk120-II RPKM	Inp120-I RPKM
ENSG00000121410	A1BG	3999	3	0	0	0	0	0	0	0	0	0	0.0743258	0.148652	0.0371722	0	0	0	0	0	0	0	0
ENSG00000268895	A1BG-AS1	3374	1	0	0	3	0	0	6	0	0	0.0804556	0.0650031	0.0495505	0.014686	0	0	0.0512424	0	0	0.122577	0	0
ENSG00000148584	A1CF	9603	0	3	0	0	0	0	0	2	0	0	0	0	0	0.0236087	0	0	0	0	0	0.0138067	0
ENSG00000175899	A2M	6318	14	13	26	22	0	24	16	10	24	0.56319	0.628449	0.693707	0.109799	0.155497	0.257608	0.200677	0	0.219237	0.17456	0.104927	0.217124
ENSG00000245105	A2M-AS1	2948	14	0	5	18	8	2	8	6	3	0.402278	0.547993	0.693707	0.235315	0	0.106172	0.351883	0.247942	0.0391549	0.187054	0.134925	0.0581661
ENSG00000166535	A2ML1	7156	1	0	0	1	0	0	1	2	0	0.0804556	0.0650031	0.0495505	0.00692433	0	0	0.00805347	0	0	0.00963238	0.018528	0
ENSG00000256661	A2ML1-AS1	452	0	0	0	0	0	0	0	0	0	0	0	0	0	0	0	0	0	0	0	0	0
ENSG00000256904	A2ML1-AS2	386	0	0	0	0	0	0	0	0	0	0	0	0	0	0	0	0	0	0	0	0	0
ENSG00000256069	A2MP1	4130	0	0	0	0	0	0	0	0	0	0	0	0	0	0	0	0	0	0	0	0	0
ENSG00000184389	A3GALT2	1023	2	0	3	0	5	0	1	4	1	0.160911	0.130006	0.0991011	0.096873	0	0.183574	0	0.446562	0	0.0673796	0.259211	0.0558728
ENSG00000128274	A4GALT	3358	465	114	105	1288	151	142	1212	139	73	26.1481	24.5945	23.041	6.86152	2.56556	1.95738	22.1049	4.10851	2.44057	24.8786	2.74412	1.24256
ENSG00000118017	A4GNT	1779	0	3	0	1	0	0	0	0	2	0	0	0	0	0.127439	0	0.032395	0	0	0	0	0.0642585
ENSG00000094914	AAAS	4727	1782	832	2037	2661	1002	2023	2106	1509	1776	167.509	127.904	88.2991	18.6797	13.3014	26.9756	32.4424	19.3673	24.6998	30.7098	21.1627	21.475
ENSG00000081760	AACS	16039	1684	505	778	3172	888	775	2695	1221	677	53.1812	68.3121	83.4431	5.20251	2.37943	3.03647	11.3975	5.05852	2.78874	11.582	5.04669	2.41261
ENSG00000250420	AACSP1	1095	0	0	0	0	0	0	0	0	0	0	0	0	0	0	0	0	0	0	0	0	0
ENSG00000114771	AADAC	1632	0	0	0	0	2	0	0	2	0	0	0	0	0	0	0	0	0.111969	0	0	0.0812415	0
ENSG00000197953	AADACL2	5071	0	0	0	0	0	0	0	0	0	0	0	0	0	0	0	0	0	0	0	0	0
ENSG00000242908	AADACL2-AS1	635	0	0	0	0	1	0	0	0	0	0	0	0	0	0	0	0	0.143884	0	0	0	0
ENSG00000188984	AADACL3	4055	0	0	0	0	0	0	0	2	0	0	0	0	0	0	0	0	0	0	0	0.032697	0
ENSG00000204518	AADACL4	2027	0	2	0	0	1	0	1	0	0	0	0	0	0	0.0745649	0	0	0.0450748	0	0.0340056	0	0
ENSG00000240602	AADACP1	1193	0	0	0	0	0	0	0	0	0	0	0	0	0	0	0	0	0	0	0	0	0
ENSG00000109576	AADAT	2970	0	0	0	0	5	0	0	8	0	0	0	0	0	0	0	0	0.153816	0	0	0.178567	0
ENSG00000158122	AAED1	3098	136	81	223	233	133	186	241	144	150	5.39053	6.0647	6.73887	2.17523	1.97588	4.50598	4.33439	3.92245	3.46509	5.36216	3.08141	2.76749
ENSG00000103591	AAGAB	4138	1317	692	1503	2449	1092	1436	2057	1010	1332	51.6525	58.4553	65.2581	15.7704	12.6379	22.7371	34.1077	24.1113	20.0284	34.2648	16.1808	18.3988
ENSG00000115977	AAK1	24843	3278	1531	655	3519	1425	440	3386	1546	506	195.91	179.168	162.427	6.53813	4.65725	1.65045	8.16336	5.24081	1.02219	9.39479	4.12547	1.16419
ENSG00000087884	AAMDC	1936	32	52	150	51	43	120	58	67	120	1.4482	1.51691	1.58562	0.819017	2.02981	4.85012	1.51816	2.02932	3.57733	2.06503	2.29423	3.54285
ENSG00000127837	AAMP	3055	1060	811	2164	1206	1039	2127	1334	1100	1871	62.514	57.5188	52.5236	17.1927	20.0617	44.3417	22.7504	31.0736	40.1827	30.0988	23.8699	35.0057
ENSG00000129673	AANAT	2156	5	0	1	7	2	4	13	7	10	0.643645	0.445699	0.247753	0.114913	0	0.0290347	0.187113	0.0847557	0.107077	0.415622	0.215237	0.265111
ENSG00000131043	AAR2	7291	729	420	828	1241	538	660	890	565	408	22.0448	29.0836	36.1223	4.95437	4.35332	7.10901	9.80931	6.74191	5.22444	8.41408	5.13724	3.19852
ENSG00000205002	AARD	2404	2	0	1	1	1	0	1	0	0	0.241367	0.170234	0.0991011	0.0412234	0	0.0260394	0.0239728	0.0380061	0	0.0286728	0	0
ENSG00000090861	AARS	10248	17666	9633	21776	21378	9037	17232	22998	15344	15327	818.314	846.837	875.36	85.4176	71.0363	133.016	120.221	80.5699	97.0465	154.687	99.2585	85.4859
ENSG00000124608	AARS2	5242	438	96	179	692	116	139	501	158	78	28.3204	25.0118	21.7031	4.14024	1.38399	2.13758	7.60786	2.02185	1.53039	6.58786	1.99815	0.850499
ENSG00000266967	AARSD1	3704	162	24	9	168	10	5	62	0	2	18.3439	13.1855	8.02719	2.16717	0.489664	0.152103	2.61392	0.24667	0.077908	1.15378	0	0.0308628
ENSG00000249038	AARSP1	453	0	0	0	0	0	0	0	0	0	0	0	0	0	0	0	0	0	0	0	0	0
ENSG00000157426	AASDH	4654	236	38	98	388	32	76	358	22	46	12.7924	12.2432	11.6939	2.51266	0.617043	1.31815	4.80462	0.628219	0.942476	5.30225	0.313375	0.564947
ENSG00000149313	AASDHPPT	6003	114	141	281	137	94	211	126	103	147	2.73549	4.19213	5.64876	0.94099	1.77504	2.93025	1.31524	1.4307	2.0286	1.44679	1.13746	1.39967
ENSG00000008311	AASS	10816	0	3	0	0	1	0	0	1	0	0	0	0	0	0.020961	0	0	0.00844736	0	0	0.00612917	0
ENSG00000215458	AATBC	4874	18	0	1	8	4	0	14	14	2	0.724101	0.808005	0.89191	0.182993	0	0.0128434	0.0945928	0.0749829	0	0.197991	0.190419	0.0234542
ENSG00000275700	AATF	12155	1368	814	2237	1806	987	1978	1583	1141	1759	66.4564	67.1207	67.7851	5.57673	5.0609	11.5207	8.56281	7.41908	9.39192	8.97697	6.22299	8.27156
ENSG00000181409	AATK	13177	40	14	15	39	24	6	11	7	2	1.4482	1.71511	1.98202	0.150415	0.0802915	0.0712592	0.17057	0.166411	0.0262795	0.0575414	0.0352168	0.00867541
ENSG00000254180	AB015752.1	4788	0	0	0	1	0	0	1	0	0	0	0	0	0	0	0	0.0120365	0	0	0.0143963	0	0
ENSG00000281376	ABALON	1903	0	0	0	0	0	0	0	0	0	0	0	0	0	0	0	0	0	0	0	0	0
ENSG00000183044	ABAT	9713	122	17	29	196	18	24	179	25	5	6.91919	6.48218	6.04517	0.622379	0.132268	0.186901	1.16294	0.169319	0.142607	1.27029	0.17063	0.0294234
ENSG00000283544	ABBA01000935.2	838	0	0	0	0	0	0	0	0	0	0	0	0	0	0	0	0	0	0	0	0	0
ENSG00000265233	ABBA01006766.1	169	0	0	0	0	0	0	0	0	0	0	0	0	0	0	0	0	0	0	0	0	0
ENSG00000165029	ABCA1	11343	2	0	2	4	8	0	3	6	1	0.160911	0.130006	0.0991011	0.00873676	0	0.0110374	0.0203229	0.0644391	0	0.0182304	0.0350664	0.00503905
ENSG00000154263	ABCA10	8405	6	2	3	7	1	4	3	4	0	0	0.148652	0.297303	0.0353722	0.0179825	0.0223434	0.047997	0.0108705	0.0274666	0.024603	0.0315494	0
ENSG00000251595	ABCA11P	2790	0	0	0	0	0	0	0	0	0	0	0	0	0	0	0	0	0	0	0	0	0
ENSG00000144452	ABCA12	9614	1	2	3	6	0	0	7	4	0	0	0.0247753	0.0495505	0.005154	0.0157211	0.0195336	0.0359667	0	0	0.0501878	0.0275819	0
ENSG00000179869	ABCA13	19075	0	0	0	0	0	1	0	8	0	0	0	0	0	0	0	0	0	0.00302565	0	0.0278031	0
ENSG00000238098	ABCA17P	6574	0	0	0	0	0	0	0	0	0	0	0	0	0	0	0	0	0	0	0	0	0
ENSG00000107331	ABCA2	11500	5040	2035	2431	7146	2429	2276	8586	4448	1689	237.022	243.379	249.735	21.7161	13.3729	13.2328	35.8112	19.2982	11.4224	51.4632	25.641	8.39476
ENSG00000167972	ABCA3	7804	52	56	53	45	45	41	68	61	53	1.52866	2.05264	2.57663	0.330168	0.542287	0.425133	0.332314	0.526845	0.303214	0.600614	0.51818	0.388182
ENSG00000198691	ABCA4	8547	25	12	18	23	20	14	32	33	12	0.804556	1.02166	1.23876	0.144935	0.106102	0.131833	0.155084	0.213798	0.0945361	0.258072	0.255958	0.0802498
ENSG00000154265	ABCA5	13158	392	26	52	657	47	39	484	43	27	21.4012	20.4125	19.4238	1.4762	0.149328	0.247389	2.87759	0.326359	0.171064	2.53548	0.216644	0.117287
ENSG00000154262	ABCA6	14158	0	0	0	2	0	0	0	0	2	0	0	0	0	0	0	0.00814107	0	0	0	0	0.00807429
ENSG00000064687	ABCA7	9591	2889	821	780	3664	706	682	3380	926	637	201.863	172.507	143.151	14.9256	6.469	5.09093	22.0163	6.72556	4.10397	24.2916	6.40052	3.79622
ENSG00000141338	ABCA8	11246	0	0	1	1	1	0	1	0	1	0	0	0	0	0	0.00556632	0.00512455	0.00812437	0	0.00612923	0	0.00508251
ENSG00000154258	ABCA9	9024	0	2	0	0	3	0	0	0	0	0	0	0	0	0.016749	0	0	0.0303746	0	0	0	0
ENSG00000231749	ABCA9-AS1	2990	0	0	0	0	0	0	0	0	0	0	0	0	0	0	0	0	0	0	0	0	0
ENSG00000085563	ABCB1	6422	45	41	94	67	40	75	75	54	57	1.12638	1.67808	2.22977	0.347209	0.482471	0.91627	0.601254	0.569085	0.674022	0.804998	0.557432	0.507319
ENSG00000135776	ABCB10	4268	399	138	350	624	157	333	554	206	189	13.6775	16.7241	19.7707	4.6323	2.4435	5.13346	8.42585	3.36096	4.50301	8.94724	3.19971	2.53113
ENSG00000274099	ABCB10P1	2181	0	0	0	0	0	0	0	0	0	0	0	0	0	0	0	0	0	0	0	0	0
ENSG00000261524	ABCB10P3	2166	0	0	0	0	0	0	0	0	0	0	0	0	0	0	0	0	0	0	0	0	0
ENSG00000260053	ABCB10P4	2184	0	0	0	0	0	0	0	0	0	0	0	0	0	0	0	0	0	0	0	0	0
ENSG00000073734	ABCB11	7715	0	4	0	0	0	0	0	0	0	0.0804556	0.0402278	0	0	0.0391816	0	0	0	0	0	0	0
ENSG00000005471	ABCB4	7728	0	0	1	0	2	0	3	0	0	0	0	0	0	0	0.00810026	0	0.0236456	0	0.0267583	0	0
ENSG00000004846	ABCB5	8796	0	1	0	0	2	0	0	4	0	0	0	0	0	0.00859158	0	0	0.0207746	0	0	0.0301469	0
ENSG00000115657	ABCB6	5205	65	9	9	73	18	8	38	5	8	4.42506	3.82292	3.22078	0.618787	0.130671	0.10824	0.808269	0.315965	0.0887059	0.50323	0.0636821	0.0878508
ENSG00000131269	ABCB7	5364	487	362	706	796	311	678	645	425	523	19.4703	21.8007	24.1311	4.49872	5.10009	8.23914	8.5522	5.29736	7.29498	8.28848	5.25253	5.573
ENSG00000197150	ABCB8	9336	1369	585	874	2566	714	905	2150	889	816	90.0299	78.9323	67.8347	7.26593	4.73536	5.86026	15.8398	6.98755	5.59462	15.8738	6.31261	4.99581
ENSG00000150967	ABCB9	13282	281	43	105	436	116	124	314	150	90	15.6889	14.8063	13.9237	1.04831	0.24466	0.494871	1.89181	0.797962	0.538817	1.62956	0.74868	0.387307
ENSG00000103222	ABCC1	8736	1164	577	702	1664	672	663	1859	1178	334	50.1239	53.9003	57.6768	6.6022	4.99139	5.03026	10.9773	7.0282	4.3801	14.668	8.93925	2.1853
ENSG00000124574	ABCC10	8087	468	50	95	709	100	88	639	111	46	29.5272	26.3584	23.1897	2.86752	0.467241	0.735364	5.05257	1.1298	0.628027	5.4465	0.909921	0.325122
ENSG00000121270	ABCC11	8469	6	4	0	4	0	2	2	7	0	0.160911	0.229107	0.297303	0.0351049	0.0356932	0	0.0272196	0	0.0136295	0.016278	0.0547942	0
ENSG00000140798	ABCC12	9897	0	0	0	1	1	2	1	2	0	0	0	0	0	0	0	0.00582304	0.00923175	0.011663	0.00696467	0.0133966	0
ENSG00000243064	ABCC13	3842	0	0	0	0	0	0	0	0	0	0	0	0	0	0	0	0	0	0	0	0	0
ENSG00000023839	ABCC2	7837	2515	375	527	6033	447	523	4811	512	324	106.765	115.692	124.62	15.9014	3.61609	4.20947	44.3646	5.21129	3.85155	42.3145	4.331	2.36304
ENSG00000108846	ABCC3	9615	1595	592	853	2051	621	770	2540	992	676	95.0986	87.0658	79.0331	8.21977	4.65297	5.55349	12.2933	5.90106	4.62194	18.2091	6.8396	4.01859
ENSG00000125257	ABCC4	8629	459	262	387	939	272	363	911	355	245	17.8612	20.3024	22.7437	2.63573	2.29456	2.80748	6.27132	2.88002	2.42789	7.27716	2.72732	1.62286
ENSG00000114770	ABCC5	11365	1037	131	367	2054	157	231	1851	261	167	101.937	76.6606	51.3839	4.52124	0.871084	2.02145	10.4156	1.26217	1.17307	11.2264	1.52244	0.839892
ENSG00000223882	ABCC5-AS1	469	1	0	0	0	0	0	0	0	0	0	0.0247753	0.0495505	0.105651	0	0	0	0	0	0	0	0
ENSG00000091262	ABCC6	6908	204	11	52	328	17	45	258	43	33	6.99964	8.55398	10.1083	1.46328	0.120337	0.471213	2.73637	0.224846	0.375962	2.57437	0.412652	0.273047
ENSG00000256340	ABCC6P1	1170	0	0	0	0	0	0	0	0	0	0	0	0	0	0	0	0	0	0	0	0	0
ENSG00000255277	ABCC6P2	590	0	0	0	0	0	0	0	0	0	0	0	0	0	0	0	0	0	0	0	0	0
ENSG00000006071	ABCC8	27254	0	12	0	5	9	0	2	6	0	0	0	0	0	0.0332743	0	0.0105729	0.0301717	0	0.00505829	0.0145945	0
ENSG00000069431	ABCC9	17483	0	0	0	0	3	0	0	1	1	0	0	0	0	0	0	0	0.0156781	0	0	0.00379186	0.00326934
ENSG00000101986	ABCD1	4238	2451	1590	1682	2828	2125	1716	3230	3385	1391	119.316	120.382	121.448	28.657	28.3527	24.8446	38.4567	45.8127	23.369	52.5346	52.95	18.7604
ENSG00000215151	ABCD1P2	1601	0	0	0	0	0	0	0	0	0	0	0	0	0	0	0	0	0	0	0	0	0
ENSG00000261233	ABCD1P3	605	0	0	0	0	0	0	0	0	0	0	0	0	0	0	0	0	0	0	0	0	0
ENSG00000225293	ABCD1P4	604	0	0	0	0	0	0	0	0	0	0	0	0	0	0	0	0	0	0	0	0	0
ENSG00000214330	ABCD1P5	754	0	0	0	0	0	0	0	0	0	0	0	0	0	0	0	0	0	0	0	0	0
ENSG00000173208	ABCD2	6290	0	0	0	0	0	0	0	1	0	0	0	0	0	0	0	0	0	0	0	0.0105394	0
ENSG00000117528	ABCD3	7655	1020	625	886	1849	784	1001	1950	826	677	30.0904	40.316	50.5415	6.60242	6.17011	7.24527	13.9202	9.35747	7.54696	17.5587	7.15325	5.05498
ENSG00000119688	ABCD4	8922	1451	229	346	2757	228	356	2570	303	290	73.6169	72.7574	71.8978	8.05849	1.93969	2.42762	17.8085	2.33486	2.30288	19.8552	2.25138	1.85786
ENSG00000164163	ABCE1	6254	509	294	711	626	417	748	662	407	545	18.0221	21.6216	25.2212	4.03281	3.55261	7.11669	5.76859	6.09208	6.90283	7.29632	4.31425	4.98098
ENSG00000204574	ABCF1	4496	3812	1703	4440	3874	2323	4118	3915	2510	3429	177.324	183.105	188.887	42.0122	28.6251	61.8191	49.6577	47.2075	52.862	60.0219	37.0097	43.5931
ENSG00000033050	ABCF2	5158	683	488	559	943	448	456	956	549	461	26.0676	29.9553	33.843	6.56127	7.14984	6.78417	10.5362	7.93568	5.10231	12.7756	7.05601	5.10853
ENSG00000285292	ABCF2	2185	5	10	4	5	0	2	17	0	0	0.241367	0.24456	0.247753	0.113388	0.345865	0.114597	0.131878	0	0.0528277	0.536292	0	0
ENSG00000242159	ABCF2P1	1867	0	0	0	0	0	0	0	0	0	0	0	0	0	0	0	0	0	0	0	0	0
ENSG00000228769	ABCF2P2	296	0	0	0	0	0	0	0	0	0	0	0	0	0	0	0	0	0	0	0	0	0
ENSG00000161204	ABCF3	5135	3142	1178	2344	3555	1205	2136	2774	1313	1816	253.113	204.401	155.688	30.3189	17.3366	28.5748	39.8981	21.4405	24.0073	37.2366	16.9509	20.214
ENSG00000160179	ABCG1	6121	0	0	5	4	0	5	8	0	3	0.160911	0.0804556	0	0	0	0.0511345	0.0376609	0	0.0471445	0.090089	0	0.028014
ENSG00000118777	ABCG2	5602	700	592	1474	1128	747	1499	1291	937	1059	24.2976	29.4915	34.6854	6.19161	7.98613	16.471	11.6043	12.1833	15.4434	15.885	11.0883	10.8051
ENSG00000172350	ABCG4	6231	3	6	2	10	7	10	11	1	4	0.160911	0.154781	0.148652	0.0238568	0.0727699	0.0200927	0.0924902	0.102643	0.0926244	0.121686	0.0106392	0.0366926
ENSG00000138075	ABCG5	3720	2	1	2	2	0	1	2	0	0	0.241367	0.170234	0.0991011	0.0266401	0.0203149	0.0336553	0.0309842	0	0.0155146	0.0370588	0	0
ENSG00000143921	ABCG8	10179	0	0	0	1	0	0	3	3	1	0	0	0	0	0	0	0.00566172	0	0	0.0203152	0.0195382	0.00561528
ENSG00000143994	ABHD1	4630	11	0	0	15	14	3	8	0	2	0.482734	0.513895	0.545056	0.117723	0	0	0.186708	0.276271	0.0373959	0.1191	0	0.0246902
ENSG00000144827	ABHD10	3026	126	76	324	202	74	342	172	90	198	3.6205	4.93194	6.24337	2.06324	1.89803	6.70258	3.84712	2.23435	6.5229	3.91799	1.9717	3.74001
ENSG00000106077	ABHD11	2274	311	124	384	378	202	385	306	234	296	18.7462	17.0782	15.4102	6.7767	4.12087	10.5708	9.57977	8.11612	9.77133	9.27545	6.82172	7.44008
ENSG00000225969	ABHD11-AS1	757	0	0	0	0	0	0	0	0	0	0	0	0	0	0	0	0	0	0	0	0	0
ENSG00000100997	ABHD12	4479	2199	1756	2024	3193	2170	2075	3811	2707	1960	88.5817	98.7716	108.962	24.3272	29.6279	28.2876	41.0839	44.2656	26.7375	58.6492	40.066	25.0122
ENSG00000131969	ABHD12B	4551	9	6	10	4	10	9	13	5	9	0.56319	0.504572	0.445955	0.0979905	0.0996328	0.13755	0.0506532	0.200762	0.114135	0.196898	0.0728335	0.113035
ENSG00000139826	ABHD13	5313	113	51	134	222	28	121	108	53	46	5.31007	5.45464	5.59921	1.05387	0.725418	1.57881	2.40806	0.481511	1.3144	1.40116	0.661309	0.494874
ENSG00000248487	ABHD14A	2313	128	78	76	95	56	51	101	77	46	8.60875	7.47561	6.34247	2.7421	2.54846	2.05686	2.36702	2.21208	1.27256	3.00988	2.2069	1.13673
ENSG00000114786	ABHD14A-ACY1	4761	0	0	0	4	0	0	0	0	0	0	0	0	0	0	0	0.048419	0	0	0	0	0
ENSG00000114779	ABHD14B	3161	2793	2128	2601	4632	2101	2288	3818	2803	2472	118.913	128.654	138.395	43.7819	50.8751	51.5089	84.4496	60.728	41.7748	83.256	58.7851	44.6993
ENSG00000168792	ABHD15	3492	157	106	201	258	210	193	266	229	145	3.78142	5.78042	7.77943	2.22779	2.29398	3.6032	4.25794	5.49456	3.18982	5.25063	4.3474	2.3734
ENSG00000264031	ABHD15-AS1	187	0	0	0	0	0	0	0	0	0	0	0	0	0	0	0	0	0	0	0	0	0
ENSG00000204427	ABHD16A	4059	19	2	16	16	1	24	10	15	15	0.482734	0.712097	0.94146	0.231944	0.0372365	0.246756	0.227172	0.0225096	0.341252	0.169818	0.244986	0.211227
ENSG00000183260	ABHD16B	1491	0	0	0	0	0	0	0	0	0	0	0	0	0	0	0	0	0	0	0	0	0
ENSG00000129968	ABHD17A	6163	3308	1605	2152	6512	2185	2545	4647	2605	2536	209.265	186.589	163.913	26.5963	19.6807	21.8583	60.8942	32.3927	23.833	51.9738	28.021	23.5198
ENSG00000198658	ABHD17AP1	933	0	0	0	0	0	0	0	0	0	0	0	0	0	0	0	0	0	0	0	0	0
ENSG00000250536	ABHD17AP3	1137	0	0	0	0	0	0	0	0	0	0	0	0	0	0	0	0	0	0	0	0	0
ENSG00000229107	ABHD17AP4	909	0	0	0	0	0	0	0	0	0	0	0	0	0	0	0	0	0	0	0	0	0
ENSG00000263366	ABHD17AP5	923	0	0	0	0	0	0	0	0	0	0	0	0	0	0	0	0	0	0	0	0	0
ENSG00000226981	ABHD17AP6	1044	0	0	0	0	0	0	0	0	0	0	0	0	0	0	0	0	0	0	0	0	0
ENSG00000260864	ABHD17AP7	595	0	0	0	0	0	0	0	0	0	0	0	0	0	0	0	0	0	0	0	0	0
ENSG00000260540	ABHD17AP8	574	0	0	0	0	0	0	0	0	0	0	0	0	0	0	0	0	0	0	0	0	0
ENSG00000261536	ABHD17AP9	548	0	0	0	0	0	0	0	0	0	0	0	0	0	0	0	0	0	0	0	0	0
ENSG00000107362	ABHD17B	3221	153	71	235	495	54	174	237	43	60	5.14916	6.3652	7.58123	2.35369	1.66581	4.56713	8.85662	1.53176	3.11775	5.07179	0.885006	1.06472
ENSG00000136379	ABHD17C	3620	1167	806	1355	2095	926	1317	1559	936	779	27.9986	42.912	57.8255	15.9739	16.8261	23.4313	33.3525	23.3717	20.9972	29.6853	17.141	12.3
ENSG00000164074	ABHD18	6733	130	45	83	202	37	74	156	30	70	5.95372	6.19764	6.44157	0.956716	0.505082	0.771677	1.72901	0.502089	0.634317	1.59706	0.29538	0.594245
ENSG00000140526	ABHD2	10068	174	71	230	266	153	148	385	274	108	7.24101	7.9314	8.62179	0.856356	0.532934	1.43005	1.52262	1.38847	0.848402	2.63585	1.80416	0.613136
ENSG00000158201	ABHD3	4337	392	107	293	1035	99	287	704	173	219	16.3325	17.8782	19.4238	4.47863	1.86446	4.22906	13.7532	2.08561	3.81923	11.1889	2.64439	2.88623
ENSG00000100439	ABHD4	3765	737	276	509	1448	289	427	1294	633	355	41.7565	39.1376	36.5187	9.69953	5.5399	8.46289	22.1645	7.01327	6.54555	23.6904	11.1457	5.38939
ENSG00000011198	ABHD5	7539	352	188	305	782	143	266	450	176	202	14.8843	16.163	17.4418	2.31354	1.88453	2.53252	5.97787	1.73305	2.03634	4.11436	1.54763	1.53149
ENSG00000163686	ABHD6	3563	551	401	475	1201	502	449	1205	540	326	24.2172	25.7597	27.3023	7.66274	8.50524	8.34534	19.4259	12.8729	7.273	23.3118	10.0472	5.22972
ENSG00000127220	ABHD8	2162	1807	1252	1138	2126	1501	1112	2279	1857	1002	63.3186	76.4282	89.5378	41.4143	43.763	32.9498	56.671	63.4326	29.6847	72.6595	56.9409	26.4904
ENSG00000136754	ABI1	4218	285	146	577	552	211	477	550	189	288	9.65468	11.8883	14.1219	3.34801	2.6158	8.56319	7.54199	4.5705	6.52672	8.98794	2.97046	3.90267
ENSG00000271484	ABI1P1	1120	0	0	0	0	0	0	0	0	0	0	0	0	0	0	0	0	0	0	0	0	0
ENSG00000138443	ABI2	23275	1367	467	869	1835	580	820	1469	729	604	96.3054	82.0205	67.7356	2.91023	1.5163	2.3372	4.5436	2.27681	2.03333	4.35047	2.07638	1.48328
ENSG00000108798	ABI3	2272	1	0	1	0	2	2	1	2	0	0.0804556	0.0650031	0.0495505	0.0218092	0	0.0275523	0	0.0804284	0.0508048	0.0303386	0.0583566	0
ENSG00000154175	ABI3BP	10978	14	11	7	22	1	2	18	9	4	0.482734	0.588221	0.693707	0.0631907	0.0757229	0.0399154	0.115492	0.0083227	0.0105145	0.113019	0.0543485	0.0208263
ENSG00000097007	ABL1	6991	3541	1502	2907	4114	2697	2230	4905	3737	1239	170.566	173.012	175.458	25.0978	16.2364	26.0299	33.914	35.2476	18.4098	48.3619	35.4366	10.13
ENSG00000143322	ABL2	16676	3308	1122	920	4162	1325	537	3127	1294	390	249.976	206.944	163.913	9.82929	5.08463	3.45352	14.3835	7.25958	1.85851	12.9253	5.14412	1.33675
ENSG00000099204	ABLIM1	10209	1905	1382	1700	2181	1698	1538	2760	2503	1230	94.0527	94.2232	94.3938	9.24613	10.2302	10.4239	12.3119	15.1965	8.69473	18.635	16.2535	6.88649
ENSG00000163995	ABLIM2	6166	198	52	121	276	84	91	236	91	81	12.3902	11.1006	9.81101	1.59115	0.63732	1.22842	2.57964	1.2447	0.851768	2.63823	0.978377	0.750858
ENSG00000173210	ABLIM3	7225	0	0	0	0	2	0	0	3	0	0	0	0	0	0	0	0	0.0252918	0	0	0.0275265	0
ENSG00000175164	ABO	7353	0	5	0	0	0	0	0	1	0	0	0	0	0	0.0513882	0	0	0	0	0	0.00901579	0
ENSG00000159842	ABR	12532	597	409	478	704	469	455	832	888	264	26.309	27.9453	29.5817	2.36049	2.46639	2.38767	3.23747	3.41932	2.09544	4.57622	4.69744	1.20409
ENSG00000174429	ABRA	2754	0	0	0	0	0	0	0	0	0	0	0	0	0	0	0	0	0	0	0	0	0
ENSG00000146386	ABRACL	1137	0	0	1	0	0	0	0	0	0	0	0	0	0	0	0.0550561	0	0	0	0	0	0
ENSG00000163322	ABRAXAS1	7699	63	26	86	83	21	97	61	42	57	3.70096	3.41132	3.12168	0.405466	0.25521	0.699246	0.621294	0.249214	0.727144	0.546134	0.361646	0.423172
ENSG00000165660	ABRAXAS2	2955	610	332	547	867	344	562	592	312	263	26.309	28.2674	30.2258	10.2287	8.4906	11.5877	16.9089	10.6363	10.9765	13.8092	6.99947	5.08715
ENSG00000146109	ABT1	2943	471	279	1051	392	355	801	304	256	321	17.7002	20.5193	23.3383	7.93011	7.16427	22.3552	7.67625	11.0211	15.7082	7.12012	5.76658	6.23435
ENSG00000250496	ABT1P1	821	0	0	0	0	0	0	0	0	0	0	0	0	0	0	0	0	0	0	0	0	0
ENSG00000114626	ABTB1	6155	1001	549	650	1371	653	604	1258	835	581	45.377	47.4885	49.6001	8.0585	6.74066	6.61076	12.837	9.69333	5.66359	14.0882	8.99346	5.39541
ENSG00000166016	ABTB2	4976	1028	515	1115	1246	647	861	2285	1203	562	36.2855	43.6117	50.9379	10.2367	7.82141	14.0269	14.4308	11.8799	9.98633	31.6526	16.027	6.45554
ENSG00000260246	AC000032.1	491	3	0	0	0	0	0	0	0	1	0.643645	0.396148	0.148652	0.302753	0	0	0	0	0	0	0	0.116411
ENSG00000282816	AC000035.1	343	0	0	0	0	0	0	0	0	0	0	0	0	0	0	0	0	0	0	0	0	0
ENSG00000225929	AC000036.1	2030	0	0	0	0	0	0	0	0	0	0	0	0	0	0	0	0	0	0	0	0	0
ENSG00000242156	AC000041.1	175	0	0	0	0	0	0	0	0	0	0	0	0	0	0	0	0	0	0	0	0	0
ENSG00000223665	AC000058.1	536	0	0	0	0	0	0	0	0	0	0	0	0	0	0	0	0	0	0	0	0	0
ENSG00000083622	AC000061.1	376	0	0	0	0	0	0	0	0	0	0	0	0	0	0	0	0	0	0	0	0	0
ENSG00000225007	AC000067.1	287	0	0	0	0	0	0	0	0	0	0	0	0	0	0	0	0	0	0	0	0	0
ENSG00000185065	AC000068.1	2097	26	14	18	33	2	19	28	11	7	1.20683	1.24757	1.28831	0.61436	0.504531	0.537329	0.90692	0.0871403	0.522924	0.920372	0.347746	0.190799
ENSG00000273212	AC000068.2	460	7	9	1	10	3	1	6	4	1	0.643645	0.495249	0.346854	0.75403	1.47857	0.136084	1.25284	0.595869	0.125466	0.899078	0.576462	0.124256
ENSG00000273300	AC000068.3	427	0	0	0	0	0	0	0	0	0	0	0	0	0	0	0	0	0	0	0	0	0
ENSG00000230485	AC000077.1	953	0	0	0	0	0	0	0	0	0	0	0	0	0	0	0	0	0	0	0	0	0
ENSG00000232926	AC000078.1	682	0	0	0	0	0	0	0	0	0	0	0	0	0	0	0	0	0	0	0	0	0
ENSG00000230194	AC000081.1	297	0	0	0	0	0	0	0	0	0	0	0	0	0	0	0	0	0	0	0	0	0
ENSG00000235776	AC000089.1	801	0	0	0	0	0	0	0	0	0	0	0	0	0	0	0	0	0	0	0	0	0
ENSG00000284874	AC000093.1	4669	0	0	0	0	0	0	0	0	0	0	0	0	0	0	0	0	0	0	0	0	0
ENSG00000270393	AC000095.1	874	0	0	0	0	0	0	0	0	0	0	0	0	0	0	0	0	0	0	0	0	0
ENSG00000283366	AC000095.2	154	0	0	0	0	0	0	0	0	0	0	0	0	0	0	0	0	0	0	0	0	0
ENSG00000236340	AC000099.1	1918	0	0	0	0	0	0	0	0	0	0	0	0	0	0	0	0	0	0	0	0	0
ENSG00000234001	AC000111.1	210	0	0	0	0	0	0	0	0	0	0	0	0	0	0	0	0	0	0	0	0	0
ENSG00000237974	AC000111.2	193	0	0	0	0	0	0	0	0	0	0	0	0	0	0	0	0	0	0	0	0	0
ENSG00000243107	AC000120.1	1589	0	0	0	0	0	0	0	0	0	0	0	0	0	0	0	0	0	0	0	0	0
ENSG00000224138	AC000123.1	516	4	7	0	2	0	0	0	0	0	0.160911	0.179557	0.198202	0.384113	1.02519	0	0.223375	0	0	0	0	0
ENSG00000279265	AC000123.2	461	0	0	0	0	0	0	1	0	0	0	0	0	0	0	0	0	0	0	0.149521	0	0
ENSG00000280347	AC000123.3	4975	9	0	3	6	0	0	6	6	0	0.402278	0.424117	0.445955	0.0896392	0	0.037748	0.0695043	0	0	0.0831308	0.0799515	0
ENSG00000226770	AC000124.1	957	0	0	0	0	0	0	0	0	0	0	0	0	0	0	0	0	0	0	0	0	0
ENSG00000230820	AC000362.1	425	0	0	0	0	0	0	0	0	0	0	0	0	0	0	0	0	0	0	0	0	0
ENSG00000224981	AC000367.1	1766	0	0	0	0	0	0	0	0	0	0	0	0	0	0	0	0	0	0	0	0	0
ENSG00000241921	AC000372.1	646	0	0	0	0	0	0	0	0	0	0	0	0	0	0	0	0	0	0	0	0	0
ENSG00000227249	AC000374.1	1745	0	0	0	0	0	0	0	0	0	0	0	0	0	0	0	0	0	0	0	0	0
ENSG00000278727	AC000403.1	3585	0	0	0	0	2	0	0	0	0	0	0	0	0	0	0	0	0.0509716	0	0	0	0
ENSG00000274898	AC001226.1	539	0	0	0	0	0	0	0	0	0	0	0	0	0	0	0	0	0	0	0	0	0
ENSG00000283208	AC001226.2	6145	0	0	0	2	0	0	1	0	0	0.160911	0.0804556	0	0	0	0	0.0187569	0	0	0.0112171	0	0
ENSG00000272330	AC002044.1	158	1	1	2	0	0	0	0	0	0	0	0.0247753	0.0495505	0.313611	0.478301	0.79239	0	0	0	0	0	0
ENSG00000279591	AC002044.2	970	1	0	0	2	0	1	0	0	0	0	0.0247753	0.0495505	0.051083	0	0	0.118826	0	0.0594992	0	0	0
ENSG00000280092	AC002044.3	541	0	0	0	0	0	0	0	0	0	0	0	0	0	0	0	0	0	0	0	0	0
ENSG00000213683	AC002056.1	760	0	0	0	0	0	0	0	0	0	0	0	0	0	0	0	0	0	0	0	0	0
ENSG00000254499	AC002056.2	284	1	0	0	3	0	0	1	0	0	0	0.0247753	0.0495505	0.174474	0	0	0.608775	0	0	0.242709	0	0
ENSG00000273216	AC002059.1	477	1	0	0	3	0	0	1	0	0	0.0804556	0.0650031	0.0495505	0.10388	0	0	0.362457	0	0	0.144506	0	0
ENSG00000225498	AC002064.1	733	0	0	0	0	0	0	0	0	0	0	0	0	0	0	0	0	0	0	0	0	0
ENSG00000234459	AC002064.2	289	7	0	0	1	0	0	2	0	0	0.241367	0.29411	0.346854	1.20019	0	0	0.199414	0	0	0.477019	0	0
ENSG00000280440	AC002064.3	346	0	0	0	0	0	0	0	0	0	0	0	0	0	0	0	0	0	0	0	0	0
ENSG00000237813	AC002066.1	1420	3	0	2	10	2	6	13	0	3	0.160911	0.154781	0.148652	0.104684	0	0.0881674	0.40585	0.128685	0.243863	0.631043	0	0.120756
ENSG00000235639	AC002069.1	1159	0	0	0	0	0	0	0	0	0	0	0	0	0	0	0	0	0	0	0	0	0
ENSG00000270812	AC002069.2	883	0	0	0	0	0	0	0	0	0	0	0	0	0	0	0	0	0	0	0	0	0
ENSG00000248636	AC002070.1	1469	0	0	0	0	0	0	0	0	0	0	0	0	0	0	0	0	0	0	0	0	0
ENSG00000285090	AC002074.1	1095	0	0	0	2	0	0	1	0	0	0	0	0	0	0	0	0.105261	0	0	0.0629491	0	0
ENSG00000225898	AC002075.1	676	0	0	0	0	0	0	0	0	0	0	0	0	0	0	0	0	0	0	0	0	0
ENSG00000237729	AC002075.2	252	0	0	0	0	0	0	0	0	0	0	0	0	0	0	0	0	0	0	0	0	0
ENSG00000234695	AC002076.1	527	0	0	0	0	0	0	0	0	0	0	0	0	0	0	0	0	0	0	0	0	0
ENSG00000278388	AC002076.2	122	0	0	0	0	0	0	0	0	0	0	0	0	0	0	0	0	0	0	0	0	0
ENSG00000279743	AC002090.1	2138	0	0	0	0	0	0	0	0	0	0	0	0	0	0	0	0	0	0	0	0	0
ENSG00000265975	AC002091.1	557	0	0	0	0	0	0	0	0	0	0	0	0	0	0	0	0	0	0	0	0	0
ENSG00000266389	AC002091.2	402	0	0	0	0	0	0	0	0	0	0	0	0	0	0	0	0	0	0	0	0	0
ENSG00000258924	AC002094.1	1050	1	0	0	1	0	0	0	0	0	0.0804556	0.0650031	0.0495505	0.047191	0	0	0.0548863	0	0	0	0	0
ENSG00000265618	AC002094.2	1121	0	0	0	0	0	0	0	0	0	0	0	0	0	0	0	0	0	0	0	0	0
ENSG00000273171	AC002094.3	851	0	0	0	0	0	0	0	0	0	0	0	0	0	0	0	0	0	0	0	0	0
ENSG00000277450	AC002094.4	307	3	0	0	2	0	0	0	0	0	0.0804556	0.114554	0.148652	0.484207	0	0	0.375444	0	0	0	0	0
ENSG00000279532	AC002094.5	629	8	0	1	6	0	0	2	0	0	0.160911	0.278658	0.396404	0.630213	0	0.0995212	0.549736	0	0	0.219171	0	0
ENSG00000261018	AC002101.1	1990	0	0	0	0	0	0	0	0	0	0	0	0	0	0	0	0	0	0	0	0	0
ENSG00000267626	AC002115.1	568	0	0	0	0	0	0	0	0	0	0	0	0	0	0	0	0	0	0	0	0	0
ENSG00000248101	AC002116.1	1130	0	0	0	0	0	0	0	0	0	0	0	0	0	0	0	0	0	0	0	0	0
ENSG00000267698	AC002116.2	802	2	0	2	0	0	2	4	0	1	0	0.0495505	0.0991011	0.123567	0	0.156107	0	0	0.143926	0.343787	0	0.0712692
ENSG00000227979	AC002127.1	225	0	0	0	0	0	0	0	0	0	0	0	0	0	0	0	0	0	0	0	0	0
ENSG00000233420	AC002127.2	4119	0	3	0	0	3	0	0	0	0	0	0	0	0	0.0550411	0	0	0.0665453	0	0	0	0
ENSG00000268947	AC002128.1	1016	0	0	1	1	0	0	0	0	0	0	0	0	0	0	0.061613	0.0567231	0	0	0	0	0
ENSG00000271366	AC002128.2	618	0	0	0	0	0	0	0	0	0	0	0	0	0	0	0	0	0	0	0	0	0
ENSG00000259242	AC002306.1	937	2	0	0	3	0	1	2	0	0	0.0804556	0.0897784	0.0991011	0.105764	0	0	0.184517	0	0.0615947	0.147128	0	0
ENSG00000235560	AC002310.1	1832	40	0	34	76	16	19	32	10	11	5.79281	3.88741	1.98202	1.08189	0	1.16177	2.39079	0.797962	0.598565	1.20401	0.361862	0.343197
ENSG00000239791	AC002310.2	2129	4	0	0	3	0	0	4	0	0	0.241367	0.219785	0.198202	0.0930964	0	0	0.0812081	0	0	0.129506	0	0
ENSG00000260494	AC002310.3	723	0	0	0	0	0	0	0	0	0	0	0	0	0	0	0	0	0	0	0	0	0
ENSG00000261459	AC002310.5	1515	0	0	0	0	0	0	0	0	0	0	0	0	0	0	0	0	0	0	0	0	0
ENSG00000278922	AC002310.6	1377	35	6	36	36	0	24	26	19	8	2.25276	1.99351	1.73427	1.25945	0.329288	1.63657	1.50668	0	1.00591	1.3015	0.91472	0.332072
ENSG00000261433	AC002347.1	541	2	0	0	2	0	1	0	1	0	0.160911	0.130006	0.0991011	0.183181	0	0	0.213052	0	0.106681	0	0.122538	0
ENSG00000263388	AC002347.2	171	0	0	0	0	0	0	0	0	0	0	0	0	0	0	0	0	0	0	0	0	0
ENSG00000278993	AC002350.1	1828	32	5	5	18	3	7	4	1	1	2.09185	1.83873	1.58562	0.867405	0.206705	0.171222	0.567479	0.149945	0.221007	0.15083	0.0362654	0.031268
ENSG00000258240	AC002351.1	2489	0	0	0	0	0	0	0	0	0	0	0	0	0	0	0	0	0	0	0	0	0
ENSG00000232392	AC002366.1	1190	0	0	0	0	0	0	0	0	0	0	0	0	0	0	0	0	0	0	0	0	0
ENSG00000226436	AC002367.1	405	0	0	0	0	0	0	0	0	0	0	0	0	0	0	0	0	0	0	0	0	0
ENSG00000237741	AC002368.1	388	0	0	0	0	0	0	0	0	0	0	0	0	0	0	0	0	0	0	0	0	0
ENSG00000257268	AC002375.1	581	0	0	0	0	0	0	0	0	0	0	0	0	0	0	0	0	0	0	0	0	0
ENSG00000225676	AC002378.1	2210	0	1	0	0	0	0	0	0	0	0	0	0	0	0.0341952	0	0	0	0	0	0	0
ENSG00000228341	AC002381.1	280	0	0	0	0	0	0	0	0	0	0	0	0	0	0	0	0	0	0	0	0	0
ENSG00000227863	AC002383.1	2007	0	0	0	0	0	0	0	0	0	0	0	0	0	0	0	0	0	0	0	0	0
ENSG00000230941	AC002386.1	398	0	0	0	0	0	0	0	0	0	0	0	0	0	0	0	0	0	0	0	0	0
ENSG00000267049	AC002398.1	427	0	0	0	0	0	0	0	0	0	0	0	0	0	0	0	0	0	0	0	0	0
ENSG00000267328	AC002398.2	660	0	0	0	0	0	0	0	0	0	0	0	0	0	0	0	0	0	0	0	0	0
ENSG00000261528	AC002400.1	726	0	0	0	0	0	0	0	0	0	0	0	0	0	0	0	0	0	0	0	0	0
ENSG00000236472	AC002401.1	468	0	0	1	0	0	0	0	0	0	0	0	0	0	0	0.133758	0	0	0	0	0	0
ENSG00000250282	AC002401.2	430	0	0	1	0	0	1	0	0	0	0.0804556	0.0402278	0	0	0	0.145579	0	0	0.134219	0	0	0
ENSG00000275025	AC002401.3	440	1	0	0	0	0	0	1	0	0	0	0.0247753	0.0495505	0.112615	0	0	0	0	0	0.156658	0	0
ENSG00000276851	AC002401.4	583	2	0	0	0	0	0	0	3	0	0.241367	0.170234	0.0991011	0.169985	0	0	0	0	0	0	0.341131	0
ENSG00000283638	AC002407.1	3863	0	0	0	0	0	0	0	0	0	0	0	0	0	0	0	0	0	0	0	0	0
ENSG00000253927	AC002428.1	771	0	0	0	0	0	0	0	0	0	0	0	0	0	0	0	0	0	0	0	0	0
ENSG00000254239	AC002428.2	414	0	0	0	0	0	0	0	0	0	0	0	0	0	0	0	0	0	0	0	0	0
ENSG00000231153	AC002429.1	148	0	0	0	0	0	0	0	0	0	0	0	0	0	0	0	0	0	0	0	0	0
ENSG00000236197	AC002429.2	4143	0	0	0	0	0	0	0	0	0	0	0	0	0	0	0	0	0	0	0	0	0
ENSG00000231170	AC002451.1	6742	10	0	4	11	0	2	1	0	4	0.56319	0.529347	0.495505	0.0734953	0	0.0371396	0.0940281	0	0.0171208	0.0102239	0	0.0339115
ENSG00000279525	AC002451.2	2398	0	0	0	0	0	0	0	1	1	0	0	0	0	0	0	0	0	0	0	0.0276452	0.0238357
ENSG00000237819	AC002454.1	1053	7	0	0	2	0	0	5	0	0	0.241367	0.29411	0.346854	0.329396	0	0	0.10946	0	0	0.3273	0	0
ENSG00000223969	AC002456.1	4487	0	0	0	0	0	0	0	2	0	0	0	0	0	0	0	0	0	0	0	0.029549	0
ENSG00000251154	AC002456.2	783	0	0	0	0	0	0	0	0	0	0	0	0	0	0	0	0	0	0	0	0	0
ENSG00000249317	AC002460.1	516	0	0	0	0	4	0	0	0	0	0	0	0	0	0	0	0	0.708269	0	0	0	0
ENSG00000223646	AC002463.1	5132	0	5	0	1	0	0	0	1	0	0.241367	0.120683	0	0	0.0736277	0	0.0112297	0	0	0	0.0129176	0
ENSG00000260188	AC002464.1	1530	0	0	0	1	0	0	0	0	0	0	0	0	0	0	0	0.0376671	0	0	0	0	0
ENSG00000241764	AC002467.1	4013	14	9	19	23	14	32	22	18	33	1.36775	1.03073	0.693707	0.172865	0.169485	0.296381	0.330303	0.318747	0.460218	0.377883	0.297353	0.470025
ENSG00000272829	AC002470.1	883	101	68	94	94	34	64	59	82	50	3.54005	4.27233	5.0046	5.66773	5.81978	6.66397	6.13509	3.51808	4.18314	4.6057	6.15632	3.23657
ENSG00000285314	AC002470.2	3442	0	0	1	0	0	0	0	0	0	0	0	0	0	0	0.0181868	0	0	0	0	0	0
ENSG00000226872	AC002472.1	714	0	0	0	0	0	0	0	0	0	0	0	0	0	0	0	0	0	0	0	0	0
ENSG00000284060	AC002472.2	958	0	0	0	0	0	0	0	0	0	0	0	0	0	0	0	0	0	0	0	0	0
ENSG00000284130	AC002472.3	2122	0	0	1	0	0	0	0	0	0	0	0	0	0	0	0.0294999	0	0	0	0	0	0
ENSG00000284665	AC002472.4	272	0	0	0	0	0	0	0	0	0	0	0	0	0	0	0	0	0	0	0	0	0
ENSG00000232759	AC002480.2	2432	4	0	1	5	4	4	4	0	1	0.321823	0.260012	0.198202	0.0814976	0	0.0257396	0.118484	0.150274	0.0949248	0.113371	0	0.0235024
ENSG00000232949	AC002480.3	2141	4	0	4	9	0	3	0	0	0	0.724101	0.461151	0.198202	0.0925746	0	0.116952	0.242259	0	0.0808701	0	0	0
ENSG00000223866	AC002486.1	391	0	0	0	0	0	0	0	0	0	0	0	0	0	0	0	0	0	0	0	0	0
ENSG00000231525	AC002486.2	590	0	0	0	0	0	0	0	0	0	0	0	0	0	0	0	0	0	0	0	0	0
ENSG00000270425	AC002487.1	994	0	0	0	0	0	0	0	0	0	0	0	0	0	0	0	0	0	0	0	0	0
ENSG00000214111	AC002504.1	691	0	0	0	0	0	0	0	0	0	0	0	0	0	0	0	0	0	0	0	0	0
ENSG00000232680	AC002511.1	1000	0	0	0	0	0	0	0	1	0	0	0	0	0	0	0	0	0	0	0	0.0662931	0
ENSG00000233214	AC002511.2	450	0	0	0	0	0	0	0	0	0	0	0	0	0	0	0	0	0	0	0	0	0
ENSG00000283479	AC002511.3	420	0	0	0	0	0	0	0	0	0	0	0	0	0	0	0	0	0	0	0	0	0
ENSG00000259810	AC002519.1	2792	0	0	0	0	0	0	0	0	0	0	0	0	0	0	0	0	0	0	0	0	0
ENSG00000261457	AC002519.2	1458	0	0	0	0	0	0	0	0	0	0	0	0	0	0	0	0	0	0	0	0	0
ENSG00000233247	AC002524.1	547	0	0	0	0	0	0	0	0	0	0	0	0	0	0	0	0	0	0	0	0	0
ENSG00000279314	AC002525.1	1622	1	1	0	1	0	0	0	0	0	0	0.0247753	0.0495505	0.030549	0.0465916	0	0.0355306	0	0	0	0	0
ENSG00000279067	AC002540.1	1349	0	0	0	3	0	0	1	0	0	0	0	0	0	0	0	0.128163	0	0	0.0510966	0	0
ENSG00000227532	AC002542.1	193	0	0	0	0	0	0	0	0	0	0	0	0	0	0	0	0	0	0	0	0	0
ENSG00000235945	AC002543.1	1954	0	0	0	0	0	0	0	0	0	0	0	0	0	0	0	0	0	0	0	0	0
ENSG00000267184	AC002545.1	181	0	0	0	0	0	0	0	0	0	0	0	0	0	0	0	0	0	0	0	0	0
ENSG00000267653	AC002546.1	584	0	1	0	0	2	0	0	0	0	0	0	0	0	0.129403	0	0	0.312899	0	0	0	0
ENSG00000261312	AC002550.1	1379	1	0	0	0	0	0	0	0	0	0	0.0247753	0.0495505	0.0359322	0	0	0	0	0	0	0	0
ENSG00000276571	AC002550.2	394	2	0	0	1	1	0	2	0	0	0.804556	0.451829	0.0991011	0.251526	0	0	0.146271	0.231895	0	0.349895	0	0
ENSG00000261736	AC002551.1	592	0	0	0	0	0	0	0	0	0	0	0	0	0	0	0	0	0	0	0	0	0
ENSG00000227782	AC002553.1	802	0	0	0	0	0	0	0	0	0	0	0	0	0	0	0	0	0	0	0	0	0
ENSG00000275413	AC002553.2	331	2	0	0	0	0	0	0	0	0	0	0.0495505	0.0991011	0.299399	0	0	0	0	0	0	0	0
ENSG00000239291	AC002558.1	803	0	0	0	0	0	0	0	0	0	0	0	0	0	0	0	0	0	0	0	0	0
ENSG00000261872	AC002558.2	673	1	0	0	1	0	0	0	0	0	0	0.0247753	0.0495505	0.0736264	0	0	0.0856325	0	0	0	0	0
ENSG00000262265	AC002558.3	1873	13	6	1	3	1	0	3	3	0	0.804556	0.724357	0.644157	0.343917	0.242087	0.0334217	0.0923075	0.0487809	0	0.110405	0.106182	0
ENSG00000255692	AC002563.1	451	0	0	0	0	0	0	0	0	0	0	0	0	0	0	0	0	0	0	0	0	0
ENSG00000267005	AC002984.1	448	0	0	0	0	0	0	0	0	0	0	0	0	0	0	0	0	0	0	0	0	0
ENSG00000268193	AC002985.1	685	0	0	1	4	0	1	0	0	0	0	0	0	0	0	0.0913851	0.336529	0	0.0842544	0	0	0
ENSG00000257767	AC002996.1	784	2	0	1	2	0	1	1	0	0	0	0.0495505	0.0991011	0.126404	0	0.0798454	0.147017	0	0.0736151	0.08792	0	0
ENSG00000235461	AC003001.1	1480	0	0	0	0	0	0	0	0	0	0	0	0	0	0	0	0	0	0	0	0	0
ENSG00000276391	AC003001.2	831	0	0	0	0	0	0	0	0	0	0	0	0	0	0	0	0	0	0	0	0	0
ENSG00000268133	AC003002.1	456	0	0	0	0	0	0	0	0	0	0	0	0	0	0	0	0	0	0	0	0	0
ENSG00000268533	AC003002.2	521	0	0	0	0	0	0	0	0	0	0	0	0	0	0	0	0	0	0	0	0	0
ENSG00000269533	AC003002.3	1210	0	0	0	1	0	1	2	0	0	0.160911	0.0804556	0	0	0	0	0.0476286	0	0.0476977	0.113933	0	0
ENSG00000268107	AC003005.1	2258	2	0	1	1	0	2	1	0	0	0	0.0495505	0.0991011	0.0438889	0	0.0277231	0.0255229	0	0.0511198	0.0305267	0	0
ENSG00000268266	AC003005.2	664	0	0	0	1	0	0	0	0	0	0	0	0	0	0	0	0.0867932	0	0	0	0	0
ENSG00000269026	AC003006.1	833	0	0	0	0	0	0	0	0	0	0	0	0	0	0	0	0	0	0	0	0	0
ENSG00000262011	AC003009.1	686	0	0	0	0	0	0	0	0	0	0	0	0	0	0	0	0	0	0	0	0	0
ENSG00000212663	AC003035.1	544	1	0	2	2	0	0	3	0	0	0	0.0247753	0.0495505	0.0910855	0	0.230143	0.211877	0	0	0.380125	0	0
ENSG00000233535	AC003035.2	696	0	0	0	0	0	0	0	0	0	0	0	0	0	0	0	0	0	0	0	0	0
ENSG00000267211	AC003043.1	337	11	0	0	4	0	0	3	2	4	0.482734	0.513895	0.545056	1.61738	0	0	0.684043	0	0	0.613614	0.393431	0.678432
ENSG00000285486	AC003043.2	4061	0	5	0	0	0	0	0	0	0	0	0	0	0	0.0930454	0	0	0	0	0	0	0
ENSG00000214684	AC003045.1	713	0	0	0	0	0	0	0	0	0	0	0	0	0	0	0	0	0	0	0	0	0
ENSG00000267344	AC003070.1	457	0	0	0	0	0	0	0	0	0	0	0	0	0	0	0	0	0	0	0	0	0
ENSG00000267446	AC003070.2	386	2	4	0	4	0	5	4	0	0	0.0804556	0.0897784	0.0991011	0.256739	0.783124	0	0.597209	0	0.747594	0.714293	0	0
ENSG00000225971	AC003071.1	789	0	0	0	0	0	0	0	0	0	0	0	0	0	0	0	0	0	0	0	0	0
ENSG00000226573	AC003071.2	315	0	0	0	0	0	0	0	0	0	0	0	0	0	0	0	0	0	0	0	0	0
ENSG00000250318	AC003072.1	612	0	0	0	0	0	0	0	0	0	0	0	0	0	0	0	0	0	0	0	0	0
ENSG00000234358	AC003080.1	767	0	0	0	0	0	0	0	0	0	0	0	0	0	0	0	0	0	0	0	0	0
ENSG00000234826	AC003084.1	435	0	0	0	0	0	0	0	0	0	0.160911	0.0804556	0	0	0	0	0	0	0	0	0	0
ENSG00000227930	AC003087.1	499	0	0	0	0	0	0	0	0	0	0	0	0	0	0	0	0	0	0	0	0	0
ENSG00000236453	AC003092.1	1064	0	1	0	0	0	0	0	2	0	0	0	0	0	0.0710258	0	0	0	0	0	0.124611	0
ENSG00000236938	AC003092.2	446	0	0	0	0	0	0	0	0	0	0	0	0	0	0	0	0	0	0	0	0	0
ENSG00000267604	AC003098.1	494	0	0	0	0	0	0	0	0	0	0	0	0	0	0	0	0	0	0	0	0	0
ENSG00000228768	AC003101.1	459	0	0	0	0	0	0	0	0	0	0	0	0	0	0	0	0	0	0	0	0	0
ENSG00000278546	AC003101.2	442	12	15	5	19	10	6	8	4	0	0.885012	0.739809	0.594606	1.34526	2.56464	0.708131	2.47734	2.06712	0.783452	1.24759	0.599938	0
ENSG00000278977	AC003101.3	768	0	0	0	0	0	0	0	0	0	0	0	0	0	0	0	0	0	0	0	0	0
ENSG00000260793	AC003102.1	2044	9	0	11	7	1	12	6	13	6	0.402278	0.424117	0.445955	0.218178	0	0.336882	0.197365	0.0446999	0.338831	0.202337	0.421629	0.167783
ENSG00000237994	AC003659.1	465	0	0	0	0	0	0	0	0	0	0	0	0	0	0	0	0	0	0	0	0	0
ENSG00000227042	AC003666.1	611	0	0	0	0	0	0	0	0	0	0	0	0	0	0	0	0	0	0	0	0	0
ENSG00000237539	AC003669.1	611	0	0	0	0	0	0	0	0	0	0	0	0	0	0	0	0	0	0	0	0	0
ENSG00000279159	AC003681.1	49287	24	15	10	27	5	6	24	15	2	1.4482	1.31871	1.18921	0.0241283	0.0229994	0.0127009	0.0315708	0.00926884	0.0070259	0.0335647	0.0201756	0.00231939
ENSG00000268392	AC003682.1	462	0	0	0	0	0	0	0	0	0	0	0	0	0	0	0	0	0	0	0	0	0
ENSG00000228543	AC003684.1	1715	0	0	0	0	0	0	0	0	0	0	0	0	0	0	0	0	0	0	0	0	0
ENSG00000229012	AC003685.1	466	0	0	0	0	0	0	0	0	0	0	0	0	0	0	0	0	0	0	0	0	0
ENSG00000231619	AC003685.2	395	0	0	0	0	0	0	0	0	0	0	0	0	0	0	0	0	0	0	0	0	0
ENSG00000257807	AC003686.1	1034	0	0	0	0	0	0	0	0	0	0	0	0	0	0	0	0	0	0	0	0	0
ENSG00000264598	AC003687.1	427	0	0	0	0	4	0	0	0	0	0	0	0	0	0	0	0	0.855894	0	0	0	0
ENSG00000262302	AC003688.1	489	0	0	0	0	0	0	0	0	0	0	0	0	0	0	0	0	0	0	0	0	0
ENSG00000263342	AC003688.2	415	0	0	0	0	0	0	0	0	0	0	0	0	0	0	0	0	0	0	0	0	0
ENSG00000268564	AC003956.1	356	0	1	0	0	0	0	0	0	0	0.0804556	0.0402278	0	0	0.212279	0	0	0	0	0	0	0
ENSG00000279825	AC003957.1	2673	1	0	0	2	0	0	2	1	0	0.0804556	0.0650031	0.0495505	0.0185374	0	0	0.0431206	0	0	0.0515745	0.024801	0
ENSG00000108516	AC003958.1	421	0	0	0	0	0	0	0	0	0	0	0	0	0	0	0	0	0	0	0	0	0
ENSG00000234859	AC003958.2	4067	0	0	0	0	0	0	0	0	0	0	0	0	0	0	0	0	0	0	0	0	0
ENSG00000263280	AC003965.1	1323	9	0	5	27	0	8	8	4	2	0.885012	0.665483	0.445955	0.337078	0	0.236579	1.17614	0	0.34899	0.416806	0.200433	0.0864065
ENSG00000263325	AC003965.2	265	0	0	0	0	0	0	0	0	0	0	0	0	0	0	0	0	0	0	0	0	0
ENSG00000269504	AC003973.2	5976	0	0	0	0	0	0	0	0	0	0	0	0	0	0	0	0	0	0	0	0	0
ENSG00000279377	AC003973.3	2822	0	0	0	0	0	0	0	0	0	0	0	0	0	0	0	0	0	0	0	0	0
ENSG00000197462	AC003975.1	837	0	0	0	0	0	0	0	0	0	0	0	0	0	0	0	0	0	0	0	0	0
ENSG00000256695	AC003982.1	410	0	4	0	0	0	0	0	0	0	0	0	0	0	0.737283	0	0	0	0	0	0	0
ENSG00000235139	AC003984.1	4276	0	0	0	0	0	0	0	0	0	0	0	0	0	0	0	0	0	0	0	0	0
ENSG00000233824	AC003985.1	640	0	0	0	0	0	0	0	0	0	0	0	0	0	0	0	0	0	0	0	0	0
ENSG00000260951	AC003985.2	2429	0	0	0	0	0	0	0	0	0	0	0	0	0	0	0	0	0	0	0	0	0
ENSG00000229533	AC003986.1	1526	0	0	0	0	0	0	0	0	0	0	0	0	0	0	0	0	0	0	0	0	0
ENSG00000232821	AC003986.2	1711	0	0	0	0	0	0	0	2	0	0	0	0	0	0	0	0	0	0	0	0.0774905	0
ENSG00000236536	AC003986.3	1028	0	0	0	0	2	0	0	0	0	0	0	0	0	0	0	0	0.177756	0	0	0	0
ENSG00000234223	AC003988.1	578	0	0	0	0	0	0	0	0	0	0	0	0	0	0	0	0	0	0	0	0	0
ENSG00000227948	AC003989.1	565	0	0	0	0	0	0	0	0	0	0	0	0	0	0	0	0	0	0	0	0	0
ENSG00000243621	AC003989.2	169	0	0	0	0	0	0	0	0	0	0	0	0	0	0	0	0	0	0	0	0	0
ENSG00000228113	AC003991.1	4838	0	0	0	0	0	0	1	0	0	0	0	0	0	0	0	0	0	0	0.0142475	0	0
ENSG00000254003	AC003991.2	576	0	0	0	0	0	2	1	0	0	0.160911	0.0804556	0	0	0	0	0	0	0.200397	0.119669	0	0
ENSG00000282859	AC003992.1	557	0	0	0	1	0	0	0	0	0	0	0	0	0	0	0	0.103466	0	0	0	0	0
ENSG00000237903	AC004000.1	433	1	0	0	0	0	0	1	0	0	0	0.0247753	0.0495505	0.114435	0	0	0	0	0	0.15919	0	0
ENSG00000270317	AC004004.1	250	0	0	0	0	0	0	0	0	0	0	0	0	0	0	0	0	0	0	0	0	0
ENSG00000228711	AC004006.1	377	0	0	0	0	0	0	0	0	0	0	0	0	0	0	0	0	0	0	0	0	0
ENSG00000224322	AC004009.1	1323	0	0	0	0	3	0	0	2	0	0	0	0	0	0	0	0	0.207181	0	0	0.100216	0
ENSG00000279429	AC004009.2	728	0	0	0	0	0	0	0	0	0	0	0	0	0	0	0	0	0	0	0	0	0
ENSG00000279655	AC004009.3	645	0	0	0	0	0	0	0	0	0	0	0	0	0	0	0	0	0	0	0	0	0
ENSG00000233942	AC004012.1	534	5	7	3	4	0	1	0	3	0	0.160911	0.204332	0.247753	0.463956	0.990638	0.351679	0.43169	0	0.108079	0	0.372433	0
ENSG00000229603	AC004014.1	538	0	0	0	0	0	0	0	0	0	0	0	0	0	0	0	0	0	0	0	0	0
ENSG00000279043	AC004014.2	5122	0	0	0	0	0	0	0	6	0	0	0	0	0	0	0	0	0	0	0	0.0776569	0
ENSG00000228751	AC004022.1	1066	0	0	0	0	0	0	0	0	0	0	0	0	0	0	0	0	0	0	0	0	0
ENSG00000237160	AC004022.2	193	0	0	0	0	0	0	0	0	0	0	0	0	0	0	0	0	0	0	0	0	0
ENSG00000261462	AC004023.1	1744	0	0	0	0	0	1	0	0	0	0	0	0	0	0	0	0	0	0.033093	0	0	0
ENSG00000257624	AC004024.1	247	0	0	0	0	0	0	0	0	0	0.0804556	0.0402278	0	0	0	0	0	0	0	0	0	0
ENSG00000262482	AC004034.1	510	2	5	3	3	3	0	2	0	0	0.160911	0.130006	0.0991011	0.194316	0.740897	0.368228	0.339004	0.537451	0	0.270311	0	0
ENSG00000230612	AC004039.1	1789	0	0	0	0	0	0	0	1	0	0	0	0	0	0	0	0	0	0	0	0.037056	0
ENSG00000251170	AC004052.1	1632	0	0	0	0	0	0	0	0	0	0	0	0	0	0	0	0	0	0	0	0	0
ENSG00000248242	AC004053.1	575	0	0	0	0	0	0	0	0	0	0	0	0	0	0	0	0	0	0	0	0	0
ENSG00000248984	AC004054.1	270	0	0	0	0	0	1	0	0	0	0	0	0	0	0	0	0	0	0.213757	0	0	0
ENSG00000196656	AC004057.1	498	0	0	0	0	0	0	0	0	0	0	0	0	0	0	0	0	0	0	0	0	0
ENSG00000251312	AC004062.1	645	0	0	0	0	0	0	0	0	0	0	0	0	0	0	0	0	0	0	0	0	0
ENSG00000250670	AC004063.1	547	0	0	0	0	0	0	0	0	0	0	0	0	0	0	0	0	0	0	0	0	0
ENSG00000216425	AC004066.1	802	0	0	0	0	0	0	0	0	0	0	0	0	0	0	0	0	0	0	0	0	0
ENSG00000250522	AC004066.2	572	0	0	0	0	0	0	0	0	0	0	0	0	0	0	0	0	0	0	0	0	0
ENSG00000273447	AC004067.1	700	1	1	0	0	0	0	0	0	0	0	0.0247753	0.0495505	0.0707865	0.107959	0	0	0	0	0	0	0
ENSG00000251259	AC004069.1	549	12	3	9	5	0	6	6	4	8	0.402278	0.498442	0.594606	1.08307	0.412959	1.02621	0.524869	0	0.630757	0.753326	0.48301	0.832902
ENSG00000251473	AC004069.2	1114	0	0	0	0	0	0	0	0	0	0	0	0	0	0	0	0	0	0	0	0	0
ENSG00000237014	AC004074.1	1063	0	0	0	0	0	0	0	0	0	0	0	0	0	0	0	0	0	0	0	0	0
ENSG00000268163	AC004076.1	1028	0	0	0	2	0	0	1	0	0	0.0804556	0.0402278	0	0	0	0	0.112122	0	0	0.0670519	0	0
ENSG00000276449	AC004076.2	3323	18	0	2	11	0	0	4	1	0	2.33321	1.61256	0.89191	0.268405	0	0.0376761	0.190773	0	0	0.0829724	0.0199498	0
ENSG00000253308	AC004080.1	757	0	0	0	1	0	0	0	0	0	0.0804556	0.0402278	0	0	0	0	0.0761303	0	0	0	0	0
ENSG00000253508	AC004080.2	556	114	19	19	157	6	9	98	16	9	6.99964	6.3242	5.64876	10.1596	2.58248	2.13917	16.2734	0.985971	0.934224	12.1494	1.90771	0.925218
ENSG00000257184	AC004080.3	765	0	0	0	0	0	0	0	0	0	0	0	0	0	0	0	0	0	0	0	0	0
ENSG00000270182	AC004080.4	633	1	0	0	0	0	1	1	0	0	0	0.0247753	0.0495505	0.0782789	0	0	0	0	0.0911758	0.108893	0	0
ENSG00000272801	AC004080.5	368	0	0	0	0	0	0	0	0	0	0	0	0	0	0	0	0	0	0	0	0	0
ENSG00000273433	AC004080.6	919	0	0	0	0	0	1	1	0	0	0	0	0	0	0	0	0	0	0.0628012	0.0750047	0	0
ENSG00000226851	AC004112.1	707	0	0	0	1	0	0	0	0	0	0.160911	0.0804556	0	0	0	0	0.0815144	0	0	0	0	0
ENSG00000213798	AC004129.1	796	0	0	0	0	0	0	0	0	0	0	0	0	0	0	0	0	0	0	0	0	0
ENSG00000234406	AC004129.2	287	0	0	0	0	0	0	0	0	0	0	0	0	0	0	0	0	0	0	0	0	0
ENSG00000271133	AC004130.1	940	21	20	25	34	24	28	24	10	40	0.804556	0.922559	1.04056	1.10698	1.6079	1.66486	2.08451	2.33277	1.71915	1.7599	0.705246	2.43225
ENSG00000267592	AC004134.1	225	0	0	0	0	0	0	0	0	0	0	0	0	0	0	0	0	0	0	0	0	0
ENSG00000263485	AC004147.1	299	0	0	0	0	0	0	0	0	0	0	0	0	0	0	0	0	0	0	0	0	0
ENSG00000263571	AC004147.2	4110	0	0	0	0	0	0	0	0	0	0	0	0	0	0	0	0	0	0	0	0	0
ENSG00000264791	AC004147.3	375	0	0	0	0	0	0	0	0	0	0	0	0	0	0	0	0	0	0	0	0	0
ENSG00000265356	AC004147.4	1844	0	0	0	0	0	0	0	0	0	0	0	0	0	0	0	0	0	0	0	0	0
ENSG00000265775	AC004147.5	536	0	0	0	0	0	0	0	0	0	0	0	0	0	0	0	0	0	0	0	0	0
ENSG00000262099	AC004148.1	398	0	0	0	0	0	0	0	0	0	0	0	0	0	0	0	0	0	0	0	0	0
ENSG00000263272	AC004148.2	1938	197	4	24	54	4	3	14	3	2	13.3556	11.5585	9.76146	5.03687	0.155978	0.775218	1.60581	0.188579	0.089341	0.497941	0.102621	0.0589865
ENSG00000267440	AC004149.1	1476	6	0	1	11	2	8	6	0	4	0.0804556	0.188879	0.297303	0.201425	0	0.0424111	0.429497	0.123803	0.312814	0.2802	0	0.154899
ENSG00000267666	AC004156.1	3319	7	0	1	19	2	2	4	1	2	0.241367	0.29411	0.346854	0.104505	0	0.0188607	0.329913	0.0550567	0.0347781	0.0830724	0.0199738	0.0344428
ENSG00000260664	AC004158.1	5568	0	9	0	0	0	0	0	3	0	0	0	0	0	0.122152	0	0	0	0	0	0.0357183	0
ENSG00000230333	AC004160.1	5660	0	0	0	0	5	0	0	0	0	0	0	0	0	0	0	0	0.0807126	0	0	0	0
ENSG00000230435	AC004160.2	563	0	0	0	0	0	0	0	0	0	0	0	0	0	0	0	0	0	0	0	0	0
ENSG00000257494	AC004217.1	751	0	0	0	0	0	0	0	0	0	0	0	0	0	0	0	0	0	0	0	0	0
ENSG00000257658	AC004217.2	878	0	0	0	0	0	0	0	0	0	0	0	0	0	0	0	0	0	0	0	0	0
ENSG00000267778	AC004221.1	844	8	0	5	15	2	3	15	0	0	1.20683	0.80162	0.396404	0.469673	0	0.370846	1.02424	0.216509	0.205146	1.22505	0	0
ENSG00000243423	AC004223.1	271	0	0	0	0	0	0	0	0	0	0	0	0	0	0	0	0	0	0	0	0	0
ENSG00000267457	AC004223.2	544	0	0	0	0	8	0	1	0	0	0	0	0	0	0	0	0	1.34363	0	0.126708	0	0
ENSG00000267618	AC004223.3	2002	0	0	0	0	0	0	0	0	0	0	0	0	0	0	0	0	0	0	0	0	0
ENSG00000273687	AC004223.4	332	10	0	0	7	0	0	9	3	0	0.321823	0.408664	0.495505	1.49249	0	0	1.2151	0	0	1.86857	0.599034	0
ENSG00000240311	AC004224.1	568	0	0	0	0	0	0	0	0	0	0	0	0	0	0	0	0	0	0	0	0	0
ENSG00000263212	AC004224.2	529	0	0	0	0	0	0	0	0	0	0	0	0	0	0	0	0	0	0	0	0	0
ENSG00000234477	AC004231.1	815	0	0	0	0	0	0	0	0	0	0	0	0	0	0	0	0	0	0	0	0	0
ENSG00000265359	AC004231.3	258	0	0	0	1	0	0	0	0	0	0	0	0	0	0	0	0.223375	0	0	0	0	0
ENSG00000262899	AC004232.2	821	0	0	0	0	0	0	0	0	0	0	0	0	0	0	0	0	0	0	0	0	0
ENSG00000279031	AC004232.3	525	0	0	0	0	0	0	0	0	0	0	0	0	0	0	0	0	0	0	0	0	0
ENSG00000262362	AC004233.1	608	0	0	0	0	0	0	0	3	0	0.160911	0.0804556	0	0	0	0	0	0	0	0	0.327104	0
ENSG00000272079	AC004233.3	1269	55	16	24	68	25	19	53	24	22	2.41367	2.56947	2.72528	2.14758	0.952832	1.1839	3.08817	1.79997	0.864122	2.87884	1.25377	0.990917
ENSG00000274367	AC004233.4	417	0	0	0	0	0	0	0	0	0	0	0	0	0	0	0	0	0	0	0	0	0
ENSG00000257433	AC004241.1	6463	4	0	1	6	0	0	4	0	0	0.402278	0.30024	0.198202	0.0306672	0	0.00968572	0.0535021	0	0	0.0426609	0	0
ENSG00000274902	AC004241.2	444	7	0	1	18	2	0	15	1	4	0.482734	0.414794	0.346854	0.781202	0	0.140988	2.33638	0.411561	0	2.32869	0.149309	0.514936
ENSG00000276390	AC004241.3	517	0	0	0	4	0	0	0	0	1	0	0	0	0	0	0	0.445885	0	0	0	0	0.110557
ENSG00000277173	AC004241.4	1120	1	0	2	3	0	0	0	0	0	0.160911	0.105231	0.0495505	0.0442415	0	0.111784	0.154368	0	0	0	0	0
ENSG00000280054	AC004241.5	2448	5	0	2	7	0	0	2	0	2	0	0.123876	0.247753	0.101206	0	0.0511428	0.164794	0	0	0.0563148	0	0.0466976
ENSG00000263990	AC004253.1	488	15	0	1	53	2	1	35	1	0	1.77002	1.25664	0.743258	1.52307	0	0.128276	6.25907	0.374453	0.118267	4.9437	0.135847	0
ENSG00000265046	AC004253.2	397	0	0	0	0	0	0	0	0	0	0	0	0	0	0	0	0	0	0	0	0	0
ENSG00000269635	AC004257.1	277	0	0	0	0	0	0	0	0	0	0	0	0	0	0	0	0	0	0	0	0	0
ENSG00000275936	AC004263.1	678	14	3	2	18	7	0	15	0	0	1.4482	1.07095	0.693707	1.02317	0.334387	0.184657	1.53002	0.943313	0	1.52498	0	0
ENSG00000268812	AC004264.1	794	11	0	2	18	0	0	18	0	3	0.724101	0.634578	0.545056	0.686468	0	0.15768	1.30649	0	0	1.56263	0	0.215962
ENSG00000279699	AC004264.2	1737	3	0	0	3	0	1	0	1	0	0.160911	0.154781	0.148652	0.0855795	0	0	0.0995348	0	0.0332264	0	0.0381653	0
ENSG00000260510	AC004381.1	351	0	0	0	0	0	0	0	0	0	0	0	0	0	0	0	0	0	0	0	0	0
ENSG00000283399	AC004381.2	1329	0	0	0	0	0	0	0	0	0	0	0	0	0	0	0	0	0	0	0	0	0
ENSG00000285303	AC004381.3	1288	0	0	0	0	0	0	0	0	0	0	0	0	0	0	0	0	0	0	0	0	0
ENSG00000226107	AC004383.1	289	0	0	0	0	0	0	0	0	0	0	0	0	0	0	0	0	0	0	0	0	0
ENSG00000213269	AC004386.1	761	0	0	0	0	0	0	0	0	0	0	0	0	0	0	0	0	0	0	0	0	0
ENSG00000226515	AC004386.2	148	0	0	0	0	0	0	0	0	0	0	0	0	0	0	0	0	0	0	0	0	0
ENSG00000266101	AC004408.1	573	0	0	0	1	0	0	1	0	0	0	0	0	0	0	0	0.100577	0	0	0.120295	0	0
ENSG00000280177	AC004408.2	2777	0	0	0	0	0	0	0	0	0	0	0	0	0	0	0	0	0	0	0	0	0
ENSG00000236414	AC004415.1	449	0	0	0	0	0	0	0	0	0	0	0	0	0	0	0	0	0	0	0	0	0
ENSG00000231477	AC004448.1	543	0	0	0	0	0	0	0	0	0	0	0	0	0	0	0	0	0	0	0	0	0
ENSG00000235979	AC004448.2	4834	1	0	0	0	0	1	0	0	0	0	0.0247753	0.0495505	0.0102504	0	0	0	0	0.0119392	0	0	0
ENSG00000265126	AC004448.3	567	0	0	0	0	0	0	0	0	0	0	0	0	0	0	0	0	0	0	0	0	0
ENSG00000261204	AC004449.1	433	2	5	5	3	0	2	1	1	2	0.402278	0.25069	0.0991011	0.228871	0.87265	0.72285	0.399289	0	0.266579	0.15919	0.153102	0.264009
ENSG00000146677	AC004453.1	408	0	0	0	0	0	0	0	0	0	0	0	0	0	0	0	0	0	0	0	0	0
ENSG00000279853	AC004453.2	2153	0	0	0	0	0	0	0	0	0	0	0	0	0	0	0	0	0	0	0	0	0
ENSG00000237347	AC004461.1	403	0	0	0	0	0	0	0	0	0	0	0	0	0	0	0	0	0	0	0	0	0
ENSG00000268069	AC004466.1	1080	0	0	0	0	0	0	0	0	0	0	0	0	0	0	0	0	0	0	0	0	0
ENSG00000274737	AC004466.2	516	1	0	1	7	3	0	1	0	0	0	0.0247753	0.0495505	0.0960282	0	0.121316	0.781811	0.531201	0	0.133584	0	0
ENSG00000276691	AC004466.3	546	0	0	0	7	3	0	2	1	0	0	0	0	0	0	0	0.738855	0.502015	0	0.252488	0.121416	0
ENSG00000275194	AC004467.1	330	0	0	0	0	0	0	0	0	0	0	0	0	0	0	0	0	0	0	0	0	0
ENSG00000237019	AC004470.1	382	0	0	0	0	0	0	0	0	0	0	0	0	0	0	0	0	0	0	0	0	0
ENSG00000223461	AC004471.1	582	10	0	13	31	20	13	24	14	13	0.482734	0.48912	0.495505	0.851384	0	1.39826	3.06967	3.13975	1.28915	2.84245	1.59468	1.27672
ENSG00000272682	AC004471.2	1514	1	0	1	7	0	1	4	0	0	0.643645	0.346598	0.0495505	0.0327282	0	0.0413466	0.266456	0	0.0381204	0.182112	0	0
ENSG00000263412	AC004477.1	2967	80	32	60	111	13	45	47	21	36	3.94233	3.95318	3.96404	1.33604	0.815062	1.2659	2.15605	0.400326	0.875343	1.0919	0.469213	0.693524
ENSG00000266341	AC004477.2	192	0	0	0	0	0	0	0	0	0	0	0	0	0	0	0	0	0	0	0	0	0
ENSG00000278765	AC004477.3	590	13	0	2	16	6	0	10	0	2	1.52866	1.08641	0.644157	1.09179	0	0.212199	1.56287	0.929152	0	1.16829	0	0.193756
ENSG00000228944	AC004485.1	527	0	0	0	0	0	0	0	0	0	0	0	0	0	0	0	0	0	0	0	0	0
ENSG00000257905	AC004486.1	233	0	0	0	0	0	0	0	0	0	0	0	0	0	0	0	0	0	0	0	0	0
ENSG00000267122	AC004490.1	2738	0	0	0	0	0	0	0	0	0	0	0	0	0	0	0	0	0	0	0	0	0
ENSG00000279996	AC004491.1	1882	0	0	0	0	0	0	0	2	0	0	0	0	0	0	0	0	0	0	0	0.0704496	0
ENSG00000272072	AC004492.1	742	12	10	3	6	2	5	6	5	0	0.0804556	0.337531	0.594606	0.801356	1.01848	0.253095	0.466016	0.246271	0.38891	0.55738	0.446719	0
ENSG00000262312	AC004494.1	2955	1	11	0	4	0	0	4	0	0	0.241367	0.145459	0.0495505	0.0167684	0.281315	0	0.078011	0	0	0.0933053	0	0
ENSG00000278942	AC004494.2	830	0	0	0	0	0	0	0	0	0	0	0	0	0	0	0	0	0	0	0	0	0
ENSG00000235713	AC004522.1	654	0	0	0	0	0	0	0	0	0	0	0	0	0	0	0	0	0	0	0	0	0
ENSG00000237640	AC004522.2	680	0	0	0	0	0	0	0	0	0	0	0	0	0	0	0	0	0	0	0	0	0
ENSG00000266990	AC004528.1	641	0	0	0	0	0	0	0	0	0	0	0	0	0	0	0	0	0	0	0	0	0
ENSG00000274177	AC004528.2	440	0	0	0	0	0	0	0	0	0	0	0	0	0	0	0	0	0	0	0	0	0
ENSG00000214870	AC004540.1	7236	2	5	5	9	1	6	6	8	4	0.160911	0.130006	0.0991011	0.0136956	0.0522191	0.0432551	0.0716799	0.0126267	0.0478559	0.0571553	0.0732925	0.0315964
ENSG00000225792	AC004540.2	2918	0	0	0	1	0	0	3	0	0	0	0	0	0	0	0	0.0197501	0	0	0.0708663	0	0
ENSG00000269972	AC004542.1	264	0	0	0	0	0	0	0	0	0	0	0	0	0	0	0	0	0	0	0	0	0
ENSG00000269987	AC004542.2	546	0	0	0	0	0	0	0	0	0	0	0	0	0	0	0	0	0	0	0	0	0
ENSG00000237921	AC004543.1	369	0	0	0	0	0	0	0	0	0	0	0	0	0	0	0	0	0	0	0	0	0
ENSG00000257452	AC004551.1	575	0	0	0	0	0	0	0	0	0	0	0	0	0	0	0	0	0	0	0	0	0
ENSG00000225071	AC004552.1	348	0	0	0	0	0	0	0	0	0	0	0	0	0	0	0	0	0	0	0	0	0
ENSG00000223418	AC004554.1	1468	0	0	0	0	0	0	0	0	0	0	0	0	0	0	0	0	0	0	0	0	0
ENSG00000282840	AC004554.2	1893	0	2	0	0	3	0	0	2	0	0	0	0	0	0.0798431	0	0	0.144797	0	0	0.0700402	0
ENSG00000262298	AC004584.1	549	0	0	0	1	0	0	0	0	0	0	0	0	0	0	0	0.104974	0	0	0	0	0
ENSG00000262623	AC004584.2	410	0	0	0	0	0	0	0	0	0	0	0	0	0	0	0	0	0	0	0	0	0
ENSG00000263120	AC004584.3	2356	0	0	0	0	0	0	0	0	0	0	0	0	0	0	0	0	0	0	0	0	0
ENSG00000266088	AC004585.1	1332	1	0	1	0	0	2	1	1	1	0.160911	0.105231	0.0495505	0.0372001	0	0.0469961	0	0	0.0866581	0.0517487	0.0497696	0.0429113
ENSG00000279775	AC004585.2	1473	0	0	0	0	0	0	0	0	0	0	0	0	0	0	0	0	0	0	0	0	0
ENSG00000251239	AC004590.1	510	0	0	0	0	0	0	0	0	0	0	0	0	0	0	0	0	0	0	0	0	0
ENSG00000235669	AC004593.1	798	0	0	0	0	0	0	0	0	0	0	0	0	0	0	0	0	0	0	0	0	0
ENSG00000285081	AC004593.2	2528	0	0	0	0	0	0	0	0	0	0	0	0	0	0	0	0	0	0	0	0	0
ENSG00000240499	AC004594.1	3458	0	0	0	0	0	0	0	0	0	0	0	0	0	0	0	0	0	0	0	0	0
ENSG00000267394	AC004596.1	1049	20	2	14	32	16	20	21	22	6	0.56319	0.7771	0.991011	0.944719	0.144083	0.835447	1.75804	1.39358	1.10037	1.3799	1.39032	0.326928
ENSG00000268673	AC004597.1	561	0	0	0	0	0	0	0	0	0	0	0	0	0	0	0	0	0	0	0	0	0
ENSG00000279488	AC004623.1	2127	9	0	0	9	0	1	12	1	0	0.0804556	0.263205	0.445955	0.209664	0	0	0.243853	0	0.0271341	0.388882	0.0311674	0
ENSG00000267304	AC004637.1	482	0	0	0	0	0	0	1	0	0	0	0	0	0	0	0	0	0	0	0.143007	0	0
ENSG00000249028	AC004672.1	2088	0	0	0	0	0	0	0	0	0	0.160911	0.0804556	0	0	0	0	0	0	0	0	0	0
ENSG00000267285	AC004672.2	574	0	0	0	0	0	0	0	0	0	0	0	0	0	0	0	0	0	0	0	0	0
ENSG00000231216	AC004674.1	2249	0	0	0	0	0	0	1	2	0	0	0	0	0	0	0	0	0	0	0.0306489	0.0589534	0
ENSG00000235592	AC004674.2	739	0	0	0	0	0	0	0	0	0	0	0	0	0	0	0	0	0	0	0	0	0
ENSG00000275468	AC004678.1	929	0	0	0	0	0	0	0	0	0	0	0	0	0	0	0	0	0	0	0	0	0
ENSG00000279653	AC004678.2	1002	0	0	0	0	0	0	0	0	0	0	0	0	0	0	0	0	0	0	0	0	0
ENSG00000265206	AC004687.1	1645	0	0	0	0	0	0	0	0	1	0.0804556	0.0402278	0	0	0	0	0	0	0	0	0	0.0347464
ENSG00000225583	AC004690.1	328	0	0	0	0	0	0	0	0	0	0	0	0	0	0	0	0	0	0	0	0	0
ENSG00000241345	AC004690.2	2064	0	0	0	0	0	0	0	0	0	0	0	0	0	0	0	0	0	0	0	0	0
ENSG00000229263	AC004691.1	547	0	0	0	0	0	0	0	0	0	0	0	0	0	0	0	0	0	0	0	0	0
ENSG00000250424	AC004691.2	1531	0	0	0	0	0	0	0	0	0	0	0	0	0	0	0	0	0	0	0	0	0
ENSG00000213717	AC004692.1	424	0	0	0	0	0	0	0	0	0	0	0	0	0	0	0	0	0	0	0	0	0
ENSG00000228680	AC004692.2	1205	0	8	0	0	0	0	0	0	0	0	0	0	0	0.501719	0	0	0	0	0	0	0
ENSG00000276578	AC004696.1	607	0	0	0	0	0	0	0	0	0	0	0	0	0	0	0	0	0	0	0	0	0
ENSG00000279405	AC004696.2	331	0	0	0	0	0	0	0	0	0	0	0	0	0	0	0	0	0	0	0	0	0
ENSG00000263494	AC004702.1	195	0	0	0	0	0	0	0	0	0	0	0	0	0	0	0	0	0	0	0	0	0
ENSG00000249815	AC004704.1	2030	5	0	9	11	3	10	14	4	5	0.724101	0.485927	0.247753	0.122046	0	0.277532	0.312284	0.135025	0.284307	0.475375	0.130627	0.140783
ENSG00000261996	AC004706.1	879	7	0	6	6	0	1	8	1	0	0.160911	0.253883	0.346854	0.3946	0	0.427296	0.393383	0	0.065659	0.627343	0.0754188	0
ENSG00000262990	AC004706.2	294	0	0	0	0	0	0	0	0	0	0	0	0	0	0	0	0	0	0	0	0	0
ENSG00000274114	AC004706.3	984	0	0	0	0	0	0	0	0	0	0	0	0	0	0	0	0	0	0	0	0	0
ENSG00000282936	AC004706.4	4843	70	7	5	69	12	0	70	8	2	6.59736	5.03295	3.46854	0.716196	0.10923	0.0646281	0.821085	0.226389	0	0.996294	0.109507	0.0236043
ENSG00000253102	AC004707.1	715	0	0	1	1	0	2	2	0	0	0.0804556	0.0402278	0	0	0	0.0875508	0.0806023	0	0.161439	0.192809	0	0
ENSG00000227495	AC004771.1	583	3	0	0	2	0	2	0	0	0	0.0804556	0.114554	0.148652	0.254977	0	0	0.197704	0	0.197991	0	0	0
ENSG00000234203	AC004771.2	439	3	0	0	3	0	0	4	0	0	0.160911	0.154781	0.148652	0.338614	0	0	0.393831	0	0	0.628058	0	0
ENSG00000262227	AC004771.3	702	1	0	0	0	0	0	3	1	0	0.0804556	0.0650031	0.0495505	0.0705848	0	0	0	0	0	0.29457	0.0944346	0
ENSG00000262429	AC004771.4	474	0	0	0	0	0	0	0	0	0	0	0	0	0	0	0	0	0	0	0	0	0
ENSG00000262678	AC004771.5	542	2	0	0	1	0	1	2	0	1	0.241367	0.170234	0.0991011	0.182843	0	0	0.10633	0	0.106484	0.254352	0	0.105457
ENSG00000272203	AC004775.1	753	0	0	0	1	0	0	0	0	0	0	0	0	0	0	0	0.0765347	0	0	0	0	0
ENSG00000279370	AC004777.1	287	0	0	0	0	0	0	0	0	0	0	0	0	0	0	0	0	0	0	0	0	0
ENSG00000282943	AC004784.1	2168	0	0	0	0	0	0	0	0	0	0	0	0	0	0	0	0	0	0	0	0	0
ENSG00000277766	AC004790.1	536	0	0	0	0	0	0	0	0	0	0	0	0	0	0	0	0	0	0	0	0	0
ENSG00000280412	AC004790.2	572	0	0	0	0	0	0	0	0	0	0	0	0	0	0	0	0	0	0	0	0	0
ENSG00000274777	AC004792.1	137	0	0	0	0	0	0	0	0	0	0	0	0	0	0	0	0	0	0	0	0	0
ENSG00000177369	AC004797.1	6580	0	0	0	0	0	1	2	0	0	0	0	0	0	0	0	0	0	0.00877117	0.0209512	0	0
ENSG00000226138	AC004801.1	360	0	0	0	0	0	0	0	0	0	0	0	0	0	0	0	0	0	0	0	0	0
ENSG00000240399	AC004801.2	779	0	0	0	0	0	0	0	0	0	0	0	0	0	0	0	0	0	0	0	0	0
ENSG00000257955	AC004801.3	962	0	0	0	0	0	0	0	0	0	0	0	0	0	0	0	0	0	0	0	0	0
ENSG00000257985	AC004801.4	3112	1	0	0	0	3	0	0	2	0	0	0.0247753	0.0495505	0.0159224	0	0	0	0.0880784	0	0	0.0426048	0
ENSG00000258203	AC004801.5	1044	0	3	1	0	0	0	0	0	0	0	0	0	0	0.217159	0.0599606	0	0	0	0	0	0
ENSG00000276814	AC004801.6	978	68	2	15	106	13	4	51	26	8	5.87326	4.62135	3.36944	3.44523	0.154543	0.960105	6.24627	1.21449	0.23605	3.59447	1.76239	0.467549
ENSG00000279840	AC004801.7	2973	0	0	0	0	0	0	0	0	0	0	0	0	0	0	0	0	0	0	0	0	0
ENSG00000250132	AC004803.1	3669	11	7	7	20	0	2	12	10	2	0.804556	0.674806	0.545056	0.148557	0.144181	0.119431	0.314149	0	0.0314605	0.225443	0.180684	0.0311572
ENSG00000266076	AC004805.1	1616	0	0	0	0	0	0	0	0	0	0	0	0	0	0	0	0	0	0	0	0	0
ENSG00000270870	AC004805.2	482	0	0	0	0	0	0	0	0	0	0	0	0	0	0	0	0	0	0	0	0	0
ENSG00000271587	AC004805.3	310	0	0	0	0	0	0	0	0	0	0	0	0	0	0	0	0	0	0	0	0	0
ENSG00000280958	AC004808.1	721	0	0	0	0	0	0	0	0	0	0	0	0	0	0	0	0	0	0	0	0	0
ENSG00000281008	AC004808.2	773	0	0	0	0	0	0	0	0	0	0	0	0	0	0	0	0	0	0	0	0	0
ENSG00000255575	AC004812.1	146	0	0	0	0	0	0	0	0	0	0	0	0	0	0	0	0	0	0	0	0	0
ENSG00000277283	AC004812.2	2097	62	50	52	56	26	38	40	26	16	2.49413	2.78313	3.07213	1.46501	1.8019	1.55228	1.53902	1.13282	1.04585	1.31482	0.821946	0.436112
ENSG00000259153	AC004816.1	7219	27	16	32	72	10	33	86	12	23	2.1723	1.75508	1.33786	0.185325	0.167495	0.277485	0.57479	0.126564	0.263828	0.821155	0.110198	0.182107
ENSG00000275630	AC004816.2	284	4	0	1	11	0	2	7	0	6	0.321823	0.260012	0.198202	0.697895	0	0.220418	2.23217	0	0.406439	1.69896	0	1.20756
ENSG00000258517	AC004817.1	1086	0	0	0	0	0	0	0	0	0	0	0	0	0	0	0	0	0	0	0	0	0
ENSG00000259907	AC004817.2	651	0	0	0	0	0	0	0	0	0	0	0	0	0	0	0	0	0	0	0	0	0
ENSG00000269927	AC004817.3	2129	0	0	0	0	0	0	0	0	0	0	0	0	0	0	0	0	0	0	0	0	0
ENSG00000269945	AC004817.4	3625	0	0	0	0	0	0	0	1	0	0	0	0	0	0	0	0	0	0	0	0.0182878	0
ENSG00000227751	AC004824.1	311	0	0	0	0	0	0	0	0	0	0	0	0	0	0	0	0	0	0	0	0	0
ENSG00000258431	AC004825.1	586	0	0	0	0	0	0	0	0	0	0	0	0	0	0	0	0	0	0	0	0	0
ENSG00000274818	AC004825.2	455	9	5	6	6	1	3	11	7	9	0.804556	0.625256	0.445955	0.98012	0.830456	0.825479	0.759965	0.200806	0.380534	1.66642	1.01989	1.1306
ENSG00000258871	AC004828.1	654	0	4	0	0	0	0	0	0	0	0	0	0	0	0.462211	0	0	0	0	0	0	0
ENSG00000228204	AC004830.1	911	6	0	0	19	0	0	25	2	1	0.402278	0.349791	0.297303	0.326348	0	0	1.20196	0	0	1.89158	0.145539	0.0627419
ENSG00000181123	AC004832.1	2422	4	0	1	4	0	0	0	0	0	0.241367	0.219785	0.198202	0.0818341	0	0.0258459	0.0951786	0	0	0	0	0
ENSG00000230137	AC004832.2	482	0	0	0	0	0	0	0	0	0	0	0	0	0	0	0	0	0	0	0	0	0
ENSG00000249590	AC004832.3	1480	0	0	0	0	0	0	0	0	0	0	0	0	0	0	0	0	0	0	0	0	0
ENSG00000272689	AC004832.4	331	0	0	0	0	0	1	1	0	0	0	0	0	0	0	0	0	0	0.174363	0.208246	0	0
ENSG00000273350	AC004832.5	401	3	2	0	5	0	1	1	1	2	0.160911	0.154781	0.148652	0.370702	0.376915	0	0.718587	0	0.143926	0.171894	0.165319	0.285077
ENSG00000273428	AC004832.6	1978	4	2	0	2	0	0	6	0	0	0.402278	0.30024	0.198202	0.100203	0.076412	0	0.0582716	0	0	0.209088	0	0
ENSG00000284523	AC004834.1	4610	4	0	3	17	2	1	1	0	1	0.402278	0.30024	0.198202	0.042994	0	0.0407368	0.212521	0.0396385	0.0125194	0.0149521	0	0.0123987
ENSG00000230392	AC004835.1	2907	0	0	0	0	0	0	0	0	0	0	0	0	0	0	0	0	0	0	0	0	0
ENSG00000270625	AC004835.2	682	0	0	0	0	0	0	0	0	0	0	0	0	0	0	0	0	0	0	0	0	0
ENSG00000280439	AC004836.1	634	0	0	0	0	0	0	0	0	0	0	0	0	0	0	0	0	0	0	0	0	0
ENSG00000106540	AC004837.1	564	0	0	0	0	0	0	0	0	0	0	0	0	0	0	0	0	0	0	0	0	0
ENSG00000228554	AC004837.2	731	0	0	0	0	0	0	0	0	0	0	0	0	0	0	0	0	0	0	0	0	0
ENSG00000231951	AC004837.3	565	0	0	0	0	0	0	0	0	0	0	0	0	0	0	0	0	0	0	0	0	0
ENSG00000272854	AC004839.1	501	11	0	3	3	2	2	8	2	6	0.482734	0.513895	0.545056	1.08794	0	0.374843	0.345094	0.364737	0.230396	1.10067	0.264643	0.684526
ENSG00000230914	AC004840.1	748	0	0	0	0	0	0	0	0	0	0	0	0	0	0	0	0	0	0	0	0	0
ENSG00000271163	AC004840.2	285	0	0	0	0	0	0	0	0	0	0	0	0	0	0	0	0	0	0	0	0	0
ENSG00000258376	AC004846.1	3050	1	0	0	0	0	0	2	5	0	0	0.0247753	0.0495505	0.0162461	0	0	0	0	0	0.0451995	0.108677	0
ENSG00000258944	AC004846.2	777	11	3	1	51	9	1	24	3	0	1.77002	1.15754	0.545056	0.701488	0.291782	0.0805648	3.78271	1.0583	0.0742783	2.12909	0.255958	0
ENSG00000260997	AC004847.1	1911	0	0	0	0	0	0	0	0	0	0	0	0	0	0	0	0	0	0	0	0	0
ENSG00000271526	AC004852.1	154	0	0	0	0	0	0	0	0	0	0	0	0	0	0	0	0	0	0	0	0	0
ENSG00000278254	AC004852.2	3362	1	0	0	0	0	0	0	0	0	0	0.0247753	0.0495505	0.0147384	0	0	0	0	0	0	0	0
ENSG00000278446	AC004852.3	326	0	0	0	0	0	0	0	0	0	0	0	0	0	0	0	0	0	0	0	0	0
ENSG00000270729	AC004853.1	698	0	0	0	0	0	0	0	0	0	0	0	0	0	0	0	0	0	0	0	0	0
ENSG00000230160	AC004854.1	349	0	0	0	0	0	0	0	0	0	0	0	0	0	0	0	0	0	0	0	0	0
ENSG00000272768	AC004854.2	1441	2	4	0	8	0	0	4	3	1	0.321823	0.210462	0.0991011	0.0687724	0.209775	0	0.319948	0	0	0.191337	0.138015	0.0396654
ENSG00000259109	AC004858.1	242	0	0	0	0	0	0	0	0	0	0	0	0	0	0	0	0	0	0	0	0	0
ENSG00000232667	AC004862.1	3819	0	0	0	0	0	0	0	0	0	0	0	0	0	0	0	0	0	0	0	0	0
ENSG00000236274	AC004865.1	1003	0	0	0	0	0	0	0	0	0	0	0	0	0	0	0	0	0	0	0	0	0
ENSG00000239636	AC004865.2	1086	19	1	8	15	3	12	17	11	4	1.68957	1.31551	0.94146	0.866906	0.069587	0.461133	0.796004	0.252394	0.637727	1.079	0.671477	0.210526
ENSG00000223514	AC004866.1	78	0	0	0	0	0	0	0	0	0	0	0	0	0	0	0	0	0	0	0	0	0
ENSG00000224134	AC004866.2	481	0	0	0	0	0	0	0	0	0	0	0	0	0	0	0	0	0	0	0	0	0
ENSG00000230680	AC004869.1	540	0	0	0	0	0	0	0	0	0	0	0	0	0	0	0	0	0	0	0	0	0
ENSG00000240355	AC004869.2	229	0	0	0	0	0	0	0	0	0	0	0	0	0	0	0	0	0	0	0	0	0
ENSG00000214754	AC004870.1	882	0	0	0	0	0	0	0	0	0	0	0	0	0	0	0	0	0	0	0	0	0
ENSG00000223829	AC004870.2	1595	0	0	0	0	3	0	0	0	0	0	0	0	0	0	0	0	0.171849	0	0	0	0
ENSG00000229192	AC004870.3	530	0	0	0	0	0	0	0	0	0	0	0	0	0	0	0	0	0	0	0	0	0
ENSG00000232072	AC004870.4	661	0	0	0	0	0	0	0	1	0	0	0	0	0	0	0	0	0	0	0	0.100292	0
ENSG00000233417	AC004872.1	704	0	0	0	0	0	0	0	0	0	0	0	0	0	0	0	0	0	0	0	0	0
ENSG00000227743	AC004875.1	655	0	0	0	0	0	0	0	0	0	0	0	0	0	0	0	0	0	0	0	0	0
ENSG00000273419	AC004877.1	4093	0	0	0	0	0	0	0	0	0	0.0804556	0.0402278	0	0	0	0	0	0	0	0	0	0
ENSG00000280149	AC004877.2	599	23	4	10	25	3	1	22	1	6	1.20683	1.17325	1.13966	1.90261	0.504651	1.04506	2.40529	0.457596	0.096351	2.53163	0.110673	0.572533
ENSG00000232396	AC004882.1	773	0	0	0	0	0	0	0	0	0	0	0	0	0	0	0	0	0	0	0	0	0
ENSG00000213361	AC004884.1	319	0	0	0	0	0	0	0	0	0	0	0	0	0	0	0	0	0	0	0	0	0
ENSG00000242154	AC004884.2	546	0	0	0	0	0	0	0	0	0	0	0	0	0	0	0	0	0	0	0	0	0
ENSG00000231295	AC004888.1	547	0	0	0	0	0	0	0	0	0	0	0	0	0	0	0	0	0	0	0	0	0
ENSG00000244198	AC004889.1	9504	14	12	9	18	0	2	17	7	6	1.68957	1.19164	0.693707	0.0729911	0.0954186	0.0592792	0.109149	0	0.0121453	0.123295	0.048827	0.0360845
ENSG00000239719	AC004890.1	181	0	0	0	0	0	0	0	0	0	0	0	0	0	0	0	0	0	0	0	0	0
ENSG00000244560	AC004890.2	901	0	0	0	0	0	0	0	0	0	0	0	0	0	0	0	0	0	0	0	0	0
ENSG00000271664	AC004890.3	1095	0	0	0	0	0	0	0	0	0	0	0	0	0	0	0	0	0	0	0	0	0
ENSG00000238109	AC004893.1	1393	0	0	0	0	0	0	0	0	0	0	0	0	0	0	0	0	0	0	0	0	0
ENSG00000284840	AC004893.2	47	0	0	0	0	0	0	0	0	0	0	0	0	0	0	0	0	0	0	0	0	0
ENSG00000231704	AC004895.1	1538	6	0	4	3	0	6	6	4	3	0.482734	0.390019	0.297303	0.193305	0	0.162806	0.112414	0	0.225153	0.268905	0.172414	0.111491
ENSG00000236018	AC004898.1	766	0	0	0	0	0	0	0	0	0	0	0	0	0	0	0	0	0	0	0	0	0
ENSG00000225705	AC004899.1	1714	0	0	0	0	0	0	0	0	0	0	0	0	0	0	0	0	0	0	0	0	0
ENSG00000279578	AC004899.2	3860	0	0	0	0	0	0	0	0	0	0	0	0	0	0	0	0	0	0	0	0	0
ENSG00000237286	AC004906.1	969	0	0	0	0	0	0	0	0	0	0	0	0	0	0	0	0	0	0	0	0	0
ENSG00000272240	AC004908.1	541	1	0	4	1	0	2	1	0	0	0.241367	0.145459	0.0495505	0.0915906	0	0.462838	0.106526	0	0.213361	0.127411	0	0
ENSG00000272812	AC004908.2	574	17	0	15	6	0	3	5	0	3	1.52866	1.18551	0.842359	1.46752	0	1.63586	0.602411	0	0.301643	0.60043	0	0.298735
ENSG00000273402	AC004908.3	625	3	0	1	0	0	0	0	0	0	0	0.0743258	0.148652	0.237843	0	0.100158	0	0	0	0	0	0
ENSG00000228429	AC004910.1	787	0	0	0	0	0	0	0	0	0	0	0	0	0	0	0	0	0	0	0	0	0
ENSG00000226592	AC004911.1	871	0	0	0	0	0	0	0	0	0	0	0	0	0	0	0	0	0	0	0	0	0
ENSG00000243797	AC004917.1	2082	0	0	0	0	0	0	0	0	0	0	0	0	0	0	0	0	0	0	0	0	0
ENSG00000244701	AC004918.1	770	22	0	1	32	7	7	38	2	3	2.09185	1.59098	1.09011	1.41573	0	0.0812972	2.39504	0.830606	0.524675	3.40171	0.17219	0.222693
ENSG00000270157	AC004918.3	925	21	0	7	29	11	12	23	11	15	1.04592	1.04324	1.04056	1.12493	0	0.473721	1.8068	1.08652	0.748726	1.71392	0.78835	0.926885
ENSG00000236046	AC004920.1	482	0	0	0	0	0	0	0	0	0	0	0	0	0	0	0	0	0	0	0	0	0
ENSG00000273341	AC004921.1	734	0	0	0	0	0	0	0	0	0	0	0	0	0	0	0	0	0	0	0	0	0
ENSG00000284292	AC004922.1	2705	0	0	0	0	0	2	1	0	0	0.0804556	0.0402278	0	0	0	0	0	0	0.0426723	0.0254822	0	0
ENSG00000254610	AC004923.1	209	0	0	0	0	0	0	0	0	0	0	0	0	0	0	0	0	0	0	0	0	0
ENSG00000254850	AC004923.2	369	0	0	0	0	0	0	0	0	0	0	0	0	0	0	0	0	0	0	0	0	0
ENSG00000255230	AC004923.3	355	0	0	0	0	0	0	0	0	0	0	0	0	0	0	0	0	0	0	0	0	0
ENSG00000255306	AC004923.4	739	12	0	1	15	4	4	17	2	4	0.321823	0.458215	0.594606	0.804609	0	0.0847075	1.16977	0.494542	0.312391	1.58565	0.179413	0.30938
ENSG00000279419	AC004925.1	2706	16	5	6	8	14	3	9	16	4	1.4482	1.12051	0.792809	0.292982	0.139637	0.1388	0.170379	0.472703	0.0639848	0.229255	0.391977	0.0844906
ENSG00000241324	AC004930.1	254	0	0	0	0	0	0	0	0	0	0	0	0	0	0	0	0	0	0	0	0	0
ENSG00000235431	AC004936.1	1556	0	0	0	0	0	0	0	0	0	0	0	0	0	0	0	0	0	0	0	0	0
ENSG00000225443	AC004938.1	308	0	0	0	0	0	0	0	0	0	0	0	0	0	0	0	0	0	0	0	0	0
ENSG00000228151	AC004941.1	3120	0	0	0	0	0	0	0	0	0	0	0	0	0	0	0	0	0	0	0	0	0
ENSG00000231397	AC004941.2	228	0	0	0	0	0	0	0	0	0	0	0	0	0	0	0	0	0	0	0	0	0
ENSG00000259209	AC004943.1	1697	19	0	3	38	1	3	15	5	6	1.4482	1.19483	0.94146	0.554779	0	0.110664	1.29049	0.0538401	0.102029	0.609275	0.195324	0.20209
ENSG00000259768	AC004943.2	8800	90	17	80	159	49	102	131	108	75	5.55144	5.00549	4.45955	0.506767	0.14599	0.56908	1.04128	0.508746	0.668961	1.02611	0.813597	0.487141
ENSG00000279206	AC004943.3	600	0	0	0	0	0	0	0	0	0	0	0	0	0	0	0	0	0	0	0	0	0
ENSG00000253510	AC004944.1	3059	0	0	0	0	0	0	0	0	0	0	0	0	0	0	0	0	0	0	0	0	0
ENSG00000222024	AC004945.1	983	0	0	0	0	0	0	0	0	0	0	0	0	0	0	0	0	0	0	0	0	0
ENSG00000233969	AC004946.1	889	0	0	0	0	0	0	0	0	0	0	0	0	0	0	0	0	0	0	0	0	0
ENSG00000233760	AC004947.1	3407	0	0	0	1	0	0	0	1	0	0	0	0	0	0	0	0.0169154	0	0	0	0.0194579	0
ENSG00000280255	AC004947.2	2671	0	0	0	0	0	0	0	0	0	0	0	0	0	0	0	0	0	0	0	0	0
ENSG00000272745	AC004948.1	672	1	0	0	1	0	0	0	0	0	0.241367	0.145459	0.0495505	0.0737359	0	0	0.0857599	0	0	0	0	0
ENSG00000283117	AC004949.1	3118	0	0	0	0	0	0	0	0	0	0	0	0	0	0	0	0	0	0	0	0	0
ENSG00000228434	AC004951.1	1866	7	0	4	0	1	0	2	2	0	0.160911	0.253883	0.346854	0.185881	0	0.134188	0	0.0489639	0	0.0738792	0.0710537	0
ENSG00000239556	AC004951.2	793	0	0	0	0	0	0	0	0	0	0	0	0	0	0	0	0	0	0	0	0	0
ENSG00000241057	AC004951.3	1148	0	0	0	0	0	0	0	0	0	0	0	0	0	0	0	0	0	0	0	0	0
ENSG00000273432	AC004951.4	2076	4	0	0	8	0	2	10	0	0	0.56319	0.380696	0.198202	0.0954731	0	0	0.222083	0	0.0556014	0.332029	0	0
ENSG00000233683	AC004965.1	213	0	0	0	0	0	0	0	0	0	0	0	0	0	0	0	0	0	0	0	0	0
ENSG00000243554	AC004967.1	447	0	0	0	0	0	0	0	0	0	0	0	0	0	0	0	0	0	0	0	0	0
ENSG00000238358	AC004969.1	578	0	0	0	0	0	0	0	0	0	0	0	0	0	0	0	0	0	0	0	0	0
ENSG00000279326	AC004972.1	2209	0	0	0	0	0	0	0	0	0	0	0	0	0	0	0	0	0	0	0	0	0
ENSG00000226661	AC004973.1	635	0	0	0	0	0	0	0	0	0	0	0	0	0	0	0	0	0	0	0	0	0
ENSG00000224629	AC004975.1	208	0	0	0	0	0	0	0	0	0	0	0	0	0	0	0	0	0	0	0	0	0
ENSG00000229660	AC004975.2	565	1	0	0	0	0	0	0	0	0	0	0.0247753	0.0495505	0.0877001	0	0	0	0	0	0	0	0
ENSG00000205485	AC004980.1	299	0	0	0	0	0	0	0	0	0	0	0	0	0	0	0	0	0	0	0	0	0
ENSG00000214243	AC004980.2	497	0	0	0	0	0	0	0	0	0	0	0	0	0	0	0	0	0	0	0	0	0
ENSG00000230305	AC004980.3	365	0	0	0	0	0	0	0	0	0	0	0	0	0	0	0	0	0	0	0	0	0
ENSG00000250778	AC004980.4	203	0	0	0	0	0	0	0	0	0	0	0	0	0	0	0	0	0	0	0	0	0
ENSG00000272732	AC004982.1	1655	8	0	0	5	0	1	2	0	0	0.160911	0.278658	0.396404	0.239519	0	0	0.174111	0	0.0348727	0.0832983	0	0
ENSG00000272894	AC004982.2	1730	8	0	1	13	0	1	4	2	0	0.724101	0.560253	0.396404	0.229135	0	0.0361843	0.433063	0	0.0333609	0.159374	0.0766394	0
ENSG00000227573	AC004986.1	607	0	0	0	0	0	0	0	0	0	0	0	0	0	0	0	0	0	0	0	0	0
ENSG00000231198	AC004987.1	508	0	0	0	0	0	0	0	0	0	0	0	0	0	0	0	0	0	0	0	0	0
ENSG00000233225	AC004987.2	1148	0	0	0	0	0	0	0	0	0	0	0	0	0	0	0	0	0	0	0	0	0
ENSG00000237251	AC004987.3	771	0	0	0	0	0	0	0	0	0	0	0	0	0	0	0	0	0	0	0	0	0
ENSG00000270797	AC004987.4	338	0	0	0	0	0	0	0	0	0	0	0	0	0	0	0	0	0	0	0	0	0
ENSG00000203446	AC004988.1	1771	0	0	0	0	0	0	0	0	0	0	0	0	0	0	0	0	0	0	0	0	0
ENSG00000232756	AC004990.1	2298	0	0	0	0	0	0	0	0	0	0	0	0	0	0	0	0	0	0	0	0	0
ENSG00000226522	AC004994.1	313	0	0	0	0	0	0	0	0	0	0	0	0	0	0	0	0	0	0	0	0	0
ENSG00000248751	AC004997.1	2057	0	0	0	0	0	0	0	0	0	0	0	0	0	0	0	0	0	0	0	0	0
ENSG00000228532	AC005000.1	288	0	0	0	0	0	0	0	0	1	0	0	0	0	0	0	0	0	0	0	0	0.198465
ENSG00000270431	AC005000.2	310	0	0	0	0	0	0	0	0	0	0	0	0	0	0	0	0	0	0	0	0	0
ENSG00000224314	AC005002.1	540	0	0	0	0	0	0	0	0	0	0	0	0	0	0	0	0	0	0	0	0	0
ENSG00000238066	AC005002.2	269	0	0	0	0	0	0	0	0	0	0	0	0	0	0	0	0	0	0	0	0	0
ENSG00000214125	AC005005.1	682	0	0	0	0	0	0	0	0	0	0	0	0	0	0	0	0	0	0	0	0	0
ENSG00000235573	AC005005.2	380	0	0	0	0	0	0	0	0	0	0	0	0	0	0	0	0	0	0	0	0	0
ENSG00000273387	AC005005.3	1410	25	16	11	21	2	11	8	12	4	0.885012	1.06189	1.23876	0.878556	0.857549	0.48836	0.858329	0.129598	0.450253	0.391088	0.564197	0.16215
ENSG00000278920	AC005005.4	16698	0	0	0	0	0	0	0	0	0	0.0804556	0.0402278	0	0	0	0	0	0	0	0	0	0
ENSG00000223831	AC005006.1	249	0	0	0	0	0	0	0	0	0	0	0	0	0	0	0	0	0	0	0	0	0
ENSG00000226671	AC005008.1	612	0	0	0	0	0	0	0	0	0	0	0	0	0	0	0	0	0	0	0	0	0
ENSG00000237896	AC005008.2	942	0	0	0	0	0	0	0	1	0	0	0	0	0	0	0	0	0	0	0	0.0703748	0
ENSG00000231255	AC005009.1	269	0	0	0	0	0	0	0	2	0	0	0	0	0	0	0	0	0	0	0	0.492885	0
ENSG00000233073	AC005009.2	3775	0	6	0	0	0	0	0	0	0	0	0	0	0	0.120114	0	0	0	0	0	0	0
ENSG00000235581	AC005011.1	210	0	0	0	0	0	0	0	0	0	0	0	0	0	0	0	0	0	0	0	0	0
ENSG00000228421	AC005013.1	588	0	0	0	0	0	0	0	0	0	0	0	0	0	0	0	0	0	0	0	0	0
ENSG00000224280	AC005014.1	2976	0	0	0	0	0	0	0	0	0	0	0	0	0	0	0	0	0	0	0	0	0
ENSG00000272361	AC005014.2	599	0	0	0	0	0	0	0	0	0	0	0	0	0	0	0	0	0	0	0	0	0
ENSG00000272537	AC005014.3	190	0	0	0	0	0	0	0	0	0	0	0	0	0	0	0	0	0	0	0	0	0
ENSG00000213875	AC005019.1	431	0	0	0	0	0	0	0	0	0	0	0	0	0	0	0	0	0	0	0	0	0
ENSG00000224330	AC005019.2	842	0	0	0	0	0	0	0	0	0	0	0	0	0	0	0	0	0	0	0	0	0
ENSG00000224448	AC005020.1	526	0	0	0	0	0	0	0	0	0	0	0	0	0	0	0	0	0	0	0	0	0
ENSG00000272647	AC005020.2	830	0	0	0	0	0	1	2	0	0	0	0	0	0	0	0	0	0	0.0695353	0.166095	0	0
ENSG00000273138	AC005021.1	355	0	0	0	2	0	0	0	0	0	0	0	0	0	0	0	0.32468	0	0	0	0	0
ENSG00000233872	AC005033.1	813	0	0	0	0	0	0	0	0	0	0	0	0	0	0	0	0	0	0	0	0	0
ENSG00000230477	AC005034.1	489	0	0	0	0	0	0	0	0	0	0	0	0	0	0	0	0	0	0	0	0	0
ENSG00000270462	AC005034.2	414	0	0	0	2	0	0	0	0	0	0.0804556	0.0402278	0	0	0	0	0.278409	0	0	0	0	0
ENSG00000270696	AC005034.3	1747	0	0	0	0	0	0	0	0	0	0	0	0	0	0	0	0	0	0	0	0	0
ENSG00000270996	AC005034.4	899	0	0	0	0	0	0	0	0	0	0	0	0	0	0	0	0	0	0	0	0	0
ENSG00000271452	AC005034.5	466	5	0	0	3	0	0	0	0	2	0.0804556	0.164104	0.247753	0.531658	0	0	0.371013	0	0	0	0	0.245313
ENSG00000183308	AC005037.1	973	0	0	0	0	0	0	0	0	0	0	0	0	0	0	0	0	0	0	0	0	0
ENSG00000226905	AC005040.1	482	0	0	0	0	0	0	0	0	0	0	0	0	0	0	0	0	0	0	0	0	0
ENSG00000159239	AC005041.1	7033	0	0	0	1	0	0	0	0	0	0	0	0	0	0	0	0.00819432	0	0	0	0	0
ENSG00000234521	AC005041.2	982	0	0	0	0	0	0	0	0	0	0	0	0	0	0	0	0	0	0	0	0	0
ENSG00000272183	AC005041.3	649	57	1	4	48	1	0	26	5	0	5.6319	4.22814	2.82438	4.3519	0.116443	0.385817	4.26236	0.140781	0	2.76142	0.510733	0
ENSG00000227331	AC005042.1	800	0	0	0	0	0	0	0	0	0	0	0	0	0	0	0	0	0	0	0	0	0
ENSG00000228586	AC005042.2	510	0	0	0	0	0	0	0	0	0	0	0	0	0	0	0	0	0	0	0	0	0
ENSG00000231675	AC005042.3	174	0	0	0	0	0	0	0	0	0	0	0	0	0	0	0	0	0	0	0	0	0
ENSG00000273055	AC005046.1	625	26	0	0	38	0	0	15	0	2	1.20683	1.24757	1.28831	2.0613	0	0	3.50394	0	0	1.6543	0	0.182905
ENSG00000267052	AC005050.1	1770	0	0	0	0	0	0	0	0	0	0	0	0	0	0	0	0	0	0	0	0	0
ENSG00000279601	AC005052.1	2492	1	0	1	3	6	0	1	4	0	0.241367	0.145459	0.0495505	0.0198838	0	0.0251199	0.0693788	0.219984	0	0.0276602	0.106409	0
ENSG00000243004	AC005062.1	3240	0	0	1	0	0	1	0	0	0	0	0	0	0	0	0.0193206	0	0	0.017813	0	0	0
ENSG00000234715	AC005064.1	2725	0	0	0	1	0	0	0	0	0	0	0	0	0	0	0	0.0211489	0	0	0	0	0
ENSG00000273978	AC005066.1	1007	0	0	0	0	0	0	0	0	0	0	0	0	0	0	0	0	0	0	0	0	0
ENSG00000270764	AC005070.1	365	0	0	0	0	0	0	0	0	0	0	0	0	0	0	0	0	0	0	0	0	0
ENSG00000271482	AC005070.2	260	0	0	0	0	0	0	0	0	0	0	0	0	0	0	0	0	0	0	0	0	0
ENSG00000272918	AC005070.3	2646	12	0	4	9	6	2	15	3	2	0.56319	0.578898	0.594606	0.224719	0	0.0946316	0.196023	0.207181	0.0436238	0.390756	0.0751622	0.0432033
ENSG00000272219	AC005072.1	1779	5	0	0	0	4	1	2	0	0	0	0.123876	0.247753	0.139265	0	0	0	0.205434	0.032442	0.0774922	0	0
ENSG00000224046	AC005076.1	911	41	16	56	29	12	45	21	19	37	1.04592	1.53875	2.03157	2.23005	1.32727	3.84801	1.83457	1.20351	2.85087	1.58893	1.38262	2.32145
ENSG00000213549	AC005077.1	375	0	0	0	0	0	0	0	0	0	0	0	0	0	0	0	0	0	0	0	0	0
ENSG00000224273	AC005077.2	690	0	0	0	0	0	0	0	0	0	0	0	0	0	0	0	0	0	0	0	0	0
ENSG00000228829	AC005077.3	213	0	0	0	0	0	0	0	0	0	0	0	0	0	0	0	0	0	0	0	0	0
ENSG00000230882	AC005077.4	3495	0	0	0	0	0	0	0	0	0	0	0	0	0	0	0	0	0	0	0	0	0
ENSG00000226816	AC005082.1	2259	0	2	1	0	0	0	0	0	0	0	0	0	0	0.066907	0.0277109	0	0	0	0	0	0
ENSG00000233834	AC005083.1	1109	0	0	0	0	0	0	0	0	0	0	0	0	0	0	0	0	0	0	0	0	0
ENSG00000271330	AC005084.1	304	0	0	0	0	0	0	0	0	0	0	0	0	0	0	0	0	0	0	0	0	0
ENSG00000261535	AC005086.1	801	0	0	0	0	0	0	2	1	0	0	0	0	0	0	0	0	0	0	0.172108	0.0827629	0
ENSG00000279724	AC005086.2	228	0	0	0	0	0	0	0	0	0	0	0	0	0	0	0	0	0	0	0	0	0
ENSG00000280004	AC005086.3	219	0	0	0	0	0	0	0	0	0	0	0	0	0	0	0	0	0	0	0	0	0
ENSG00000280404	AC005086.4	213	0	0	0	0	0	0	0	0	0	0	0	0	0	0	0	0	0	0	0	0	0
ENSG00000278586	AC005088.1	274	0	0	0	0	0	0	0	0	0	0	0	0	0	0	0	0	0	0	0	0	0
ENSG00000274080	AC005089.1	2241	3	0	0	3	1	0	1	0	0	0	0.0743258	0.148652	0.0663327	0	0	0.0771495	0.0407705	0	0.0307583	0	0
ENSG00000231418	AC005090.1	1079	0	0	0	0	3	0	0	0	0	0	0	0	0	0	0	0	0.254031	0	0	0	0
ENSG00000229893	AC005091.1	1190	0	0	0	0	0	0	0	0	3	0	0	0	0	0	0	0	0	0	0	0	0.144096
ENSG00000229949	AC005094.1	368	0	0	0	0	0	0	0	0	0	0	0	0	0	0	0	0	0	0	0	0	0
ENSG00000259294	AC005096.1	622	5	0	2	1	1	0	6	1	1	0.160911	0.204332	0.247753	0.398316	0	0.201282	0.0926538	0.146892	0	0.664913	0.106581	0.0918937
ENSG00000226624	AC005099.1	610	0	0	0	0	0	0	0	0	0	0	0	0	0	0	0	0	0	0	0	0	0
ENSG00000219039	AC005102.1	479	0	0	0	0	0	0	0	0	0	0	0	0	0	0	0	0	0	0	0	0	0
ENSG00000223374	AC005104.1	442	1	0	0	1	0	0	0	0	0	0	0.0247753	0.0495505	0.112105	0	0	0.130386	0	0	0	0	0
ENSG00000224232	AC005104.2	678	0	0	0	0	0	0	0	0	0	0	0	0	0	0	0	0	0	0	0	0	0
ENSG00000225286	AC005105.1	792	0	0	0	0	0	0	0	0	0	0	0	0	0	0	0	0	0	0	0	0	0
ENSG00000283517	AC005144.1	703	0	0	0	0	0	0	0	0	0	0	0	0	0	0	0	0	0	0	0	0	0
ENSG00000248431	AC005150.1	2689	0	0	0	0	0	0	0	0	0	0	0	0	0	0	0	0	0	0	0	0	0
ENSG00000196295	AC005154.1	30756	230	3	20	310	10	12	228	20	8	20.5162	15.9564	11.3966	0.37055	0.00737139	0.0407067	0.580879	0.0297069	0.0225182	0.510986	0.043109	0.0148674
ENSG00000226874	AC005154.2	379	0	0	0	0	0	0	0	0	0	0	0	0	0	0	0	0	0	0	0	0	0
ENSG00000244480	AC005154.3	1393	0	0	1	0	0	0	0	0	0	0.0804556	0.0402278	0	0	0	0.0449381	0	0	0	0	0	0
ENSG00000263683	AC005154.4	427	0	0	0	0	0	0	0	0	0	0	0	0	0	0	0	0	0	0	0	0	0
ENSG00000264520	AC005154.5	368	0	0	0	0	0	0	0	0	0	0	0	0	0	0	0	0	0	0	0	0	0
ENSG00000281039	AC005154.6	687	0	0	0	0	0	0	0	0	0	0	0	0	0	0	0	0	0	0	0	0	0
ENSG00000278819	AC005156.1	573	0	0	0	0	0	0	0	0	0	0	0	0	0	0	0	0	0	0	0	0	0
ENSG00000227658	AC005160.1	381	0	0	0	0	0	0	0	0	0	0	0	0	0	0	0	0	0	0	0	0	0
ENSG00000229452	AC005162.1	389	0	0	0	0	0	0	0	0	0	0	0	0	0	0	0	0	0	0	0	0	0
ENSG00000233517	AC005162.2	578	0	0	0	0	0	0	0	0	0	0	0	0	0	0	0	0	0	0	0	0	0
ENSG00000272568	AC005162.3	4928	0	0	0	0	0	0	0	0	0	0	0	0	0	0	0	0	0	0	0	0	0
ENSG00000223561	AC005165.1	7451	1	0	2	0	1	0	2	0	0	0	0.0247753	0.0495505	0.00665019	0	0.0168028	0	0.0122623	0	0.018502	0	0
ENSG00000239622	AC005165.2	380	0	0	0	0	0	0	0	0	0	0	0	0	0	0	0	0	0	0	0	0	0
ENSG00000268153	AC005176.1	384	0	0	0	0	0	0	0	0	0	0	0	0	0	0	0	0	0	0	0	0	0
ENSG00000269519	AC005176.2	147	0	0	0	0	0	0	0	0	0	0	0	0	0	0	0	0	0	0	0	0	0
ENSG00000251243	AC005178.1	440	0	0	0	0	0	0	0	0	0	0	0	0	0	0	0	0	0	0	0	0	0
ENSG00000267405	AC005180.1	587	6	0	2	3	0	0	3	0	0	0	0.148652	0.297303	0.506479	0	0.213284	0.294535	0	0	0.352279	0	0
ENSG00000267505	AC005180.2	562	9	7	0	14	4	0	9	0	1	0.56319	0.504572	0.445955	0.793514	0.941282	0	1.43564	0.650296	0	1.10385	0	0.101704
ENSG00000271101	AC005181.1	1256	0	0	0	0	0	0	0	0	0	0	0	0	0	0	0	0	0	0	0	0	0
ENSG00000271500	AC005183.1	1979	0	0	0	0	0	0	0	0	0	0	0	0	0	0	0	0	0	0	0	0	0
ENSG00000270794	AC005185.1	787	0	0	0	0	0	0	0	0	0	0	0	0	0	0	0	0	0	0	0	0	0
ENSG00000275212	AC005186.1	4987	0	0	0	0	0	0	0	2	0	0	0	0	0	0	0	0	0	0	0	0.0265864	0
ENSG00000229497	AC005189.1	310	0	0	0	0	0	0	0	0	0	0	0	0	0	0	0	0	0	0	0	0	0
ENSG00000271421	AC005191.1	358	0	0	0	0	0	0	0	0	0	0	0	0	0	0	0	0	0	0	0	0	0
ENSG00000269694	AC005197.1	683	0	0	0	0	0	0	0	0	0	0	0	0	0	0	0	0	0	0	0	0	0
ENSG00000230258	AC005208.1	1100	0	0	0	0	0	0	0	0	0	0	0	0	0	0	0	0	0	0	0	0	0
ENSG00000263684	AC005209.1	1033	0	0	0	0	0	0	1	0	0	0	0	0	0	0	0	0	0	0	0.0667273	0	0
ENSG00000236352	AC005220.1	884	0	0	0	0	0	0	0	0	0	0	0	0	0	0	0	0	0	0	0	0	0
ENSG00000262786	AC005224.2	1885	0	0	0	0	0	0	0	0	0	0	0	0	0	0	0	0	0	0	0	0	0
ENSG00000266378	AC005224.3	2140	0	0	0	0	0	0	0	0	0	0	0	0	0	0	0	0	0	0	0	0	0
ENSG00000266709	AC005224.4	1652	0	0	0	0	0	0	0	0	0	0	0	0	0	0	0	0	0	0	0	0	0
ENSG00000258443	AC005225.1	937	3	2	0	3	0	0	4	0	0	0.321823	0.235237	0.148652	0.158646	0.161305	0	0.184517	0	0	0.294255	0	0
ENSG00000258603	AC005225.2	4291	1	0	0	0	0	0	1	0	0	0.0804556	0.0650031	0.0495505	0.0115475	0	0	0	0	0	0.0160637	0	0
ENSG00000258695	AC005225.3	519	4	0	1	3	0	0	0	0	0	0	0.0991011	0.198202	0.381892	0	0.120614	0.333125	0	0	0	0	0
ENSG00000279026	AC005225.4	2225	0	0	0	0	0	0	0	0	0	0	0	0	0	0	0	0	0	0	0	0	0
ENSG00000213209	AC005229.1	409	0	0	0	0	0	0	0	0	0	0	0	0	0	0	0	0	0	0	0	0	0
ENSG00000213210	AC005229.2	399	0	0	0	0	0	0	0	0	0	0	0	0	0	0	0	0	0	0	0	0	0
ENSG00000270200	AC005229.3	323	0	0	0	0	0	0	0	0	0	0	0	0	0	0	0	0	0	0	0	0	0
ENSG00000273314	AC005229.4	2198	21	11	56	28	15	43	34	17	34	0.804556	0.922559	1.04056	0.473413	0.378201	1.59487	0.734148	0.623521	1.12908	1.06624	0.512731	0.884153
ENSG00000258930	AC005230.1	285	0	0	0	0	0	0	0	0	0	0	0	0	0	0	0	0	0	0	0	0	0
ENSG00000285412	AC005232.1	1512	0	0	0	0	0	0	0	0	0	0	0	0	0	0	0	0	0	0	0	0	0
ENSG00000235035	AC005234.1	434	0	0	0	0	0	0	0	0	0	0	0	0	0	0	0	0	0	0	0	0	0
ENSG00000225521	AC005237.1	559	0	0	0	0	0	0	0	0	0	0	0	0	0	0	0	0	0	0	0	0	0
ENSG00000235861	AC005237.2	219	0	0	0	0	0	0	0	0	0	0	0	0	0	0	0	0	0	0	0	0	0
ENSG00000263648	AC005244.1	339	0	0	0	0	0	0	0	0	0	0	0	0	0	0	0	0	0	0	0	0	0
ENSG00000265400	AC005244.2	718	0	0	0	0	0	0	0	0	0	0	0	0	0	0	0	0	0	0	0	0	0
ENSG00000271184	AC005252.1	1063	0	0	0	0	0	0	0	0	0	0	0	0	0	0	0	0	0	0	0	0	0
ENSG00000280125	AC005252.2	1141	0	0	0	0	0	0	0	0	0	0	0	0	0	0	0	0	0	0	0	0	0
ENSG00000280415	AC005252.3	2258	0	0	0	0	0	0	0	0	0	0	0	0	0	0	0	0	0	0	0	0	0
ENSG00000268030	AC005253.1	2001	18	0	6	17	4	6	6	3	3	1.12638	1.00914	0.89191	0.445732	0	0.187703	0.489616	0.182642	0.173056	0.206685	0.0993899	0.085694
ENSG00000268983	AC005253.2	432	0	0	0	0	0	0	0	0	0	0	0	0	0	0	0	0	0	0	0	0	0
ENSG00000256210	AC005255.1	216	0	0	0	0	0	0	0	0	0	0	0	0	0	0	0	0	0	0	0	0	0
ENSG00000267073	AC005256.1	458	60	17	50	86	47	48	71	13	47	4.42506	3.69905	2.97303	6.49134	2.80506	6.83393	10.8215	9.37605	6.04866	10.6855	1.88168	5.86555
ENSG00000273734	AC005258.1	1268	0	0	0	0	0	0	0	0	0	0	0	0	0	0	0	0	0	0	0	0	0
ENSG00000268205	AC005261.1	4258	71	27	25	30	2	14	25	10	3	2.41367	2.96588	3.51809	0.82623	0.479199	0.367537	0.40604	0.0429153	0.18976	0.404705	0.155691	0.040271
ENSG00000268678	AC005261.2	1045	8	1	8	8	5	5	8	4	11	0.56319	0.479797	0.396404	0.379334	0.0723172	0.479225	0.441192	0.437161	0.276145	0.527689	0.253753	0.601662
ENSG00000268713	AC005261.3	1385	0	0	0	0	0	0	0	0	0	0	0	0	0	0	0	0	0	0	0	0	0
ENSG00000268723	AC005261.4	355	0	0	0	0	0	0	0	0	0	0	0	0	0	0	0	0	0	0	0	0	0
ENSG00000279541	AC005261.5	1387	0	0	0	0	0	0	0	0	0	0	0	0	0	0	0	0	0	0	0	0	0
ENSG00000266944	AC005262.1	362	0	0	0	0	0	0	0	0	0	0	0	0	0	0	0	0	0	0	0	0	0
ENSG00000267139	AC005262.2	452	0	0	0	0	0	0	0	0	0	0	0	0	0	0	0	0	0	0	0	0	0
ENSG00000267551	AC005264.1	2319	0	13	0	0	0	1	0	0	0	0	0	0	0	0.423644	0	0	0	0.0248876	0	0	0
ENSG00000280168	AC005274.1	802	0	0	0	0	0	0	0	0	0	0	0	0	0	0	0	0	0	0	0	0	0
ENSG00000263707	AC005277.1	335	0	0	0	0	0	0	0	0	0	0	0	0	0	0	0	0	0	0	0	0	0
ENSG00000277621	AC005277.2	390	0	0	0	0	0	0	0	0	0	0	0	0	0	0	0	0	0	0	0	0	0
ENSG00000251393	AC005280.1	3537	0	0	0	0	0	0	0	0	0	0	0	0	0	0	0	0	0	0	0	0	0
ENSG00000284930	AC005280.2	1412	1	0	0	0	0	0	1	0	1	0	0.0247753	0.0495505	0.0350924	0	0	0	0	0	0.0488168	0	0.0404801
ENSG00000285006	AC005280.3	818	0	0	0	0	0	0	0	0	0	0	0	0	0	0	0	0	0	0	0	0	0
ENSG00000225606	AC005281.1	911	0	0	0	0	0	0	0	0	0	0	0	0	0	0	0	0	0	0	0	0	0
ENSG00000266469	AC005288.1	1053	4	0	8	6	1	4	5	4	2	0	0.0991011	0.198202	0.188226	0	0.475585	0.32838	0.0867679	0.219237	0.3273	0.251826	0.108562
ENSG00000264067	AC005291.1	641	0	0	0	0	0	0	0	0	0	0	0	0	0	0	0	0	0	0	0	0	0
ENSG00000273388	AC005291.2	523	0	0	0	0	0	0	0	0	0	0	0	0	0	0	0	0	0	0	0	0	0
ENSG00000256835	AC005294.1	281	0	0	0	0	0	0	0	0	0	0	0	0	0	0	0	0	0	0	0	0	0
ENSG00000274923	AC005296.1	209	0	0	0	0	0	0	0	0	0	0	0	0	0	0	0	0	0	0	0	0	0
ENSG00000227511	AC005297.1	862	0	0	0	0	0	0	0	0	0	0	0	0	0	0	0	0	0	0	0	0	0
ENSG00000232644	AC005297.2	606	0	0	0	0	0	0	0	0	0	0	0	0	0	0	0	0	0	0	0	0	0
ENSG00000237171	AC005297.3	756	0	0	0	0	0	0	0	0	0	0	0	0	0	0	0	0	0	0	0	0	0
ENSG00000236325	AC005300.1	373	0	0	0	0	0	0	0	0	0	0	0	0	0	0	0	0	0	0	0	0	0
ENSG00000273244	AC005301.1	875	0	0	0	0	0	0	0	0	0	0	0	0	0	0	0	0	0	0	0	0	0
ENSG00000273098	AC005303.1	1138	0	0	0	0	0	0	0	0	0	0	0	0	0	0	0	0	0	0	0	0	0
ENSG00000233852	AC005304.1	405	0	0	0	1	0	0	0	0	0	0	0	0	0	0	0	0.142298	0	0	0	0	0
ENSG00000265494	AC005304.2	1982	0	0	0	0	0	0	0	0	0	0	0	0	0	0	0	0	0	0	0	0	0
ENSG00000266744	AC005304.3	511	0	0	0	1	0	0	0	0	0	0	0	0	0	0	0	0.11278	0	0	0	0	0
ENSG00000267283	AC005306.1	935	0	0	0	0	0	0	0	0	0	0	0	0	0	0	0	0	0	0	0	0	0
ENSG00000260725	AC005307.1	1570	0	0	0	0	0	0	0	1	0	0	0	0	0	0	0	0	0	0	0	0.0422249	0
ENSG00000214970	AC005323.1	1474	0	0	0	0	0	1	0	0	0	0	0	0	0	0	0	0	0	0.0391549	0	0	0
ENSG00000272736	AC005323.2	769	0	0	0	0	0	0	0	0	0	0	0	0	0	0	0	0	0	0	0	0	0
ENSG00000233002	AC005324.1	1582	0	0	0	0	0	0	0	0	0	0	0	0	0	0	0	0	0	0	0	0	0
ENSG00000233193	AC005324.2	415	0	0	0	0	0	0	0	0	0	0	0	0	0	0	0	0	0	0	0	0	0
ENSG00000251537	AC005324.3	5514	0	0	0	0	0	0	1	0	0	0.241367	0.120683	0	0	0	0	0	0	0	0.0125008	0	0
ENSG00000255104	AC005324.4	6267	0	0	0	2	0	0	0	0	0	0	0	0	0	0	0	0.0183918	0	0	0	0	0
ENSG00000266261	AC005324.5	571	27	0	3	30	0	3	23	6	0	2.01139	1.67463	1.33786	2.34302	0	0.32889	3.02788	0	0.303227	2.77649	0.6966	0
ENSG00000267227	AC005324.6	613	0	0	0	0	0	0	0	0	0	0	0	0	0	0	0	0	0	0	0	0	0
ENSG00000226744	AC005326.1	123	0	0	0	0	0	0	0	0	0	0	0	0	0	0	0	0	0	0	0	0	0
ENSG00000248015	AC005329.1	3571	21	0	6	43	0	3	44	7	5	2.8964	1.96848	1.04056	0.291392	0	0.105179	0.693956	0	0.0484858	0.849311	0.12995	0.0800307
ENSG00000267755	AC005329.2	446	0	0	0	0	0	0	0	0	0	0	0	0	0	0	0	0	0	0	0	0	0
ENSG00000280486	AC005329.3	2711	5	7	0	16	0	0	7	0	0	0.482734	0.365243	0.247753	0.0913879	0.195131	0	0.340129	0	0	0.177981	0	0
ENSG00000267372	AC005330.1	1238	64	5	33	33	31	18	39	44	11	2.57458	2.87291	3.17123	2.56158	0.305216	1.66863	1.5362	2.28786	0.839141	2.17144	2.35614	0.507865
ENSG00000265100	AC005332.1	1313	13	2	12	8	0	6	6	2	0	0.804556	0.724357	0.644157	0.490599	0.115113	0.572114	0.351139	0	0.263736	0.314985	0.10098	0
ENSG00000267708	AC005332.2	579	0	0	0	0	0	0	0	0	0	0	0	0	0	0	0	0	0	0	0	0	0
ENSG00000267731	AC005332.3	2919	1	0	1	1	0	0	2	6	0	0	0.0247753	0.0495505	0.0169752	0	0.0214453	0.0197433	0	0	0.047228	0.136265	0
ENSG00000274561	AC005332.4	446	0	0	0	0	0	0	0	0	0	0	0	0	0	0	0	0	0	0	0	0	0
ENSG00000274712	AC005332.5	570	0	0	0	0	0	0	0	0	0	0	0	0	0	0	0	0	0	0	0	0	0
ENSG00000277476	AC005332.6	2735	0	0	0	0	0	0	0	0	0	0	0	0	0	0	0	0	0	0	0	0	0
ENSG00000278730	AC005332.7	2921	0	0	0	0	0	0	0	0	0	0	0	0	0	0	0	0	0	0	0	0	0
ENSG00000278740	AC005332.8	619	2	0	0	1	0	0	5	0	0	0.0804556	0.0897784	0.0991011	0.160099	0	0	0.0931028	0	0	0.55678	0	0
ENSG00000267056	AC005336.1	1243	0	0	0	0	0	0	0	0	0	0	0	0	0	0	0	0	0	0	0	0	0
ENSG00000267218	AC005336.2	939	0	0	0	0	0	0	0	0	0	0	0	0	0	0	0	0	0	0	0	0	0
ENSG00000279717	AC005336.3	2679	0	0	0	0	0	0	0	0	0	0	0	0	0	0	0	0	0	0	0	0	0
ENSG00000268565	AC005339.1	392	0	0	0	0	0	0	0	0	0	0	0	0	0	0	0	0	0	0	0	0	0
ENSG00000263252	AC005341.1	708	0	0	0	0	0	0	0	0	0	0	0	0	0	0	0	0	0	0	0	0	0
ENSG00000203593	AC005342.1	629	0	0	0	0	0	0	0	0	0	0	0	0	0	0	0	0	0	0	0	0	0
ENSG00000256706	AC005342.2	1353	0	0	0	0	0	0	0	1	0	0	0	0	0	0	0	0	0	0	0	0.0489971	0
ENSG00000278255	AC005344.1	459	0	0	0	0	0	0	0	0	0	0	0	0	0	0	0	0	0	0	0	0	0
ENSG00000236160	AC005345.1	217	0	0	0	0	0	0	0	0	0	0	0	0	0	0	0	0	0	0	0	0	0
ENSG00000248493	AC005351.1	786	0	0	0	0	0	0	0	0	0	0	0	0	0	0	0	0	0	0	0	0	0
ENSG00000250994	AC005355.1	2134	1	0	2	2	0	1	1	0	1	0.160911	0.105231	0.0495505	0.0232196	0	0.0586681	0.0540119	0	0.0270451	0.0323005	0	0.0267844
ENSG00000280420	AC005355.2	484	2	0	4	1	0	1	4	0	0	0.0804556	0.0897784	0.0991011	0.204754	0	0.517346	0.119072	0	0.119244	0.569664	0	0
ENSG00000266906	AC005357.1	301	0	0	0	0	0	0	0	0	0	0	0	0	0	0	0	0	0	0	0	0	0
ENSG00000267623	AC005357.2	1060	0	0	0	0	0	0	0	0	0	0	0	0	0	0	0	0	0	0	0	0	0
ENSG00000227274	AC005358.1	1143	0	0	0	0	3	0	0	0	0	0	0	0	0	0	0	0	0.239807	0	0	0	0
ENSG00000265489	AC005358.2	3679	0	0	0	0	0	0	0	0	0	0	0	0	0	0	0	0	0	0	0	0	0
ENSG00000255513	AC005363.1	351	0	0	0	0	0	0	0	0	0	0	0	0	0	0	0	0	0	0	0	0	0
ENSG00000277602	AC005363.2	242	4	4	9	8	3	10	7	1	6	0.804556	0.501379	0.198202	0.819017	1.24912	2.32806	1.90515	1.13264	2.38489	1.99382	0.273938	1.41714
ENSG00000270512	AC005377.1	456	0	0	0	0	0	0	0	0	0	0	0	0	0	0	0	0	0	0	0	0	0
ENSG00000267159	AC005379.1	328	0	0	0	3	0	1	1	0	0	0	0	0	0	0	0	0.52711	0	0.175958	0.21015	0	0
ENSG00000267243	AC005381.1	1270	0	0	0	0	0	0	0	0	0	0	0	0	0	0	0	0	0	0	0	0	0
ENSG00000275024	AC005383.1	534	1	0	0	0	0	0	0	0	0	0	0.0247753	0.0495505	0.0927913	0	0	0	0	0	0	0	0
ENSG00000268938	AC005387.1	352	3	0	1	7	0	1	2	0	2	0.724101	0.436376	0.148652	0.422306	0	0.177838	1.14606	0	0.163961	0.391644	0	0.324761
ENSG00000269191	AC005387.2	440	4	0	0	7	0	0	5	0	0	0.724101	0.461151	0.198202	0.450459	0	0	0.916851	0	0	0.783288	0	0
ENSG00000275162	AC005391.1	341	0	0	0	0	0	0	0	0	0	0	0	0	0	0	0	0	0	0	0	0	0
ENSG00000227606	AC005392.1	500	0	0	0	0	0	0	0	0	0	0	0	0	0	0	0	0	0	0	0	0	0
ENSG00000231412	AC005392.2	721	0	0	0	0	0	0	0	0	0	0	0	0	0	0	0	0	0	0	0	0	0
ENSG00000272396	AC005392.3	459	0	0	0	0	0	0	0	0	0	0	0	0	0	0	0	0	0	0	0	0	0
ENSG00000276445	AC005393.1	584	1	0	0	0	0	0	0	1	0	0	0.0247753	0.0495505	0.0848468	0	0	0	0	0	0	0.113516	0
ENSG00000266893	AC005394.1	1269	0	0	0	0	0	0	0	0	0	0	0	0	0	0	0	0	0	0	0	0	0
ENSG00000283403	AC005394.2	3113	0	0	0	0	0	0	0	0	0	0	0	0	0	0	0	0	0	0	0	0	0
ENSG00000266368	AC005410.1	463	1	0	0	0	0	0	0	0	0	0	0.0247753	0.0495505	0.107021	0	0	0	0	0	0	0	0
ENSG00000264050	AC005412.1	715	0	0	0	0	0	0	0	0	0	0	0	0	0	0	0	0	0	0	0	0	0
ENSG00000259079	AC005476.1	397	0	0	0	0	0	0	0	0	0	0	0	0	0	0	0	0	0	0	0	0	0
ENSG00000259146	AC005476.2	1158	11	5	3	17	3	9	11	1	4	0.321823	0.433439	0.545056	0.470687	0.326302	0.162173	0.846046	0.236701	0.448557	0.654769	0.0572479	0.197437
ENSG00000259005	AC005479.1	589	1	0	1	1	0	0	2	2	0	0	0.0247753	0.0495505	0.0841265	0	0.10628	0.0978449	0	0	0.234055	0.225104	0
ENSG00000270000	AC005479.2	431	0	0	1	4	0	0	2	0	0	0	0	0	0	0	0.145241	0.534855	0	0	0.319858	0	0
ENSG00000258891	AC005480.1	3953	0	0	0	0	0	0	0	0	0	0	0	0	0	0	0	0	0	0	0	0	0
ENSG00000279461	AC005480.2	75	0	0	0	0	0	0	0	0	0	0	0	0	0	0	0	0	0	0	0	0	0
ENSG00000222012	AC005481.1	3456	0	0	0	0	0	0	0	0	0	0	0	0	0	0	0	0	0	0	0	0	0
ENSG00000233423	AC005482.1	575	0	0	0	0	0	0	0	0	0	0	0	0	0	0	0	0	0	0	0	0	0
ENSG00000243018	AC005486.1	216	0	0	0	1	0	0	0	1	0	0	0	0	0	0	0	0.266809	0	0	0	0.306912	0
ENSG00000225647	AC005487.1	2889	0	0	0	4	0	0	0	0	0	0	0	0	0	0	0	0.0797932	0	0	0	0	0
ENSG00000278873	AC005495.1	2050	0	0	0	0	0	0	0	0	0	0	0	0	0	0	0	0	0	0	0	0	0
ENSG00000267224	AC005498.1	465	0	0	0	0	0	0	0	0	0	0	0	0	0	0	0	0	0	0	0	0	0
ENSG00000267421	AC005498.2	1105	0	0	0	0	0	0	0	0	0	0	0	0	0	0	0	0	0	0	0	0	0
ENSG00000269696	AC005498.3	2912	0	0	0	0	0	0	0	0	0	0	0	0	0	0	0	0	0	0	0	0	0
ENSG00000279599	AC005514.1	208	0	0	0	0	0	0	0	0	0	0	0	0	0	0	0	0	0	0	0	0	0
ENSG00000226025	AC005515.1	406	0	0	0	0	0	0	0	0	0	0	0	0	0	0	0	0	0	0	0	0	0
ENSG00000269460	AC005515.2	289	0	0	0	0	0	0	0	0	0	0	0	0	0	0	0	0	0	0	0	0	0
ENSG00000230190	AC005518.1	1116	0	0	0	0	0	0	0	4	0	0	0	0	0	0	0	0	0	0	0	0.23761	0
ENSG00000270634	AC005518.2	282	0	0	0	0	0	0	0	0	0	0	0	0	0	0	0	0	0	0	0	0	0
ENSG00000258559	AC005519.1	1367	0	0	0	0	0	0	0	0	0	0	0	0	0	0	0	0	0	0	0	0	0
ENSG00000258653	AC005520.1	3695	0	0	0	1	0	0	0	0	0	0.0804556	0.0402278	0	0	0	0	0.0155969	0	0	0	0	0
ENSG00000259065	AC005520.2	2178	64	51	58	125	77	43	71	63	66	3.29868	3.23496	3.17123	1.45603	1.76958	1.667	3.30754	3.23013	1.13945	2.24701	1.91757	1.73206
ENSG00000270140	AC005520.3	370	1	0	0	1	0	0	0	0	0	0	0.0247753	0.0495505	0.13392	0	0	0.155759	0	0	0	0	0
ENSG00000270576	AC005520.4	90	0	0	0	0	0	0	0	0	0	0	0	0	0	0	0	0	0	0	0	0	0
ENSG00000273711	AC005520.5	2137	4	0	0	9	0	0	3	0	0	0.160911	0.179557	0.198202	0.0927478	0	0	0.242712	0	0	0.0967655	0	0
ENSG00000213296	AC005521.1	872	0	0	0	0	0	0	0	0	0	0	0	0	0	0	0	0	0	0	0	0	0
ENSG00000250614	AC005522.1	453	0	0	0	0	0	0	1	0	0	0	0	0	0	0	0	0	0	0	0.152162	0	0
ENSG00000268536	AC005523.1	627	7	0	3	9	8	5	4	7	5	0.321823	0.334338	0.346854	0.553196	0	0.299516	0.827234	1.16576	0.460241	0.43974	0.740114	0.455805
ENSG00000269604	AC005523.2	3572	0	0	0	0	0	0	0	0	0	0	0	0	0	0	0	0	0	0	0	0	0
ENSG00000283269	AC005524.1	1674	0	0	0	0	0	0	0	0	0	0	0	0	0	0	0	0	0	0	0	0	0
ENSG00000234208	AC005529.1	289	0	0	0	0	0	0	0	0	0	0	0	0	0	0	0	0	0	0	0	0	0
ENSG00000253183	AC005531.1	1360	0	0	0	0	0	0	0	0	0	0	0	0	0	0	0	0	0	0	0	0	0
ENSG00000230825	AC005532.1	3254	5	0	2	9	3	3	10	4	1	0.482734	0.365243	0.247753	0.0761379	0	0.038475	0.159396	0.0842348	0.0532092	0.211829	0.0814912	0.0175654
ENSG00000244167	AC005532.2	373	0	0	0	0	0	0	0	0	0	0	0	0	0	0	0	0	0	0	0	0	0
ENSG00000224903	AC005534.1	4232	55	2	9	111	6	9	82	14	3	4.50552	3.6154	2.72528	0.64397	0.0357143	0.133126	1.51158	0.129537	0.122738	1.33559	0.219306	0.0405184
ENSG00000234450	AC005534.2	433	0	0	0	0	0	0	0	0	0	0	0	0	0	0	0	0	0	0	0	0	0
ENSG00000232006	AC005537.1	5143	0	0	0	0	0	0	0	0	0	0	0	0	0	0	0	0	0	0	0	0	0
ENSG00000237581	AC005538.1	594	0	0	0	0	0	0	0	0	0	0	0	0	0	0	0	0	0	0	0	0	0
ENSG00000279809	AC005538.2	1864	0	0	0	0	0	0	0	0	0	0	0	0	0	0	0	0	0	0	0	0	0
ENSG00000228937	AC005539.1	1479	0	0	0	0	0	0	0	0	0	0	0	0	0	0	0	0	0	0	0	0	0
ENSG00000235852	AC005540.1	919	1	0	0	0	0	0	0	0	2	0	0.0247753	0.0495505	0.0539179	0	0	0	0	0	0	0	0.124392
ENSG00000264491	AC005544.1	460	0	0	0	0	0	0	0	0	0	0	0	0	0	0	0	0	0	0	0	0	0
ENSG00000265664	AC005544.2	229	0	0	0	0	0	0	0	0	0	0	0	0	0	0	0	0	0	0	0	0	0
ENSG00000266897	AC005546.1	391	1	0	0	0	0	0	0	0	0	0.160911	0.105231	0.0495505	0.126728	0	0	0	0	0	0	0	0
ENSG00000264990	AC005549.1	1629	0	0	0	0	0	0	0	0	0	0	0	0	0	0	0	0	0	0	0	0	0
ENSG00000225974	AC005550.1	312	0	0	0	0	0	0	0	0	0	0	0	0	0	0	0	0	0	0	0	0	0
ENSG00000237070	AC005550.2	3743	0	0	0	0	1	0	0	0	0	0	0	0	0	0	0	0	0.02441	0	0	0	0
ENSG00000284638	AC005551.1	1182	1	1	0	0	1	0	1	0	0	0	0.0247753	0.0495505	0.0419209	0.0639353	0	0	0.0772983	0	0.0583158	0	0
ENSG00000264174	AC005552.1	662	0	0	0	0	0	0	0	0	0	0	0	0	0	0	0	0	0	0	0	0	0
ENSG00000267036	AC005559.1	871	0	0	0	0	0	0	0	0	0	0	0	0	0	0	0	0	0	0	0	0	0
ENSG00000214719	AC005562.1	8702	0	2	2	2	0	0	3	0	0	0.0804556	0.0402278	0	0	0.0173688	0.0143872	0.0132454	0	0	0.0237633	0	0
ENSG00000273609	AC005562.2	111	0	0	0	0	0	0	0	0	0	0	0	0	0	0	0	0	0	0	0	0	0
ENSG00000280247	AC005578.1	1020	2	0	0	0	0	2	0	0	1	0.0804556	0.0897784	0.0991011	0.0971579	0	0	0	0	0.113165	0	0	0.0560372
ENSG00000267320	AC005580.1	1155	0	0	0	0	0	0	0	3	0	0	0	0	0	0	0	0	0	0	0	0.17219	0
ENSG00000240449	AC005586.1	577	4	0	6	4	4	5	4	1	2	0.160911	0.179557	0.198202	0.343505	0	0.650941	0.399519	0.633391	0.500124	0.477846	0.114893	0.198121
ENSG00000261305	AC005586.2	1693	15	3	16	31	5	18	28	9	4	1.12638	0.934819	0.743258	0.439018	0.133913	0.591601	1.05526	0.269837	0.613619	1.14	0.352415	0.135045
ENSG00000216917	AC005587.1	592	0	0	0	0	0	0	0	0	0	0	0	0	0	0	0	0	0	0	0	0	0
ENSG00000226509	AC005588.1	162	0	0	0	0	0	0	0	0	0	0	0	0	0	0	0	0	0	0	0	0	0
ENSG00000261757	AC005592.1	1640	0	0	0	0	0	0	0	0	0	0	0	0	0	0	0	0	0	0	0	0	0
ENSG00000279584	AC005593.1	515	4	0	0	0	0	1	0	2	0	0.241367	0.219785	0.198202	0.384859	0	0	0	0	0.112067	0	0.257449	0
ENSG00000267223	AC005597.1	420	0	0	0	0	0	0	0	0	0	0	0	0	0	0	0	0	0	0	0	0	0
ENSG00000260107	AC005606.1	504	0	0	0	0	0	0	0	0	0	0	0	0	0	0	0	0	0	0	0	0	0
ENSG00000261790	AC005606.2	2291	9	6	3	3	0	0	1	0	0	0.160911	0.303433	0.445955	0.194655	0.197917	0.0819714	0.0754657	0	0	0.030087	0	0
ENSG00000278901	AC005609.1	617	0	0	0	0	0	0	0	0	0	0	0	0	0	0	0	0	0	0	0	0	0
ENSG00000278907	AC005609.2	592	0	0	0	0	0	0	0	0	0	0	0	0	0	0	0	0	0	0	0	0	0
ENSG00000278915	AC005609.3	577	0	0	0	0	0	0	0	0	0	0	0	0	0	0	0	0	0	0	0	0	0
ENSG00000278946	AC005609.4	447	0	0	0	0	0	0	0	0	0	0	0	0	0	0	0	0	0	0	0	0	0
ENSG00000279726	AC005609.5	5043	0	0	0	0	0	0	0	0	0	0	0	0	0	0	0	0	0	0	0	0	0
ENSG00000269296	AC005614.1	3653	0	0	0	0	0	0	0	0	0	0	0	0	0	0	0	0	0	0	0	0	0
ENSG00000269749	AC005614.2	461	0	0	0	0	0	0	1	0	0	0	0	0	0	0	0	0	0	0	0.149521	0	0
ENSG00000267423	AC005616.1	579	0	0	0	0	0	0	0	0	0	0	0	0	0	0	0	0	0	0	0	0	0
ENSG00000272070	AC005618.1	3154	1	0	2	3	1	0	1	0	0	0.241367	0.145459	0.0495505	0.0157104	0	0.0396949	0.0548167	0.0289685	0	0.0218546	0	0
ENSG00000279855	AC005618.2	458	0	0	0	0	0	0	0	0	0	0	0	0	0	0	0	0	0	0	0	0	0
ENSG00000280026	AC005618.3	554	0	0	0	0	0	0	0	0	0	0	0	0	0	0	0	0	0	0	0	0	0
ENSG00000283525	AC005622.1	1703	0	0	0	0	0	0	0	0	0	0	0	0	0	0	0	0	0	0	0	0	0
ENSG00000266963	AC005625.1	472	0	0	0	0	0	0	0	0	0	0	0	0	0	0	0	0	0	0	0	0	0
ENSG00000257639	AC005632.1	576	0	0	0	0	0	0	0	0	0	0	0	0	0	0	0	0	0	0	0	0	0
ENSG00000261596	AC005632.2	828	4	0	1	15	3	2	6	0	2	0.402278	0.30024	0.198202	0.239375	0	0.0756024	1.04403	0.331039	0.139406	0.499488	0	0.138063
ENSG00000271609	AC005632.3	308	0	0	0	0	0	0	0	0	0	0	0	0	0	0	0	0	0	0	0	0	0
ENSG00000273956	AC005632.4	431	0	0	0	0	0	0	0	0	0	0	0	0	0	0	0	0	0	0	0	0	0
ENSG00000261886	AC005670.1	395	2	0	11	5	0	4	6	1	6	0.402278	0.25069	0.0991011	0.250889	0	1.74326	0.729502	0	0.584448	1.04703	0.167831	0.868221
ENSG00000262633	AC005670.2	1876	0	0	0	0	0	0	0	0	0	0	0	0	0	0	0	0	0	0	0	0	0
ENSG00000250413	AC005674.1	459	0	0	0	0	0	0	0	0	0	0	0	0	0	0	0	0	0	0	0	0	0
ENSG00000226329	AC005682.1	1467	0	0	0	0	0	0	0	0	0	0	0	0	0	0	0	0	0	0	0	0	0
ENSG00000278860	AC005691.1	401	0	0	0	0	0	0	0	3	0	0	0	0	0	0	0	0	0	0	0	0.495958	0
ENSG00000204990	AC005692.1	1439	0	0	0	0	0	0	0	0	0	0	0	0	0	0	0	0	0	0	0	0	0
ENSG00000261629	AC005692.2	596	0	2	0	0	0	0	0	0	0	0	0	0	0	0.253596	0	0	0	0	0	0	0
ENSG00000262966	AC005695.1	5672	0	4	0	0	0	0	1	0	0	0.0804556	0.0402278	0	0	0.0532944	0	0	0	0	0.0121526	0	0
ENSG00000263708	AC005695.2	259	0	0	0	0	0	0	0	0	0	0	0	0	0	0	0	0	0	0	0	0	0
ENSG00000273816	AC005695.3	232	2	9	0	5	0	0	1	0	0	0.402278	0.25069	0.0991011	0.42716	2.93165	0	1.24204	0	0	0.297109	0	0
ENSG00000262050	AC005696.1	1596	70	60	78	115	30	29	46	17	7	3.94233	3.70543	3.46854	2.17327	2.84103	3.05934	4.15258	1.71742	1.04869	1.98668	0.706129	0.250693
ENSG00000272770	AC005696.2	626	0	0	0	0	0	0	0	0	0	0	0	0	0	0	0	0	0	0	0	0	0
ENSG00000272911	AC005696.3	303	6	6	0	2	0	0	3	0	0	0.56319	0.430246	0.297303	0.981199	1.49647	0	0.3804	0	0	0.682468	0	0
ENSG00000277200	AC005696.4	4643	16	14	11	16	0	3	7	1	2	0.804556	0.798683	0.792809	0.170754	0.22787	0.148306	0.198598	0	0.0372912	0.103921	0.0142781	0.0246211
ENSG00000266202	AC005697.1	582	0	0	0	0	0	0	0	0	0	0	0	0	0	0	0	0	0	0	0	0	0
ENSG00000266527	AC005697.2	2266	0	0	0	0	0	0	0	0	0	0	0	0	0	0	0	0	0	0	0	0	0
ENSG00000249631	AC005699.1	5669	0	0	0	0	1	0	0	0	0	0	0	0	0	0	0	0	0.0161169	0	0	0	0
ENSG00000267318	AC005702.1	481	0	0	0	0	0	0	0	0	0	0	0	0	0	0	0	0	0	0	0	0	0
ENSG00000267526	AC005702.2	1447	0	0	0	0	0	0	0	0	0	0	0	0	0	0	0	0	0	0	0	0	0
ENSG00000274378	AC005702.3	416	0	0	0	0	0	0	0	0	0	0	0	0	0	0	0	0	0	0	0	0	0
ENSG00000275860	AC005702.4	421	0	0	0	0	0	0	0	0	0	0	0	0	0	0	0	0	0	0	0	0	0
ENSG00000237377	AC005703.2	343	0	0	0	0	0	0	0	0	0	0	0	0	0	0	0	0	0	0	0	0	0
ENSG00000265445	AC005703.3	373	0	0	0	0	0	0	0	0	0	0	0	0	0	0	0	0	0	0	0	0	0
ENSG00000266667	AC005703.4	538	0	0	0	3	0	1	2	0	0	0	0	0	0	0	0	0.321361	0	0.107276	0.256243	0	0
ENSG00000279567	AC005703.5	555	0	0	0	0	0	0	0	0	0	0	0	0	0	0	0	0	0	0	0	0	0
ENSG00000279660	AC005703.6	1329	5	0	2	1	2	8	2	0	2	0.160911	0.204332	0.247753	0.18642	0	0.0942044	0.0433639	0.137497	0.347415	0.103731	0	0.0860164
ENSG00000230607	AC005722.1	964	0	0	0	0	0	0	0	0	0	0	0	0	0	0	0	0	0	0	0	0	0
ENSG00000262681	AC005722.2	3370	0	0	0	0	0	0	1	0	0	0	0	0	0	0	0	0	0	0	0.0204538	0	0
ENSG00000264785	AC005722.3	446	0	0	0	0	0	0	0	0	0	0	0	0	0	0	0	0	0	0	0	0	0
ENSG00000264727	AC005725.1	2607	0	0	0	0	0	0	0	0	0	0	0	0	0	0	0	0	0	0	0	0	0
ENSG00000258472	AC005726.1	1033	0	0	0	0	0	0	0	0	0	0	0	0	0	0	0	0	0	0	0	0	0
ENSG00000264044	AC005726.2	1515	1	0	0	1	0	0	0	0	0	0	0.0247753	0.0495505	0.0327066	0	0	0.03804	0	0	0	0	0
ENSG00000265168	AC005726.4	298	0	0	0	0	0	0	0	0	0	0	0	0	0	0	0	0	0	0	0	0	0
ENSG00000265287	AC005726.5	1083	0	0	0	0	0	0	0	0	0	0	0	0	0	0	0	0	0	0	0	0	0
ENSG00000225681	AC005730.1	344	0	0	0	0	0	0	0	0	0	0	0	0	0	0	0	0	0	0	0	0	0
ENSG00000261033	AC005730.2	1184	0	3	2	1	0	0	0	0	0	0.160911	0.0804556	0	0	0.191482	0.105741	0.0486745	0	0	0	0	0
ENSG00000266126	AC005730.3	366	0	0	0	0	0	0	0	0	0	0	0	0	0	0	0	0	0	0	0	0	0
ENSG00000262185	AC005736.1	2721	61	29	30	83	6	27	52	14	23	2.97686	2.99972	3.02258	1.11084	0.805429	0.690174	1.75794	0.20147	0.572688	1.31728	0.341089	0.483143
ENSG00000263159	AC005736.3	244	0	0	0	0	2	0	0	0	0	0	0	0	0	0	0	0	0.748907	0	0	0	0
ENSG00000226040	AC005740.1	522	0	0	0	0	0	0	0	0	0	0	0	0	0	0	0	0	0	0	0	0	0
ENSG00000250347	AC005740.2	419	0	0	0	0	0	0	0	0	0	0	0	0	0	0	0	0	0	0	0	0	0
ENSG00000254099	AC005740.3	344	1	0	0	0	0	0	0	0	0	0	0.0247753	0.0495505	0.144042	0	0	0	0	0	0	0	0
ENSG00000271871	AC005740.4	957	3	0	1	10	0	4	10	4	2	0.965468	0.55706	0.148652	0.155331	0	0.0654115	0.602201	0	0.24123	0.720265	0.277087	0.119452
ENSG00000249418	AC005741.1	432	0	0	0	0	0	0	0	0	0	0	0	0	0	0	0	0	0	0	0	0	0
ENSG00000266934	AC005746.1	1329	4	0	0	1	0	0	2	0	0	0.160911	0.179557	0.198202	0.149136	0	0	0.0433639	0	0	0.103731	0	0
ENSG00000267131	AC005746.2	470	1	0	0	0	0	1	0	0	0	0.160911	0.105231	0.0495505	0.105427	0	0	0	0	0.122796	0	0	0
ENSG00000273982	AC005746.3	393	1	0	0	0	0	0	0	0	0	0	0.0247753	0.0495505	0.126083	0	0	0	0	0	0	0	0
ENSG00000278925	AC005753.1	618	2	0	0	0	0	0	0	1	0	0	0.0495505	0.0991011	0.160358	0	0	0	0	0	0	0.10727	0
ENSG00000267044	AC005757.1	472	0	0	0	0	1	0	1	0	0	0	0	0	0	0	0	0	0.193573	0	0.146037	0	0
ENSG00000267630	AC005758.1	625	0	0	0	0	0	0	0	0	0	0	0	0	0	0	0	0	0	0	0	0	0
ENSG00000268650	AC005759.1	1212	8	3	4	9	1	2	15	1	3	0.482734	0.439569	0.396404	0.327066	0.187058	0.206597	0.42795	0.075385	0.0952381	0.853086	0.0546973	0.14148
ENSG00000267471	AC005771.1	349	0	0	0	0	0	0	0	0	0	0	0	0	0	0	0	0	0	0	0	0	0
ENSG00000232058	AC005772.1	976	0	0	0	0	4	0	0	0	0	0	0	0	0	0	0	0	0.374453	0	0	0	0
ENSG00000261198	AC005774.1	567	0	0	0	0	5	0	0	0	0	0	0	0	0	0	0	0	0.805702	0	0	0	0
ENSG00000266933	AC005775.1	850	1	2	0	1	0	0	0	0	0	0	0.0247753	0.0495505	0.0582947	0.177815	0	0.0678008	0	0	0	0	0
ENSG00000270802	AC005776.1	290	0	0	0	0	0	0	0	0	0	0	0	0	0	0	0	0	0	0	0	0	0
ENSG00000273218	AC005776.2	1769	0	0	0	0	0	0	0	0	0	0	0	0	0	0	0	0	0	0	0	0	0
ENSG00000267148	AC005777.1	187	0	0	0	0	0	0	0	0	0	0.0804556	0.0402278	0	0	0	0	0	0	0	0	0	0
ENSG00000268189	AC005785.1	1911	4	0	2	7	0	3	5	3	0	0.643645	0.420924	0.198202	0.103716	0	0.0655142	0.211101	0	0.0906033	0.180349	0.104071	0
ENSG00000279203	AC005785.2	631	0	0	0	0	0	0	0	0	0	0	0	0	0	0	0	0	0	0	0	0	0
ENSG00000266959	AC005786.1	154	0	0	0	0	0	0	0	0	0	0	0	0	0	0	0	0	0	0	0	0	0
ENSG00000267231	AC005786.2	369	0	0	0	0	0	0	0	0	0	0	0	0	0	0	0	0	0	0	0	0	0
ENSG00000267436	AC005786.3	565	0	0	0	0	0	0	0	0	0	0	0	0	0	0	0	0	0	0	0	0	0
ENSG00000279590	AC005786.4	682	0	0	0	0	0	0	0	0	0	0.0804556	0.0402278	0	0	0	0	0	0	0	0	0	0
ENSG00000267090	AC005789.1	297	0	0	0	0	0	0	0	0	0	0	0	0	0	0	0	0	0	0	0	0	0
ENSG00000274447	AC005790.1	450	0	0	0	0	0	0	0	0	0	0	0	0	0	0	0	0	0	0	0	0	0
ENSG00000279617	AC005796.1	433	0	0	0	0	0	0	1	0	0	0	0	0	0	0	0	0	0	0	0.15919	0	0
ENSG00000248188	AC005798.1	387	0	0	0	0	0	0	0	0	0	0	0	0	0	0	0	0	0	0	0	0	0
ENSG00000235415	AC005808.1	381	0	0	0	0	0	0	0	0	0	0	0	0	0	0	0	0	0	0	0	0	0
ENSG00000265702	AC005821.1	4862	3	3	3	7	8	4	7	3	2	0.482734	0.315693	0.148652	0.0305742	0.0466299	0.0386254	0.082973	0.150336	0.0474819	0.0992401	0.0409048	0.0235121
ENSG00000235554	AC005822.1	1034	0	0	0	0	0	0	0	0	0	0	0	0	0	0	0	0	0	0	0	0	0
ENSG00000249658	AC005823.1	585	0	0	0	0	0	0	0	0	0	0	0	0	0	0	0	0	0	0	0	0	0
ENSG00000249982	AC005823.2	650	0	0	0	0	0	0	0	0	0	0	0	0	0	0	0	0	0	0	0	0	0
ENSG00000226797	AC005828.1	742	2	0	0	1	0	2	3	2	0	0.0804556	0.0897784	0.0991011	0.133559	0	0	0.0776693	0	0.155564	0.27869	0.178688	0
ENSG00000263501	AC005828.2	562	0	0	0	1	0	0	0	0	0	0	0	0	0	0	0	0.102546	0	0	0	0	0
ENSG00000263644	AC005828.3	591	0	0	0	0	0	0	0	0	0	0	0	0	0	0	0	0	0	0	0	0	0
ENSG00000265282	AC005828.4	552	2	0	0	3	0	0	1	1	0	0.0804556	0.0897784	0.0991011	0.179531	0	0	0.31321	0	0	0.124872	0.120096	0
ENSG00000265971	AC005828.5	355	0	0	0	0	0	0	0	0	0	0	0	0	0	0	0	0	0	0	0	0	0
ENSG00000271749	AC005828.6	232	0	0	0	0	0	0	0	0	0	0	0	0	0	0	0	0	0	0	0	0	0
ENSG00000271919	AC005828.7	556	0	0	0	0	0	0	0	0	0	0	0	0	0	0	0	0	0	0	0	0	0
ENSG00000261575	AC005829.1	298	0	0	0	0	0	0	0	0	0	0	0	0	0	0	0	0	0	0	0	0	0
ENSG00000262539	AC005829.2	1056	0	0	0	0	0	0	0	0	0	0	0	0	0	0	0	0	0	0	0	0	0
ENSG00000280202	AC005831.1	1697	0	0	0	0	0	0	0	0	0	0	0	0	0	0	0	0	0	0	0	0	0
ENSG00000256381	AC005832.1	572	0	0	1	0	0	0	0	0	0	0	0	0	0	0	0.109438	0	0	0	0	0	0
ENSG00000256748	AC005832.2	1430	0	0	0	0	0	0	0	0	0	0	0	0	0	0	0	0	0	0	0	0	0
ENSG00000256799	AC005832.3	631	0	0	0	0	0	0	0	0	0	0	0	0	0	0	0	0	0	0	0	0	0
ENSG00000272921	AC005832.4	818	0	0	0	0	0	0	0	0	0	0	0	0	0	0	0	0	0	0	0	0	0
ENSG00000255474	AC005833.1	1249	0	0	0	0	0	0	0	0	0	0	0	0	0	0	0	0	0	0	0	0	0
ENSG00000255639	AC005833.2	3961	1	0	0	0	0	0	1	0	0	0	0.0247753	0.0495505	0.0125096	0	0	0	0	0	0.017402	0	0
ENSG00000256988	AC005833.3	4154	0	0	0	0	0	0	0	0	0	0	0	0	0	0	0	0	0	0	0	0	0
ENSG00000261335	AC005837.1	1717	1	0	1	1	3	4	0	0	1	0.0804556	0.0650031	0.0495505	0.0288588	0	0.0364583	0.0335647	0.159639	0.134454	0	0	0.0332894
ENSG00000267168	AC005837.2	479	0	0	0	0	0	0	0	0	0	0	0	0	0	0	0	0	0	0	0	0	0
ENSG00000277382	AC005837.3	286	2	0	1	2	0	0	8	0	1	0.482734	0.290917	0.0991011	0.346507	0	0.218877	0.403012	0	0	1.92809	0	0.199853
ENSG00000223544	AC005838.1	233	0	0	0	0	0	0	0	0	0	0	0	0	0	0	0	0	0	0	0	0	0
ENSG00000266538	AC005838.2	317	0	0	0	0	0	0	0	0	0	0	0	0	0	0	0	0	0	0	0	0	0
ENSG00000279089	AC005839.1	3213	54	10	13	87	16	14	65	14	11	3.6205	3.14812	2.67573	0.832782	0.235205	0.253279	1.56049	0.454985	0.251478	1.39446	0.288859	0.195685
ENSG00000213942	AC005840.1	377	0	0	0	0	0	0	0	0	0	0	0	0	0	0	0	0	0	0	0	0	0
ENSG00000256433	AC005840.2	1841	92	0	4	140	5	3	70	5	3	7.16055	5.8596	4.55865	2.47618	0	0.13601	4.38256	0.248144	0.0940482	2.62089	0.180046	0.0931416
ENSG00000256913	AC005840.3	2494	0	0	0	0	0	0	0	0	0	0	0	0	0	0	0	0	0	0	0	0	0
ENSG00000276718	AC005840.4	599	0	0	0	0	0	0	0	0	0	0	0	0	0	0	0	0	0	0	0	0	0
ENSG00000258092	AC005841.1	287	0	0	0	0	0	0	0	0	0	0	0	0	0	0	0	0	0	0	0	0	0
ENSG00000256862	AC005842.1	1918	0	0	0	0	0	0	0	0	0	0	0	0	0	0	0	0	0	0	0	0	0
ENSG00000255775	AC005845.1	653	0	0	0	0	0	0	1	0	0	0	0	0	0	0	0	0	0	0	0.105558	0	0
ENSG00000280272	AC005858.1	426	0	0	0	0	0	0	0	5	0	0	0	0	0	0	0	0	0	0	0	0.778088	0
ENSG00000280364	AC005858.2	589	0	0	0	0	0	0	0	0	0	0	0	0	0	0	0	0	0	0	0	0	0
ENSG00000280398	AC005858.3	700	0	0	0	0	0	0	0	0	0	0	0	0	0	0	0	0	0	0	0	0	0
ENSG00000205325	AC005863.1	5113	0	0	0	0	0	0	0	0	0	0	0	0	0	0	0	0	0	0	0	0	0
ENSG00000236908	AC005865.1	3004	0	0	0	0	0	0	0	0	0	0	0	0	0	0	0	0	0	0	0	0	0
ENSG00000250770	AC005865.2	725	0	0	0	0	0	0	0	0	0	0	0	0	0	0	0	0	0	0	0	0	0
ENSG00000256125	AC005868.1	331	0	0	0	0	0	0	0	0	0	0	0	0	0	0	0	0	0	0	0	0	0
ENSG00000235198	AC005871.1	475	0	0	0	0	0	0	0	2	0	0	0	0	0	0	0	0	0	0	0	0.279129	0
ENSG00000258114	AC005871.2	526	0	0	0	0	0	0	0	0	0	0	0	0	0	0	0	0	0	0	0	0	0
ENSG00000267207	AC005884.1	429	0	0	0	0	0	0	0	0	0	0	0	0	0	0	0	0	0	0	0	0	0
ENSG00000267449	AC005884.2	247	0	0	0	0	0	0	0	0	0	0	0	0	0	0	0	0	0	0	0	0	0
ENSG00000264083	AC005899.1	563	0	0	0	0	0	0	0	0	0	0	0	0	0	0	0	0	0	0	0	0	0
ENSG00000264373	AC005899.2	90	0	0	0	0	0	0	0	0	0	0	0	0	0	0	0	0	0	0	0	0	0
ENSG00000265139	AC005899.3	271	0	0	0	0	0	0	0	0	0	0	0	0	0	0	0	0	0	0	0	0	0
ENSG00000265794	AC005899.4	561	0	0	0	0	0	0	0	0	0	0	0	0	0	0	0	0	0	0	0	0	0
ENSG00000266385	AC005899.5	552	0	0	0	0	0	0	0	0	0	0	0	0	0	0	0	0	0	0	0	0	0
ENSG00000274341	AC005899.6	297	2	0	0	0	0	0	1	0	0	0	0.0495505	0.0991011	0.333674	0	0	0	0	0	0.232085	0	0
ENSG00000278668	AC005899.7	588	0	0	0	3	0	0	0	0	0	0	0	0	0	0	0	0.294034	0	0	0	0	0
ENSG00000279762	AC005899.8	3449	0	0	0	1	3	0	2	2	0	0.241367	0.120683	0	0	0	0	0.0167094	0.0794723	0	0.0399706	0.0384419	0
ENSG00000267137	AC005901.1	552	0	0	1	0	0	0	0	0	0	0	0	0	0	0	0.113404	0	0	0	0	0	0
ENSG00000255996	AC005906.1	554	0	0	0	0	0	0	0	0	0	0	0	0	0	0	0	0	0	0	0	0	0
ENSG00000256654	AC005906.2	9655	0	0	0	0	1	0	0	2	0	0.0804556	0.0402278	0	0	0	0	0	0.00946314	0	0	0.0137324	0
ENSG00000243507	AC005908.1	347	0	0	0	0	0	0	0	0	0	0	0	0	0	0	0	0	0	0	0	0	0
ENSG00000256691	AC005908.2	530	0	0	0	0	0	0	0	0	0	0	0	0	0	0	0	0	0	0	0	0	0
ENSG00000265425	AC005909.1	755	0	0	0	0	0	0	0	0	0	0	0	0	0	0	0	0	0	0	0	0	0
ENSG00000278356	AC005911.1	456	23	0	0	31	2	1	15	2	1	1.20683	1.17325	1.13966	2.49926	0	0	3.91787	0.400731	0.126566	2.26741	0.290759	0.125346
ENSG00000227081	AC005912.1	255	0	0	0	0	0	0	0	0	0	0	0	0	0	0	0	0	0	0	0	0	0
ENSG00000275850	AC005912.2	2400	0	0	0	0	0	0	0	0	0	0	0	0	0	0	0	0	0	0	0	0	0
ENSG00000279446	AC005915.1	2018	0	0	0	0	0	0	0	0	0	0	0	0	0	0	0	0	0	0	0	0	0
ENSG00000247011	AC005920.1	2058	0	1	1	1	0	1	3	0	0	0	0	0	0	0.0367208	0.0304173	0.0280032	0	0.0280439	0.10048	0	0
ENSG00000249870	AC005920.2	332	0	0	0	0	0	0	0	0	0	0	0	0	0	0	0	0	0	0	0	0	0
ENSG00000251665	AC005920.3	1229	0	7	1	8	0	2	1	6	3	0.160911	0.0804556	0	0	0.430432	0.0509348	0.375139	0	0.0939207	0.0560857	0.323644	0.139523
ENSG00000262006	AC005920.4	492	0	0	0	0	0	0	0	0	0	0	0	0	0	0	0	0	0	0	0	0	0
ENSG00000248702	AC005921.1	286	0	0	0	0	0	0	0	0	0	0	0	0	0	0	0	0	0	0	0	0	0
ENSG00000262967	AC005921.2	670	0	0	0	0	0	0	0	0	0	0	0	0	0	0	0	0	0	0	0	0	0
ENSG00000278963	AC005921.3	2151	2	0	0	0	0	0	0	0	0	0	0.0495505	0.0991011	0.0460721	0	0	0	0	0	0	0	0
ENSG00000267059	AC005943.1	1002	1	0	0	0	0	0	0	0	1	0	0.0247753	0.0495505	0.0494516	0	0	0	0	0	0	0	0.0570438
ENSG00000279009	AC005943.2	148	0	0	0	0	0	0	0	0	0	0	0	0	0	0	0	0	0	0	0	0	0
ENSG00000267469	AC005944.1	564	0	0	0	0	0	0	0	0	0	0	0	0	0	0	0	0	0	0	0	0	0
ENSG00000263199	AC005951.1	495	0	0	0	0	0	0	0	0	0	0	0	0	0	0	0	0	0	0	0	0	0
ENSG00000267138	AC005954.1	337	0	0	0	0	0	0	0	0	0	0	0	0	0	0	0	0	0	0	0	0	0
ENSG00000267205	AC005954.2	556	0	0	0	0	0	0	0	0	0	0	0	0	0	0	0	0	0	0	0	0	0
ENSG00000278627	AC005962.1	652	8	1	1	14	3	2	4	3	1	0.241367	0.318886	0.396404	0.607982	0.115907	0.0960105	1.23747	0.420399	0.177038	0.422879	0.30503	0.0876655
ENSG00000270324	AC005972.2	348	0	0	0	0	0	0	0	0	0	0	0	0	0	0	0	0	0	0	0	0	0
ENSG00000272164	AC005972.3	481	0	0	0	0	0	0	0	0	0	0	0	0	0	0	0	0	0	0	0	0	0
ENSG00000283538	AC005972.4	2992	1	0	1	0	6	0	1	0	0	0.0804556	0.0650031	0.0495505	0.016561	0	0.0209221	0	0.183222	0	0.0230379	0	0
ENSG00000266869	AC005993.1	2321	0	0	0	0	0	0	0	0	0	0	0	0	0	0	0	0	0	0	0	0	0
ENSG00000241456	AC005996.1	564	3	0	0	9	0	1	0	0	0	0.160911	0.154781	0.148652	0.263567	0	0	0.919638	0	0.10233	0	0	0
ENSG00000229403	AC005999.1	588	0	0	0	0	0	0	0	0	0	0	0	0	0	0	0	0	0	0	0	0	0
ENSG00000177418	AC006001.1	474	0	0	0	0	0	0	0	0	0	0	0	0	0	0	0	0	0	0	0	0	0
ENSG00000226824	AC006001.2	3302	106	19	73	137	42	62	196	42	77	8.28693	6.76964	5.25236	1.59066	0.434845	1.38392	2.3911	1.16214	1.08367	4.0915	0.843219	1.33288
ENSG00000229180	AC006001.3	579	0	0	0	0	0	0	0	0	0	0	0	0	0	0	0	0	0	0	0	0	0
ENSG00000275400	AC006001.4	395	0	0	0	0	0	0	0	0	0	0	0	0	0	0	0	0	0	0	0	0	0
ENSG00000231515	AC006003.1	613	0	0	0	0	0	0	0	0	0	0	0	0	0	0	0	0	0	0	0	0	0
ENSG00000236795	AC006004.1	2145	0	0	0	0	0	0	0	2	0	0	0	0	0	0	0	0	0	0	0	0.0618117	0
ENSG00000271611	AC006006.1	144	0	0	0	0	0	0	0	0	0	0	0	0	0	0	0	0	0	0	0	0	0
ENSG00000230746	AC006007.1	2617	0	0	0	0	0	0	0	0	0	0	0	0	0	0	0	0	0	0	0	0	0
ENSG00000244563	AC006011.1	349	0	0	0	0	0	0	0	0	0	0	0	0	0	0	0	0	0	0	0	0	0
ENSG00000274010	AC006011.2	1158	0	0	0	0	0	0	0	0	0	0	0	0	0	0	0	0	0	0	0	0	0
ENSG00000234215	AC006012.1	1901	0	0	0	0	0	0	0	2	0	0	0	0	0	0	0	0	0	0	0	0.0697455	0
ENSG00000236531	AC006013.1	758	0	0	0	0	0	0	0	0	0	0	0	0	0	0	0	0	0	0	0	0	0
ENSG00000226401	AC006015.1	570	0	0	0	0	0	0	0	0	0	0	0	0	0	0	0	0	0	0	0	0	0
ENSG00000229591	AC006017.1	673	0	0	0	1	0	0	2	0	0	0	0	0	0	0	0	0.0856325	0	0	0.204842	0	0
ENSG00000203335	AC006019.1	4065	0	0	0	0	0	0	0	0	0	0	0	0	0	0	0	0	0	0	0	0	0
ENSG00000233363	AC006019.2	3044	0	0	0	0	0	0	0	0	0	0	0	0	0	0	0	0	0	0	0	0	0
ENSG00000270114	AC006019.3	698	0	0	0	0	0	0	0	0	0	0	0	0	0	0	0	0	0	0	0	0	0
ENSG00000226636	AC006020.1	1854	0	0	0	0	0	0	0	0	0	0	0	0	0	0	0	0	0	0	0	0	0
ENSG00000223419	AC006022.1	388	0	0	0	0	0	0	0	0	0	0	0	0	0	0	0	0	0	0	0	0	0
ENSG00000270577	AC006023.1	259	0	0	0	0	0	0	0	0	0	0	0	0	0	0	0	0	0	0	0	0	0
ENSG00000273444	AC006023.2	167	0	0	0	0	0	0	0	0	0	0	0	0	0	0	0	0	0	0	0	0	0
ENSG00000224785	AC006026.1	1803	0	0	0	0	0	0	0	0	0	0	0	0	0	0	0	0	0	0	0	0	0
ENSG00000228953	AC006026.2	180	0	0	0	0	0	0	0	0	0	0	0	0	0	0	0	0	0	0	0	0	0
ENSG00000234286	AC006026.3	1242	0	0	1	0	0	0	0	0	0	0	0	0	0	0	0.0504016	0	0	0	0	0	0
ENSG00000272638	AC006027.1	741	0	0	0	0	0	0	0	0	0	0	0	0	0	0	0	0	0	0	0	0	0
ENSG00000231357	AC006028.1	402	0	0	0	0	0	0	0	0	0	0	0	0	0	0	0	0	0	0	0	0	0
ENSG00000264324	AC006030.1	5059	1	0	0	2	0	0	2	8	0	0.0804556	0.0650031	0.0495505	0.00979453	0	0	0.0227834	0	0	0.0272502	0.104832	0
ENSG00000231916	AC006033.1	426	0	0	0	0	0	0	0	0	0	0	0	0	0	0	0	0	0	0	0	0	0
ENSG00000272908	AC006033.2	1968	0	0	0	0	0	0	0	0	0	0	0	0	0	0	0	0	0	0	0	0	0
ENSG00000226442	AC006037.1	287	0	0	0	0	0	0	0	0	0	0	0	0	0	0	0	0	0	0	0	0	0
ENSG00000279218	AC006037.2	2232	0	0	0	0	0	0	0	1	0	0	0	0	0	0	0	0	0	0	0	0.0297012	0
ENSG00000229379	AC006041.1	328	0	0	0	0	0	0	0	0	0	0	0	0	0	0	0	0	0	0	0	0	0
ENSG00000227719	AC006042.1	524	0	0	0	2	0	0	5	0	0	0	0	0	0	0	0	0.219964	0	0	0.657722	0	0
ENSG00000233108	AC006042.2	568	0	0	0	2	0	2	0	0	0	0	0	0	0	0	0	0.202925	0	0.203219	0	0	0
ENSG00000233264	AC006042.3	1469	0	0	0	0	0	0	0	0	0	0	0	0	0	0	0	0	0	0	0	0	0
ENSG00000234141	AC006042.4	692	7	6	1	9	0	0	3	2	2	0.0804556	0.213655	0.346854	0.501234	0.655244	0.0904607	0.749532	0	0	0.298827	0.191599	0.165196
ENSG00000235886	AC006055.1	411	0	0	0	0	0	0	0	0	0	0	0	0	0	0	0	0	0	0	0	0	0
ENSG00000261786	AC006058.1	5067	0	0	0	0	0	0	0	3	0	0	0	0	0	0	0	0	0	0	0	0.0392499	0
ENSG00000271192	AC006058.2	548	0	0	0	0	0	0	0	0	0	0	0	0	0	0	0	0	0	0	0	0	0
ENSG00000272121	AC006058.3	1069	0	0	0	0	0	0	0	0	0	0	0	0	0	0	0	0	0	0	0	0	0
ENSG00000280435	AC006058.4	1670	0	0	0	0	0	0	0	0	0	0	0	0	0	0	0	0	0	0	0	0	0
ENSG00000230084	AC006059.1	3245	18	16	17	29	0	19	16	13	23	1.04592	0.968917	0.89191	0.274857	0.372618	0.327945	0.515035	0	0.337926	0.339867	0.265581	0.405125
ENSG00000255608	AC006063.1	560	0	0	0	0	0	0	0	0	0	0	0	0	0	0	0	0	0	0	0	0	0
ENSG00000284513	AC006063.2	1696	1	0	0	0	0	0	0	0	0	0	0.0247753	0.0495505	0.0292161	0	0	0	0	0	0	0	0
ENSG00000245667	AC006064.1	560	0	0	0	0	0	0	0	0	0	0	0	0	0	0	0	0	0	0	0	0	0
ENSG00000247853	AC006064.2	2196	0	0	0	2	0	0	1	0	0	0	0	0	0	0	0	0.0524869	0	0	0.0313886	0	0
ENSG00000255966	AC006064.3	477	0	0	4	2	0	0	1	0	0	0.160911	0.0804556	0	0	0	0.524938	0.241638	0	0	0.144506	0	0
ENSG00000269968	AC006064.4	422	0	0	0	0	0	0	0	0	0	0	0	0	0	0	0	0	0	0	0	0	0
ENSG00000276232	AC006064.5	248	0	0	0	0	0	0	0	0	0	0	0	0	0	0	0	0	0	0	0	0	0
ENSG00000285238	AC006064.6	8514	0	0	0	0	0	0	0	0	0	0	0	0	0	0	0	0	0	0	0	0	0
ENSG00000255853	AC006065.1	802	0	0	0	0	0	0	0	0	0	0	0	0	0	0	0	0	0	0	0	0	0
ENSG00000255900	AC006065.2	211	0	0	0	0	0	0	0	0	0	0	0	0	0	0	0	0	0	0	0	0	0
ENSG00000255944	AC006065.3	419	0	0	0	0	2	0	0	0	0	0	0	0	0	0	0	0	0.436118	0	0	0	0
ENSG00000256732	AC006065.4	1897	0	0	0	0	0	0	0	0	0	0	0	0	0	0	0	0	0	0	0	0	0
ENSG00000278866	AC006065.5	349	0	0	0	0	0	0	0	1	0	0	0	0	0	0	0	0	0	0	0	0.189952	0
ENSG00000279171	AC006065.6	545	0	0	0	0	0	0	0	0	0	0	0	0	0	0	0	0	0	0	0	0	0
ENSG00000251439	AC006070.1	193	0	0	0	0	0	0	0	0	0	0	0	0	0	0	0	0	0	0	0	0	0
ENSG00000225563	AC006076.1	1003	0	0	0	0	0	0	0	0	0	0	0	0	0	0	0	0	0	0	0	0	0
ENSG00000270892	AC006077.1	343	0	0	0	0	0	0	0	0	0	0	0	0	0	0	0	0	0	0	0	0	0
ENSG00000279799	AC006077.2	457	47	19	25	57	16	14	43	9	9	1.68957	2.00922	2.32888	5.09601	3.14192	3.42444	7.18807	3.19883	1.76805	6.48569	1.30555	1.12565
ENSG00000261938	AC006111.1	329	0	0	0	0	0	0	0	0	0	0	0	0	0	0	0	0	0	0	0	0	0
ENSG00000263235	AC006111.2	1068	3	0	0	4	0	1	1	6	0	0.321823	0.235237	0.148652	0.139187	0	0	0.215845	0	0.0540396	0.0645406	0.372433	0
ENSG00000276754	AC006111.3	383	0	0	0	0	0	0	0	0	0	0	0	0	0	0	0	0	0	0	0	0	0
ENSG00000268407	AC006115.2	202	0	0	0	0	0	0	0	0	0	0	0	0	0	0	0	0	0	0	0	0	0
ENSG00000266907	AC006116.1	2171	0	0	0	0	0	0	0	0	0	0	0	0	0	0	0	0	0	0	0	0	0
ENSG00000266932	AC006116.2	988	0	0	0	0	0	0	0	0	0	0	0	0	0	0	0	0	0	0	0	0	0
ENSG00000267145	AC006116.3	361	0	0	0	0	0	0	0	0	0	0	0	0	0	0	0	0	0	0	0	0	0
ENSG00000267192	AC006116.4	452	0	0	0	0	0	0	0	0	0	0	0	0	0	0	0	0	0	0	0	0	0
ENSG00000267298	AC006116.5	559	0	0	0	0	0	0	0	0	0	0	0	0	0	0	0	0	0	0	0	0	0
ENSG00000267429	AC006116.6	1103	0	0	0	0	0	0	0	0	0	0	0	0	0	0	0	0	0	0	0	0	0
ENSG00000267549	AC006116.8	4770	2	0	1	3	0	2	0	0	4	0	0.0495505	0.0991011	0.0207759	0	0.0131234	0.0362457	0	0.0241989	0	0	0.0479312
ENSG00000267606	AC006116.9	1040	0	0	0	0	0	0	0	0	0	0	0	0	0	0	0	0	0	0	0	0	0
ENSG00000213970	AC006122.1	992	0	0	0	0	0	0	0	0	0	0	0	0	0	0	0	0	0	0	0	0	0
ENSG00000279716	AC006128.1	1661	0	0	0	0	0	0	0	0	0	0	0	0	0	0	0	0	0	0	0	0	0
ENSG00000267063	AC006130.1	555	0	0	0	0	0	0	0	0	0	0	0	0	0	0	0	0	0	0	0	0	0
ENSG00000267398	AC006130.2	326	0	0	0	0	0	0	0	0	0	0	0	0	0	0	0	0	0	0	0	0	0
ENSG00000278813	AC006133.1	264	0	0	0	0	0	0	0	0	0	0	0	0	0	0	0	0	0	0	0	0	0
ENSG00000264895	AC006141.1	2170	0	0	0	0	0	0	0	0	0	0	0	0	0	0	0	0	0	0	0	0	0
ENSG00000233433	AC006144.1	1600	0	0	0	0	0	0	0	0	0	0	0	0	0	0	0	0	0	0	0	0	0
ENSG00000223770	AC006145.1	2651	1	0	0	0	1	0	0	0	0	0	0.0247753	0.0495505	0.0186913	0	0	0	0.034465	0	0	0	0
ENSG00000258660	AC006146.1	693	0	0	0	0	0	0	0	0	0	0	0	0	0	0	0	0	0	0	0	0	0
ENSG00000242593	AC006148.1	21467	0	0	0	0	0	0	1	2	0	0	0	0	0	0	0	0	0	0	0.00321094	0.00617628	0
ENSG00000243574	AC006148.2	1081	0	0	0	0	0	0	0	0	0	0	0	0	0	0	0	0	0	0	0	0	0
ENSG00000226323	AC006150.1	263	0	0	0	0	0	0	0	0	0	0	0	0	0	0	0	0	0	0	0	0	0
ENSG00000273299	AC006153.1	371	0	0	0	0	0	0	0	0	0	0	0	0	0	0	0	0	0	0	0	0	0
ENSG00000278847	AC006157.1	366	0	0	0	0	0	0	0	0	0	0	0	0	0	0	0	0	0	0	0	0	0
ENSG00000275310	AC006158.1	249	0	0	0	0	0	0	0	0	0	0	0	0	0	0	0	0	0	0	0	0	0
ENSG00000235427	AC006159.1	386	0	0	0	0	0	0	0	1	0	0	0	0	0	0	0	0	0	0	0	0.171744	0
ENSG00000249502	AC006160.1	2128	2	0	0	3	0	1	4	0	3	0	0.0495505	0.0991011	0.0465701	0	0	0.0812462	0	0.0271214	0.129566	0	0.0805798
ENSG00000283219	AC006160.2	154	0	0	0	0	0	0	0	0	0	0	0	0	0	0	0	0	0	0	0	0	0
ENSG00000238090	AC006195.1	923	0	0	0	0	0	0	0	0	0	0	0	0	0	0	0	0	0	0	0	0	0
ENSG00000257128	AC006197.1	465	0	0	0	0	0	0	0	0	0	0	0	0	0	0	0	0	0	0	0	0	0
ENSG00000257629	AC006199.1	219	0	0	0	0	0	0	0	0	0	0	0	0	0	0	0	0	0	0	0	0	0
ENSG00000255825	AC006205.1	389	0	0	0	0	0	0	0	0	0	0	0	0	0	0	0	0	0	0	0	0	0
ENSG00000256020	AC006205.2	632	0	0	0	0	0	0	0	0	0	0	0	0	0	0	0	0	0	0	0	0	0
ENSG00000256146	AC006206.1	3387	0	0	0	0	1	0	0	0	0	0	0	0	0	0	0	0	0.0269757	0	0	0	0
ENSG00000256417	AC006206.2	1604	0	1	0	0	0	0	0	0	0	0	0	0	0	0.0471144	0	0	0	0	0	0	0
ENSG00000283138	AC006207.1	713	0	0	0	0	0	0	0	0	0	0	0	0	0	0	0	0	0	0	0	0	0
ENSG00000223391	AC006210.1	111	0	0	0	0	0	0	0	0	0	0	0	0	0	0	0	0	0	0	0	0	0
ENSG00000238247	AC006210.2	1545	0	0	0	0	0	0	0	0	0	0	0	0	0	0	0	0	0	0	0	0	0
ENSG00000266921	AC006213.1	3371	4	4	5	0	0	3	5	1	5	0.241367	0.219785	0.198202	0.0587962	0.0896725	0.092849	0	0	0.0513624	0.102239	0.0196657	0.0847789
ENSG00000267058	AC006213.2	2193	2	10	1	6	0	0	1	1	2	0.885012	0.492057	0.0991011	0.0451897	0.344603	0.0285448	0.157676	0	0	0.0314315	0.0302294	0.0521276
ENSG00000267191	AC006213.3	2140	2	0	2	3	5	2	0	3	1	0	0.0495505	0.0991011	0.0463089	0	0.0585036	0.0807906	0.213473	0.0539386	0	0.0929342	0.0267093
ENSG00000277806	AC006213.4	634	6	3	2	1	0	0	2	0	1	0.160911	0.229107	0.297303	0.468933	0.357594	0.197473	0.0909001	0	0	0.217443	0	0.0901544
ENSG00000278492	AC006213.5	288	2	0	0	1	0	0	0	0	0	0	0.0495505	0.0991011	0.344101	0	0	0.200106	0	0	0	0	0
ENSG00000278917	AC006213.6	4179	0	0	0	0	0	0	0	0	0	0	0	0	0	0	0	0	0	0	0	0	0
ENSG00000262961	AC006236.1	797	0	0	0	0	0	0	0	0	0	0	0	0	0	0	0	0	0	0	0	0	0
ENSG00000271392	AC006237.1	480	0	0	0	0	0	0	0	0	0	0	0	0	0	0	0	0	0	0	0	0	0
ENSG00000272799	AC006238.1	534	6	2	2	2	0	1	0	0	1	0	0.148652	0.297303	0.556748	0.283039	0.234453	0.215845	0	0.108079	0	0	0.107037
ENSG00000274578	AC006249.1	471	0	0	0	0	0	0	0	0	0	0	0	0	0	0	0	0	0	0	0	0	0
ENSG00000243224	AC006252.1	1110	10	4	34	14	5	29	29	13	26	1.4482	0.971854	0.495505	0.446401	0.27233	1.91744	0.726873	0.411561	1.50785	1.80086	0.776406	1.33883
ENSG00000243696	AC006254.1	6334	32	0	2	51	0	3	31	1	1	3.13777	2.36169	1.58562	0.250334	0	0.019766	0.46403	0	0.0273355	0.337355	0.0104662	0.00902398
ENSG00000270941	AC006254.2	279	0	0	0	0	0	0	0	0	0	0	0	0	0	0	0	0	0	0	0	0	0
ENSG00000271137	AC006254.3	884	0	0	0	0	0	0	0	0	0	0	0	0	0	0	0	0	0	0	0	0	0
ENSG00000268460	AC006262.1	7133	3	1	2	7	3	1	13	3	1	0.321823	0.235237	0.148652	0.02084	0.0105946	0.0175519	0.0565561	0.038427	0.00809116	0.125625	0.0278816	0.00801317
ENSG00000269729	AC006262.2	849	0	0	0	0	0	0	0	0	0	0	0	0	0	0	0	0	0	0	0	0	0
ENSG00000269745	AC006262.3	258	0	0	0	0	0	0	0	0	0	0	0	0	0	0	0	0	0	0	0	0	0
ENSG00000277748	AC006262.4	286	0	0	0	0	0	0	0	0	0	0	0	0	0	0	0	0	0	0	0	0	0
ENSG00000264513	AC006270.1	478	0	0	0	0	0	0	0	0	0	0	0	0	0	0	0	0	0	0	0	0	0
ENSG00000264529	AC006270.2	652	0	0	0	0	0	0	0	0	0	0	0	0	0	0	0	0	0	0	0	0	0
ENSG00000272383	AC006270.3	1036	0	0	0	0	0	0	0	0	0	0	0	0	0	0	0	0	0	0	0	0	0
ENSG00000268316	AC006272.1	552	0	0	0	0	0	0	0	0	0	0	0	0	0	0	0	0	0	0	0	0	0
ENSG00000269483	AC006272.2	163	0	0	0	0	0	0	0	0	0	0	0	0	0	0	0	0	0	0	0	0	0
ENSG00000272473	AC006273.1	1650	249	182	272	305	90	238	294	123	279	11.2638	11.8009	12.3381	7.47763	8.33577	10.3193	10.6529	4.98364	8.32485	12.282	4.94185	9.66488
ENSG00000279452	AC006277.1	1610	0	0	0	0	0	0	3	0	0	0	0	0	0	0	0	0	0	0	0.12844	0	0
ENSG00000260970	AC006288.1	1463	0	0	0	0	0	0	0	0	0	0	0	0	0	0	0	0	0	0	0	0	0
ENSG00000248425	AC006296.1	591	0	0	0	0	0	0	0	0	0	0	0	0	0	0	0	0	0	0	0	0	0
ENSG00000251412	AC006296.2	764	0	0	0	0	0	0	0	0	0	0	0	0	0	0	0	0	0	0	0	0	0
ENSG00000246225	AC006299.1	5339	0	1	0	0	0	0	0	0	0	0	0	0	0	0.0141546	0	0	0	0	0	0	0
ENSG00000206129	AC006305.1	3193	0	0	0	0	0	0	0	0	0	0	0	0	0	0	0	0	0	0	0	0	0
ENSG00000267399	AC006305.2	552	0	0	0	0	0	0	0	0	0	0	0	0	0	0	0	0	0	0	0	0	0
ENSG00000267732	AC006305.3	1568	0	0	0	0	0	0	0	1	0	0	0	0	0	0	0	0	0	0	0	0.0422788	0
ENSG00000230785	AC006326.1	787	0	0	0	0	0	0	0	0	0	0	0	0	0	0	0	0	0	0	0	0	0
ENSG00000233619	AC006328.1	379	0	0	0	0	0	0	0	0	0	0	0	0	0	0	0	0	0	0	0	0	0
ENSG00000284380	AC006328.2	397	0	0	0	0	0	0	0	0	0	0	0	0	0	0	0	0	0	0	0	0	0
ENSG00000232445	AC006329.1	4677	0	0	0	0	0	0	0	0	0	0	0	0	0	0	0	0	0	0	0	0	0
ENSG00000278683	AC006329.2	394	0	0	0	0	0	0	0	0	0	0	0	0	0	0	0	0	0	0	0	0	0
ENSG00000280388	AC006330.1	1987	12	3	3	16	0	0	7	3	0	1.12638	0.860493	0.594606	0.299248	0.114099	0.0945126	0.464062	0	0	0.242831	0.10009	0
ENSG00000230442	AC006333.1	1727	0	0	0	1	0	0	0	0	0	0.0804556	0.0402278	0	0	0	0	0.0333704	0	0	0	0	0
ENSG00000272686	AC006333.2	2099	43	32	72	55	18	62	30	22	39	0.885012	1.50784	2.13067	1.01509	1.15211	2.14727	1.51009	0.783516	1.70476	0.985174	0.69483	1.06201
ENSG00000235094	AC006335.1	593	0	0	0	0	0	0	0	0	0	0	0	0	0	0	0	0	0	0	0	0	0
ENSG00000275352	AC006335.3	292	0	0	0	0	0	0	0	0	0	0	0	0	0	0	0	0	0	0	0	0	0
ENSG00000278197	AC006338.1	749	0	0	0	0	0	0	0	0	0	0	0	0	0	0	0	0	0	0	0	0	0
ENSG00000278602	AC006338.2	791	0	0	0	0	0	0	0	0	0	0	0	0	0	0	0	0	0	0	0	0	0
ENSG00000258513	AC006349.1	235	0	0	0	0	0	0	0	0	0	0	0	0	0	0	0	0	0	0	0	0	0
ENSG00000229110	AC006355.1	1012	0	0	0	0	0	0	0	0	0	0	0	0	0	0	0	0	0	0	0	0	0
ENSG00000281120	AC006355.2	317	0	0	0	0	0	0	0	0	0	0	0	0	0	0	0	0	0	0	0	0	0
ENSG00000230033	AC006357.1	531	0	0	0	0	0	0	0	0	0	0	0	0	0	0	0	0	0	0	0	0	0
ENSG00000261778	AC006362.1	174	0	0	0	0	0	0	0	0	0	0	0	0	0	0	0	0	0	0	0	0	0
ENSG00000270611	AC006363.1	463	0	0	0	0	0	0	0	0	0	0	0	0	0	0	0	0	0	0	0	0	0
ENSG00000244000	AC006366.1	759	0	0	0	0	0	0	0	0	0	0	0	0	0	0	0	0	0	0	0	0	0
ENSG00000236213	AC006369.1	2402	2	0	2	0	0	0	3	2	0	0.0804556	0.0897784	0.0991011	0.0412577	0	0.0521222	0	0	0	0.0860899	0.0551982	0
ENSG00000236572	AC006369.2	384	0	0	1	0	0	0	0	0	0	0	0	0	0	0	0.163018	0	0	0	0	0	0
ENSG00000223872	AC006372.1	1930	0	0	0	0	0	0	0	1	0	0	0	0	0	0	0	0	0	0	0	0.0343488	0
ENSG00000233191	AC006372.2	1582	0	0	0	0	0	0	2	1	0	0	0	0	0	0	0	0	0	0	0.087142	0.0419046	0
ENSG00000234210	AC006372.3	4049	0	0	0	0	0	0	0	3	1	0	0	0	0	0	0	0	0	0	0	0.0491181	0.0141165
ENSG00000280266	AC006372.4	1543	0	0	0	0	0	0	0	0	0	0	0	0	0	0	0	0	0	0	0	0	0
ENSG00000236861	AC006378.1	636	26	8	5	17	2	6	11	0	2	2.01139	1.64985	1.28831	2.02565	0.950585	0.492129	1.54044	0.287316	0.544474	1.19217	0	0.179742
ENSG00000278959	AC006378.2	2476	10	1	1	17	0	2	4	0	0	0.321823	0.408664	0.495505	0.200123	0.0305216	0.0252822	0.395687	0	0.046619	0.111356	0	0
ENSG00000271027	AC006380.1	186	0	0	0	0	0	0	0	0	0	0	0	0	0	0	0	0	0	0	0	0	0
ENSG00000274899	AC006386.1	415	0	0	0	0	0	0	0	0	0	0	0	0	0	0	0	0	0	0	0	0	0
ENSG00000279115	AC006386.2	75	0	0	0	0	0	0	0	0	0	0	0	0	0	0	0	0	0	0	0	0	0
ENSG00000243193	AC006387.1	2190	0	0	0	0	0	0	0	0	0	0	0	0	0	0	0	0	0	0	0	0	0
ENSG00000251638	AC006390.1	283	0	0	0	0	0	0	0	0	0	0	0	0	0	0	0	0	0	0	0	0	0
ENSG00000248851	AC006427.1	712	0	0	0	0	0	0	0	0	0	0	0	0	0	0	0	0	0	0	0	0	0
ENSG00000262456	AC006435.1	1065	0	0	0	0	0	0	0	0	0	0	0	0	0	0	0	0	0	0	0	0	0
ENSG00000263345	AC006435.2	1234	15	0	1	11	1	0	5	10	0	0.885012	0.814135	0.743258	0.602316	0	0.0507284	0.513725	0.074041	0	0.279292	0.537221	0
ENSG00000274758	AC006435.3	203	0	0	0	0	0	0	0	0	0	0	0	0	0	0	0	0	0	0	0	0	0
ENSG00000279872	AC006435.4	234	0	0	0	0	0	0	0	0	0	0	0	0	0	0	0	0	0	0	0	0	0
ENSG00000280280	AC006435.5	112	0	0	0	0	0	0	0	0	0	0	0	0	0	0	0	0	0	0	0	0	0
ENSG00000263466	AC006441.1	437	1	0	0	0	0	0	0	0	0	0.0804556	0.0650031	0.0495505	0.113388	0	0	0	0	0	0	0	0
ENSG00000265428	AC006441.2	302	0	0	0	0	0	0	0	0	0	0	0	0	0	0	0	0	0	0	0	0	0
ENSG00000265784	AC006441.3	456	0	0	0	0	0	0	0	0	0	0	0	0	0	0	0	0	0	0	0	0	0
ENSG00000266588	AC006441.4	983	0	0	0	0	0	0	0	0	0	0	0	0	0	0	0	0	0	0	0	0	0
ENSG00000277426	AC006441.5	209	0	0	0	0	0	0	0	0	0	0	0	0	0	0	0	0	0	0	0	0	0
ENSG00000242209	AC006445.1	405	0	0	0	0	0	0	0	0	0	0	0	0	0	0	0	0	0	0	0	0	0
ENSG00000249148	AC006445.2	472	0	0	0	0	0	0	0	0	0	0	0	0	0	0	0	0	0	0	0	0	0
ENSG00000274996	AC006449.1	571	0	0	0	0	0	0	0	0	0	0	0	0	0	0	0	0	0	0	0	0	0
ENSG00000275532	AC006449.2	494	5	0	3	6	2	9	4	0	2	0.241367	0.24456	0.247753	0.501524	0	0.380155	0.699967	0.369905	1.05147	0.558132	0	0.231409
ENSG00000275665	AC006449.3	563	4	0	0	1	0	0	2	2	0	0.0804556	0.139329	0.198202	0.352046	0	0	0.102364	0	0	0.244864	0.235499	0
ENSG00000277182	AC006449.5	2414	18	6	10	22	4	5	10	8	9	0.643645	0.767777	0.89191	0.369474	0.187833	0.259316	0.525217	0.151395	0.119541	0.28554	0.219695	0.213099
ENSG00000277969	AC006449.6	2299	75	57	99	98	24	68	60	41	61	2.41367	3.06498	3.71629	1.61648	1.87367	2.69564	2.45664	0.953806	1.70708	1.79894	1.18226	1.51659
ENSG00000279119	AC006449.7	366	0	0	0	0	0	0	0	0	0	0	0	0	0	0	0	0	0	0	0	0	0
ENSG00000231227	AC006450.1	460	1	0	0	1	0	0	0	0	0	0	0.0247753	0.0495505	0.107719	0	0	0.125284	0	0	0	0	0
ENSG00000234921	AC006450.2	581	0	0	0	0	0	0	0	0	0	0	0	0	0	0	0	0	0	0	0	0	0
ENSG00000236668	AC006450.3	2156	0	0	0	3	3	1	3	0	1	0.160911	0.0804556	0	0	0	0	0.0801911	0.127134	0.0267691	0.0959128	0	0.0265111
ENSG00000283132	AC006453.1	1257	0	0	0	0	0	0	0	0	0	0	0	0	0	0	0	0	0	0	0	0	0
ENSG00000283196	AC006453.2	213	0	0	0	0	0	0	0	0	0	0	0	0	0	0	0	0	0	0	0	0	0
ENSG00000283214	AC006453.3	377	0	0	0	0	0	0	0	0	0	0	0	0	0	0	0	0	0	0	0	0	0
ENSG00000283427	AC006453.4	1252	0	0	0	0	0	0	0	0	0	0	0	0	0	0	0	0	0	0	0	0	0
ENSG00000283659	AC006453.5	619	0	0	0	0	0	0	0	0	0	0	0	0	0	0	0	0	0	0	0	0	0
ENSG00000226587	AC006455.1	517	0	0	0	0	0	0	0	0	0	0	0	0	0	0	0	0	0	0	0	0	0
ENSG00000227545	AC006455.2	906	0	0	0	0	0	0	0	0	0	0	0	0	0	0	0	0	0	0	0	0	0
ENSG00000227923	AC006455.3	333	0	0	0	0	0	0	0	0	0	0	0	0	0	0	0	0	0	0	0	0	0
ENSG00000229301	AC006455.4	528	0	0	0	0	0	0	0	0	0	0	0	0	0	0	0	0	0	0	0	0	0
ENSG00000230000	AC006455.5	2914	0	0	0	0	0	0	0	0	0	0	0	0	0	0	0	0	0	0	0	0	0
ENSG00000232165	AC006455.6	893	0	0	0	0	0	0	0	0	0	0	0	0	0	0	0	0	0	0	0	0	0
ENSG00000236638	AC006455.7	392	0	0	0	0	0	0	0	0	0	0	0	0	0	0	0	0	0	0	0	0	0
ENSG00000244550	AC006455.8	351	0	0	0	0	0	0	0	0	0	0	0	0	0	0	0	0	0	0	0	0	0
ENSG00000230132	AC006457.1	392	0	0	0	0	0	0	0	0	0	0	0	0	0	0	0	0	0	0	0	0	0
ENSG00000227489	AC006458.1	653	0	0	0	0	0	0	0	0	0	0	0	0	0	0	0	0	0	0	0	0	0
ENSG00000228509	AC006460.1	5773	0	0	0	1	0	0	1	1	0	0.0804556	0.0402278	0	0	0	0	0.00998279	0	0	0.0119399	0.0114833	0
ENSG00000284052	AC006460.2	7811	19	0	4	24	2	0	13	1	2	1.36775	1.1546	0.94146	0.12053	0	0.0320568	0.177075	0.0233944	0	0.11472	0.00848715	0.0146352
ENSG00000228568	AC006461.1	326	0	0	0	0	0	0	0	0	0	0	0	0	0	0	0	0	0	0	0	0	0
ENSG00000225795	AC006463.1	232	0	0	0	0	0	0	0	0	0	0	0	0	0	0	0	0	0	0	0	0	0
ENSG00000232887	AC006466.1	289	0	0	0	0	0	0	0	0	0	0	0	0	0	0	0	0	0	0	0	0	0
ENSG00000228019	AC006480.1	378	0	0	0	0	0	0	0	0	0	0	0	0	0	0	0	0	0	0	0	0	0
ENSG00000273448	AC006480.2	1337	96	0	0	101	0	1	18	5	1	8.44784	6.60235	4.75685	3.55785	0	0	4.35355	0	0.043167	0.927994	0.247917	0.0427509
ENSG00000228675	AC006482.1	273	0	0	0	0	0	0	0	0	0	0	0	0	0	0	0	0	0	0	0	0	0
ENSG00000228974	AC006483.1	313	0	0	0	0	0	0	0	0	0	0	0	0	0	0	0	0	0	0	0	0	0
ENSG00000272719	AC006483.2	515	5	0	4	2	0	2	0	2	0	0.241367	0.24456	0.247753	0.481073	0	0.486204	0.223808	0	0.224133	0	0.257449	0
ENSG00000223841	AC006484.1	1884	0	0	0	0	0	0	0	0	0	0	0	0	0	0	0	0	0	0	0	0	0
ENSG00000268643	AC006486.1	664	0	0	0	0	0	0	0	0	0	0	0	0	0	0	0	0	0	0	0	0	0
ENSG00000279539	AC006486.2	2199	16	20	29	25	0	30	14	6	17	1.28729	1.04005	0.792809	0.360531	0.687326	0.825542	0.655192	0	0.787371	0.438841	0.180882	0.441876
ENSG00000249906	AC006487.1	1221	0	0	0	0	0	0	1	0	0	0	0	0	0	0	0	0	0	0	0.0564532	0	0
ENSG00000250310	AC006487.2	893	0	0	0	0	0	0	0	0	0	0	0	0	0	0	0	0	0	0	0	0	0
ENSG00000248777	AC006499.1	850	0	0	0	0	0	0	0	0	0	0	0	0	0	0	0	0	0	0	0	0	0
ENSG00000250074	AC006499.2	337	0	0	0	0	0	0	0	0	0	0	0	0	0	0	0	0	0	0	0	0	0
ENSG00000250505	AC006499.3	748	0	0	0	0	0	0	0	0	0	0	0	0	0	0	0	0	0	0	0	0	0
ENSG00000250573	AC006499.4	694	0	0	0	0	0	0	0	0	0	0	0	0	0	0	0	0	0	0	0	0	0
ENSG00000251278	AC006499.5	514	0	0	0	0	0	0	0	0	0	0	0	0	0	0	0	0	0	0	0	0	0
ENSG00000251296	AC006499.6	607	0	0	0	0	0	0	0	0	0	0	0	0	0	0	0	0	0	0	0	0	0
ENSG00000251338	AC006499.7	1117	0	0	0	0	0	0	0	0	0	0	0	0	0	0	0	0	0	0	0	0	0
ENSG00000271544	AC006499.8	23	0	0	0	0	0	0	0	0	0	0	0	0	0	0	0	0	0	0	0	0	0
ENSG00000261770	AC006504.1	3666	0	0	0	0	0	0	0	0	0	0	0	0	0	0	0	0	0	0	0	0	0
ENSG00000266977	AC006504.2	889	0	0	0	0	0	0	0	0	0	0	0	0	0	0	0	0	0	0	0	0	0
ENSG00000267264	AC006504.3	523	0	0	0	0	0	0	0	0	0	0	0	0	0	0	0	0	0	0	0	0	0
ENSG00000267389	AC006504.4	1568	0	0	0	0	0	0	0	0	0	0	0	0	0	0	0	0	0	0	0	0	0
ENSG00000267575	AC006504.5	14163	88	64	58	131	30	33	68	22	12	6.356	5.35822	4.36045	0.307876	0.341494	0.256353	0.533052	0.193532	0.134475	0.330946	0.102976	0.0484286
ENSG00000267768	AC006504.6	199	0	0	0	0	0	0	0	0	0	0	0	0	0	0	0	0	0	0	0	0	0
ENSG00000281468	AC006504.8	635	2	0	0	4	0	0	3	0	0	0.160911	0.130006	0.0991011	0.156065	0	0	0.363028	0	0	0.32565	0	0
ENSG00000224058	AC006509.1	634	0	0	0	0	0	0	0	0	0	0	0	0	0	0	0	0	0	0	0	0	0
ENSG00000224443	AC006509.2	395	0	0	0	0	0	0	0	0	0	0	0	0	0	0	0	0	0	0	0	0	0
ENSG00000240739	AC006511.1	315	0	0	0	0	0	0	0	0	0	0	0	0	0	0	0	0	0	0	0	0	0
ENSG00000255581	AC006511.2	660	0	0	0	0	0	0	0	0	0	0	0	0	0	0	0	0	0	0	0	0	0
ENSG00000279865	AC006511.3	1783	0	0	0	3	1	2	6	5	0	0	0	0	0	0	0	0.0969669	0.0512432	0.0647384	0.231955	0.185903	0
ENSG00000282080	AC006511.4	561	0	0	0	0	0	0	1	0	0	0.0804556	0.0402278	0	0	0	0	0	0	0	0.122869	0	0
ENSG00000284697	AC006511.5	2208	1	0	0	1	0	1	1	0	0	0.0804556	0.0650031	0.0495505	0.0224414	0	0	0.0261008	0	0.0261387	0.031218	0	0
ENSG00000239701	AC006512.1	291	0	0	0	0	0	0	0	0	0	0	0	0	0	0	0	0	0	0	0	0	0
ENSG00000257078	AC006512.2	486	0	0	0	0	0	0	0	0	0	0	0	0	0	0	0	0	0	0	0	0	0
ENSG00000241828	AC006517.1	328	0	0	0	0	0	0	0	0	0	0	0	0	0	0	0	0	0	0	0	0	0
ENSG00000256651	AC006518.1	943	0	0	0	0	0	0	0	0	0	0	0	0	0	0	0	0	0	0	0	0	0
ENSG00000256682	AC006518.2	1075	0	0	0	0	0	0	0	0	0	0	0	0	0	0	0	0	0	0	0	0	0
ENSG00000240579	AC006529.1	637	0	0	0	0	0	0	0	0	0	0	0	0	0	0	0	0	0	0	0	0	0
ENSG00000258587	AC006530.1	571	0	0	0	0	0	0	0	0	0	0	0	0	0	0	0	0	0	0	0	0	0
ENSG00000261342	AC006538.1	1585	82	27	7	120	25	11	74	60	14	5.31007	4.68661	4.06314	2.5635	1.28734	0.276462	4.3632	1.44111	0.400541	3.21815	2.50952	0.504865
ENSG00000267001	AC006538.2	543	0	0	0	0	0	0	0	0	0	0	0	0	0	0	0	0	0	0	0	0	0
ENSG00000276097	AC006538.3	578	0	0	0	0	0	0	0	0	0	0	0	0	0	0	0	0	0	0	0	0	0
ENSG00000240673	AC006539.1	501	0	0	0	0	0	0	0	0	0	0	0	0	0	0	0	0	0	0	0	0	0
ENSG00000268070	AC006539.2	572	0	0	0	0	0	0	0	0	0	0	0	0	0	0	0	0	0	0	0	0	0
ENSG00000274033	AC006539.3	129	0	0	0	0	0	0	0	0	0	0	0	0	0	0	0	0	0	0	0	0	0
ENSG00000236540	AC006547.1	2267	3	0	1	2	0	0	1	0	0	0.241367	0.195009	0.148652	0.0655719	0	0.0276131	0.0508431	0	0	0.0304055	0	0
ENSG00000243762	AC006547.2	526	0	0	0	0	0	0	0	0	0	0	0	0	0	0	0	0	0	0	0	0	0
ENSG00000268292	AC006547.3	583	0	0	0	0	0	0	0	0	0	0	0	0	0	0	0	0	0	0	0	0	0
ENSG00000225480	AC006548.1	102	0	0	0	0	0	0	0	0	0	0	0	0	0	0	0	0	0	0	0	0	0
ENSG00000270226	AC006548.2	529	0	0	0	0	0	0	0	0	0	0	0	0	0	0	0	0	0	0	0	0	0
ENSG00000285045	AC006548.3	852	0	0	0	0	0	0	0	0	0	0	0	0	0	0	0	0	0	0	0	0	0
ENSG00000267150	AC006557.1	1085	2	0	0	1	0	0	0	1	2	0	0.0495505	0.0991011	0.0913374	0	0	0.0531158	0	0	0	0.0610996	0.10536
ENSG00000267324	AC006557.2	1240	0	0	0	0	0	0	0	0	0	0	0	0	0	0	0	0	0	0	0	0	0
ENSG00000267356	AC006557.3	517	0	0	0	0	0	0	0	0	0	0	0	0	0	0	0	0	0	0	0	0	0
ENSG00000267756	AC006557.4	830	0	0	0	0	0	0	0	0	0	0	0	0	0	0	0	0	0	0	0	0	0
ENSG00000270469	AC006557.5	811	0	0	0	0	0	0	0	0	0	0	0	0	0	0	0	0	0	0	0	0	0
ENSG00000279352	AC006557.6	864	0	0	0	0	0	0	0	0	0	0	0	0	0	0	0	0	0	0	0	0	0
ENSG00000273368	AC006566.1	513	1	0	4	20	0	2	15	16	2	0.160911	0.105231	0.0495505	0.0965897	0	0.4881	2.24681	0	0.225007	2.01548	2.06762	0.222838
ENSG00000257105	AC006581.1	496	0	0	0	0	0	0	0	0	0	0	0	0	0	0	0	0	0	0	0	0	0
ENSG00000282022	AC006581.2	455	0	0	0	2	0	0	0	0	0	0.160911	0.0804556	0	0	0	0	0.253322	0	0	0	0	0
ENSG00000261882	AC006600.1	153	0	0	0	0	0	0	0	0	0	0	0	0	0	0	0	0	0	0	0	0	0
ENSG00000279606	AC006600.2	2506	0	0	0	0	0	0	0	0	0	0	0	0	0	0	0	0	0	0	0	0	0
ENSG00000279918	AC006840.1	542	0	0	0	0	0	0	0	0	0	0	0	0	0	0	0	0	0	0	0	0	0
ENSG00000275314	AC006924.1	559	0	0	0	0	0	0	0	0	0	0	0	0	0	0	0	0	0	0	0	0	0
ENSG00000255977	AC006927.1	498	0	0	0	0	0	0	0	0	0	0	0	0	0	0	0	0	0	0	0	0	0
ENSG00000284327	AC006927.2	389	0	0	0	0	0	0	0	0	0	0	0	0	0	0	0	0	0	0	0	0	0
ENSG00000284522	AC006927.3	384	0	0	0	0	0	0	0	0	0	0	0	0	0	0	0	0	0	0	0	0	0
ENSG00000284591	AC006927.4	543	0	0	0	0	0	0	0	0	0	0	0	0	0	0	0	0	0	0	0	0	0
ENSG00000285142	AC006927.5	714	0	0	0	0	0	0	0	0	0	0	0	0	0	0	0	0	0	0	0	0	0
ENSG00000269194	AC006942.1	520	0	0	0	0	0	0	0	0	0	0	0	0	0	0	0	0	0	0	0	0	0
ENSG00000235328	AC006946.1	328	0	0	0	0	0	0	0	0	0	0	0	0	0	0	0	0	0	0	0	0	0
ENSG00000273203	AC006946.2	2855	8	11	2	7	0	1	5	0	1	0.724101	0.560253	0.396404	0.138846	0.291169	0.0438521	0.141301	0	0.0202152	0.120717	0	0.0200203
ENSG00000273442	AC006946.3	756	4	0	0	3	0	0	0	0	0	0	0.0991011	0.198202	0.262172	0	0	0.228693	0	0	0	0	0
ENSG00000229330	AC006947.1	484	1	0	0	1	0	0	2	0	0	0	0.0247753	0.0495505	0.102377	0	0	0.119072	0	0	0.284832	0	0
ENSG00000234457	AC006960.1	153	0	0	0	0	0	0	0	0	0	0	0	0	0	0	0	0	0	0	0	0	0
ENSG00000237400	AC006960.2	531	0	0	0	0	0	0	1	0	0	0	0	0	0	0	0	0	0	0	0.12981	0	0
ENSG00000260070	AC006960.3	705	0	0	0	0	0	0	0	0	0	0	0	0	0	0	0	0	0	0	0	0	0
ENSG00000279587	AC006963.1	1052	5	3	4	12	0	3	8	1	0	0	0.123876	0.247753	0.235506	0.215508	0.238018	0.657384	0	0.164584	0.524177	0.0630163	0
ENSG00000224341	AC006965.1	959	0	0	0	0	0	0	0	0	0	0	0	0	0	0	0	0	0	0	0	0	0
ENSG00000229365	AC006967.1	589	0	0	0	0	0	0	0	0	0	0	0	0	0	0	0	0	0	0	0	0	0
ENSG00000236102	AC006967.2	432	0	0	0	0	0	0	0	0	0	0	0	0	0	0	0	0	0	0	0	0	0
ENSG00000269446	AC006967.3	1093	0	0	0	0	0	0	0	0	0	0	0	0	0	0	0	0	0	0	0	0	0
ENSG00000230191	AC006970.1	389	0	0	0	0	0	0	0	0	0	0	0	0	0	0	0	0	0	0	0	0	0
ENSG00000233028	AC006970.2	779	0	0	0	0	0	0	0	0	0	0	0	0	0	0	0	0	0	0	0	0	0
ENSG00000218586	AC006971.1	4486	0	0	0	0	0	0	0	0	0	0	0	0	0	0	0	0	0	0	0	0	0
ENSG00000283504	AC006974.1	1501	2	0	0	4	0	1	2	13	1	0.0804556	0.0897784	0.0991011	0.0660234	0	0	0.153579	0	0.0384505	0.0918445	0.574157	0.0380799
ENSG00000283648	AC006974.2	1227	9	0	2	7	0	1	2	0	1	0.241367	0.343661	0.445955	0.363451	0	0.102036	0.328781	0	0.0470369	0.112354	0	0.0465835
ENSG00000235859	AC006978.1	1234	0	0	0	0	0	0	0	0	0	0	0	0	0	0	0	0	0	0	0	0	0
ENSG00000281593	AC006978.2	666	0	0	0	0	0	0	1	0	0	0	0	0	0	0	0	0	0	0	0.103497	0	0
ENSG00000274445	AC006986.1	241	0	0	0	0	0	0	0	0	0	0	0	0	0	0	0	0	0	0	0	0	0
ENSG00000278478	AC006987.4	279	0	0	0	0	0	0	0	0	0	0	0	0	0	0	0	0	0	0	0	0	0
ENSG00000224518	AC006989.1	131	0	0	0	0	0	0	0	0	0	0	0	0	0	0	0	0	0	0	0	0	0
ENSG00000231063	AC006994.1	839	0	0	0	0	0	0	0	0	0	0	0	0	0	0	0	0	0	0	0	0	0
ENSG00000279317	AC006994.2	5425	1	0	0	1	0	0	0	0	1	0.0804556	0.0650031	0.0495505	0.00913374	0	0	0.0106232	0	0	0	0	0.010536
ENSG00000213542	AC007000.1	794	0	0	0	0	0	0	0	0	0	0	0	0	0	0	0	0	0	0	0	0	0
ENSG00000225726	AC007000.2	487	0	0	0	0	0	0	0	0	0	0	0	0	0	0	0	0	0	0	0	0	0
ENSG00000259628	AC007000.3	617	0	0	0	0	0	0	0	0	0	0	0	0	0	0	0	0	0	0	0	0	0
ENSG00000267055	AC007001.1	670	0	0	0	0	0	0	0	0	0	0	0	0	0	0	0	0	0	0	0	0	0
ENSG00000231183	AC007003.1	1235	0	0	0	0	0	0	0	0	0	0	0	0	0	0	0	0	0	0	0	0	0
ENSG00000244239	AC007009.1	429	0	0	0	0	0	0	0	0	0	0	0	0	0	0	0	0	0	0	0	0	0
ENSG00000259963	AC007012.1	175	0	0	0	0	0	0	0	0	0	0	0	0	0	0	0	0	0	0	0	0	0
ENSG00000278975	AC007012.2	1676	0	0	0	0	0	0	0	0	0	0	0	0	0	0	0	0	0	0	0	0	0
ENSG00000262020	AC007014.1	610	1	0	0	2	0	0	0	0	0	0	0.0247753	0.0495505	0.0812304	0	0	0.188953	0	0	0	0	0
ENSG00000274038	AC007014.2	479	7	1	1	7	1	0	13	0	0	0.0804556	0.213655	0.346854	0.724121	0.157769	0.130686	0.842202	0.190745	0	1.87073	0	0
ENSG00000249930	AC007016.1	244	0	0	0	0	0	0	0	0	0	0	0	0	0	0	0	0	0	0	0	0	0
ENSG00000271185	AC007029.1	313	5	5	3	2	3	4	6	1	5	0.0804556	0.164104	0.247753	0.791542	1.20721	0.599989	0.368247	0.875719	0.737563	1.32133	0.211799	0.913066
ENSG00000273320	AC007032.1	1127	4	0	3	1	1	2	1	0	2	0	0.0991011	0.198202	0.175867	0	0.166634	0.0511363	0.0810707	0.102421	0.0611618	0	0.101434
ENSG00000227017	AC007036.1	674	0	0	0	0	0	0	0	0	0	0	0	0	0	0	0	0	0	0	0	0	0
ENSG00000230751	AC007036.2	437	0	0	0	1	0	0	0	3	0	0.0804556	0.0402278	0	0	0	0	0.131878	0	0	0	0.455101	0
ENSG00000251660	AC007036.3	614	0	0	0	0	0	0	0	0	0	0	0	0	0	0	0	0	0	0	0	0	0
ENSG00000229127	AC007038.1	2416	6	0	1	5	0	0	2	0	0	0.56319	0.430246	0.297303	0.123056	0	0.0259101	0.119269	0	0	0.0570607	0	0
ENSG00000272807	AC007038.2	740	25	2	1	57	0	2	19	0	3	1.77002	1.50439	1.23876	1.674	0.204247	0.084593	4.43912	0	0.155985	1.76981	0	0.231721
ENSG00000228384	AC007040.1	477	0	0	1	1	0	0	1	0	0	0.0804556	0.0402278	0	0	0	0.131234	0.120819	0	0	0.144506	0	0
ENSG00000258881	AC007040.2	4451	1	0	0	1	0	0	1	0	0	0	0.0247753	0.0495505	0.0111324	0	0	0.0129478	0	0	0.0154863	0	0
ENSG00000235411	AC007041.1	1155	0	0	0	0	0	0	0	0	0	0	0	0	0	0	0	0	0	0	0	0	0
ENSG00000237358	AC007064.1	351	0	0	0	0	0	0	0	0	0	0	0	0	0	0	0	0	0	0	0	0	0
ENSG00000237689	AC007064.2	500	0	0	0	0	0	0	1	1	0	0.0804556	0.0402278	0	0	0	0	0	0	0	0.137859	0.132586	0
ENSG00000237835	AC007064.3	359	0	0	0	0	0	0	0	0	0	0	0	0	0	0	0	0	0	0	0	0	0
ENSG00000283535	AC007064.4	555	0	0	0	0	0	0	0	0	0	0	0	0	0	0	0	0	0	0	0	0	0
ENSG00000213216	AC007066.1	381	0	0	0	0	0	0	0	0	0	0	0	0	0	0	0	0	0	0	0	0	0
ENSG00000261094	AC007066.2	2674	39	4	13	30	0	2	12	7	0	2.49413	2.2133	1.93247	0.722689	0.113046	0.304332	0.646567	0	0.043167	0.309331	0.173542	0
ENSG00000213443	AC007068.1	844	0	0	0	0	0	0	0	0	0	0	0	0	0	0	0	0	0	0	0	0	0
ENSG00000256912	AC007068.2	395	0	0	0	0	0	0	0	0	0	0	0	0	0	0	0	0	0	0	0	0	0
ENSG00000223838	AC007091.1	1539	0	0	0	0	0	0	0	0	0	0	0	0	0	0	0	0	0	0	0	0	0
ENSG00000237162	AC007098.1	367	0	0	0	0	0	0	0	0	0	0	0	0	0	0	0	0	0	0	0	0	0
ENSG00000231172	AC007099.1	1185	0	0	0	0	0	0	0	0	0	0	0	0	0	0	0	0	0	0	0	0	0
ENSG00000237293	AC007099.2	336	0	0	0	0	0	0	0	0	0	0	0	0	0	0	0	0	0	0	0	0	0
ENSG00000271955	AC007100.1	1201	0	0	0	0	0	0	0	0	0	0	0	0	0	0	0	0	0	0	0	0	0
ENSG00000251410	AC007106.1	3877	0	0	0	0	0	0	1	0	0	0	0	0	0	0	0	0	0	0	0.017779	0	0
ENSG00000263004	AC007114.1	2008	11	19	18	15	21	21	18	11	18	0.482734	0.513895	0.545056	0.271442	0.715069	0.561145	0.430508	0.955528	0.603586	0.617892	0.363159	0.512372
ENSG00000263089	AC007114.2	4281	5	0	0	2	0	0	5	4	0	0.482734	0.365243	0.247753	0.0578726	0	0	0.0269239	0	0	0.0805061	0.0619417	0
ENSG00000258148	AC007115.1	234	0	0	0	0	0	0	0	0	0	0	0	0	0	0	0	0	0	0	0	0	0
ENSG00000250497	AC007126.1	4781	0	0	0	0	0	0	0	0	0	0	0	0	0	0	0	0	0	0	0	0	0
ENSG00000229970	AC007128.1	1853	0	0	0	0	0	0	0	0	0	0	0	0	0	0	0	0	0	0	0	0	0
ENSG00000272328	AC007128.2	916	0	0	0	0	0	0	0	0	0	0	0	0	0	0	0	0	0	0	0	0	0
ENSG00000267180	AC007136.1	199	0	0	0	0	0	0	0	0	0	0	0	0	0	0	0	0	0	0	0	0	0
ENSG00000262516	AC007151.1	483	0	0	0	0	0	0	0	0	0	0	0	0	0	0	0	0	0	0	0	0	0
ENSG00000261146	AC007159.1	4706	0	0	0	0	0	0	0	0	0	0	0	0	0	0	0	0	0	0	0	0	0
ENSG00000176043	AC007160.1	319	0	0	0	0	0	0	0	0	0	0	0	0	0	0	0	0	0	0	0	0	0
ENSG00000234718	AC007161.1	1496	0	0	0	0	0	0	0	0	0	0	0	0	0	0	0	0	0	0	0	0	0
ENSG00000270314	AC007161.2	1109	0	0	0	0	0	0	0	0	0	0	0	0	0	0	0	0	0	0	0	0	0
ENSG00000283549	AC007161.3	637	0	0	0	0	0	0	0	0	0	0	0	0	0	0	0	0	0	0	0	0	0
ENSG00000230408	AC007163.1	877	0	0	0	1	0	0	1	0	1	0	0	0	0	0	0	0.0657134	0	0	0.0785967	0	0.0651744
ENSG00000231815	AC007179.1	1180	0	0	0	0	0	0	0	0	0	0	0	0	0	0	0	0	0	0	0	0	0
ENSG00000233891	AC007179.2	5162	0	15	0	0	0	0	0	0	0	0	0	0	0	0.219599	0	0	0	0	0	0	0
ENSG00000270447	AC007179.3	235	0	0	0	0	0	0	0	0	0	0	0	0	0	0	0	0	0	0	0	0	0
ENSG00000224721	AC007182.1	2365	1	0	0	0	0	0	0	2	0	0.0804556	0.0650031	0.0495505	0.0209516	0	0	0	0	0	0	0.0560618	0
ENSG00000242951	AC007182.2	402	0	0	0	0	0	0	0	0	0	0	0	0	0	0	0	0	0	0	0	0	0
ENSG00000279407	AC007191.1	2995	26	12	13	35	9	3	14	2	0	3.94233	2.61532	1.28831	0.430155	0.302791	0.271714	0.67348	0.274558	0.0578106	0.322207	0.0442692	0
ENSG00000268173	AC007192.1	5142	0	0	0	2	2	0	2	4	1	0.0804556	0.0402278	0	0	0	0	0.0224157	0.0355374	0	0.0268103	0.0515699	0.0111159
ENSG00000269145	AC007192.2	463	0	0	0	0	0	0	0	0	0	0	0	0	0	0	0	0	0	0	0	0	0
ENSG00000268810	AC007193.1	448	0	0	0	0	0	0	0	0	0	0	0	0	0	0	0	0	0	0	0	0	0
ENSG00000269124	AC007193.2	472	0	0	0	0	0	0	0	0	0	0	0	0	0	0	0	0	0	0	0	0	0
ENSG00000269151	AC007193.3	885	1	1	0	0	0	0	0	0	0	0	0.0247753	0.0495505	0.0559893	0.0853915	0	0	0	0	0	0	0
ENSG00000273791	AC007204.1	555	0	0	0	0	0	0	0	0	0	0	0	0	0	0	0	0	0	0	0	0	0
ENSG00000274800	AC007204.2	616	0	0	0	0	0	0	0	0	0	0	0	0	0	0	0	0	0	0	0	0	0
ENSG00000242444	AC007207.1	865	0	0	0	0	0	0	0	0	0	0	0	0	0	0	0	0	0	0	0	0	0
ENSG00000256969	AC007207.2	1054	0	0	0	0	0	0	0	0	0	0	0	0	0	0	0	0	0	0	0	0	0
ENSG00000242329	AC007215.1	276	0	0	0	0	0	0	0	0	0	0	0	0	0	0	0	0	0	0	0	0	0
ENSG00000260488	AC007216.1	601	0	0	0	0	0	0	0	0	0	0	0	0	0	0	0	0	0	0	0	0	0
ENSG00000261216	AC007216.2	384	0	0	0	0	0	0	0	0	0	0	0	0	0	0	0	0	0	0	0	0	0
ENSG00000261560	AC007216.3	1495	7	3	1	3	2	0	3	0	0	0.402278	0.374566	0.346854	0.232009	0.151648	0.0418721	0.115647	0.12223	0	0.13832	0	0
ENSG00000263307	AC007216.4	710	7	0	1	11	3	0	2	7	1	0.160911	0.253883	0.346854	0.488526	0	0.0881674	0.892869	0.386056	0	0.194167	0.653594	0.0805041
ENSG00000277458	AC007216.5	109	0	0	0	0	0	0	0	0	0	0	0	0	0	0	0	0	0	0	0	0	0
ENSG00000260362	AC007218.1	660	0	0	0	0	1	0	0	0	0	0	0	0	0	0	0	0	0.138434	0	0	0	0
ENSG00000283221	AC007218.2	179	0	0	0	0	0	0	0	0	0	0	0	0	0	0	0	0	0	0	0	0	0
ENSG00000263033	AC007220.1	1055	5	0	0	3	0	0	1	0	0	0.160911	0.204332	0.247753	0.234837	0	0	0.163879	0	0	0.0653358	0	0
ENSG00000260071	AC007221.1	6826	0	5	0	0	0	0	0	3	0	0	0	0	0	0.0553556	0	0	0	0	0	0.0291356	0
ENSG00000283003	AC007221.2	1722	0	0	0	0	0	0	0	0	0	0	0	0	0	0	0	0	0	0	0	0	0
ENSG00000260835	AC007223.1	572	0	0	0	0	0	0	0	0	0	0	0	0	0	0	0	0	0	0	0	0	0
ENSG00000260764	AC007224.1	144	0	0	0	0	0	0	0	0	0	0	0	0	0	0	0	0	0	0	0	0	0
ENSG00000279357	AC007224.2	510	0	0	0	0	0	0	0	0	0	0	0	0	0	0	0	0	0	0	0	0	0
ENSG00000260782	AC007225.1	1836	0	0	0	0	0	0	0	0	0	0	0	0	0	0	0	0	0	0	0	0	0
ENSG00000261725	AC007225.2	256	0	0	0	0	0	0	0	0	0	0	0	0	0	0	0	0	0	0	0	0	0
ENSG00000267544	AC007229.1	412	0	0	0	0	0	0	0	0	0	0	0	0	0	0	0	0	0	0	0	0	0
ENSG00000226230	AC007237.1	499	0	0	0	0	0	0	0	0	0	0	0	0	0	0	0	0	0	0	0	0	0
ENSG00000231043	AC007238.1	1741	0	0	0	0	0	0	0	0	0	0	0	0	0	0	0	0	0	0	0	0	0
ENSG00000282909	AC007241.1	933	0	0	0	0	0	0	0	0	0	0	0	0	0	0	0	0	0	0	0	0	0
ENSG00000257135	AC007249.2	4731	46	15	16	93	13	2	55	9	3	2.1723	2.22581	2.27932	0.481785	0.239605	0.211706	1.13288	0.25106	0.0243983	0.801334	0.126112	0.0362447
ENSG00000273063	AC007250.1	338	1	0	1	0	0	0	0	0	0	0.160911	0.105231	0.0495505	0.146599	0	0.185204	0	0	0	0	0	0
ENSG00000235653	AC007253.1	889	0	0	0	0	0	0	0	0	0	0	0	0	0	0	0	0	0	0	0	0	0
ENSG00000223813	AC007255.1	1599	2	0	0	0	0	1	3	0	0	0	0.0495505	0.0991011	0.0619769	0	0	0	0	0.036094	0.129323	0	0
ENSG00000270196	AC007255.2	631	0	0	0	0	0	0	0	0	0	0	0	0	0	0	0	0	0	0	0	0	0
ENSG00000213090	AC007256.1	2765	0	0	0	0	0	0	0	0	0	0	0	0	0	0	0	0	0	0	0	0	0
ENSG00000271656	AC007262.1	321	0	0	0	0	0	0	0	0	0	0	0	0	0	0	0	0	0	0	0	0	0
ENSG00000284959	AC007262.2	8740	2	0	0	0	0	0	3	0	0	0	0.0495505	0.0991011	0.0113388	0	0	0	0	0	0.0236599	0	0
ENSG00000226925	AC007271.1	382	0	0	0	0	0	0	0	0	0	0	0	0	0	0	0	0	0	0	0	0	0
ENSG00000232719	AC007272.1	1269	0	0	0	0	0	0	0	0	0	0	0	0	0	0	0	0	0	0	0	0	0
ENSG00000223422	AC007274.1	662	0	0	0	0	0	0	0	0	0	0	0	0	0	0	0	0	0	0	0	0	0
ENSG00000236690	AC007274.2	662	0	0	0	0	0	0	0	0	0	0	0	0	0	0	0	0	0	0	0	0	0
ENSG00000275280	AC007274.3	385	0	0	0	0	0	0	0	0	0	0	0	0	0	0	0	0	0	0	0	0	0
ENSG00000278854	AC007275.1	671	0	0	0	0	0	0	0	0	0	0	0	0	0	0	0	0	0	0	0	0	0
ENSG00000213981	AC007277.1	2189	0	0	0	0	0	0	1	0	0	0	0	0	0	0	0	0	0	0	0.031489	0	0
ENSG00000234389	AC007278.1	1327	0	0	0	0	0	0	0	0	0	0	0	0	0	0	0	0	0	0	0	0	0
ENSG00000236525	AC007278.2	1200	0	0	0	0	0	0	0	0	0	0	0	0	0	0	0	0	0	0	0	0	0
ENSG00000230799	AC007279.1	837	0	0	0	0	0	0	0	0	0	0	0	0	0	0	0	0	0	0	0	0	0
ENSG00000234431	AC007283.1	445	0	0	0	0	0	0	0	0	0	0	0	0	0	0	0	0	0	0	0	0	0
ENSG00000235579	AC007283.2	197	0	0	0	0	0	0	0	0	0	0	0	0	0	0	0	0	0	0	0	0	0
ENSG00000227014	AC007285.1	2836	0	11	0	0	0	0	1	0	0	0	0	0	0	0.293119	0	0	0	0	0.0243051	0	0
ENSG00000231519	AC007285.2	518	3	0	3	2	3	3	2	0	5	0.0804556	0.114554	0.148652	0.286972	0	0.362541	0.222512	0.52915	0.334253	0.266136	0	0.551717
ENSG00000267980	AC007292.1	746	0	0	0	0	0	0	0	0	0	0	0	0	0	0	0	0	0	0	0	0	0
ENSG00000269318	AC007292.2	1812	4	0	3	6	0	0	3	0	1	0.241367	0.219785	0.198202	0.109383	0	0.10364	0.19083	0	0	0.114121	0	0.0315441
ENSG00000269807	AC007292.3	357	0	0	0	0	0	0	0	0	0	0	0	0	0	0	0	0	0	0	0	0	0
ENSG00000257715	AC007298.1	656	0	0	0	0	0	0	0	0	0	0	0	0	0	0	0	0	0	0	0	0	0
ENSG00000257878	AC007298.2	1242	0	0	0	0	0	0	0	0	0	0	0	0	0	0	0	0	0	0	0	0	0
ENSG00000272600	AC007308.1	373	0	0	0	0	0	0	0	0	0	0	0	0	0	0	0	0	0	0	0	0	0
ENSG00000224946	AC007312.1	258	0	0	0	0	0	0	0	0	0	0	0	0	0	0	0	0	0	0	0	0	0
ENSG00000234818	AC007314.1	565	0	0	0	0	0	0	0	0	0	0	0	0	0	0	0	0	0	0	0	0	0
ENSG00000172974	AC007318.1	881	0	0	0	0	0	0	0	0	0	0	0	0	0	0	0	0	0	0	0	0	0
ENSG00000273763	AC007318.2	2993	0	0	0	0	0	0	0	0	0	0	0	0	0	0	0	0	0	0	0	0	0
ENSG00000224063	AC007319.1	1826	0	0	0	1	3	0	0	0	0	0.160911	0.0804556	0	0	0	0	0.0315611	0.150109	0	0	0	0
ENSG00000227444	AC007322.1	750	0	0	0	0	0	0	0	0	0	0	0	0	0	0	0	0	0	0	0	0	0
ENSG00000229725	AC007322.2	605	0	0	0	0	0	0	0	0	0	0	0	0	0	0	0	0	0	0	0	0	0
ENSG00000237968	AC007322.3	701	0	0	0	0	0	0	0	0	0	0	0	0	0	0	0	0	0	0	0	0	0
ENSG00000251618	AC007322.4	723	0	0	0	0	0	0	0	0	0	0	0	0	0	0	0	0	0	0	0	0	0
ENSG00000271275	AC007326.1	458	0	0	0	0	0	0	0	0	0	0	0	0	0	0	0	0	0	0	0	0	0
ENSG00000280418	AC007326.2	7579	0	0	0	0	0	0	1	1	0	0	0	0	0	0	0	0	0	0	0.00909478	0.00874695	0
ENSG00000283583	AC007326.4	176	0	0	0	0	0	0	0	0	0	0	0	0	0	0	0	0	0	0	0	0	0
ENSG00000283809	AC007326.5	1669	0	0	0	0	0	0	0	0	0	0	0	0	0	0	0	0	0	0	0	0	0
ENSG00000284294	AC007326.6	1664	0	0	0	0	0	0	0	0	0	0	0	0	0	0	0	0	0	0	0	0	0
ENSG00000228770	AC007327.1	264	0	0	0	0	0	0	0	0	0	0	0	0	0	0	0	0	0	0	0	0	0
ENSG00000229679	AC007327.2	457	0	0	0	0	0	0	0	0	0	0	0	0	0	0	0	0	0	0	0	0	0
ENSG00000260478	AC007333.1	2164	0	0	0	0	0	0	0	0	0	0	0	0	0	0	0	0	0	0	0	0	0
ENSG00000260975	AC007333.2	559	0	0	0	0	1	0	0	0	0	0	0	0	0	0	0	0	0.163447	0	0	0	0
ENSG00000261997	AC007336.1	3828	0	3	0	4	0	0	0	0	0	0.241367	0.120683	0	0	0.0592253	0	0.0602201	0	0	0	0	0
ENSG00000274508	AC007336.2	557	0	0	0	0	0	0	0	0	0	0	0	0	0	0	0	0	0	0	0	0	0
ENSG00000279030	AC007336.3	2160	0	0	0	0	0	0	0	0	0	0	0	0	0	0	0	0	0	0	0	0	0
ENSG00000259926	AC007342.1	706	2	0	0	1	0	0	1	0	0	0	0.0495505	0.0991011	0.14037	0	0	0.0816298	0	0	0.0976336	0	0
ENSG00000259962	AC007342.2	395	0	0	0	0	0	0	0	0	0	0	0	0	0	0	0	0	0	0	0	0	0
ENSG00000260078	AC007342.3	1218	0	0	0	0	0	0	0	0	0	0	0	0	0	0	0	0	0	0	0	0	0
ENSG00000261804	AC007342.4	1517	0	0	0	0	0	0	0	3	0	0	0	0	0	0	0	0	0	0	0	0.1311	0
ENSG00000262714	AC007342.5	2142	0	0	0	0	0	0	0	0	0	0	0	0	0	0	0	0	0	0	0	0	0
ENSG00000279344	AC007342.6	2594	0	0	0	0	0	0	0	0	0	0	0	0	0	0	0	0	0	0	0	0	0
ENSG00000279722	AC007342.7	2337	1	0	1	7	2	1	2	1	2	0	0.0247753	0.0495505	0.0212026	0	0.026786	0.172621	0.0781914	0.0246959	0.0589896	0.0283668	0.0489156
ENSG00000279741	AC007342.8	678	0	0	0	0	0	0	0	0	0	0	0	0	0	0	0	0	0	0	0	0	0
ENSG00000280027	AC007342.9	1385	0	0	0	0	0	0	0	0	0	0	0	0	0	0	0	0	0	0	0	0	0
ENSG00000260850	AC007344.1	7681	0	0	0	0	0	0	0	4	0	0	0	0	0	0	0	0	0	0	0	0.0345232	0
ENSG00000260258	AC007346.1	1326	0	0	0	0	0	0	0	0	0	0	0	0	0	0	0	0	0	0	0	0	0
ENSG00000260939	AC007346.2	892	0	0	0	0	0	0	0	0	0	0	0	0	0	0	0	0	0	0	0	0	0
ENSG00000261049	AC007347.1	281	0	0	0	0	0	0	0	0	0	0	0	0	0	0	0	0	0	0	0	0	0
ENSG00000280454	AC007347.2	180	0	0	0	0	0	0	0	0	0	0	0	0	0	0	0	0	0	0	0	0	0
ENSG00000229424	AC007349.1	587	0	0	0	0	0	0	0	0	0	0	0	0	0	0	0	0	0	0	0	0	0
ENSG00000230831	AC007349.2	553	0	0	0	0	0	0	0	0	0	0	0	0	0	0	0	0	0	0	0	0	0
ENSG00000235728	AC007349.3	872	0	0	0	0	2	0	0	0	0	0	0	0	0	0	0	0	0.209557	0	0	0	0
ENSG00000272984	AC007349.4	532	0	0	0	0	0	0	0	0	0	0	0	0	0	0	0	0	0	0	0	0	0
ENSG00000236951	AC007359.1	3181	0	0	0	0	0	0	0	0	0	0	0	0	0	0	0	0	0	0	0	0	0
ENSG00000225216	AC007362.1	1623	0	0	0	0	1	0	0	0	0	0	0	0	0	0	0	0	0.0562949	0	0	0	0
ENSG00000270677	AC007363.1	620	0	0	0	0	0	0	0	0	0	0	0	0	0	0	0	0	0	0	0	0	0
ENSG00000231969	AC007364.1	8757	4	0	1	7	5	0	3	2	2	0.482734	0.340468	0.198202	0.0226336	0	0.00714843	0.0460677	0.0521678	0	0.023614	0.0151406	0.0130542
ENSG00000226756	AC007365.1	627	1	0	0	0	0	0	0	0	0	0	0.0247753	0.0495505	0.079028	0	0	0	0	0	0	0	0
ENSG00000227791	AC007365.2	458	0	0	0	0	0	0	0	0	0	0	0	0	0	0	0	0	0	0	0	0	0
ENSG00000255595	AC007368.1	6431	0	0	0	0	4	0	0	0	0	0	0	0	0	0	0	0	0.0568289	0	0	0	0
ENSG00000256494	AC007368.2	974	0	0	0	0	2	0	0	0	0	0	0	0	0	0	0	0	0.187611	0	0	0	0
ENSG00000250098	AC007370.1	316	0	0	0	0	0	0	0	0	0	0	0	0	0	0	0	0	0	0	0	0	0
ENSG00000250371	AC007370.2	2694	0	0	0	0	0	0	0	0	0	0	0	0	0	0	0	0	0	0	0	0	0
ENSG00000258552	AC007375.1	578	0	0	0	0	0	0	0	0	0	0	0	0	0	0	0	0	0	0	0	0	0
ENSG00000259164	AC007375.2	603	0	0	0	0	0	0	0	0	0	0	0	0	0	0	0	0	0	0	0	0	0
ENSG00000269883	AC007375.3	2314	0	0	0	0	0	0	0	2	0	0	0	0	0	0	0	0	0	0	0	0.0572974	0
ENSG00000258566	AC007376.1	604	0	0	0	0	0	0	0	0	0	0	0	0	0	0	0	0	0	0	0	0	0
ENSG00000258569	AC007376.2	540	0	0	0	0	0	0	0	0	0	0	0	0	0	0	0	0	0	0	0	0	0
ENSG00000273090	AC007378.1	478	0	0	0	0	0	0	1	0	0	0	0	0	0	0	0	0	0	0	0.144204	0	0
ENSG00000228590	AC007381.1	9514	0	3	0	0	0	0	0	0	0	0	0	0	0	0.0238296	0	0	0	0	0	0	0
ENSG00000279519	AC007382.1	2618	0	0	0	0	0	0	0	0	0	0	0	0	0	0	0	0	0	0	0	0	0
ENSG00000159186	AC007383.1	636	0	0	0	0	0	0	0	0	0	0	0	0	0	0	0	0	0	0	0	0	0
ENSG00000227946	AC007383.2	1367	32	12	34	49	7	31	22	3	20	0.56319	1.0744	1.58562	1.15992	0.663393	1.55696	2.06577	0.467861	1.30881	1.10932	0.145486	0.836253
ENSG00000231955	AC007383.3	1411	0	0	0	0	0	0	0	0	0	0	0	0	0	0	0	0	0	0	0	0	0
ENSG00000279220	AC007383.4	3045	0	0	0	0	0	0	0	0	0	0	0	0	0	0	0	0	0	0	0	0	0
ENSG00000227394	AC007386.1	582	0	0	0	0	0	0	0	0	0	0	0	0	0	0	0	0	0	0	0	0	0
ENSG00000224646	AC007387.1	150	0	0	0	0	0	0	0	0	0	0	0	0	0	0	0	0	0	0	0	0	0
ENSG00000231312	AC007388.1	12609	67	71	35	71	53	44	74	35	29	3.78142	3.55065	3.31989	0.263295	0.425535	0.173761	0.324512	0.384046	0.201398	0.404534	0.184016	0.13146
ENSG00000204929	AC007389.1	12344	7	4	3	6	4	3	14	9	5	0.643645	0.495249	0.346854	0.028099	0.0244885	0.0152136	0.0280123	0.0296068	0.0140265	0.0781765	0.0483342	0.0231521
ENSG00000223739	AC007389.2	306	0	0	0	0	0	0	0	0	0	0	0	0	0	0	0	0	0	0	0	0	0
ENSG00000235725	AC007389.3	1656	0	0	0	0	4	0	0	0	0	0	0	0	0	0	0	0	0.220692	0	0	0	0
ENSG00000237979	AC007389.4	793	0	0	0	0	0	0	0	0	0	0	0	0	0	0	0	0	0	0	0	0	0
ENSG00000281920	AC007389.5	744	0	0	0	0	0	0	0	0	0	0	0	0	0	0	0	0	0	0	0	0	0
ENSG00000233159	AC007390.1	356	0	0	0	0	0	0	0	0	0	0	0	0	0	0	0	0	0	0	0	0	0
ENSG00000272054	AC007390.2	3803	3	0	0	0	0	0	0	0	0	0.160911	0.154781	0.148652	0.039088	0	0	0	0	0	0	0	0
ENSG00000232028	AC007391.1	504	3	0	2	2	0	3	1	2	3	0.0804556	0.114554	0.148652	0.294944	0	0.248408	0.228693	0	0.343537	0.136765	0.263068	0.340226
ENSG00000223604	AC007394.1	531	0	0	0	0	0	0	0	0	0	0	0	0	0	0	0	0	0	0	0	0	0
ENSG00000231386	AC007395.1	677	0	0	0	0	0	0	0	0	0	0	0	0	0	0	0	0	0	0	0	0	0
ENSG00000231918	AC007402.1	3939	0	0	0	0	0	0	0	0	1	0.0804556	0.0402278	0	0	0	0	0	0	0	0	0	0.0145108
ENSG00000223859	AC007403.1	567	0	0	0	0	0	0	0	0	0	0	0	0	0	0	0	0	0	0	0	0	0
ENSG00000234350	AC007405.1	8151	0	1	0	0	0	0	0	0	0	0.0804556	0.0402278	0	0	0.00927144	0	0	0	0	0	0	0
ENSG00000235934	AC007405.2	2458	0	0	0	0	0	0	0	0	0	0	0	0	0	0	0	0	0	0	0	0	0
ENSG00000255671	AC007406.1	315	0	0	0	0	0	0	0	0	0	0	0	0	0	0	0	0	0	0	0	0	0
ENSG00000255746	AC007406.2	503	0	0	0	0	0	0	1	0	0	0	0	0	0	0	0	0	0	0	0.137036	0	0
ENSG00000256540	AC007406.3	1184	0	0	0	0	0	0	0	0	0	0	0	0	0	0	0	0	0	0	0	0	0
ENSG00000256577	AC007406.4	765	0	0	0	0	0	1	0	0	0	0	0	0	0	0	0	0	0	0.0754435	0	0	0
ENSG00000261799	AC007406.5	3170	24	0	5	19	1	2	10	10	3	0.724101	0.956657	1.18921	0.375146	0	0.0987363	0.34542	0.0288223	0.0364128	0.217443	0.209126	0.0540927
ENSG00000224173	AC007422.1	3501	1	0	0	0	2	0	1	0	0	0	0.0247753	0.0495505	0.0141533	0	0	0	0.0521946	0	0.0196885	0	0
ENSG00000235495	AC007422.2	167	0	0	0	0	0	0	0	0	0	0	0	0	0	0	0	0	0	0	0	0	0
ENSG00000271239	AC007423.1	627	0	0	0	0	0	0	0	0	0	0	0	0	0	0	0	0	0	0	0	0	0
ENSG00000257501	AC007424.1	5515	0	0	0	0	0	0	0	0	0	0	0	0	0	0	0	0	0	0	0	0	0
ENSG00000263499	AC007431.1	1412	1	0	0	1	5	0	3	0	0	0.160911	0.105231	0.0495505	0.0350924	0	0	0.0408149	0.323536	0	0.14645	0	0
ENSG00000266100	AC007431.2	563	0	0	0	0	0	0	0	0	0	0	0	0	0	0	0	0	0	0	0	0	0
ENSG00000280028	AC007431.3	587	1	0	0	1	0	0	2	0	0	0	0.0247753	0.0495505	0.0844132	0	0	0.0981783	0	0	0.234853	0	0
ENSG00000227187	AC007435.1	415	0	0	0	0	0	0	0	0	0	0	0	0	0	0	0	0	0	0	0	0	0
ENSG00000264093	AC007448.1	234	0	0	0	0	0	0	0	0	0	0	0	0	0	0	0	0	0	0	0	0	0
ENSG00000264421	AC007448.2	380	0	0	0	0	0	0	0	0	0	0	0	0	0	0	0	0	0	0	0	0	0
ENSG00000266473	AC007448.3	689	16	15	12	25	0	13	18	3	14	0.643645	0.718227	0.792809	1.15067	1.64524	1.09026	2.0911	0	1.08895	1.80077	0.288649	1.16141
ENSG00000256237	AC007450.1	188	0	0	0	0	0	0	0	0	0	0	0	0	0	0	0	0	0	0	0	0	0
ENSG00000274551	AC007450.2	290	0	0	0	0	0	0	0	0	0	0	0	0	0	0	0	0	0	0	0	0	0
ENSG00000277705	AC007450.3	247	0	0	0	0	0	0	0	0	0	0	0	0	0	0	0	0	0	0	0	0	0
ENSG00000278654	AC007450.4	524	0	0	0	0	0	0	0	0	0	0	0	0	0	0	0	0	0	0	0	0	0
ENSG00000256708	AC007458.1	373	0	0	0	0	0	0	0	0	0	0	0	0	0	0	0	0	0	0	0	0	0
ENSG00000226506	AC007463.1	882	0	0	0	0	0	0	0	1	0	0	0	0	0	0	0	0	0	0	0	0.0751622	0
ENSG00000275710	AC007485.1	206	1	0	1	3	0	0	3	1	1	0.0804556	0.0650031	0.0495505	0.240537	0	0.303878	0.839281	0	0	1.00382	0.321811	0.277466
ENSG00000279059	AC007485.2	1667	41	12	14	50	20	4	18	29	8	4.50552	3.26854	2.03157	1.2187	0.544006	0.525725	1.72857	1.09618	0.138487	0.744288	1.15327	0.274303
ENSG00000279427	AC007490.1	703	0	0	0	0	0	0	0	0	0	0	0	0	0	0	0	0	0	0	0	0	0
ENSG00000283258	AC007491.1	2622	0	0	0	1	0	0	0	0	0	0	0	0	0	0	0	0.0219797	0	0	0	0	0
ENSG00000260573	AC007493.1	5088	0	2	0	0	0	0	0	0	0	0	0	0	0	0.0297058	0	0	0	0	0	0	0
ENSG00000261393	AC007493.2	478	0	0	0	0	0	0	0	0	0	0	0	0	0	0	0	0	0	0	0	0	0
ENSG00000260012	AC007494.1	760	0	0	0	0	0	0	0	0	0	0	0	0	0	0	0	0	0	0	0	0	0
ENSG00000260744	AC007494.2	764	0	0	0	0	0	0	0	0	0	0	0	0	0	0	0	0	0	0	0	0	0
ENSG00000279509	AC007494.3	743	0	0	0	0	0	0	0	1	0	0	0	0	0	0	0	0	0	0	0	0.0892235	0
ENSG00000246379	AC007495.1	9197	2	4	0	1	0	0	2	1	0	0	0.0495505	0.0991011	0.0107754	0.0328679	0	0.00626625	0	0	0.0149895	0.00720812	0
ENSG00000260041	AC007495.2	834	0	0	0	0	0	0	0	0	0	0	0	0	0	0	0	0	0	0	0	0	0
ENSG00000260194	AC007496.1	739	1	0	0	0	0	0	0	0	0	0	0.0247753	0.0495505	0.0670508	0	0	0	0	0	0	0	0
ENSG00000261630	AC007496.2	547	0	0	0	0	0	0	0	0	0	0	0	0	0	0	0	0	0	0	0	0	0
ENSG00000280392	AC007496.3	3443	1	0	0	0	2	0	1	1	0	0	0.0247753	0.0495505	0.0143917	0	0	0	0.0530739	0	0.0200201	0.0192545	0
ENSG00000275191	AC007497.1	561	1	0	0	13	0	1	8	0	0	0.160911	0.105231	0.0495505	0.0883254	0	0	1.33547	0	0.102877	0.982949	0	0
ENSG00000258272	AC007513.1	379	0	0	0	0	0	0	0	0	0	0	0	0	0	0	0	0	0	0	0	0	0
ENSG00000256306	AC007527.1	578	0	0	0	0	0	0	0	0	0	0	0	0	0	0	0	0	0	0	0	0	0
ENSG00000277935	AC007527.2	546	0	0	0	0	0	0	0	0	0	0	0	0	0	0	0	0	0	0	0	0	0
ENSG00000255871	AC007529.1	2178	0	0	0	0	0	0	0	0	0	0	0	0	0	0	0	0	0	0	0	0	0
ENSG00000283240	AC007529.2	1094	4	0	6	3	0	0	3	3	1	0.0804556	0.139329	0.198202	0.181172	0	0.343321	0.158037	0	0	0.18902	0.181791	0.0522467
ENSG00000261369	AC007533.1	870	0	0	0	0	0	0	0	0	0	0	0	0	0	0	0	0	0	0	0	0	0
ENSG00000255356	AC007536.1	349	0	0	0	0	0	0	0	0	0	0	0	0	0	0	0	0	0	0	0	0	0
ENSG00000198134	AC007537.1	327	0	0	0	0	0	0	0	0	0	0	0	0	0	0	0	0	0	0	0	0	0
ENSG00000242405	AC007537.2	511	0	0	0	0	0	0	0	0	0	0	0	0	0	0	0	0	0	0	0	0	0
ENSG00000257579	AC007540.1	507	0	0	0	0	0	0	0	0	0	0	0	0	0	0	0	0	0	0	0	0	0
ENSG00000260329	AC007541.1	1476	52	27	47	36	14	30	15	10	18	2.1723	2.37447	2.57663	1.74568	1.38241	1.99332	1.40563	0.866621	1.17305	0.700501	0.44914	0.697048
ENSG00000277595	AC007546.1	559	0	0	0	0	0	0	0	0	0	0	0	0	0	0	0	0	0	0	0	0	0
ENSG00000279360	AC007546.2	360	0	0	0	0	0	0	0	0	0	0	0	0	0	0	0	0	0	0	0	0	0
ENSG00000213155	AC007547.1	490	0	0	0	0	0	0	0	0	0	0	0	0	0	0	0	0	0	0	0	0	0
ENSG00000239805	AC007547.2	360	0	0	0	0	0	0	0	0	0	0	0	0	0	0	0	0	0	0	0	0	0
ENSG00000232736	AC007551.1	519	0	0	0	0	0	0	0	0	0	0	0	0	0	0	0	0	0	0	0	0	0
ENSG00000274328	AC007551.2	389	0	0	0	0	0	0	0	0	0	0	0	0	0	0	0	0	0	0	0	0	0
ENSG00000256450	AC007552.1	927	0	0	0	0	0	0	0	0	0	0	0	0	0	0	0	0	0	0	0	0	0
ENSG00000256564	AC007552.2	603	0	0	0	0	0	0	0	0	0	0	0	0	0	0	0	0	0	0	0	0	0
ENSG00000235321	AC007556.1	307	0	0	0	0	0	0	0	0	0	0	0	0	0	0	0	0	0	0	0	0	0
ENSG00000231597	AC007557.2	583	0	0	0	0	0	0	0	0	0	0	0	0	0	0	0	0	0	0	0	0	0
ENSG00000236295	AC007557.3	3135	0	0	0	1	0	0	0	0	0	0	0	0	0	0	0	0.018383	0	0	0	0	0
ENSG00000237479	AC007557.4	430	0	0	0	0	0	0	0	0	0	0	0	0	0	0	0	0	0	0	0	0	0
ENSG00000235993	AC007559.1	355	0	0	0	0	0	0	0	0	0	0	0	0	0	0	0	0	0	0	0	0	0
ENSG00000238165	AC007560.1	237	0	0	0	0	0	0	0	0	0	0	0	0	0	0	0	0	0	0	0	0	0
ENSG00000235583	AC007562.1	517	0	0	0	0	0	0	0	0	0	0	0	0	0	0	0	0	0	0	0	0	0
ENSG00000237930	AC007563.3	371	0	0	0	0	0	0	0	0	0	0	0	0	0	0	0	0	0	0	0	0	0
ENSG00000244055	AC007566.1	5690	39	1	10	63	6	6	39	2	4	4.18369	3.05808	1.93247	0.339626	0.0132815	0.110016	0.63809	0.0963444	0.0608586	0.47245	0.0233016	0.0401813
ENSG00000270453	AC007566.2	413	0	0	0	0	0	0	0	0	0	0	0	0	0	0	0	0	0	0	0	0	0
ENSG00000224136	AC007568.1	471	0	0	0	0	0	0	0	0	0	0	0	0	0	0	0	0	0	0	0	0	0
ENSG00000257221	AC007569.1	2116	1	0	4	4	0	1	4	0	1	0.321823	0.185687	0.0495505	0.0234171	0	0.118334	0.108943	0	0.0272752	0.130301	0	0.0270122
ENSG00000255655	AC007570.1	603	0	0	0	0	0	0	0	0	0	0	0	0	0	0	0	0	0	0	0	0	0
ENSG00000263279	AC007595.1	483	0	0	0	0	0	0	0	0	0	0	0	0	0	0	0	0	0	0	0	0	0
ENSG00000260723	AC007598.1	448	0	0	0	0	0	0	0	0	0	0	0	0	0	0	0	0	0	0	0	0	0
ENSG00000261394	AC007598.2	539	0	0	0	0	0	0	0	0	0	0	0	0	0	0	0	0	0	0	0	0	0
ENSG00000278979	AC007598.3	1678	0	0	0	0	0	0	0	0	0	0	0	0	0	0	0	0	0	0	0	0	0
ENSG00000259866	AC007599.1	1174	0	0	0	0	0	0	0	0	0	0	0	0	0	0	0	0	0	0	0	0	0
ENSG00000262038	AC007599.2	493	0	0	0	0	0	0	0	0	0	0	0	0	0	0	0	0	0	0	0	0	0
ENSG00000175604	AC007601.1	1974	0	0	0	0	0	0	1	0	0	0	0	0	0	0	0	0	0	0	0.0349186	0	0
ENSG00000261293	AC007601.2	502	0	0	0	0	0	0	0	0	0	0	0	0	0	0	0	0	0	0	0	0	0
ENSG00000261751	AC007603.1	2085	0	0	0	0	0	0	0	0	0	0	0	0	0	0	0	0	0	0	0	0	0
ENSG00000279842	AC007603.2	506	0	0	0	0	0	0	0	0	0	0	0	0	0	0	0	0	0	0	0	0	0
ENSG00000283365	AC007603.3	979	0	0	0	0	0	0	0	0	0	0	0	0	0	0	0	0	0	0	0	0	0
ENSG00000205414	AC007608.1	2469	0	0	0	0	0	0	0	0	0	0	0	0	0	0	0	0	0	0	0	0	0
ENSG00000260029	AC007608.2	1146	0	2	0	0	0	0	0	0	0	0	0	0	0	0.131887	0	0	0	0	0	0	0
ENSG00000260249	AC007608.3	6583	0	0	0	0	0	0	0	1	1	0	0	0	0	0	0	0	0	0	0	0.0100703	0.00868265
ENSG00000278909	AC007608.4	3365	0	0	0	0	0	0	0	0	0	0	0	0	0	0	0	0	0	0	0	0	0
ENSG00000259843	AC007610.1	498	0	0	0	0	0	0	0	0	0	0	0	0	0	0	0	0	0	0	0	0	0
ENSG00000260381	AC007610.2	666	0	0	0	0	0	0	0	0	0	0	0	0	0	0	0	0	0	0	0	0	0
ENSG00000261835	AC007610.3	934	0	0	0	0	0	0	0	0	0	0	0	0	0	0	0	0	0	0	0	0	0
ENSG00000279356	AC007610.4	2125	1	0	0	0	0	0	0	0	0	0.0804556	0.0650031	0.0495505	0.0233179	0	0	0	0	0	0	0	0
ENSG00000260086	AC007611.1	3966	2	10	8	1	0	5	4	3	6	0.0804556	0.0897784	0.0991011	0.0249877	0.190548	0.126271	0.0145312	0	0.0727613	0.0695202	0.0501461	0.0864719
ENSG00000262420	AC007613.1	2597	0	0	3	4	0	4	3	3	1	0	0	0	0	0	0.0723128	0.088765	0	0.0888938	0.0796257	0.0765804	0.0220092
ENSG00000279249	AC007614.1	27803	0	3	0	0	1	1	0	2	0	0	0	0	0	0.00815432	0	0	0.00328622	0.00207583	0	0.00476877	0
ENSG00000280189	AC007614.2	2620	0	0	1	0	0	0	0	1	0	0	0	0	0	0	0.0238927	0	0	0	0	0.0253027	0
ENSG00000203648	AC007618.1	732	0	0	0	0	0	0	0	0	0	0	0	0	0	0	0	0	0	0	0	0	0
ENSG00000255670	AC007619.1	412	10	0	2	6	0	1	4	0	0	0.160911	0.328208	0.495505	1.20268	0	0.303878	0.839281	0	0.140083	0.669217	0	0
ENSG00000271370	AC007619.2	379	0	0	0	0	0	0	0	0	0	0	0	0	0	0	0	0	0	0	0	0	0
ENSG00000239255	AC007620.1	25	0	0	0	0	0	0	0	0	0	0	0	0	0	0	0	0	0	0	0	0	0
ENSG00000242539	AC007620.2	1941	0	0	0	0	0	0	0	0	0	0	0	0	0	0	0	0	0	0	0	0	0
ENSG00000272699	AC007620.3	497	1	0	0	0	0	0	0	0	0	0	0.0247753	0.0495505	0.0996993	0	0	0	0	0	0	0	0
ENSG00000270857	AC007621.1	437	0	0	0	0	0	0	0	0	0	0	0	0	0	0	0	0	0	0	0	0	0
ENSG00000240441	AC007622.1	535	0	0	0	0	0	0	0	0	0	0	0	0	0	0	0	0	0	0	0	0	0
ENSG00000258136	AC007622.2	1911	1	0	0	0	0	0	0	0	0	0.0804556	0.0650031	0.0495505	0.0259291	0	0	0	0	0	0	0	0
ENSG00000264131	AC007631.1	189	0	0	0	0	0	0	0	0	0	0	0	0	0	0	0	0	0	0	0	0	0
ENSG00000256139	AC007637.1	910	1	0	0	0	0	0	0	0	0	0	0.0247753	0.0495505	0.0544511	0	0	0	0	0	0	0	0
ENSG00000262079	AC007638.1	1763	0	0	0	0	0	0	0	0	0	0	0	0	0	0	0	0	0	0	0	0	0
ENSG00000263096	AC007638.2	1740	0	0	0	0	0	0	0	0	0	0	0	0	0	0	0	0	0	0	0	0	0
ENSG00000263680	AC007639.1	833	0	0	0	1	0	0	0	0	0	0	0	0	0	0	0	0.0691845	0	0	0	0	0
ENSG00000235464	AC007652.1	562	0	0	0	0	0	0	0	0	0	0	0	0	0	0	0	0	0	0	0	0	0
ENSG00000256339	AC007655.1	357	0	0	0	1	0	0	0	0	0	0	0	0	0	0	0	0.16143	0	0	0	0	0
ENSG00000258131	AC007656.1	573	0	0	0	0	0	0	0	0	0	0	0	0	0	0	0	0	0	0	0	0	0
ENSG00000279190	AC007656.2	4547	0	0	0	0	0	0	0	0	0	0	0	0	0	0	0	0	0	0	0	0	0
ENSG00000161132	AC007663.1	1240	0	0	0	0	0	0	0	0	0	0	0	0	0	0	0	0	0	0	0	0	0
ENSG00000249923	AC007663.2	2228	19	9	3	47	0	5	24	4	1	1.4482	1.19483	0.94146	0.422558	0.305271	0.0842893	1.21573	0	0.12952	0.742506	0.119018	0.0256544
ENSG00000273139	AC007663.3	1105	12	7	10	3	7	3	4	4	2	0.402278	0.498442	0.594606	0.538105	0.478733	0.566505	0.156463	0.578793	0.15669	0.249518	0.239975	0.103453
ENSG00000273343	AC007663.4	631	0	0	0	0	0	0	0	0	0	0	0	0	0	0	0	0	0	0	0	0	0
ENSG00000236754	AC007666.1	1960	1	0	0	1	0	0	1	2	0	0	0.0247753	0.0495505	0.0252809	0	0	0.0294034	0	0	0.035168	0.067646	0
ENSG00000274624	AC007671.1	830	0	0	0	0	0	0	0	0	0	0	0	0	0	0	0	0	0	0	0	0	0
ENSG00000267311	AC007673.1	1100	0	0	0	0	0	0	0	0	0	0	0	0	0	0	0	0	0	0	0	0	0
ENSG00000226297	AC007677.1	515	0	0	0	0	0	0	0	0	0	0	0	0	0	0	0	0	0	0	0	0	0
ENSG00000225610	AC007679.1	781	0	0	0	0	0	0	0	0	0	0	0	0	0	0	0	0	0	0	0	0	0
ENSG00000237041	AC007679.2	414	0	0	0	0	0	0	0	0	0	0	0	0	0	0	0	0	0	0	0	0	0
ENSG00000270571	AC007681.1	3438	1	0	4	3	0	2	1	0	0	0.160911	0.105231	0.0495505	0.0144126	0	0.0728317	0.0502885	0	0.0335743	0.0200492	0	0
ENSG00000224415	AC007683.1	591	0	0	0	0	0	0	0	0	0	0	0	0	0	0	0	0	0	0	0	0	0
ENSG00000279482	AC007683.2	714	0	0	0	0	0	0	0	1	0	0	0	0	0	0	0	0	0	0	0	0.0928475	0
ENSG00000273035	AC007684.1	477	2	0	0	0	0	0	0	0	0	0	0.0495505	0.0991011	0.207759	0	0	0	0	0	0	0	0
ENSG00000182888	AC007685.1	452	0	0	0	0	0	0	0	0	0	0	0	0	0	0	0	0	0	0	0	0	0
ENSG00000243225	AC007686.1	463	0	0	0	0	0	0	0	0	0	0	0	0	0	0	0	0	0	0	0	0	0
ENSG00000258473	AC007686.2	480	0	0	0	0	0	0	0	0	0	0	0	0	0	0	0	0	0	0	0	0	0
ENSG00000273729	AC007686.3	3487	11	0	4	9	4	3	9	6	9	0.402278	0.473667	0.545056	0.156311	0	0.0718082	0.148746	0.104808	0.0496538	0.177908	0.114069	0.147525
ENSG00000241352	AC007688.1	759	0	0	0	0	0	0	0	0	0	0	0	0	0	0	0	0	0	0	0	0	0
ENSG00000256011	AC007688.2	369	0	0	0	0	0	0	0	0	0	0	0	0	0	0	0	0	0	0	0	0	0
ENSG00000233565	AC007690.1	468	0	0	0	0	0	0	0	0	0	0	0	0	0	0	0	0	0	0	0	0	0
ENSG00000278256	AC007718.1	280	0	0	0	0	0	0	0	0	0	0	0	0	0	0	0	0	0	0	0	0	0
ENSG00000260616	AC007728.1	814	0	0	0	2	0	0	1	0	0	0	0	0	0	0	0	0.141599	0	0	0.0846797	0	0
ENSG00000261644	AC007728.2	3409	0	0	0	0	0	1	0	0	0	0	0	0	0	0	0	0	0	0.01693	0	0	0
ENSG00000270120	AC007728.3	746	0	0	0	0	0	0	0	0	0	0	0	0	0	0	0	0	0	0	0	0	0
ENSG00000188280	AC007731.1	2256	0	0	0	0	0	0	0	0	0	0	0	0	0	0	0	0	0	0	0	0	0
ENSG00000215493	AC007731.2	1703	0	0	0	0	0	0	0	0	0	0	0	0	0	0	0	0	0	0	0	0	0
ENSG00000235578	AC007731.3	446	0	0	0	0	0	0	0	0	0	0	0	0	0	0	0	0	0	0	0	0	0
ENSG00000236003	AC007731.4	652	0	0	1	0	0	0	1	0	0	0.0804556	0.0402278	0	0	0	0.0960105	0	0	0	0.10572	0	0
ENSG00000277971	AC007731.5	644	1	0	0	1	0	0	0	0	0	0	0.0247753	0.0495505	0.0769418	0	0	0.0894886	0	0	0	0	0
ENSG00000229087	AC007738.1	348	0	0	0	0	0	0	0	0	0	0	0	0	0	0	0	0	0	0	0	0	0
ENSG00000280257	AC007741.1	3495	0	0	0	0	0	0	0	0	0	0	0	0	0	0	0	0	0	0	0	0	0
ENSG00000225896	AC007742.1	329	0	0	0	0	0	0	0	0	0	0	0	0	0	0	0	0	0	0	0	0	0
ENSG00000275578	AC007742.2	398	0	0	0	0	0	0	0	0	0	0	0	0	0	0	0	0	0	0	0	0	0
ENSG00000233251	AC007743.1	4369	0	0	0	0	0	0	0	0	0	0	0	0	0	0	0	0	0	0	0	0	0
ENSG00000271894	AC007744.1	2289	0	0	0	0	0	0	0	0	0	0	0	0	0	0	0	0	0	0	0	0	0
ENSG00000236841	AC007750.1	4157	0	0	0	0	0	0	0	0	0	0	0	0	0	0	0	0	0	0	0	0	0
ENSG00000254644	AC007751.1	376	0	0	0	0	0	0	0	0	0	0	0	0	0	0	0	0	0	0	0	0	0
ENSG00000255105	AC007751.2	291	0	0	0	0	0	0	0	0	0	0	0	0	0	0	0	0	0	0	0	0	0
ENSG00000267213	AC007773.1	972	20	17	27	28	13	26	31	9	13	0.402278	0.696644	0.991011	1.01956	1.32172	1.73886	1.66014	1.22198	1.5438	2.19836	0.613825	0.764458
ENSG00000267009	AC007780.1	1863	13	1	4	22	3	8	28	4	6	0.56319	0.603673	0.644157	0.345763	0.0405644	0.134404	0.680555	0.147128	0.247834	1.03597	0.142336	0.184083
ENSG00000267922	AC007785.1	332	0	0	0	0	0	0	0	0	0	0	0	0	0	0	0	0	0	0	0	0	0
ENSG00000268053	AC007785.2	1916	0	0	0	0	0	0	0	0	0	0	0	0	0	0	0	0	0	0	0	0	0
ENSG00000268401	AC007785.3	3297	19	0	0	7	0	0	8	1	0	0.804556	0.873008	0.94146	0.285551	0	0	0.122358	0	0	0.167253	0.0201071	0
ENSG00000267498	AC007786.1	1606	2	0	1	1	0	2	2	1	3	0	0.0495505	0.0991011	0.0617068	0	0.0389781	0.0358846	0	0.0718733	0.0858397	0.0412784	0.106771
ENSG00000276251	AC007786.2	803	0	0	0	0	0	0	0	0	0	0.0804556	0.0402278	0	0	0	0	0	0	0	0	0	0
ENSG00000276631	AC007786.3	596	0	0	0	0	0	0	0	0	0	0	0	0	0	0	0	0	0	0	0	0	0
ENSG00000267610	AC007787.1	1583	0	0	0	0	0	0	0	0	0	0	0	0	0	0	0	0	0	0	0	0	0
ENSG00000279044	AC007787.2	599	3	0	0	6	0	0	1	1	0	0.241367	0.195009	0.148652	0.248166	0	0	0.577269	0	0	0.115074	0.110673	0
ENSG00000226205	AC007790.1	782	0	0	0	0	0	0	0	0	0	0	0	0	0	0	0	0	0	0	0	0	0
ENSG00000280103	AC007792.1	402	0	0	0	0	0	0	0	0	0	0	0	0	0	0	0	0	0	0	0	0	0
ENSG00000267617	AC007795.1	1272	0	4	0	0	0	0	0	0	0	0	0	0	0	0.237646	0	0	0	0	0	0	0
ENSG00000260743	AC007823.1	1566	7	4	0	7	0	3	2	0	2	0.241367	0.29411	0.346854	0.22149	0.193031	0	0.257608	0	0.110564	0.0880323	0	0.0729986
ENSG00000249094	AC007834.1	728	0	0	1	1	0	0	0	0	0	0.0804556	0.0402278	0	0	0	0.0859874	0.079163	0	0	0	0	0
ENSG00000256351	AC007834.2	343	0	0	0	0	0	0	0	0	0	0	0	0	0	0	0	0	0	0	0	0	0
ENSG00000269069	AC007842.1	2039	0	0	0	0	0	0	0	0	0	0	0	0	0	0	0	0	0	0	0	0	0
ENSG00000284837	AC007846.1	1821	0	0	0	0	0	0	0	0	0	0	0	0	0	0	0	0	0	0	0	0	0
ENSG00000285471	AC007846.2	759	0	0	0	0	0	0	0	0	0	0	0	0	0	0	0	0	0	0	0	0	0
ENSG00000255983	AC007848.1	1405	0	0	1	0	2	0	0	0	0	0	0	0	0	0	0.0445543	0	0.130059	0	0	0	0
ENSG00000256218	AC007848.2	1727	0	0	0	0	0	0	0	0	0	0	0	0	0	0	0	0	0	0	0	0	0
ENSG00000242795	AC007849.1	513	0	0	0	0	0	0	0	0	0	0	0	0	0	0	0	0	0	0	0	0	0
ENSG00000244381	AC007849.2	471	0	0	0	0	0	0	0	0	0	0	0	0	0	0	0	0	0	0	0	0	0
ENSG00000262950	AC007861.1	2043	0	0	0	0	0	0	0	1	0	0	0	0	0	0	0	0	0	0	0	0.0324489	0
ENSG00000263110	AC007861.2	571	0	0	0	0	0	0	0	0	0	0	0	0	0	0	0	0	0	0	0	0	0
ENSG00000254488	AC007876.1	983	0	0	0	0	0	0	0	0	0	0	0	0	0	0	0	0	0	0	0	0	0
ENSG00000281195	AC007878.1	1615	0	0	0	3	0	0	4	2	0	0.321823	0.160911	0	0	0	0	0.107054	0	0	0.170723	0.0820967	0
ENSG00000224342	AC007879.1	554	1	0	0	0	0	0	0	0	0	0	0.0247753	0.0495505	0.0894414	0	0	0	0	0	0	0	0
ENSG00000225916	AC007879.2	551	0	0	0	0	0	0	0	0	0	0	0	0	0	0	0	0	0	0	0	0	0
ENSG00000234902	AC007879.3	1095	0	0	0	0	0	0	0	0	0	0	0	0	0	0	0	0	0	0	0	0	0
ENSG00000240440	AC007879.4	361	0	0	1	1	0	0	0	1	0	0	0	0	0	0	0.173404	0.159642	0	0	0	0.183637	0
ENSG00000233870	AC007881.1	187	0	0	0	0	0	0	0	0	0	0	0	0	0	0	0	0	0	0	0	0	0
ENSG00000236469	AC007881.2	570	0	0	0	0	0	0	0	0	0	0	0	0	0	0	0	0	0	0	0	0	0
ENSG00000272735	AC007881.3	1024	2	0	7	0	0	1	1	0	0	0.241367	0.170234	0.0991011	0.0967784	0	0.427922	0	0	0.0563616	0.0673138	0	0
ENSG00000224891	AC007899.1	775	0	0	0	0	0	0	0	0	0	0	0	0	0	0	0	0	0	0	0	0	0
ENSG00000261291	AC007906.1	510	0	0	0	0	0	0	0	0	0	0	0	0	0	0	0	0	0	0	0	0	0
ENSG00000277639	AC007906.2	3268	34	10	11	34	11	7	22	10	2	2.49413	2.08942	1.68472	0.51552	0.231247	0.210706	0.599585	0.307538	0.123623	0.464028	0.202855	0.0349804
ENSG00000259759	AC007907.1	451	0	0	0	0	0	0	1	0	0	0	0	0	0	0	0	0	0	0	0.152837	0	0
ENSG00000224611	AC007919.1	217	0	0	0	0	0	0	0	0	0	0	0	0	0	0	0	0	0	0	0	0	0
ENSG00000231384	AC007919.2	511	0	0	0	0	0	0	0	0	0	0	0	0	0	0	0	0	0	0	0	0	0
ENSG00000198491	AC007920.1	2674	0	0	0	0	0	0	0	0	0	0	0	0	0	0	0	0	0	0	0	0	0
ENSG00000283175	AC007920.2	1973	0	0	0	0	0	0	0	0	0	0	0	0	0	0	0	0	0	0	0	0	0
ENSG00000264695	AC007922.1	459	0	0	0	1	0	0	0	0	0	0	0	0	0	0	0	0.125557	0	0	0	0	0
ENSG00000265094	AC007922.2	281	0	0	0	1	0	0	0	0	0	0	0	0	0	0	0	0.205091	0	0	0	0	0
ENSG00000266489	AC007922.3	4345	0	0	0	0	0	0	0	0	0	0	0	0	0	0	0	0	0	0	0	0	0
ENSG00000263567	AC007923.1	505	0	0	0	0	0	0	0	0	0	0	0	0	0	0	0	0	0	0	0	0	0
ENSG00000265863	AC007923.2	1591	0	0	0	0	0	0	0	0	0	0	0	0	0	0	0	0	0	0	0	0	0
ENSG00000266448	AC007923.3	292	0	0	0	0	0	0	0	0	0	0	0	0	0	0	0	0	0	0	0	0	0
ENSG00000266877	AC007923.4	568	0	0	0	0	0	0	0	0	0	0	0	0	0	0	0	0	0	0	0	0	0
ENSG00000259920	AC007938.1	2902	0	0	0	0	0	0	3	1	0	0	0	0	0	0	0	0	0	0	0.071257	0.0228439	0
ENSG00000270823	AC007938.2	2634	1	0	0	0	0	0	1	0	0	0.0804556	0.0650031	0.0495505	0.0188119	0	0	0	0	0	0.0261691	0	0
ENSG00000270953	AC007938.3	623	19	7	6	21	12	1	6	7	0	1.36775	1.1546	0.94146	1.51117	0.849118	0.602878	1.94261	1.75987	0.0926393	0.663846	0.744866	0
ENSG00000263863	AC007948.1	242	0	0	0	0	0	0	0	0	0	0	0	0	0	0	0	0	0	0	0	0	0
ENSG00000259268	AC007950.1	620	0	0	0	0	0	0	0	0	0	0	0	0	0	0	0	0	0	0	0	0	0
ENSG00000276651	AC007950.2	2347	1	0	2	2	8	0	1	0	0	0	0.0247753	0.0495505	0.0211123	0	0.0533437	0.0491101	0.311433	0	0.0293691	0	0
ENSG00000197665	AC007952.1	1452	0	0	1	0	0	0	0	2	0	0	0	0	0	0	0.0431121	0	0	0	0	0.0913128	0
ENSG00000228157	AC007952.2	3097	5	0	4	15	0	2	7	5	5	0.241367	0.24456	0.247753	0.0799976	0	0.0808509	0.279128	0	0.0372711	0.155798	0.107028	0.0922795
ENSG00000230197	AC007952.3	699	0	0	0	0	0	0	0	0	0	0	0	0	0	0	0	0	0	0	0	0	0
ENSG00000262202	AC007952.4	637	3	3	0	2	1	0	2	0	1	0.482734	0.315693	0.148652	0.233362	0.35591	0	0.180944	0.143433	0	0.216419	0	0.0897298
ENSG00000262292	AC007952.5	1486	0	0	0	0	0	0	0	0	0	0	0	0	0	0	0	0	0	0	0	0	0
ENSG00000262319	AC007952.6	2673	1	0	0	0	0	0	0	0	0	0.160911	0.105231	0.0495505	0.0185374	0	0	0	0	0	0	0	0
ENSG00000263394	AC007952.7	757	0	0	0	0	0	0	0	0	0	0	0	0	0	0	0	0	0	0	0	0	0
ENSG00000266311	AC007952.8	440	0	0	1	0	0	0	1	0	0	0	0	0	0	0	0.14227	0	0	0	0.156658	0	0
ENSG00000266664	AC007952.9	191	0	0	0	0	0	0	0	0	0	0	0	0	0	0	0	0	0	0	0	0	0
ENSG00000225790	AC007953.1	5278	0	0	0	0	0	0	0	0	0	0	0	0	0	0	0	0	0	0	0	0	0
ENSG00000270321	AC007953.2	2338	0	0	0	0	0	0	0	0	0	0	0	0	0	0	0	0	0	0	0	0	0
ENSG00000258510	AC007954.1	494	0	0	0	0	0	0	0	0	0	0	0	0	0	0	0	0	0	0	0	0	0
ENSG00000258439	AC007956.1	542	0	0	0	0	0	0	0	0	0	0	0	0	0	0	0	0	0	0	0	0	0
ENSG00000226747	AC007966.1	1472	0	0	0	0	2	0	0	0	0	0	0	0	0	0	0	0	0.124139	0	0	0	0
ENSG00000173357	AC007967.1	1159	0	0	0	0	0	0	0	0	0	0	0	0	0	0	0	0	0	0	0	0	0
ENSG00000228207	AC007967.2	625	0	0	0	0	0	0	0	0	0	0	0	0	0	0	0	0	0	0	0	0	0
ENSG00000230025	AC007967.3	558	0	0	0	0	0	0	0	0	0	0	0	0	0	0	0	0	0	0	0	0	0
ENSG00000273731	AC007967.4	386	0	0	0	0	0	0	0	0	0	0	0	0	0	0	0	0	0	0	0	0	0
ENSG00000233762	AC007969.1	447	0	0	0	0	0	0	0	0	0	0	0	0	0	0	0	0	0	0	0	0	0
ENSG00000234061	AC007969.2	191	0	0	0	0	0	0	0	0	0	0	0	0	0	0	0	0	0	0	0	0	0
ENSG00000253790	AC007991.1	631	0	0	0	0	0	0	0	0	0	0	0	0	0	0	0	0	0	0	0	0	0
ENSG00000253838	AC007991.2	102	0	0	0	0	0	0	0	0	0	0	0	0	0	0	0	0	0	0	0	0	0
ENSG00000253939	AC007991.3	502	0	0	0	0	0	0	0	0	0	0	0	0	0	0	0	0	0	0	0	0	0
ENSG00000254287	AC007991.4	605	0	0	0	0	0	0	0	0	0	0	0	0	0	0	0	0	0	0	0	0	0
ENSG00000183663	AC007992.1	953	0	0	0	0	0	0	0	0	0	0	0	0	0	0	0	0	0	0	0	0	0
ENSG00000271349	AC007992.2	835	0	0	0	0	0	0	0	0	0	0	0	0	0	0	0	0	0	0	0	0	0
ENSG00000267166	AC007993.1	2430	0	0	0	0	0	0	0	0	0	0	0	0	0	0	0	0	0	0	0	0	0
ENSG00000267420	AC007993.2	521	0	0	0	0	0	0	0	0	0	0	0	0	0	0	0	0	0	0	0	0	0
ENSG00000282199	AC007993.3	832	0	0	0	0	0	0	0	0	0	0	0	0	0	0	0	0	0	0	0	0	0
ENSG00000277534	AC007996.1	2821	44	43	52	51	44	31	29	41	21	1.12638	1.6533	2.18022	0.772855	1.15192	1.1539	1.04189	1.42507	0.634223	0.708596	0.963494	0.425493
ENSG00000239683	AC007998.1	672	0	0	0	0	0	0	0	0	0	0	0	0	0	0	0	0	0	0	0	0	0
ENSG00000267140	AC007998.2	455	0	0	0	0	0	0	0	0	0	0	0	0	0	0	0	0	0	0	0	0	0
ENSG00000267583	AC007998.3	916	0	0	0	0	0	0	0	0	0	0	0	0	0	0	0	0	0	0	0	0	0
ENSG00000275512	AC007998.4	2533	0	0	0	0	0	0	0	0	0	0	0	0	0	0	0	0	0	0	0	0	0
ENSG00000279074	AC007998.5	237	0	0	0	0	0	0	0	0	0	0	0	0	0	0	0	0	0	0	0	0	0
ENSG00000256378	AC008011.1	227	0	0	0	0	0	0	0	0	0	0	0	0	0	0	0	0	0	0	0	0	0
ENSG00000257042	AC008011.2	792	0	0	0	0	0	0	0	0	0	0	0	0	0	0	0	0	0	0	0	0	0
ENSG00000226472	AC008013.1	72	0	0	0	0	0	0	0	0	0	0	0	0	0	0	0	0	0	0	0	0	0
ENSG00000256984	AC008013.2	616	0	0	0	0	0	0	0	0	0	0	0	0	0	0	0	0	0	0	0	0	0
ENSG00000270926	AC008013.3	675	0	0	0	0	0	0	0	0	0	0	0	0	0	0	0	0	0	0	0	0	0
ENSG00000257261	AC008014.1	5227	74	60	97	203	49	85	173	52	84	4.66643	4.16658	3.66674	0.7015	0.867475	1.16168	2.23819	0.856508	0.938533	2.28138	0.659507	0.918551
ENSG00000258578	AC008015.1	465	0	0	0	0	0	0	0	0	0	0	0	0	0	0	0	0	0	0	0	0	0
ENSG00000239246	AC008026.1	447	0	0	0	0	0	0	0	0	0	0	0	0	0	0	0	0	0	0	0	0	0
ENSG00000239809	AC008026.2	348	0	0	0	0	0	0	0	0	0	0	0	0	0	0	0	0	0	0	0	0	0
ENSG00000264546	AC008026.3	1707	1	0	2	0	0	0	0	0	0	0	0.0247753	0.0495505	0.0290278	0	0.0733437	0	0	0	0	0	0
ENSG00000256075	AC008033.1	1162	0	0	0	0	0	0	0	0	0	0	0	0	0	0	0	0	0	0	0	0	0
ENSG00000256917	AC008033.2	177	0	0	0	0	0	0	0	0	0	0	0	0	0	0	0	0	0	0	0	0	0
ENSG00000273824	AC008033.3	1407	0	0	0	1	0	0	0	0	0	0	0	0	0	0	0	0.04096	0	0	0	0	0
ENSG00000272369	AC008035.1	448	2	0	0	1	4	0	5	0	0	0.160911	0.130006	0.0991011	0.221208	0	0	0.12864	0.815774	0	0.7693	0	0
ENSG00000283041	AC008038.1	1314	0	0	0	0	0	0	0	0	0	0	0	0	0	0	0	0	0	0	0	0	0
ENSG00000239219	AC008040.1	7977	0	4	0	0	0	0	0	0	0	0	0	0	0	0.0378947	0	0	0	0	0	0	0
ENSG00000242583	AC008040.2	708	0	0	0	0	0	0	0	0	0	0	0	0	0	0	0	0	0	0	0	0	0
ENSG00000244039	AC008040.3	1232	0	0	0	0	0	0	0	0	0	0	0	0	0	0	0	0	0	0	0	0	0
ENSG00000244193	AC008040.4	768	0	0	0	0	0	0	0	0	0	0	0	0	0	0	0	0	0	0	0	0	0
ENSG00000259124	AC008050.1	632	0	0	0	0	0	0	1	0	0	0	0	0	0	0	0	0	0	0	0.109065	0	0
ENSG00000257580	AC008055.1	609	0	0	0	0	0	0	0	0	0	0	0	0	0	0	0	0	0	0	0	0	0
ENSG00000258637	AC008056.1	394	0	0	0	0	0	0	1	5	0	0	0	0	0	0	0	0	0	0	0.174947	0.841283	0
ENSG00000259106	AC008056.2	551	0	0	0	0	0	0	0	0	0	0	0	0	0	0	0	0	0	0	0	0	0
ENSG00000218672	AC008060.1	1551	0	0	0	1	0	0	0	1	0	0	0	0	0	0	0	0.0371571	0	0	0	0.0427422	0
ENSG00000227365	AC008060.2	468	0	0	0	0	0	0	0	0	0	0	0	0	0	0	0	0	0	0	0	0	0
ENSG00000236544	AC008060.3	534	0	0	0	0	0	0	0	0	0	0	0	0	0	0	0	0	0	0	0	0	0
ENSG00000260426	AC008060.4	1861	0	0	0	0	0	0	0	0	0	0	0	0	0	0	0	0	0	0	0	0	0
ENSG00000230918	AC008063.1	1672	0	0	0	0	0	0	0	0	0	0	0	0	0	0	0	0	0	0	0	0	0
ENSG00000233397	AC008063.2	1155	0	0	0	0	0	0	0	0	0	0	0	0	0	0	0	0	0	0	0	0	0
ENSG00000224553	AC008065.1	348	0	0	0	0	0	0	0	0	0	0	0	0	0	0	0	0	0	0	0	0	0
ENSG00000253793	AC008066.1	863	0	0	0	0	0	0	0	0	0	0	0	0	0	0	0	0	0	0	0	0	0
ENSG00000237031	AC008067.1	3357	0	1	0	0	0	0	0	0	0	0	0	0	0	0.0225116	0	0	0	0	0	0	0
ENSG00000224604	AC008069.1	950	0	0	0	0	0	0	0	0	0	0	0	0	0	0	0	0	0	0	0	0	0
ENSG00000228681	AC008072.1	824	0	0	0	0	0	0	0	0	0	0	0	0	0	0	0	0	0	0	0	0	0
ENSG00000223754	AC008073.1	543	0	0	0	0	0	0	0	0	0	0	0	0	0	0	0	0	0	0	0	0	0
ENSG00000232642	AC008073.2	1190	0	0	0	0	0	0	0	0	0	0	0	0	0	0	0	0	0	0	0	0	0
ENSG00000276087	AC008073.3	2400	0	0	0	0	0	0	0	0	0	0	0	0	0	0	0	0	0	0	0	0	0
ENSG00000223935	AC008074.1	3197	1	0	1	0	0	0	1	2	0	0.0804556	0.0650031	0.0495505	0.0154991	0	0.0195805	0	0	0	0.0215606	0.0414721	0
ENSG00000237217	AC008074.2	429	0	0	0	0	0	0	0	0	0	0	0	0	0	0	0	0	0	0	0	0	0
ENSG00000260101	AC008074.3	1924	2	0	4	3	0	5	0	0	0	0	0.0495505	0.0991011	0.0515078	0	0.130143	0.0898607	0	0.149985	0	0	0
ENSG00000187979	AC008079.1	1859	0	0	0	0	0	0	0	0	0	0	0	0	0	0	0	0	0	0	0	0	0
ENSG00000280007	AC008079.2	20396	25	4	7	35	6	2	19	1	2	2.49413	1.86644	1.23876	0.0607356	0.0148208	0.0214842	0.0988955	0.0268778	0.00565937	0.0642115	0.0032503	0.00560482
ENSG00000173862	AC008080.1	1058	0	0	0	0	0	0	0	0	0	0	0	0	0	0	0	0	0	0	0	0	0
ENSG00000227481	AC008080.2	577	0	0	0	0	0	0	0	0	0	0	0	0	0	0	0	0	0	0	0	0	0
ENSG00000233219	AC008080.3	380	0	0	0	0	0	0	1	0	0	0	0	0	0	0	0	0	0	0	0.181393	0	0
ENSG00000236494	AC008080.4	2830	0	0	0	0	0	0	4	4	0	0	0	0	0	0	0	0	0	0	0.0974266	0.0937005	0
ENSG00000257925	AC008083.1	663	0	0	0	0	0	0	0	0	0	0	0	0	0	0	0	0	0	0	0	0	0
ENSG00000258181	AC008083.2	510	0	0	0	1	0	0	1	0	0	0	0	0	0	0	0	0.113001	0	0	0.135156	0	0
ENSG00000276454	AC008083.3	444	0	0	0	0	0	0	0	0	0	0	0	0	0	0	0	0	0	0	0	0	0
ENSG00000266839	AC008088.1	280	0	0	0	0	0	0	0	0	0	0	0	0	0	0	0	0	0	0	0	0	0
ENSG00000279987	AC008103.1	1181	0	0	0	0	0	0	0	0	0	0	0	0	0	0	0	0	0	0	0	0	0
ENSG00000233175	AC008105.1	2293	23	15	11	27	4	12	42	27	8	0.724101	0.931882	1.13966	0.497018	0.494362	0.3003	0.678599	0.159384	0.302037	1.26255	0.780599	0.199417
ENSG00000233483	AC008105.2	1660	0	0	0	0	0	0	0	0	0	0	0	0	0	0	0	0	0	0	0	0	0
ENSG00000267121	AC008105.3	4548	460	25	45	659	31	38	442	36	23	32.7454	27.7693	22.7932	5.01171	0.415411	0.619381	8.35062	0.622772	0.482221	6.69893	0.524747	0.289057
ENSG00000266602	AC008109.1	9176	22	2	21	39	6	13	32	2	21	0.321823	0.705967	1.09011	0.1188	0.0164716	0.143262	0.244943	0.0597428	0.0817661	0.240381	0.0144492	0.13081
ENSG00000255649	AC008114.1	1067	0	0	0	0	0	0	0	0	0	0	0	0	0	0	0	0	0	0	0	0	0
ENSG00000256658	AC008115.1	150	1	0	0	4	0	0	0	3	0	0	0.0247753	0.0495505	0.330337	0	0	1.53682	0	0	0	1.32586	0
ENSG00000257004	AC008115.2	241	0	0	0	0	0	0	0	0	0	0	0	0	0	0	0	0	0	0	0	0	0
ENSG00000275963	AC008115.4	775	2	0	1	2	0	0	0	0	0	0.0804556	0.0897784	0.0991011	0.127872	0	0.0807727	0.148724	0	0	0	0	0
ENSG00000271596	AC008121.1	268	0	0	0	0	0	0	0	0	0	0	0	0	0	0	0	0	0	0	0	0	0
ENSG00000274156	AC008121.2	523	2	3	1	4	0	0	3	0	0	0.160911	0.130006	0.0991011	0.189486	0.433489	0.119692	0.44077	0	0	0.395388	0	0
ENSG00000274797	AC008121.3	433	0	0	0	0	0	0	0	0	0	0	0	0	0	0	0	0	0	0	0	0	0
ENSG00000273015	AC008124.1	9815	64	39	134	100	38	105	98	40	59	2.57458	2.87291	3.17123	0.323101	0.300284	0.854635	0.587169	0.353737	0.617422	0.68824	0.270171	0.343588
ENSG00000257958	AC008125.1	1538	0	0	0	0	0	0	0	0	0	0	0	0	0	0	0	0	0	0	0	0	0
ENSG00000258204	AC008126.1	480	0	0	0	0	0	0	0	0	0	0	0	0	0	0	0	0	0	0	0	0	0
ENSG00000257319	AC008127.1	499	0	0	0	0	0	0	0	2	0	0	0	0	0	0	0	0	0	0	0	0.265704	0
ENSG00000257572	AC008127.2	1075	0	0	0	0	0	0	0	0	0	0	0	0	0	0	0	0	0	0	0	0	0
ENSG00000161103	AC008132.1	7689	0	0	0	0	0	0	0	0	0	0	0	0	0	0	0	0	0	0	0	0	0
ENSG00000239989	AC008132.2	391	0	0	0	0	0	0	0	0	0	0	0	0	0	0	0	0	0	0	0	0	0
ENSG00000266535	AC008133.1	557	0	0	0	0	0	0	0	0	0	0	0	0	0	0	0	0	0	0	0	0	0
ENSG00000280349	AC008133.2	351	0	0	0	0	0	0	0	0	0	0	0	0	0	0	0	0	0	0	0	0	0
ENSG00000234594	AC008134.1	193	0	0	0	0	0	0	0	0	0	0	0	0	0	0	0	0	0	0	0	0	0
ENSG00000257256	AC008147.1	325	0	0	0	0	0	0	0	0	0	0	0	0	0	0	0	0	0	0	0	0	0
ENSG00000257298	AC008147.2	4713	8	1	1	3	0	0	4	3	0	0.241367	0.318886	0.396404	0.0841087	0.0160347	0.0132822	0.0366841	0	0	0.0585014	0.042198	0
ENSG00000257531	AC008147.3	354	0	0	0	0	0	0	0	0	0	0	0	0	0	0	0	0	0	0	0	0	0
ENSG00000278842	AC008147.4	1204	0	0	0	0	0	0	0	0	0	0	0	0	0	0	0	0	0	0	0	0	0
ENSG00000258177	AC008149.1	525	0	0	1	0	0	0	0	0	0	0.0804556	0.0402278	0	0	0	0.119236	0	0	0	0	0	0
ENSG00000229177	AC008154.1	327	0	0	0	0	0	0	0	0	0	0	0	0	0	0	0	0	0	0	0	0	0
ENSG00000231098	AC008154.2	414	0	0	0	0	0	0	0	0	0	0	0	0	0	0	0	0	0	0	0	0	0
ENSG00000213237	AC008155.1	329	0	0	0	0	0	0	0	0	0	0	0	0	0	0	0	0	0	0	0	0	0
ENSG00000213238	AC008155.2	397	0	0	0	0	0	0	0	0	0	0	0	0	0	0	0	0	0	0	0	0	0
ENSG00000271346	AC008162.1	254	0	0	0	0	0	0	0	0	0	0	0	0	0	0	0	0	0	0	0	0	0
ENSG00000278646	AC008162.2	291	0	0	0	0	0	0	1	0	0	0	0	0	0	0	0	0	0	0	0.23687	0	0
ENSG00000233491	AC008163.1	7498	0	0	0	0	0	0	0	0	0	0	0	0	0	0	0	0	0	0	0	0	0
ENSG00000223536	AC008164.1	2725	0	0	0	0	0	0	0	1	0	0	0	0	0	0	0	0	0	0	0	0.0243277	0
ENSG00000223890	AC008171.1	200	0	0	0	0	0	0	0	0	0	0	0	0	0	0	0	0	0	0	0	0	0
ENSG00000235059	AC008175.1	3181	0	0	0	0	0	0	0	0	0	0	0	0	0	0	0	0	0	0	0	0	0
ENSG00000273589	AC008175.2	297	0	0	0	0	0	0	0	0	0	0	0	0	0	0	0	0	0	0	0	0	0
ENSG00000251175	AC008243.1	826	4	0	0	2	0	0	3	0	0	0	0.0991011	0.198202	0.239954	0	0	0.139542	0	0	0.250349	0	0
ENSG00000257022	AC008250.1	522	0	0	0	0	0	0	0	0	0	0	0	0	0	0	0	0	0	0	0	0	0
ENSG00000275567	AC008250.2	205	0	0	0	0	0	0	0	0	0	0	0	0	0	0	0	0	0	0	0	0	0
ENSG00000224545	AC008264.1	367	0	0	0	0	0	0	0	0	0	0	0	0	0	0	0	0	0	0	0	0	0
ENSG00000273489	AC008264.2	3731	17	0	2	4	0	0	12	0	0	0.804556	0.823458	0.842359	0.225773	0	0.0335561	0.0617857	0	0	0.221697	0	0
ENSG00000179342	AC008267.1	1069	0	0	0	0	0	0	0	0	0	0	0	0	0	0	0	0	0	0	0	0	0
ENSG00000230189	AC008267.2	981	0	0	0	0	0	0	0	0	0	0	0	0	0	0	0	0	0	0	0	0	0
ENSG00000234500	AC008267.3	712	0	0	0	0	0	0	0	0	0	0	0	0	0	0	0	0	0	0	0	0	0
ENSG00000236928	AC008267.4	521	0	0	0	0	0	0	0	0	0	0	0	0	0	0	0	0	0	0	0	0	0
ENSG00000237310	AC008267.5	1262	70	44	129	88	43	118	84	41	143	3.6205	3.54452	3.46854	2.74844	2.63482	6.39877	4.01862	3.11313	5.39642	4.588	2.15374	6.47669
ENSG00000244510	AC008267.6	265	0	0	0	0	0	0	0	0	0	0	0	0	0	0	0	0	0	0	0	0	0
ENSG00000244657	AC008267.7	139	0	0	0	0	0	0	0	0	0	0	0	0	0	0	0	0	0	0	0	0	0
ENSG00000279785	AC008267.8	1194	0	0	0	0	0	0	0	0	0	0	0	0	0	0	0	0	0	0	0	0	0
ENSG00000235584	AC008268.1	2058	2	0	0	4	0	0	1	0	0	0	0.0495505	0.0991011	0.0481541	0	0	0.112013	0	0	0.0334933	0	0
ENSG00000229321	AC008269.1	5548	4	0	0	6	0	2	5	2	2	0	0.0991011	0.198202	0.035725	0	0	0.0623259	0	0.0208054	0.0621209	0.023898	0.0206049
ENSG00000260171	AC008269.2	1105	0	0	0	0	0	0	0	0	0	0	0	0	0	0	0	0	0	0	0	0	0
ENSG00000223642	AC008277.1	1512	0	0	0	0	0	0	0	0	0	0	0	0	0	0	0	0	0	0	0	0	0
ENSG00000270893	AC008277.2	797	0	0	0	0	0	0	0	0	0	0	0	0	0	0	0	0	0	0	0	0	0
ENSG00000224194	AC008278.1	568	0	0	0	0	0	0	0	0	0	0	0	0	0	0	0	0	0	0	0	0	0
ENSG00000234022	AC008278.2	409	0	0	0	0	0	0	0	0	0	0	0	0	0	0	0	0	0	0	0	0	0
ENSG00000235937	AC008280.1	412	0	0	0	0	0	0	0	0	0	0	0	0	0	0	0	0	0	0	0	0	0
ENSG00000241114	AC008280.2	307	0	0	0	0	0	0	0	0	0	0	0	0	0	0	0	0	0	0	0	0	0
ENSG00000272156	AC008280.3	732	1	0	0	0	0	0	0	0	0	0	0.0247753	0.0495505	0.067692	0	0	0	0	0	0	0	0
ENSG00000253172	AC008378.1	496	0	0	0	0	0	0	1	0	0	0	0	0	0	0	0	0	0	0	0.13897	0	0
ENSG00000241187	AC008379.1	464	0	0	0	0	0	0	0	0	0	0	0	0	0	0	0	0	0	0	0	0	0
ENSG00000270904	AC008385.1	355	0	0	0	0	0	0	0	0	0	0	0	0	0	0	0	0	0	0	0	0	0
ENSG00000268186	AC008392.1	437	0	0	0	0	0	0	0	0	0	0	0	0	0	0	0	0	0	0	0	0	0
ENSG00000245317	AC008393.1	1454	27	3	11	22	1	13	11	4	8	0.482734	0.910299	1.33786	0.920127	0.155925	0.473581	0.871991	0.0628381	0.516015	0.521473	0.182374	0.314486
ENSG00000268051	AC008395.1	607	0	0	0	0	0	0	0	0	0	0	0	0	0	0	0	0	0	0	0	0	0
ENSG00000284797	AC008397.1	1131	0	0	0	0	0	0	0	0	0	0	0	0	0	0	0	0	0	0	0	0	0
ENSG00000285188	AC008397.2	5979	0	0	0	0	0	1	0	0	0	0	0	0	0	0	0	0	0	0.00965283	0	0	0
ENSG00000268465	AC008403.1	443	0	0	0	0	0	0	0	0	0	0	0	0	0	0	0	0	0	0	0	0	0
ENSG00000268530	AC008403.2	1861	1	0	0	0	0	0	0	0	0	0	0.0247753	0.0495505	0.0266258	0	0	0	0	0	0	0	0
ENSG00000248482	AC008406.1	541	0	0	0	0	0	0	0	0	0	0	0	0	0	0	0	0	0	0	0	0	0
ENSG00000248753	AC008406.2	532	0	0	0	0	0	0	0	0	0	0	0	0	0	0	0	0	0	0	0	0	0
ENSG00000277619	AC008406.3	1374	0	0	0	0	3	0	0	2	0	0	0	0	0	0	0	0	0.19949	0	0	0.0964965	0
ENSG00000253261	AC008410.1	339	0	0	0	0	0	0	0	0	0	0	0	0	0	0	0	0	0	0	0	0	0
ENSG00000248293	AC008413.1	177	0	0	0	0	0	0	0	0	0	0	0	0	0	0	0	0	0	0	0	0	0
ENSG00000249403	AC008413.2	342	0	0	0	0	0	0	0	0	0	0	0	0	0	0	0	0	0	0	0	0	0
ENSG00000253693	AC008415.1	734	0	0	0	0	0	0	0	0	0	0	0	0	0	0	0	0	0	0	0	0	0
ENSG00000249068	AC008417.1	565	0	0	0	0	0	0	0	0	0	0	0	0	0	0	0	0	0	0	0	0	0
ENSG00000251583	AC008427.1	655	0	0	0	0	0	0	0	0	0	0	0	0	0	0	0	0	0	0	0	0	0
ENSG00000204758	AC008429.1	2780	49	0	18	49	12	5	30	17	9	3.6205	3.02424	2.42798	0.873373	0	0.405316	1.01579	0.394388	0.103803	0.743842	0.405389	0.185044
ENSG00000253785	AC008429.2	864	0	0	0	0	0	0	0	0	0	0	0	0	0	0	0	0	0	0	0	0	0
ENSG00000254295	AC008429.3	489	0	0	0	0	0	0	0	0	0	0	0	0	0	0	0	0	0	0	0	0	0
ENSG00000254328	AC008429.4	182	0	0	0	0	0	0	0	0	0	0	0	0	0	0	0	0	0	0	0	0	0
ENSG00000273569	AC008432.1	1320	0	0	0	0	0	0	0	0	0	0	0	0	0	0	0	0	0	0	0	0	0
ENSG00000249655	AC008434.1	549	2	0	0	2	0	0	1	0	0	0.0804556	0.0897784	0.0991011	0.180512	0	0	0.209948	0	0	0.125554	0	0
ENSG00000249637	AC008438.1	1589	73	43	112	90	69	78	68	36	78	2.41367	3.01543	3.61719	2.27639	2.04504	4.41225	3.26417	3.96746	2.83305	2.94978	1.50192	2.80574
ENSG00000253965	AC008438.2	2378	0	0	0	0	0	0	1	0	0	0.0804556	0.0402278	0	0	0	0	0	0	0	0.0289863	0	0
ENSG00000228323	AC008440.1	439	0	0	0	4	0	1	0	0	1	0	0	0	0	0	0	0.525108	0	0.131468	0	0	0.1302
ENSG00000232220	AC008440.2	423	0	0	0	0	0	0	0	0	0	0	0	0	0	0	0	0	0	0	0	0	0
ENSG00000233937	AC008443.1	3387	85	67	216	192	59	204	194	84	158	4.50552	4.35866	4.2118	1.24352	1.49492	3.99213	3.26693	1.59157	3.47615	3.94812	1.64412	2.66636
ENSG00000247049	AC008443.2	566	0	0	0	0	0	0	0	0	0	0	0	0	0	0	0	0	0	0	0	0	0
ENSG00000248103	AC008443.3	549	2	0	0	4	0	0	3	0	0	0.321823	0.210462	0.0991011	0.180512	0	0	0.419895	0	0	0.376663	0	0
ENSG00000248514	AC008443.4	456	3	0	0	7	0	1	9	2	0	0.0804556	0.114554	0.148652	0.32599	0	0	0.884681	0	0.126566	1.36045	0.290759	0
ENSG00000250222	AC008443.5	664	29	12	30	41	15	34	31	13	31	1.36775	1.40236	1.43697	2.1641	1.36575	2.82826	3.55852	2.06401	2.95525	3.21809	1.29791	2.66852
ENSG00000250900	AC008443.6	1484	8	0	5	13	3	4	18	0	7	0.804556	0.60048	0.396404	0.267119	0	0.210912	0.504851	0.184703	0.155564	0.83607	0	0.269613
ENSG00000274525	AC008443.7	246	0	0	0	0	0	0	0	0	0	0	0	0	0	0	0	0	0	0	0	0	0
ENSG00000253600	AC008446.1	451	0	0	0	0	0	0	0	0	0	0	0	0	0	0	0	0	0	0	0	0	0
ENSG00000214942	AC008448.1	5757	2	1	0	0	8	0	1	4	0	0.160911	0.130006	0.0991011	0.017214	0.0131269	0	0	0.126964	0	0.0119731	0.0460609	0
ENSG00000250309	AC008453.1	425	0	0	0	0	0	0	0	0	0	0	0	0	0	0	0	0	0	0	0	0	0
[truncated: 60,660 more rows]
