# Supplementary material for: Exon-junction complex association with stalled ribosomes and slow translation-independent disassembly
Source: Nat Commun. 2024 May 17;15:4209. doi: 10.1038/s41467-024-48371-5 (PMC11101648; doi:10.1038/s41467-024-48371-5)
Supplement: Supplementary file 5 — Supplementary Data 2 [file 41467_2024_48371_MOESM5_ESM.xlsx]

## Sheet: A -4326 inputs
SUPPLEMENTARY Data 2 - Normalized input reads (RPKM)
Data from cells untreated (Inp0) or treated 60 minutes (Inp60) or 120 minutes (Inp120) with DRB from Supplementary Data 1 filtered for an averaged Ab0(g) >50 RPM and an averaged Enrichment = Ab(g)/blk(g) (Column G corresponding to 4,326 genes. Columns K, L, M provide averaged RPKM.
RNA stability is evaluated by the ratios Inp60/Inp0 and Inp 120 / Inp 0
			Replicates I			Replicates II			Averaged inputs			Stability indexes
0_Geneid	0_Gene Name	Length	Inp0-I RPKM	Inp60-I RPKM	Inp120-I RPKM	Inp0-II RPKM	Inp60-II RPKM	Inp120-I RPKM	Aver Inp0	Aver Inp60	Aver Inp120	Inp60/Inp0	Inp120/Inp0	Log2;Aver Ab0/blk0
ENSG00000198712	MT-CO2	684	24131.6	22204	22620.1	21470.4	17698.4	16713.8	22801	19951.2	19666.9	0.875014	0.862547	#REF!
ENSG00000198938	MT-CO3	784	22927.9	24654.8	24891.2	16285.4	14510.6	12227.8	19606.7	19582.7	18559.5	0.998778	0.946589	#REF!
ENSG00000198804	MT-CO1	1542	18644.4	24116.4	22317.2	19327.3	18807.8	11244.8	18985.9	21462.1	16781	1.13043	0.883868	#REF!
ENSG00000198899	MT-ATP6	681	21004.5	24187.4	21387.6	15957.8	14495.9	10626.2	18481.2	19341.6	16006.9	1.04656	0.866119	#REF!
ENSG00000210082	MT-RNR2	1559	9319.07	9872.81	11965.7	11593.9	8400	7347.05	10456.5	9136.4	9656.35	0.873754	0.923479	#REF!
ENSG00000198695	MT-ND6	525	9769.35	10481.2	9738.4	9180.09	8228.52	4708.29	9474.72	9354.88	7223.34	0.987352	0.762381	#REF!
ENSG00000198886	MT-ND4	1378	9609.65	11771.4	12292.4	8958.13	8396.55	5708.86	9283.89	10084	9000.61	1.08618	0.969487	#REF!
ENSG00000034510	TMSB10	461	7294.32	5476.47	6627.34	6786.07	6178.18	7956.23	7040.19	5827.33	7291.79	0.827722	1.03574	#REF!
ENSG00000198727	MT-CYB	1141	7286.26	8255.72	7800.23	5611.29	5501.47	3561.67	6448.78	6878.6	5680.95	1.06665	0.880935	#REF!
ENSG00000161016	RPL8	2159	5791.94	4631.39	5198.38	5143.34	4548.2	5212.57	5467.64	4589.79	5205.47	0.839447	0.952051	#REF!
ENSG00000198763	MT-ND2	1042	5937.7	5503.63	6119.85	4332.23	3847.58	2928.82	5134.97	4675.6	4524.33	0.910542	0.881084	#REF!
ENSG00000140988	RPS2	2388	4282.44	3823.26	4376.34	3630.78	3414.74	3624.33	3956.61	3619	4000.34	0.914671	1.01105	#REF!
ENSG00000103257	SLC7A5	4764	2244.18	1952.19	2195.55	3779.96	2882.71	2114.13	3012.07	2417.45	2154.84	0.802588	0.715403	#REF!
ENSG00000142541	RPL13A	3228	2930.3	2267.32	2573.04	2885.75	2785.95	2836.22	2908.02	2526.64	2704.63	0.86885	0.930059	#REF!
ENSG00000142534	RPS11	1409	3018.16	2335.89	2697.9	2583.21	2400.73	2660.95	2800.69	2368.31	2679.42	0.845619	0.956703	#REF!
ENSG00000198888	MT-ND1	956	3441.56	3258.74	2501.67	1977.04	1867.68	1263.21	2709.3	2563.21	1882.44	0.946081	0.694809	#REF!
ENSG00000198840	MT-ND3	346	2711.65	3001.31	2612.25	2305.48	2102.73	1833.84	2508.57	2552.02	2223.05	1.01732	0.886182	#REF!
ENSG00000087086	FTL	871	2840.23	2890.68	3266.73	1746.66	1864.28	2349.12	2293.45	2377.48	2807.92	1.03664	1.22433	#REF!
ENSG00000156508	EEF1A1	10063	1616.53	1900.67	1640.11	2388.47	2188.54	1829.04	2002.5	2044.6	1734.57	1.02102	0.866205	#REF!
ENSG00000167526	RPL13	3866	1901.69	1422.55	1535.29	2026.54	1724.1	2139.43	1964.11	1573.33	1837.36	0.801036	0.935466	#REF!
ENSG00000112306	RPS12	639	2029.91	1757.71	1891.4	1891.09	1593.33	2091.76	1960.5	1675.52	1991.58	0.85464	1.01585	#REF!
ENSG00000211459	MT-RNR1	954	1892.53	1672.81	1797.48	1966.68	997.416	1343.21	1929.61	1335.11	1570.34	0.691909	0.813816	#REF!
ENSG00000205542	TMSB4X	1703	1622.06	1473.63	1752.36	1945.08	1694.69	1974.82	1783.57	1584.16	1863.59	0.888196	1.04486	#REF!
ENSG00000131469	RPL27	2026	1767.91	1373.35	1558.53	1735.59	1749.46	1868.58	1751.75	1561.4	1713.55	0.891341	0.978196	#REF!
ENSG00000115268	RPS15	2138	1885.08	1433.06	1630.93	1612.58	1451.76	1861.86	1748.83	1442.41	1746.39	0.824787	0.998606	#REF!
ENSG00000136942	RPL35	1535	1860.63	1343.26	1637.14	1523.33	1434.43	1786.23	1691.98	1388.85	1711.68	0.820839	1.01164	#REF!
ENSG00000231500	RPS18	1834	1823.08	1575.59	1734.06	1551.52	1398.36	1604.1	1687.3	1486.98	1669.08	0.881275	0.989201	#REF!
ENSG00000105640	RPL18A	3493	1706.98	1223.02	1465.81	1389.41	1308.36	1534.82	1548.2	1265.69	1500.32	0.817526	0.969074	#REF!
ENSG00000137154	RPS6	2696	1553.11	1387	1472.37	1506.06	1416.57	1571.61	1529.58	1401.79	1521.99	0.916449	0.995034	#REF!
ENSG00000089157	RPLP0	3988	1596.87	1426.88	1649.05	1458.39	1409.18	1410.76	1527.63	1418.03	1529.91	0.928256	1.00149	#REF!
ENSG00000111640	GAPDH	2396	1329.81	1392.49	1606.46	1651.87	1568.67	1246.43	1490.84	1480.58	1426.44	0.993119	0.956807	#REF!
ENSG00000142937	RPS8	2781	1438.38	1304.89	1230.06	1488.78	1314.81	1490.69	1463.58	1309.85	1360.37	0.894965	0.929485	#REF!
ENSG00000105193	RPS16	2674	1507.92	1183.27	1404.9	1414.21	1316.87	1527.32	1461.06	1250.07	1466.11	0.855591	1.00345	#REF!
ENSG00000167658	EEF2	4021	1061.46	950.398	822.812	1748.39	1539.76	1088.2	1404.92	1245.08	955.508	0.886224	0.680114	#REF!
ENSG00000198786	MT-ND5	1812	1176.87	2173.65	1675.21	1577.65	1433.4	501.74	1377.26	1803.52	1088.48	1.3095	0.79032	#REF!
ENSG00000100316	RPL3	4710	1098.26	1004.4	1040.97	1579.15	1444.01	1405.88	1338.7	1224.2	1223.42	0.914469	0.913885	#REF!
ENSG00000108518	PFN1	1599	1312.34	1197.31	1293.33	1250.18	1178.36	1195.96	1281.26	1187.83	1244.64	0.927084	0.97142	#REF!
ENSG00000147604	RPL7	2700	1172.36	1090.2	1087.12	1387.35	1316.48	1326.25	1279.86	1203.34	1206.69	0.940217	0.942831	#REF!
ENSG00000169100	SLC25A6	1553	1205.14	1056.58	1125.82	1337.99	1229.84	1166.75	1271.57	1143.21	1146.29	0.899057	0.901476	#REF!
ENSG00000229117	RPL41	1108	1387.91	1040.63	1288.48	1120.68	1139.86	1192.42	1254.29	1090.24	1240.45	0.869209	0.988964	#REF!
ENSG00000162244	RPL29	2011	1321.39	1050.91	1214.73	1168.8	1071.4	1194.49	1245.1	1061.16	1204.61	0.852268	0.967481	#REF!
ENSG00000197958	RPL12	2453	1395.17	1136.73	1396.89	1073.37	935.381	1037.53	1234.27	1036.06	1217.21	0.839411	0.986181	#REF!
ENSG00000198755	RPL10A	1508	1176.09	966.982	1066.9	1275.72	1107.33	1234.47	1225.91	1037.15	1150.68	0.846029	0.938637	#REF!
ENSG00000148303	RPL7A	2238	1161.29	1139.07	1122.91	1266.52	1078.11	1154.01	1213.91	1108.59	1138.46	0.913239	0.937846	#REF!
ENSG00000177954	RPS27	1028	1223.23	1005.62	1185.64	1106.32	1023.75	1188.03	1164.78	1014.69	1186.83	0.871144	1.01894	#REF!
ENSG00000237412	PRSS56	2462	915.031	770.446	783.263	1283.25	1192.28	1120.75	1099.14	981.365	952.009	0.892848	0.866139	#REF!
ENSG00000149273	RPS3	5859	1070.52	874.688	946.252	1115.1	956.26	1020.67	1092.81	915.474	983.459	0.837726	0.899938	#REF!
ENSG00000174444	RPL4	5609	956.192	917.296	916.493	1157.25	1077.19	1068.4	1056.72	997.241	992.447	0.943714	0.939178	#REF!
ENSG00000137818	RPLP1	3252	1059.66	869.051	997.434	1040.93	886.833	1124.76	1050.29	877.942	1061.09	0.835903	1.01029	#REF!
ENSG00000130707	ASS1	3018	964.598	823.375	856.119	1115.66	1020.06	935.644	1040.13	921.717	895.881	0.886156	0.861317	#REF!
ENSG00000100097	LGALS1	1067	978.583	799.67	896.045	1073.39	986.768	1107.8	1025.99	893.219	1001.92	0.870595	0.976546	#REF!
ENSG00000168653	NDUFS5	548	996.669	872.033	910.98	975.993	911.949	1051.37	986.331	891.991	981.176	0.904352	0.994773	#REF!
ENSG00000075624	ACTB	4405	808.853	964.804	874.821	1157.64	1031.22	835.829	983.249	998.011	855.325	1.01501	0.869896	#REF!
ENSG00000106211	HSPB1	1623	905.041	740.933	776.333	1002.89	1013.61	1111.96	953.967	877.271	944.144	0.919604	0.989704	#REF!
ENSG00000065978	YBX1	3395	969.351	1260.31	1356.28	893.439	1022.83	799.217	931.395	1141.57	1077.75	1.22566	1.15714	#REF!
ENSG00000171858	RPS21	1036	935.055	747.222	868.955	883.09	774.407	1040.65	909.073	760.814	954.802	0.836913	1.0503	#REF!
ENSG00000106153	CHCHD2	1028	751.795	675.953	733.767	1064.48	1000.4	963.622	908.14	838.176	848.695	0.92296	0.934542	#REF!
ENSG00000122406	RPL5	3687	869.558	892.012	866.934	875.518	810.802	819.093	872.538	851.407	843.013	0.975782	0.966162	#REF!
ENSG00000170889	RPS9	4304	916.351	689.93	824.407	825.1	728.066	847.236	870.726	708.998	835.822	0.814261	0.959914	#REF!
ENSG00000177600	RPLP2	1637	870.189	677.446	767.913	832.484	702.655	971.405	851.336	690.05	869.659	0.81055	1.02152	#REF!
ENSG00000163191	S100A11	649	834.908	711.246	773.525	841.371	710.801	735.303	838.139	711.024	754.414	0.848336	0.900106	#REF!
ENSG00000108298	RPL19	3591	824.523	748.694	828.718	847.481	762.323	805.336	836.002	755.509	817.027	0.903717	0.977303	#REF!
ENSG00000074800	ENO1	5216	570.398	535.561	565.464	1062.54	949.453	933.484	816.467	742.507	749.474	0.909415	0.917948	#REF!
ENSG00000126432	PRDX5	860	735.536	585.531	614.115	840.353	751.896	853.447	787.944	668.714	733.781	0.848681	0.93126	#REF!
ENSG00000118181	RPS25	1477	807.47	738.915	817.006	752.839	690.93	775.018	780.154	714.922	796.012	0.916386	1.02033	#REF!
ENSG00000142676	RPL11	2659	808.205	707.135	784.282	715.496	639.958	787.636	761.85	673.547	785.959	0.884093	1.03164	#REF!
ENSG00000063177	RPL18	3857	817.177	572.414	684.294	704.119	664.949	725.551	760.648	618.681	704.923	0.813361	0.92674	#REF!
ENSG00000187840	EIF4EBP1	880	744.855	450.762	629.127	763.706	626.331	734.349	754.28	538.546	681.738	0.713987	0.903826	#REF!
ENSG00000107223	EDF1	1222	835.453	536.478	657.409	654.163	547.152	712.79	744.808	541.815	685.1	0.727456	0.919834	#REF!
ENSG00000105372	RPS19	3461	728.288	568.121	661.337	702.46	629.354	765.232	715.374	598.738	713.285	0.836958	0.99708	#REF!
ENSG00000145494	NDUFS6	887	636.927	525.089	550.378	785.837	712.612	885.529	711.382	618.851	717.954	0.869927	1.00924	#REF!
ENSG00000164587	RPS14	5082	778.383	572.237	677.707	627.59	574.746	666.685	702.986	573.492	672.196	0.815793	0.9562	#REF!
ENSG00000196262	PPIA	6780	650.908	648.92	648.11	749.736	640.867	699.771	700.322	644.893	673.941	0.920852	0.96233	#REF!
ENSG00000233927	RPS28	2119	698.07	524.44	598.472	667.435	604.216	792.766	682.753	564.328	695.619	0.826548	1.01885	#REF!
ENSG00000114391	RPL24	2733	686.503	545.34	606.673	639.548	597.394	701.497	663.025	571.367	654.085	0.861758	0.986516	#REF!
ENSG00000198034	RPS4X	2930	630.518	565.521	581.274	676.345	615.317	636.189	653.431	590.419	608.732	0.903567	0.931593	#REF!
ENSG00000158104	HPD	2223	629.114	660.949	611.176	670.931	638.933	613.233	650.022	649.941	612.204	0.999875	0.94182	#REF!
ENSG00000196154	S100A4	946	651.2	702.211	646.38	641.936	580.071	790.543	646.568	641.141	718.462	0.991607	1.11119	#REF!
ENSG00000099795	NDUFB7	535	642.018	467.432	556.729	619.436	552.223	686.429	630.727	509.827	621.579	0.808317	0.985496	#REF!
ENSG00000143256	PFDN2	621	595.042	446.008	509.359	662.983	514.503	540.377	629.012	480.255	524.868	0.763507	0.834432	#REF!
ENSG00000204628	RACK1	5740	592.18	521.047	557.24	657.113	588.344	573.849	624.647	554.695	565.545	0.888015	0.905383	#REF!
ENSG00000167468	GPX4	1840	715.226	551.767	672.04	524.843	472.222	542.658	620.035	511.995	607.349	0.825752	0.979541	#REF!
ENSG00000083845	RPS5	3617	607.418	506.552	548.191	611.589	510.78	631.376	609.503	508.666	589.784	0.834558	0.967646	#REF!
ENSG00000126890	CTAG2	993	609.22	468.224	530.941	577.889	461.598	647.847	593.554	464.911	589.394	0.783266	0.992992	#REF!
ENSG00000089009	RPL6	4442	572.296	566.151	564.322	609.007	580.69	605.652	590.651	573.42	584.987	0.970827	0.99041	#REF!
ENSG00000132507	EIF5A	2685	525.037	472.548	497.902	641.795	588.363	513.676	583.416	530.455	505.789	0.909223	0.866943	#REF!
ENSG00000162076	FLYWCH2	1338	534.897	396.063	490.456	628.749	529.134	550.775	581.823	462.598	520.615	0.795085	0.894801	#REF!
ENSG00000168028	RPSA	7689	600.921	550.766	631.636	554.947	521.162	577.98	577.934	535.964	604.808	0.92738	1.0465	#REF!
ENSG00000173660	UQCRH	1341	530.946	532.039	554.061	606.336	577.831	649.58	568.641	554.935	601.82	0.975897	1.05835	#REF!
ENSG00000182899	RPL35A	2899	557.43	497.032	541.847	575.849	537.286	661.072	566.639	517.159	601.459	0.912678	1.06145	#REF!
ENSG00000166165	CKB	2383	461.308	407.512	438.578	664.341	612.212	630.776	562.825	509.862	534.677	0.905898	0.949989	#REF!
ENSG00000163993	S100P	471	516.606	381.576	441.244	607.248	488.059	667.085	561.927	434.818	554.165	0.773797	0.986186	#REF!
ENSG00000198242	RPL23A	2232	574.411	496.053	533.474	521.881	494.295	524.895	548.146	495.174	529.184	0.903361	0.965407	#REF!
ENSG00000179091	CYC1	1963	427.732	367.954	417.227	666.87	594.989	533.522	547.301	481.472	475.374	0.87972	0.868579	#REF!
ENSG00000179862	CITED4	1310	553.068	216.274	200.576	540.548	332.496	257.996	546.808	274.385	229.286	0.501794	0.419318	#REF!
ENSG00000144713	RPL32	3714	605.678	500.486	541.107	482.638	412.702	542.169	544.158	456.594	541.638	0.839083	0.995369	#REF!
ENSG00000125968	ID1	1233	421.692	75.4545	65.873	649.799	107.471	94.4751	535.745	91.4628	80.174	0.170721	0.14965	#REF!
ENSG00000110955	ATP5F1B	2238	331.679	366.581	356.228	733.396	664.436	551.377	532.538	515.509	453.803	0.968023	0.852151	#REF!
ENSG00000145425	RPS3A	2280	462.215	449.69	444.378	578.874	529.933	575.214	520.545	489.812	509.796	0.94096	0.979351	#REF!
ENSG00000221983	UBA52	4306	571.371	422.496	495.214	467.136	464.757	521.456	519.253	443.627	508.335	0.854355	0.978973	#REF!
ENSG00000184009	ACTG1	4052	335.627	399.371	341.65	698.474	711.316	500.343	517.05	555.343	420.996	1.07406	0.814227	#REF!
ENSG00000108107	RPL28	6346	550.566	391.104	470.296	470.734	418.87	522.248	510.65	404.987	496.272	0.793081	0.971844	#REF!
ENSG00000005022	SLC25A5	1555	402.766	431.465	419.182	600.707	551.607	474.135	501.737	491.536	446.659	0.97967	0.890226	#REF!
ENSG00000159335	PTMS	1487	489.003	418.593	433.47	507.442	480.771	518.88	498.223	449.682	476.175	0.902573	0.955747	#REF!
ENSG00000143947	RPS27A	2941	483.614	434.731	444.242	500.918	443.523	530.261	492.266	439.127	487.251	0.892052	0.989813	#REF!
ENSG00000172270	BSG	4418	439.24	368.598	403.301	543.156	504.562	479.762	491.198	436.58	441.531	0.888807	0.898886	#REF!
ENSG00000176788	BASP1	2146	377.489	456.873	396.057	597.81	593.682	423.331	487.649	525.278	409.694	1.07716	0.84014	#REF!
ENSG00000171551	ECEL1	2978	330.882	300.141	304.772	639.126	611.271	526.494	485.004	455.706	415.633	0.939592	0.856967	#REF!
ENSG00000147403	RPL10	4602	488.412	448.972	472.006	470.525	430.662	464.144	479.469	439.817	468.075	0.917302	0.976237	#REF!
ENSG00000102265	TIMP1	1446	408.581	339.74	371.013	540.099	415.375	511.022	474.34	377.558	441.017	0.795964	0.929749	#REF!
ENSG00000182154	MRPL41	582	458.628	346.583	414.542	489.712	432.163	517.858	474.17	389.373	466.2	0.821168	0.983193	#REF!
ENSG00000074071	MRPS34	1092	407.982	296.288	337.294	528.994	459.653	523.11	468.488	377.97	430.202	0.806788	0.918278	#REF!
ENSG00000189064	GAGE2A	558	259.258	293.122	232.217	677.144	421.997	521.694	468.201	357.56	376.955	0.763688	0.805114	#REF!
ENSG00000250479	CHCHD10	889	468.752	341.352	339.154	457.908	427.112	449.484	463.33	384.232	394.319	0.829283	0.851054	#REF!
ENSG00000128272	ATF4	2613	396.866	367.534	245.147	529.323	442.344	319.148	463.095	404.939	282.147	0.874419	0.609265	#REF!
ENSG00000122026	RPL21	2196	434.343	412.515	420.537	486.908	421.74	542.245	460.626	417.128	481.391	0.905567	1.04508	#REF!
ENSG00000135346	CGA	1984	320.945	366.096	384.519	596.203	528.301	549.77	458.574	447.198	467.145	0.975193	1.01869	#REF!
ENSG00000096384	HSP90AB1	2980	316.082	390.036	305.028	598.89	544.47	440.212	457.486	467.253	372.62	1.02135	0.814494	#REF!
ENSG00000112667	DNPH1	1247	473.733	364.104	420.457	441.053	392.614	448.6	457.393	378.359	434.528	0.827208	0.950011	#REF!
ENSG00000125743	SNRPD2	1441	449.66	353.455	412.6	453.179	404.801	459.524	451.42	379.128	436.062	0.839857	0.96598	#REF!
ENSG00000142089	IFITM3	2844	440.701	327.859	387.383	445.235	401.605	428.222	442.968	364.732	407.803	0.823383	0.920614	#REF!
ENSG00000175334	BANF1	1496	438.15	388.838	446.26	443.088	391.5	391.967	440.619	390.169	419.113	0.885503	0.951193	#REF!
ENSG00000013306	SLC25A39	3526	406.005	328.346	401.791	464.769	445.051	466.374	435.387	386.699	434.082	0.888173	0.997004	#REF!
ENSG00000105701	FKBP8	2819	409.213	308.942	335.202	453.381	407.173	425.694	431.297	358.058	380.448	0.830189	0.882102	#REF!
ENSG00000008988	RPS20	6765	460.224	353.793	409.653	398.273	362.546	441.937	429.248	358.17	425.795	0.834411	0.991954	#REF!
ENSG00000168003	SLC3A2	6392	301.134	251.579	279.861	553.547	477.452	423.516	427.341	364.515	351.688	0.852985	0.822969	#REF!
ENSG00000130303	BST2	1101	318.225	281.075	307.542	535.245	522.678	571.475	426.735	401.877	439.508	0.941748	1.02993	#REF!
ENSG00000111669	TPI1	2700	355.422	379.055	333.845	492.467	434.503	425.297	423.945	406.779	379.571	0.959509	0.895331	#REF!
ENSG00000197956	S100A6	971	418.335	421.177	423.416	428.908	381.592	487.284	423.622	401.385	455.35	0.947507	1.0749	#REF!
ENSG00000111057	KRT18	3069	383.487	301.228	337.193	456.631	331.523	387.217	420.059	316.375	362.205	0.753169	0.862272	#REF!
ENSG00000158710	TAGLN2	2262	332.338	310.642	309.012	503.862	495.521	386.056	418.1	403.081	347.534	0.964078	0.831221	#REF!
ENSG00000100300	TSPO	1422	391.573	276.03	309.947	426.658	387.806	452.52	409.115	331.918	381.234	0.811306	0.931849	#REF!
ENSG00000197728	RPS26	2053	427.794	362.028	370.482	374.861	353.82	403.001	401.328	357.924	386.742	0.89185	0.963655	#REF!
ENSG00000198918	RPL39	2128	424.278	350.761	381.572	369.71	327.653	448.749	396.994	339.207	415.16	0.854439	1.04576	#REF!
ENSG00000117318	ID3	1496	345.298	145.212	93.1873	445.222	192.972	101.86	395.26	169.092	97.5238	0.4278	0.246733	#REF!
ENSG00000130255	RPL36	2271	431.466	309.639	385.835	346.705	293.73	410.575	389.086	301.685	398.205	0.775368	1.02344	#REF!
ENSG00000100075	SLC25A1	1999	322.952	299.571	298.599	444.987	420.717	419.005	383.97	360.144	358.802	0.937949	0.934455	#REF!
ENSG00000188846	RPL14	8626	386.732	345.844	350.713	374.417	339.133	355.451	380.575	342.489	353.082	0.899925	0.92776	#REF!
ENSG00000135480	KRT7	3999	401.077	214.318	266.508	355.995	269.781	299.011	378.536	242.049	282.759	0.639436	0.746982	#REF!
ENSG00000168209	DDIT4	2118	244.455	50.6839	76.2105	504.662	88.3971	85.8718	374.558	69.5405	81.0412	0.18566	0.216365	#REF!
ENSG00000179218	CALR	2802	257.589	306.1	297.866	489.196	494.691	359.165	373.392	400.395	328.515	1.07232	0.879812	#REF!
ENSG00000173267	SNCG	1264	386.142	317.246	362.618	352.663	315.419	389.479	369.402	316.333	376.048	0.856336	1.01799	#REF!
ENSG00000051523	CYBA	4161	383.912	285.242	329.266	331.198	302.691	328.373	357.555	293.967	328.819	0.822159	0.919633	#REF!
ENSG00000117450	PRDX1	1682	256.908	311.321	282.731	454.195	451.146	392.969	355.552	381.233	337.85	1.07223	0.950214	#REF!
ENSG00000174748	RPL15	7141	346.2	333.799	346.093	356.132	325.515	323.505	351.166	329.657	334.799	0.938749	0.953393	#REF!
ENSG00000167996	FTH1	2004	424.041	385.424	451.245	278.196	311.093	278.573	351.119	348.258	364.909	0.991854	1.03928	#REF!
ENSG00000175602	CCDC85B	963	302.593	224.864	214.09	395.094	333.101	396.9	348.844	278.982	305.495	0.799734	0.875736	#REF!
ENSG00000101182	PSMA7	1752	316.674	268.806	279.167	368.304	330.671	339.489	342.489	299.739	309.328	0.875177	0.903176	#REF!
ENSG00000123144	TRIR	1311	364.706	305.476	315.393	318.867	270.478	321.671	341.787	287.977	318.532	0.842564	0.931962	#REF!
ENSG00000186468	RPS23	4061	364.525	285.217	320.695	316.539	304.645	305.508	340.532	294.931	313.102	0.866089	0.919448	#REF!
ENSG00000130520	LSM4	2861	314.394	316.733	373.814	366.141	364.703	406.259	340.268	340.718	390.036	1.00132	1.14626	#REF!
ENSG00000166441	RPL27A	6816	339.545	298.385	312.616	340.905	291.882	375.35	340.225	295.134	343.983	0.867466	1.01105	#REF!
ENSG00000205609	EIF3CL	3053	267.906	254.884	265.214	411.721	361.787	357.719	339.813	308.336	311.467	0.907367	0.916581	#REF!
ENSG00000178952	TUFM	2211	277.972	259.049	262.239	399.998	363.462	347.937	338.985	311.255	305.088	0.918197	0.900004	#REF!
ENSG00000104979	C19orf53	1197	339.195	262.872	302.789	338.619	319.96	358.849	338.907	291.416	330.819	0.85987	0.976134	#REF!
ENSG00000196230	TUBB	4071	273.307	294.795	264.294	400.657	353.388	308.226	336.982	324.092	286.26	0.961748	0.849482	#REF!
ENSG00000173113	TRMT112	1100	350.098	312.024	328.398	320.734	290.198	316.031	335.416	301.111	322.215	0.897725	0.960642	#REF!
ENSG00000160932	LY6E	2638	340.829	276.538	332.591	327.754	316.75	346.869	334.291	296.644	339.73	0.887382	1.01627	#REF!
ENSG00000137309	HMGA1	2327	272.723	261.463	260.735	376.83	366.921	319.023	324.777	314.192	289.879	0.967409	0.892549	#REF!
ENSG00000149806	FAU	1548	348.62	277.051	331.981	296.091	257.701	330.91	322.356	267.376	331.446	0.829444	1.0282	#REF!
ENSG00000166681	BEX3	1112	298.189	276.894	298.691	345.926	321.84	351.634	322.057	299.367	325.163	0.929545	1.00964	#REF!
ENSG00000137312	FLOT1	3185	297.212	233.086	260.575	340.608	284.077	306.212	318.91	258.582	283.394	0.81083	0.888632	#REF!
ENSG00000071082	RPL31	5277	331.82	299.027	322.01	305.485	281.67	316.616	318.653	290.349	319.313	0.911176	1.00207	#REF!
ENSG00000136810	TXN	1010	298.243	294.057	327.894	338.777	302.457	359.699	318.51	298.257	343.796	0.936413	1.07939	#REF!
ENSG00000117592	PRDX6	2311	270.765	276.834	294.026	360.207	312.446	334.662	315.486	294.64	314.344	0.933924	0.996379	#REF!
ENSG00000130748	TMEM160	655	296.365	229.888	227.497	334.498	295.268	389.11	315.431	262.578	308.304	0.832441	0.977404	#REF!
ENSG00000277791	PSMB3	1168	289.68	242.024	266.313	336.254	298.355	343.045	312.967	270.19	304.679	0.863316	0.973517	#REF!
ENSG00000112514	CUTA	1876	282.562	227.535	248.588	341.39	301.093	335.513	311.976	264.314	292.051	0.847223	0.936131	#REF!
ENSG00000127184	COX7C	1969	287.306	282.709	295.137	325.711	294.844	347.766	306.508	288.777	321.452	0.942149	1.04875	#REF!
ENSG00000110700	RPS13	2115	316.871	289.499	299.626	285.172	246.411	296.059	301.022	267.955	297.843	0.890152	0.989439	#REF!
ENSG00000071462	BUD23	1201	229.442	186.983	195.888	369.964	345.469	338.141	299.703	266.226	267.015	0.888299	0.890931	#REF!
ENSG00000131143	COX4I1	4816	281.578	233.565	243.372	315.75	260.313	324.195	298.664	246.939	283.784	0.826814	0.950178	#REF!
ENSG00000114942	EEF1B2	1915	272.329	278.686	264.18	323.16	309.517	310.682	297.745	294.102	287.431	0.987764	0.965361	#REF!
ENSG00000116288	PARK7	2397	226.761	223.032	224.292	365.147	310.289	303.602	295.954	266.661	263.947	0.901021	0.891852	#REF!
ENSG00000167815	PRDX2	2034	248.179	249.67	254.653	343.586	278.697	254.822	295.883	264.183	254.738	0.892865	0.860942	#REF!
ENSG00000163682	RPL9	4938	266.406	250.224	242.962	321.044	279.654	372.985	293.725	264.939	307.973	0.901995	1.04851	#REF!
ENSG00000042493	CAPG	2419	232.022	188.913	205.168	355.253	311.333	322.39	293.637	250.123	263.779	0.851809	0.898317	#REF!
ENSG00000165502	RPL36AL	676	284.38	239.395	204.28	301.048	244.688	272.43	292.714	242.041	238.355	0.826886	0.814293	#REF!
ENSG00000173457	PPP1R14B	1658	308.086	255.746	299.131	276.182	261.733	285.652	292.134	258.74	292.391	0.885688	1.00088	#REF!
ENSG00000126267	COX6B1	1369	291.823	237.645	253.349	290.543	274.448	318.022	291.183	256.046	285.685	0.879332	0.98112	#REF!
ENSG00000007038	PRSS21	1967	269.904	219.942	249.292	303.51	288.395	288.724	286.707	254.169	269.008	0.88651	0.938269	#REF!
ENSG00000169908	TM4SF1	3495	204.937	243.688	209.301	365.957	328.699	227.389	285.447	286.193	218.345	1.00261	0.764922	#REF!
ENSG00000105202	FBL	2138	256.573	201.973	215.639	312.555	282.714	289.907	284.564	242.343	252.773	0.85163	0.88828	#REF!
ENSG00000175550	DRAP1	1722	259.956	224.724	248.78	304.815	293.364	307.929	282.385	259.044	278.354	0.917342	0.985725	#REF!
ENSG00000128524	ATP6V1F	762	292.621	221.768	250.235	270.276	267.137	246.859	281.448	244.453	248.547	0.868552	0.8831	#REF!
ENSG00000145592	RPL37	8040	290.96	256.671	281.055	265.547	238.653	312.57	278.253	247.662	296.812	0.890058	1.0667	#REF!
ENSG00000140990	NDUFB10	1040	248.529	216.429	231.325	306.674	287.073	300.629	277.602	251.751	265.977	0.906878	0.958123	#REF!
ENSG00000172809	RPL38	3829	290.008	237.655	269.907	264.668	246.638	311.301	277.338	242.147	290.604	0.873111	1.04783	#REF!
ENSG00000135940	COX5B	1419	257.939	226.22	249.537	294.951	253.674	319.545	276.445	239.947	284.541	0.867975	1.02929	#REF!
ENSG00000197746	PSAP	3115	156.708	176.126	171.29	395.729	372.706	300.542	276.219	274.416	235.916	0.993474	0.854093	#REF!
ENSG00000100632	ERH	1113	278.236	247.191	261.858	273.005	240.398	215.896	275.62	243.795	238.877	0.884531	0.866688	#REF!
ENSG00000197756	RPL37A	6205	292.111	237.266	248.298	258.587	235.275	296.853	275.349	236.27	272.576	0.858076	0.989927	#REF!
ENSG00000119986	AVPI1	1375	204.14	136.248	126.496	341.812	236.566	177.127	272.976	186.407	151.811	0.682867	0.556134	#REF!
ENSG00000099624	ATP5F1D	2249	273.331	183.87	211.426	271.744	220.926	277.021	272.537	202.398	244.224	0.742642	0.896111	#REF!
ENSG00000007080	CCDC124	1661	260.119	196.319	224.296	283.786	259.558	277.29	271.952	227.938	250.793	0.838155	0.922193	#REF!
ENSG00000125691	RPL23	5905	279.993	241.1	265.162	262.353	236.575	286.69	271.173	238.837	275.926	0.880756	1.01753	#REF!
ENSG00000167969	ECI1	3204	257.722	178.943	208.17	281.48	236.819	240.138	269.601	207.881	224.154	0.77107	0.831429	#REF!
ENSG00000172216	CEBPB	1839	230.754	144.458	81.9294	293.523	141.979	75.2781	262.139	143.219	78.6038	0.546346	0.299855	#REF!
ENSG00000099800	TIMM13	1664	256.941	186.045	215.613	266.835	234.915	265.832	261.888	210.48	240.723	0.803703	0.919182	#REF!
ENSG00000132341	RAN	4667	199.063	223.079	200.585	320.64	265.458	247.97	259.851	244.269	224.278	0.940031	0.8631	#REF!
ENSG00000130725	UBE2M	1743	203.85	156.223	172.359	312.132	270.062	252.57	257.991	213.142	212.465	0.826161	0.823535	#REF!
ENSG00000184897	H1FX	1516	224.257	195.452	199.826	288.962	205.617	239.867	256.61	200.534	219.847	0.781476	0.856736	#REF!
ENSG00000143761	ARF1	3232	190.895	199.696	241.772	321.148	291.964	241.365	256.022	245.83	241.568	0.960193	0.943545	#REF!
ENSG00000183684	ALYREF	1583	234.538	195.638	212.564	271.907	232.935	235.925	253.223	214.287	224.245	0.846238	0.885563	#REF!
ENSG00000169230	PRELID1	1840	246.925	201.279	235.186	257.472	264.419	222.108	252.198	232.849	228.647	0.923277	0.906616	#REF!
ENSG00000135404	CD63	2422	224.885	213.176	212.914	276.836	269.746	281.943	250.861	241.461	247.429	0.962531	0.986319	#REF!
ENSG00000171863	RPS7	5529	252.275	225.763	244.128	247.644	215.774	246.206	249.959	220.768	245.167	0.883217	0.980827	#REF!
ENSG00000156482	RPL30	3987	258.497	207.059	235.255	240.331	238.327	255.569	249.414	222.693	245.412	0.892864	0.983954	#REF!
ENSG00000175793	SFN	1308	226.61	171.069	139.486	272.027	245.462	194.547	249.318	208.266	167.016	0.83534	0.669892	#REF!
ENSG00000104904	OAZ1	3436	219.096	197.28	202.115	278.342	254.188	281.265	248.719	225.734	241.69	0.907586	0.971739	#REF!
ENSG00000070404	FSTL3	3033	181.336	136.55	167.742	308.784	283.567	266.944	245.06	210.059	217.343	0.857172	0.886898	#REF!
ENSG00000125534	PPDPF	1053	280.595	219.347	266.628	207.593	212.003	224.832	244.094	215.675	245.73	0.883574	1.0067	#REF!
ENSG00000175756	AURKAIP1	1381	238.474	169.465	194.031	248.945	214.726	238.813	243.709	192.095	216.422	0.788215	0.888033	#REF!
ENSG00000042753	AP2S1	1558	223.797	164.363	181.599	260.962	223.152	255.523	242.38	193.758	218.561	0.799398	0.901731	#REF!
ENSG00000108106	UBE2S	2799	207.455	139.945	162.039	275.913	229.352	236.575	241.684	184.649	199.307	0.764007	0.82466	#REF!
ENSG00000198931	APRT	1796	221.257	169.383	194.038	260.503	230.568	281.239	240.88	199.975	237.638	0.830187	0.986542	#REF!
ENSG00000178741	COX5A	1326	227.169	195.645	217.424	252.803	211.532	229.494	239.986	203.589	223.459	0.848336	0.931134	#REF!
ENSG00000187514	PTMA	3381	185.63	282.716	248.732	291.258	271.638	211.202	238.444	277.177	229.967	1.16244	0.96445	#REF!
ENSG00000118680	MYL12B	1738	199.286	210.103	215.378	277.156	238.661	241.063	238.221	224.382	228.221	0.941904	0.958019	#REF!
ENSG00000183010	PYCR1	2886	179.099	150.285	172.523	296.444	278.272	232.513	237.771	214.279	202.518	0.901196	0.851736	#REF!
ENSG00000166595	FAM96B	1060	227.6	182.562	207.979	247.383	233.525	251.872	237.492	208.044	229.926	0.876004	0.968143	#REF!
ENSG00000089220	PEBP1	1514	198.216	231.581	216.022	275.948	259.714	251.736	237.082	245.648	233.879	1.03613	0.986493	#REF!
ENSG00000075618	FSCN1	3699	178.675	203.989	190.804	295.462	314.612	221.724	237.068	259.301	206.264	1.09378	0.870064	#REF!
ENSG00000143321	HDGF	3674	184.184	201.969	208.983	289.072	254.2	228.476	236.628	228.084	218.729	0.963893	0.924358	#REF!
ENSG00000138326	RPS24	7829	237.866	234.44	235.984	232.309	197.588	246.657	235.087	216.014	241.32	0.918866	1.02651	#REF!
ENSG00000173812	EIF1	3623	206.042	165.799	179.078	263.492	183.211	199.161	234.767	174.505	189.12	0.74331	0.805562	#REF!
ENSG00000196976	LAGE3	967	246.77	165.981	193.935	222.43	216.772	238.976	234.6	191.376	216.455	0.815756	0.922657	#REF!
ENSG00000108953	YWHAE	3688	151.931	193.08	185.903	315.591	282.014	233.157	233.761	237.547	209.53	1.0162	0.896342	#REF!
ENSG00000108679	LGALS3BP	3422	157.375	140.626	150.244	305.201	250.539	221.199	231.288	195.583	185.721	0.845623	0.802987	#REF!
ENSG00000125995	ROMO1	702	245.937	160.811	206.648	215.529	190.654	226.515	230.733	175.733	216.581	0.761628	0.938667	#REF!
ENSG00000179262	RAD23A	2547	150.857	158.097	172.012	309.848	313.248	219.745	230.352	235.672	195.879	1.02309	0.850343	#REF!
ENSG00000262814	MRPL12	1009	255.979	143.227	183.653	202.624	163.019	209.768	229.302	153.123	196.71	0.66778	0.857868	#REF!
ENSG00000179085	DPM3	622	227.047	154.678	193.804	225.638	207.938	233.41	226.342	181.308	213.607	0.801036	0.943735	#REF!
ENSG00000142168	SOD1	1975	182.82	181.354	175.757	265.673	225.305	255.923	224.246	203.33	215.84	0.906724	0.962512	#REF!
ENSG00000177700	POLR2L	1126	235.107	172.066	205.84	211.313	193.235	250.612	223.21	182.651	228.226	0.818292	1.02247	#REF!
ENSG00000173915	ATP5MD	924	210.289	217.178	233.085	235.559	231.919	280.841	222.924	224.548	256.963	1.00729	1.1527	#REF!
ENSG00000143612	C1orf43	2670	186.952	227.074	223.687	252.787	246.831	191.49	219.87	236.953	207.588	1.0777	0.944142	#REF!
ENSG00000143314	MRPL24	1695	194.186	159.421	168.203	244.412	207.737	225.968	219.299	183.579	197.085	0.837118	0.898705	#REF!
ENSG00000134333	LDHA	6026	156.497	187.059	187.172	280.687	247.493	216.272	218.592	217.276	201.722	0.99398	0.922824	#REF!
ENSG00000114631	PODXL2	2175	196.949	137.851	165.613	237.098	218.332	215.571	217.024	178.092	190.592	0.820609	0.878209	#REF!
ENSG00000107874	CUEDC2	1335	182.967	162.032	172.33	250.114	239.676	240.063	216.54	200.854	206.197	0.927561	0.952232	#REF!
ENSG00000147889	CDKN2A	3885	224.647	181.492	212.978	208.115	194.074	182.346	216.381	187.783	197.662	0.867836	0.913491	#REF!
ENSG00000188229	TUBB4B	2037	180.851	170.055	140.888	250.487	237.204	195.633	215.669	203.629	168.261	0.944173	0.78018	#REF!
ENSG00000172354	GNB2	2692	170.752	144.243	162.386	251.651	230.621	212.835	211.201	187.432	187.61	0.887457	0.888302	#REF!
ENSG00000204387	C6orf48	1801	215.22	117.544	157.319	204.063	181.539	161.445	209.642	149.541	159.382	0.713318	0.760259	#REF!
ENSG00000146701	MDH2	3641	135.066	125.098	136.812	284.127	244.045	236.732	209.597	184.572	186.772	0.880603	0.8911	#REF!
ENSG00000135624	CCT7	3585	146.815	143.875	142.185	267.944	244.525	227.771	207.379	194.2	184.978	0.936449	0.891979	#REF!
ENSG00000167900	TK1	1845	154.784	127.503	139.379	259.658	242.463	229.251	207.221	184.983	184.315	0.892685	0.889462	#REF!
ENSG00000136938	ANP32B	1870	144.346	157.032	139.257	269.376	209.191	201.336	206.861	183.112	170.297	0.885193	0.823245	#REF!
ENSG00000213719	CLIC1	1942	164.588	151.775	144.896	247.333	214.006	202.142	205.96	182.891	173.519	0.887989	0.842488	#REF!
ENSG00000031698	SARS	3849	140.697	102.878	115.207	269.229	187.268	183.651	204.963	145.073	149.429	0.707801	0.729053	#REF!
ENSG00000116649	SRM	1894	201.414	164.58	186.231	207.594	199.318	193.594	204.504	181.949	189.913	0.889711	0.928651	#REF!
ENSG00000196683	TOMM7	1732	179.158	159.647	173.817	226.252	205.565	245.033	202.705	182.606	209.425	0.900847	1.03315	#REF!
ENSG00000125977	EIF2S2	2556	170.849	141.463	139.921	234.256	172.533	202.803	202.552	156.998	171.362	0.7751	0.846013	#REF!
ENSG00000101057	MYBL2	2776	171.38	174.141	169.579	232.31	223.352	205.015	201.845	198.746	187.297	0.984647	0.927925	#REF!
ENSG00000180992	MRPL14	957	188.778	151.372	152.6	214.223	200.1	212.446	201.5	175.736	182.523	0.872138	0.905821	#REF!
ENSG00000185262	UBALD2	1650	183.509	157.682	147.537	219.248	196.159	169.118	201.379	176.92	158.327	0.878547	0.786218	#REF!
ENSG00000163931	TKT	9502	144.27	159.865	136.633	257.662	236.888	191.144	200.966	198.377	163.888	0.987118	0.815504	#REF!
ENSG00000112695	COX7A2	1922	194.897	173.533	179.83	204.993	187.106	216.141	199.945	180.32	197.986	0.901846	0.990202	#REF!
ENSG00000067225	PKM	8572	130.762	150.359	127.365	268.849	259.586	223.344	199.806	204.973	175.354	1.02586	0.877625	#REF!
ENSG00000127884	ECHS1	1277	161.326	140.331	146.05	237.111	211.016	215.204	199.218	175.674	180.627	0.881816	0.90668	#REF!
ENSG00000166710	B2M	3121	130.092	183.85	172.847	268.086	239.53	230.408	199.089	211.69	201.628	1.06329	1.01275	#REF!
ENSG00000010256	UQCRC1	3204	159.389	138.215	146.266	238.595	195.551	195.967	198.992	166.883	171.117	0.838645	0.859921	#REF!
ENSG00000111843	TMEM14C	1321	170.074	180.439	188.089	226.796	209.624	200.334	198.435	195.031	194.211	0.982848	0.978716	#REF!
ENSG00000106244	PDAP1	2912	183.175	184.816	197.226	213.249	205.766	195.97	198.212	195.291	196.598	0.985265	0.991859	#REF!
ENSG00000130513	GDF15	2087	139.445	60.2585	60.9648	255.614	142.419	107.852	197.53	101.339	84.4086	0.51303	0.427321	#REF!
ENSG00000241468	ATP5MF	2130	220.183	190.24	206.359	174.689	172.682	199.57	197.436	181.461	202.964	0.919089	1.028	#REF!
ENSG00000104823	ECH1	2303	169.666	135.226	157.674	224.981	198.178	199.618	197.324	166.702	178.646	0.844817	0.905348	#REF!
ENSG00000145912	NHP2	1476	175.073	142.878	163.342	218.502	222.724	204.351	196.788	182.801	183.846	0.928925	0.934237	#REF!
ENSG00000159377	PSMB4	2125	187.001	164.56	172.577	206.532	179.308	162.059	196.767	171.934	167.318	0.873798	0.850338	#REF!
ENSG00000005075	POLR2J	937	235.764	166.737	205.756	154.125	155.342	159.457	194.945	161.039	182.606	0.826077	0.936708	#REF!
ENSG00000145741	BTF3	5584	194.646	188.192	208.323	193.615	168.285	183.112	194.13	178.238	195.718	0.918137	1.00818	#REF!
ENSG00000074842	MYDGF	1670	155.41	129.598	140.191	231.878	213.266	222.539	193.644	171.432	181.365	0.885295	0.93659	#REF!
ENSG00000188643	S100A16	1701	167.813	138.06	156.89	217.9	197.436	211.696	192.857	167.748	184.293	0.869807	0.955596	#REF!
ENSG00000119333	WDR34	2672	165.259	139.383	143.729	219.939	202.389	209.401	192.599	170.886	176.565	0.887261	0.916748	#REF!
ENSG00000087460	GNAS	22221	163.676	210.702	205.492	221.317	219.084	158.489	192.497	214.893	181.99	1.11635	0.94542	#REF!
ENSG00000089693	MLF2	3367	161.452	148.374	150.678	222.749	219.15	174.92	192.1	183.762	162.799	0.956592	0.847468	#REF!
ENSG00000163468	CCT3	3864	133.46	136.773	122.955	248.354	221.238	205.334	190.907	179.005	164.144	0.937658	0.859812	#REF!
ENSG00000181163	NPM1	8311	149.662	179.566	144.322	232.077	208.913	161.859	190.87	194.24	153.09	1.01766	0.802069	#REF!
ENSG00000260260	SNHG19	614	211.551	88.2634	105.938	166.794	115.993	142.15	189.173	102.128	124.044	0.539866	0.655717	#REF!
ENSG00000172757	CFL1	5865	159.95	160.911	162.742	217.596	223.683	202.923	188.773	192.297	182.832	1.01867	0.968529	#REF!
ENSG00000080824	HSP90AA1	5097	147.169	173.89	138.033	229.283	204.134	221.298	188.226	189.012	179.666	1.00418	0.954519	#REF!
ENSG00000198467	TPM2	3183	156.625	156.77	156.138	219.499	192.2	214.984	188.062	174.485	185.561	0.927804	0.986702	#REF!
ENSG00000204237	OXLD1	1600	165.065	107.926	109.136	208.728	163.259	160.685	186.897	135.592	134.911	0.725495	0.721846	#REF!
ENSG00000197747	S100A10	1012	167.013	183.237	161.42	206.663	189.51	210.671	186.838	186.374	186.046	0.997517	0.995761	#REF!
ENSG00000125148	MT2A	914	162.73	125.09	146.397	210.809	135.951	192.924	186.769	130.52	169.66	0.698831	0.908395	#REF!
ENSG00000092621	PHGDH	9187	139.241	107.551	125.876	233.715	186.882	190.543	186.478	147.216	158.209	0.789457	0.848407	#REF!
ENSG00000120885	CLU	6285	143.285	134.474	134.878	229.449	206.421	209.37	186.367	170.448	172.124	0.91458	0.923574	#REF!
ENSG00000234741	GAS5	4932	194.765	124.802	163.072	177.96	146.486	150.161	186.362	135.644	156.616	0.72785	0.840387	#REF!
ENSG00000111639	MRPL51	1388	171.921	148.277	149.442	200.154	188.32	207.094	186.038	168.299	178.268	0.904649	0.958239	#REF!
ENSG00000179010	MRFAP1	2639	121.141	148.211	130.993	250.799	229.086	198.222	185.97	188.648	164.608	1.0144	0.885131	#REF!
ENSG00000181649	PHLDA2	920	165.955	132.429	127.487	204.671	197.86	187.503	185.313	165.144	157.495	0.891165	0.849886	#REF!
ENSG00000128228	SDF2L1	1059	175.974	139.572	126.73	194.594	185.95	190.472	185.284	162.761	158.601	0.878438	0.855988	#REF!
ENSG00000128283	CDC42EP1	2540	156.398	100.386	111.075	213.625	161.077	130.248	185.012	130.732	120.662	0.706615	0.652185	#REF!
ENSG00000185201	IFITM2	1606	171.699	137.458	164.32	197.151	179.144	174.712	184.425	158.301	169.516	0.858349	0.919162	#REF!
ENSG00000266472	MRPS21	1500	184.416	149.749	164.958	183.415	163.216	179.057	183.915	156.483	172.007	0.850841	0.935252	#REF!
ENSG00000172336	POP7	911	170.412	124.045	107.038	195.149	152.553	133.138	182.78	138.299	120.088	0.75664	0.657008	#REF!
ENSG00000196419	XRCC6	3244	111.921	117.937	110.069	253.367	223.456	199.366	182.644	170.697	154.718	0.934585	0.847098	#REF!
ENSG00000030582	GRN	3524	116.422	103.391	101.762	248.264	218.296	191.148	182.343	160.843	146.455	0.882092	0.803184	#REF!
ENSG00000130005	GAMT	2403	183.837	132.553	159.462	179.539	173.575	196.33	181.688	153.064	177.896	0.842457	0.979131	#REF!
ENSG00000171314	PGAM1	2540	117.163	151.943	133.128	243.322	257.533	179.957	180.243	204.738	156.543	1.1359	0.868512	#REF!
ENSG00000167775	CD320	2279	153.325	108.515	124.122	206.255	195.859	185.218	179.79	152.187	154.67	0.846472	0.860283	#REF!
ENSG00000101166	PRELID3B	2877	121.999	199.984	192.493	237.123	203.515	149.759	179.561	201.749	171.126	1.12357	0.953025	#REF!
ENSG00000179115	FARSA	2434	146.004	124.51	112.766	212.743	191.685	158.018	179.374	158.098	135.392	0.881388	0.754804	#REF!
ENSG00000166508	MCM7	4386	125.455	107.507	112.192	231.113	201.118	169.389	178.284	154.313	140.79	0.865545	0.789696	#REF!
ENSG00000141756	FKBP10	4211	134.905	119.965	126.912	221.363	196.223	167.076	178.134	158.094	146.994	0.887502	0.825188	#REF!
ENSG00000175906	ARL4D	1578	113.654	23.9928	16.2273	238.891	49.4119	21.0448	176.272	36.7023	18.6361	0.208214	0.105723	#REF!
ENSG00000196365	LONP1	5032	123.618	95.0588	103.127	228.414	178.625	165.658	176.016	136.842	134.393	0.777442	0.763527	#REF!
ENSG00000142552	RCN3	1703	132.292	112.04	120.055	217.497	187.546	182.214	174.894	149.793	151.135	0.856475	0.864147	#REF!
ENSG00000165916	PSMC3	2276	166.453	128.817	134.632	183.313	151.538	163.94	174.883	140.178	149.286	0.80155	0.853632	#REF!
ENSG00000107833	NPM3	961	151.318	126.419	152.381	197.763	171.521	189.495	174.541	148.97	170.938	0.853498	0.979362	#REF!
ENSG00000164032	H2AFZ	2270	129.472	129.997	119.05	218.903	184.965	190.409	174.187	157.481	154.729	0.90409	0.888292	#REF!
ENSG00000215021	PHB2	4226	158.008	138.236	150.063	190.315	181.528	144.667	174.161	159.882	147.365	0.918011	0.84614	#REF!
ENSG00000134590	RTL8C	1192	126.143	100.419	102.951	222.089	254.727	194.059	174.116	177.573	148.505	1.01985	0.852908	#REF!
ENSG00000130731	METTL26	1830	174.969	131.828	160.354	172.335	158.225	198.491	173.652	145.027	179.423	0.835158	1.03323	#REF!
ENSG00000124562	SNRPC	1241	167.065	142.821	149.596	179.524	154.354	161.249	173.294	148.588	155.423	0.857429	0.89687	#REF!
ENSG00000085662	AKR1B1	3654	109.008	116.803	116.991	235.594	218.348	207.264	172.301	167.575	162.127	0.972572	0.940954	#REF!
ENSG00000103024	NME3	1242	169.097	120.819	138.477	174.692	144.007	181.552	171.895	132.413	160.015	0.770314	0.930887	#REF!
ENSG00000213585	VDAC1	3049	117.232	171.931	156.683	221.673	211.682	164.294	169.452	191.807	160.488	1.13192	0.947101	#REF!
ENSG00000128422	KRT17	2996	145.235	92.678	112.961	193.313	127.064	160.313	169.274	109.871	136.637	0.649072	0.807196	#REF!
ENSG00000105373	NOP53	5317	154.56	116.004	124.066	181.91	170.505	162.863	168.235	143.254	143.465	0.851514	0.852762	#REF!
ENSG00000179632	MAF1	2415	171.648	133.711	150.386	162.524	150.894	144.09	167.086	142.302	147.238	0.851671	0.881211	#REF!
ENSG00000090273	NUDC	2848	150.65	119.502	121.922	182.236	171.319	163.647	166.443	145.41	142.784	0.873635	0.857858	#REF!
ENSG00000179271	GADD45GIP1	1769	163.451	125.836	120.552	168.688	142.116	176.837	166.069	133.976	148.695	0.806749	0.895378	#REF!
ENSG00000103175	WFDC1	8578	152.892	128.044	157.927	178.864	159.29	152.85	165.878	143.667	155.388	0.866098	0.936763	#REF!
ENSG00000174851	YIF1A	2345	137.424	111.22	125.674	193.696	178.557	179.225	165.56	144.889	152.45	0.875144	0.920812	#REF!
ENSG00000130811	EIF3G	3489	158.228	116.338	123.457	172.277	150.762	154.027	165.253	133.55	138.742	0.808157	0.839574	#REF!
ENSG00000178719	GRINA	2529	138.861	116.615	124.644	191.534	181.336	158.388	165.198	148.975	141.516	0.901802	0.856648	#REF!
ENSG00000169689	CENPX	1531	159.298	131.261	158.37	169.683	162.098	186.071	164.491	146.679	172.22	0.89172	1.04699	#REF!
ENSG00000100804	PSMB5	1549	131.947	125.451	125.57	196.283	176.496	166.972	164.115	150.974	146.271	0.919927	0.891273	#REF!
ENSG00000167700	MFSD3	1827	134.551	105.794	107.558	193.039	198.446	197.785	163.795	152.12	152.671	0.928721	0.932087	#REF!
ENSG00000143878	RHOB	2367	110.864	41.9142	21.9504	216.517	60.2257	20.091	163.69	51.0699	21.0207	0.311991	0.128417	#REF!
ENSG00000123131	PRDX4	1855	118.212	119.162	124.823	208.55	194.455	191.009	163.381	156.809	157.916	0.959771	0.96655	#REF!
ENSG00000100138	SNU13	2927	155.289	139.405	141.713	169.682	146.701	154.153	162.485	143.053	147.933	0.880408	0.910439	#REF!
ENSG00000070756	PABPC1	9546	126.962	225.367	190.383	197.836	203.669	142.775	162.399	214.518	166.579	1.32093	1.02574	#REF!
ENSG00000132646	PCNA	1403	108.064	147.391	113.094	214.79	192.888	155.056	161.427	170.14	134.075	1.05397	0.830557	#REF!
ENSG00000007520	TSR3	1210	151.789	116.716	126.314	168.551	154.779	156.924	160.17	135.748	141.619	0.847522	0.88418	#REF!
ENSG00000135390	ATP5MC2	3904	166.294	143.295	151.225	153.114	134.026	153.246	159.704	138.661	152.236	0.868235	0.953236	#REF!
ENSG00000198356	ASNA1	1451	143.533	128.316	130.979	175.501	168.171	141.772	159.517	148.243	136.375	0.929326	0.854927	#REF!
ENSG00000166741	NNMT	2596	143.427	90.6621	105.399	175.499	114.495	128.407	159.463	102.578	116.903	0.643274	0.733103	#REF!
ENSG00000136930	PSMB7	1788	142.808	125.37	125.345	174.738	160.102	154.147	158.773	142.736	139.746	0.898998	0.880164	#REF!
ENSG00000104341	LAPTM4B	3197	105.891	151.173	146.14	210.588	220.549	177.392	158.24	185.861	161.766	1.17455	1.02228	#REF!
ENSG00000197451	HNRNPAB	2118	108.824	135.757	127.242	207.333	192.108	141.599	158.078	163.933	134.421	1.03703	0.850344	#REF!
ENSG00000137331	IER3	1350	130.716	20.4779	33.3633	185.014	28.2586	23.0325	157.865	24.3682	28.1979	0.154361	0.17862	#REF!
ENSG00000099194	SCD	5245	92.5317	143.554	154.016	222.587	200.234	146.725	157.559	171.894	150.371	1.09098	0.954374	#REF!
ENSG00000004059	ARF5	1825	155.622	123.841	139.966	158.572	148.096	148.297	157.097	135.968	144.132	0.865505	0.917469	#REF!
ENSG00000142507	PSMB6	1447	129.091	101.867	106.574	184.984	163.411	187.946	157.038	132.639	147.26	0.844632	0.937734	#REF!
ENSG00000069011	PITX1	3442	132.8	99.3148	118.185	181.195	130.251	123.15	156.997	114.783	120.668	0.731115	0.768597	#REF!
ENSG00000188290	HES4	1118	159.577	101.749	130.829	152.522	150.326	167.435	156.049	126.037	149.132	0.807675	0.955674	#REF!
ENSG00000178057	NDUFAF3	1727	149.519	128.195	143.11	162.206	143.266	141.654	155.863	135.73	142.382	0.870833	0.913508	#REF!
ENSG00000168090	COPS6	2779	127.09	111.483	120.61	182.3	164.296	153.971	154.695	137.889	137.29	0.891361	0.887489	#REF!
ENSG00000150753	CCT5	5638	85.2823	93.7064	82.4015	223.715	194.937	161.863	154.499	144.322	122.132	0.934129	0.790507	#REF!
ENSG00000122705	CLTA	2514	129.107	114.717	116.521	179.704	155.994	165.653	154.405	135.355	141.087	0.876623	0.913745	#REF!
ENSG00000063046	EIF4B	6028	93.1713	157.355	120.963	214.288	207.371	157.308	153.73	182.363	139.135	1.18626	0.905064	#REF!
ENSG00000147955	SIGMAR1	3123	127.503	126.979	142.812	178.636	181.588	123.064	153.069	154.284	132.938	1.00793	0.868484	#REF!
ENSG00000102854	MSLN	2588	117.53	90.2064	103.317	186.853	159.673	176.929	152.192	124.94	140.123	0.820938	0.920702	#REF!
ENSG00000173207	CKS1B	2340	118.456	104.034	110.847	184.827	176.053	165.807	151.642	140.043	138.327	0.923516	0.912197	#REF!
ENSG00000228300	C19orf24	2096	162.261	101.716	131.005	138.1	126.002	151.758	150.18	113.859	141.381	0.758148	0.94141	#REF!
ENSG00000188612	SUMO2	3348	107.903	134.425	127.069	191.143	172.677	153.428	149.523	153.551	140.249	1.02694	0.937974	#REF!
ENSG00000130726	TRIM28	4306	121.81	102.052	94.1659	176.515	158.145	134.519	149.163	130.098	114.342	0.87219	0.766561	#REF!
ENSG00000182199	SHMT2	4592	111.279	96.3874	104.993	185.779	147.956	128.468	148.529	122.172	116.731	0.822543	0.785911	#REF!
ENSG00000135486	HNRNPA1	6697	105.886	177.779	135.935	190.012	178.115	137.624	147.949	177.947	136.78	1.20276	0.924505	#REF!
ENSG00000183291	SELENOF	2201	112.484	152.087	155.788	182.99	175.975	137.818	147.737	164.031	146.803	1.11029	0.993677	#REF!
ENSG00000116221	MRPL37	2549	123.7	115.836	130.573	171.392	166.984	147.637	147.546	141.41	139.105	0.958417	0.942794	#REF!
ENSG00000261236	BOP1	3841	125.1	85.6323	93.8396	169.934	159.725	162.471	147.517	122.679	128.155	0.831622	0.868748	#REF!
ENSG00000233276	GPX1	1432	132.104	83.8308	110.604	162.704	153.838	135.99	147.404	118.834	123.297	0.806177	0.836451	#REF!
ENSG00000125726	CD70	1530	105.109	96.1527	101.614	189.433	168.616	152.533	147.271	132.384	127.074	0.898918	0.862856	#REF!
ENSG00000109062	SLC9A3R1	2339	97.6049	121.425	105.861	193.872	210.648	147.159	145.738	166.036	126.51	1.13928	0.868062	#REF!
ENSG00000188486	H2AFX	1592	137.505	76.0219	69.5445	153.705	106.438	81.1772	145.605	91.2299	75.3608	0.626557	0.51757	#REF!
ENSG00000108561	C1QBP	2335	97.6649	112.537	113.459	192.515	168.718	144.253	145.09	140.628	128.856	0.969245	0.888113	#REF!
ENSG00000126254	RBM42	2206	128.319	86.99	90.9966	157.433	135.338	121.778	142.876	111.164	106.387	0.778044	0.744611	#REF!
ENSG00000183207	RUVBL2	3531	108.515	87.3478	94.1462	176.238	156.079	158.135	142.376	121.713	126.141	0.854869	0.885967	#REF!
ENSG00000176101	SSNA1	1170	148.258	101.173	115.049	135.684	132.003	125.015	141.971	116.588	120.032	0.821209	0.845466	#REF!
ENSG00000221869	CEBPD	1252	112.998	41.1191	31.9116	167.997	58.3135	36.8422	140.497	49.7163	34.3769	0.35386	0.24468	#REF!
ENSG00000184207	PGP	3164	126.167	105.852	117.459	154.657	150.196	155.775	140.412	128.024	136.617	0.911773	0.972973	#REF!
ENSG00000133112	TPT1	7183	146.889	145.005	146.201	131.437	112.713	137.488	139.163	128.859	141.844	0.925954	1.01927	#REF!
ENSG00000141401	IMPA2	3819	105.069	106.437	108.883	171.946	163.516	148.35	138.507	134.976	128.617	0.974507	0.928589	#REF!
ENSG00000143621	ILF2	2261	77.9924	85.3589	77.5082	198.871	167.757	150.972	138.432	126.558	114.24	0.914226	0.825244	#REF!
ENSG00000004142	POLDIP2	2670	110.005	94.6773	114.808	165.312	145.15	127.695	137.659	119.914	121.252	0.871095	0.880814	#REF!
ENSG00000101255	TRIB3	3291	86.7748	65.4306	76.9574	187.625	125.214	98.0421	137.2	95.3224	87.4997	0.694769	0.637753	#REF!
ENSG00000126247	CAPNS1	3100	131.054	109.285	121.82	142.806	128.33	127.757	136.93	118.808	124.789	0.867653	0.911332	#REF!
ENSG00000106367	AP1S1	1699	109.318	112.643	123.5	163.663	155.615	153.072	136.49	134.129	138.286	0.982697	1.01315	#REF!
ENSG00000143368	SF3B4	1704	123.985	107.605	100.764	148.342	140.221	98.2821	136.163	123.913	99.5232	0.910031	0.73091	#REF!
ENSG00000167863	ATP5PD	3231	127.213	119.966	123.745	144.785	128.468	133.492	135.999	124.217	128.619	0.913368	0.945732	#REF!
ENSG00000141522	ARHGDIA	2875	111.219	93.186	95.3096	159.818	156.923	125.052	135.518	125.054	110.181	0.922785	0.813031	#REF!
ENSG00000184117	NIPSNAP1	2983	85.1369	101.846	100.213	185.887	173.917	122.383	135.512	137.882	111.298	1.01749	0.821315	#REF!
ENSG00000167513	CDT1	2760	110.092	81.6782	62.211	160.806	117.311	89.7338	135.449	99.4944	75.9724	0.734551	0.560892	#REF!
ENSG00000265354	TIMM23	1190	110.732	113.246	109.657	159.916	135.992	116.237	135.324	124.619	112.947	0.920895	0.834641	#REF!
ENSG00000089248	ERP29	3049	109.512	91.6728	86.4773	159.874	128.243	138.368	134.693	109.958	112.422	0.81636	0.834656	#REF!
ENSG00000125652	ALKBH7	1093	129.149	90.1884	103.962	139.917	117.752	138.162	134.533	103.97	121.062	0.772823	0.899867	#REF!
ENSG00000132475	H3F3B	6134	92.3164	86.4585	86.5569	174.846	139.656	111.138	133.581	113.057	98.8476	0.846358	0.739981	#REF!
ENSG00000254999	BRK1	1150	129.226	134.6	164.068	137.609	127.925	124.058	133.417	131.262	144.063	0.983849	1.07979	#REF!
ENSG00000142864	SERBP1	7676	82.6278	113.692	89.8174	183.401	169.203	129.767	133.014	141.447	109.792	1.0634	0.825416	#REF!
ENSG00000120129	DUSP1	2013	85.7041	15.6829	42.3928	178.343	36.2972	43.3298	132.023	25.9901	42.8613	0.196859	0.324649	#REF!
ENSG00000137161	CNPY3	1431	119.598	104.821	102.812	144.445	124.705	134.207	132.022	114.763	118.51	0.869273	0.897653	#REF!
ENSG00000133315	MACROD1	2096	124.093	81.5324	95.5268	136.487	114.713	126.86	130.29	98.1225	111.193	0.75311	0.853432	#REF!
ENSG00000175063	UBE2C	1286	122.618	118.211	108.627	137.854	117.313	103.293	130.236	117.762	105.96	0.904224	0.813601	#REF!
ENSG00000117691	NENF	1264	137.232	115.931	137.559	122.87	109.538	140.996	130.051	112.735	139.277	0.866849	1.07094	#REF!
ENSG00000072778	ACADVL	4820	104.639	89.3015	92.8164	155.029	130.408	125.143	129.834	109.855	108.979	0.846116	0.839375	#REF!
ENSG00000069849	ATP1B3	2617	85.9448	118.759	107.349	170.861	145.333	142.229	128.403	132.046	124.789	1.02837	0.971851	#REF!
ENSG00000102172	SMS	2130	97.5719	154.284	131.061	159.201	145.099	125.613	128.386	149.691	128.337	1.16594	0.999615	#REF!
ENSG00000127948	POR	6222	92.4796	80.8018	87.6568	164.284	126.532	115.749	128.382	103.667	101.703	0.807487	0.79219	#REF!
ENSG00000103485	QPRT	3680	98.8823	92.9702	93.4873	157.041	140.302	139.4	127.962	116.636	116.444	0.911492	0.909988	#REF!
ENSG00000165283	STOML2	1806	103.188	85.8684	90.0411	152.13	143.806	128.843	127.659	114.837	109.442	0.899566	0.857301	#REF!
ENSG00000124702	KLHDC3	2019	107.277	108.968	107.805	145.847	141.87	122.554	126.562	125.419	115.179	0.990972	0.910063	#REF!
ENSG00000169738	DCXR	1879	115.236	99.948	116.871	137.824	128.82	147.96	126.53	114.384	132.415	0.904007	1.04651	#REF!
ENSG00000170043	TRAPPC1	1171	123.594	100.15	109.532	125.839	125.532	123.59	124.717	112.841	116.561	0.90478	0.934609	#REF!
ENSG00000109475	RPL34	3505	122.412	109.204	116.224	126.484	104.561	142.088	124.448	106.883	129.156	0.858856	1.03783	#REF!
ENSG00000245910	SNHG6	2527	122.398	106.498	119.156	126.015	108.029	134.22	124.207	107.264	126.688	0.863589	1.01998	#REF!
ENSG00000088986	DYNLL1	2931	128.487	110.9	103.122	118.598	111.333	115.856	123.542	111.116	109.489	0.899417	0.886248	#REF!
ENSG00000162191	UBXN1	2532	115.704	88.3493	95.5115	130.266	111.668	126.032	122.985	100.008	110.772	0.813176	0.900693	#REF!
ENSG00000104140	RHOV	1650	93.7844	42.044	22.2396	151.755	72.2653	39.1099	122.77	57.1546	30.6747	0.465544	0.249856	#REF!
ENSG00000105401	CDC37	3042	109.929	90.1003	103.192	135.034	120.874	120.704	122.481	105.487	111.948	0.861249	0.914003	#REF!
ENSG00000104852	SNRNP70	4684	94.2858	77.0468	70.0197	148.625	135.821	122.284	121.456	106.434	96.1519	0.876318	0.791663	#REF!
ENSG00000126768	TIMM17B	2601	120.986	81.8118	95.1753	121.082	107.618	113.744	121.034	94.7149	104.46	0.782548	0.863062	#REF!
ENSG00000125901	MRPS26	1016	101.23	85.8329	94.4568	138.629	122.416	108.465	119.93	104.124	101.461	0.868211	0.846003	#REF!
ENSG00000140319	SRP14	2047	101.62	117.797	109.736	138.103	143.708	114.428	119.861	130.752	112.082	1.09086	0.935097	#REF!
ENSG00000104915	STX10	1796	113.696	89.6885	107.092	125.616	107.941	109.924	119.656	98.8148	108.508	0.825826	0.906832	#REF!
ENSG00000185825	BCAP31	3301	105.381	99.3783	93.9703	133.523	130.307	126.991	119.452	114.843	110.48	0.961417	0.924897	#REF!
ENSG00000178982	EIF3K	2798	103.25	93.1927	99.6076	133.968	116.233	138.748	118.609	104.713	119.178	0.882841	1.0048	#REF!
ENSG00000126458	RRAS	1102	98.6698	77.5634	89.6269	137.922	135.016	135.478	118.296	106.29	112.552	0.898506	0.951448	#REF!
ENSG00000165912	PACSIN3	2755	103.248	85.1783	89.212	132.969	108.075	105.789	118.108	96.6269	97.5004	0.81812	0.825516	#REF!
ENSG00000067560	RHOA	4805	92.8886	124.953	142.032	143.059	133.686	118.087	117.974	129.32	130.06	1.09617	1.10245	#REF!
ENSG00000005486	RHBDD2	2390	90.048	76.8638	94.1312	144.554	127.334	116.038	117.301	102.099	105.084	0.870401	0.895855	#REF!
ENSG00000100823	APEX1	1886	88.9527	109.094	82.6759	145.046	144.286	98.6777	116.999	126.69	90.6768	1.08283	0.77502	#REF!
ENSG00000106628	POLD2	8005	105.906	89.0768	97.7361	128.091	122.235	120.992	116.998	105.656	109.364	0.903052	0.934748	#REF!
ENSG00000163344	PMVK	1002	97.2093	71.9988	80.8311	136.755	112.549	126.01	116.982	92.2737	103.42	0.788783	0.884069	#REF!
ENSG00000143977	SNRPG	1764	111.926	101.523	106.636	121.223	108.46	112.696	116.574	104.992	109.666	0.90064	0.940739	#REF!
ENSG00000148834	GSTO1	1691	96.8412	77.2368	89.3705	134.823	114.507	126.383	115.832	95.8719	107.877	0.827681	0.931321	#REF!
ENSG00000100348	TXN2	1650	101.372	80.1004	91.0023	129.523	111.721	127.618	115.447	95.9106	109.31	0.830773	0.94684	#REF!
ENSG00000143575	HAX1	3428	114.588	91.8074	110.548	115.958	94.4002	94.0404	115.273	93.1038	102.294	0.807683	0.887408	#REF!
ENSG00000161179	YDJC	1754	102.928	72.0277	79.5779	127.517	105.097	98.5762	115.223	88.5621	89.077	0.768618	0.773087	#REF!
ENSG00000112149	CD83	2384	76.1216	91.4374	78.8559	152.716	125.378	81.1096	114.419	108.408	79.9827	0.947466	0.699035	#REF!
ENSG00000115241	PPM1G	3995	97.0713	93.7586	89.1492	131.324	117.364	106.432	114.198	105.561	97.7908	0.924374	0.856328	#REF!
ENSG00000130522	JUND	1929	94.239	67.3782	42.5795	133.603	93.4678	61.3951	113.921	80.423	51.9873	0.705956	0.456346	#REF!
ENSG00000160813	PPP1R35	1119	110.653	79.9954	91.3811	116.974	93.3022	94.6502	113.813	86.6488	93.0157	0.761322	0.817264	#REF!
ENSG00000068120	COASY	4032	79.118	75.3062	73.8573	148.486	130.959	116.825	113.802	103.133	95.3411	0.906248	0.837782	#REF!
ENSG00000118705	RPN2	3346	59.7551	77.1708	67.7319	166.955	153.583	128.563	113.355	115.377	98.1473	1.01783	0.865839	#REF!
ENSG00000130204	TOMM40	3610	100.505	85.7401	94.4451	125.562	103.79	97.4376	113.033	94.7649	95.9414	0.83838	0.848788	#REF!
ENSG00000099817	POLR2E	4870	102.536	78.3587	84.7979	123.411	118.32	110.138	112.974	98.3394	97.4677	0.870464	0.862748	#REF!
ENSG00000123562	MORF4L2	2648	77.1847	129.378	95.5366	148.578	135.502	90.4856	112.881	132.44	93.0111	1.17327	0.823974	#REF!
ENSG00000142634	EFHD2	2534	94.5405	72.587	79.1053	130.682	98.1871	78.6316	112.611	85.3871	78.8684	0.758247	0.700361	#REF!
ENSG00000141526	SLC16A3	9236	85.8667	83.1658	71.107	139.051	126.083	97.6375	112.459	104.624	84.3723	0.930333	0.750249	#REF!
ENSG00000168894	RNF181	1315	116.105	87.3395	95.0169	108.774	85.8911	109.187	112.44	86.6153	102.102	0.770326	0.908057	#REF!
ENSG00000171223	JUNB	1830	75.3922	15.5482	35.9814	149.416	26.271	19.4587	112.404	20.9096	27.72	0.186021	0.24661	#REF!
ENSG00000198258	UBL5	1931	107.854	94.1182	99.4565	116.056	106.851	120.473	111.955	100.484	109.965	0.897543	0.982222	#REF!
ENSG00000174917	C19orf70	1474	113.009	77.0176	92.7168	110.249	108.302	124.127	111.629	92.66	108.422	0.830072	0.971269	#REF!
ENSG00000165637	VDAC2	2803	73.6982	87.2818	79.4052	148.781	134.021	119.76	111.24	110.652	99.5828	0.994714	0.89521	#REF!
ENSG00000008018	PSMB1	2219	94.8151	79.4059	83.4572	127.37	111.813	94.0439	111.092	95.6096	88.7506	0.860631	0.79889	#REF!
ENSG00000100353	EIF3D	3813	81.0189	73.138	70.2594	140.006	111.084	103.658	110.512	92.1113	86.9586	0.833492	0.786867	#REF!
ENSG00000113407	TARS	4257	55.8787	73.7121	61.4545	163.666	130.626	102.339	109.772	102.169	81.8968	0.93074	0.746061	#REF!
ENSG00000189077	TMEM120A	2000	95.5571	86.254	95.0536	123.758	112.11	118.26	109.657	99.182	106.657	0.904471	0.972635	#REF!
ENSG00000169710	FASN	9321	50.9736	58.0548	57.1763	167.723	142.691	93.4603	109.348	100.373	75.3183	0.917922	0.688794	#REF!
ENSG00000204525	HLA-C	2507	78.0051	73.691	75.1466	140.005	126.041	114.886	109.005	99.8662	95.0162	0.916163	0.871669	#REF!
ENSG00000072506	HSD17B10	2822	103.57	85.3852	91.7524	113.042	98.7605	109.698	108.306	92.0729	100.725	0.85012	0.930007	#REF!
ENSG00000115307	AUP1	2455	102.402	85.7839	93.3385	113.902	96.4334	94.3164	108.152	91.1086	93.8274	0.842414	0.867552	#REF!
ENSG00000130332	LSM7	1686	105.408	78.2189	96.2463	110.717	102.626	122.486	108.063	90.4224	109.366	0.836758	1.01206	#REF!
ENSG00000135069	PSAT1	2206	47.8714	87.7487	90.1934	168.046	138.818	108.771	107.959	113.283	99.4822	1.04932	0.921483	#REF!
ENSG00000130706	ADRM1	2142	100.328	72.6682	73.5421	115.232	102.657	85.9237	107.78	87.6626	79.7329	0.813349	0.739775	#REF!
ENSG00000087077	TRIP6	2553	86.5791	71.0069	66.8298	128.557	102.814	96.696	107.568	86.9105	81.7629	0.807959	0.760105	#REF!
ENSG00000158716	DUSP23	827	94.9958	82.6284	90.6095	120.126	114.661	145.072	107.561	98.6446	117.841	0.917104	1.09557	#REF!
ENSG00000159352	PSMD4	3021	87.6093	80.2956	77.043	127.249	109.716	106.048	107.429	95.006	91.5454	0.884359	0.852146	#REF!
ENSG00000143774	GUK1	4725	116.679	103.373	122.505	98.0516	95.5431	110.191	107.365	99.4579	116.348	0.926351	1.08367	#REF!
ENSG00000139644	TMBIM6	6186	78.3548	90.3593	96.9448	135.924	119.394	103.551	107.14	104.877	100.248	0.978878	0.935678	#REF!
ENSG00000064961	HMG20B	3857	94.9938	83.8855	94.3543	119.16	110.431	114.731	107.077	97.1581	104.543	0.907367	0.976331	#REF!
ENSG00000103202	NME4	3665	123.216	106.563	129.475	90.6103	92.7523	93.3865	106.913	99.6575	111.431	0.932134	1.04225	#REF!
ENSG00000149257	SERPINH1	6281	76.2428	81.8254	87.2884	137.177	116.568	98.0448	106.71	99.1967	92.6666	0.929591	0.868397	#REF!
ENSG00000126457	PRMT1	4796	87.1371	69.1103	74.9036	126.072	113.01	108.679	106.605	91.06	91.7911	0.854184	0.861042	#REF!
ENSG00000170421	KRT8	6881	89.2631	94.6695	81.5129	123.933	105.967	104.082	106.598	100.318	92.7975	0.941091	0.870536	#REF!
ENSG00000130066	SAT1	2482	89.4341	46.1807	72.8406	123.684	84.7112	101.489	106.559	65.4459	87.1647	0.614174	0.817993	#REF!
ENSG00000106615	RHEB	3533	88.8397	113.534	124.249	123.603	105.627	103.137	106.221	109.58	113.693	1.03162	1.07034	#REF!
ENSG00000203950	RTL8A	1265	88.6775	71.9489	82.9129	122.971	118.759	103.923	105.824	95.354	93.4182	0.901061	0.882768	#REF!
ENSG00000178531	CTXN1	1237	107.334	88.9742	103.088	103.994	115.988	120.277	105.664	102.481	111.682	0.96988	1.05695	#REF!
ENSG00000158042	MRPL17	2612	87.4035	74.1757	65.6922	123.712	97.7519	89.6758	105.558	85.9638	77.684	0.814378	0.735939	#REF!
ENSG00000168439	STIP1	4601	89.6465	87.255	84.5256	121.075	109.796	90.6874	105.361	98.5257	87.6065	0.935126	0.83149	#REF!
ENSG00000104964	AES	5236	103.833	93.67	106.391	106.726	101.562	102.439	105.28	97.616	104.415	0.927205	0.991783	#REF!
ENSG00000182004	SNRPE	2080	94.3497	86.3217	79.0593	116.169	101.444	116.899	105.259	93.8828	97.9791	0.891919	0.930835	#REF!
ENSG00000164405	UQCRQ	2218	107.869	97.4481	101.353	99.3171	91.1771	114.007	103.593	94.3126	107.68	0.910416	1.03945	#REF!
ENSG00000077312	SNRPA	2353	97.0242	72.4556	71.7814	109.315	90.2874	87.5466	103.17	81.3715	79.664	0.788715	0.772165	#REF!
ENSG00000130175	PRKCSH	5170	82.6377	70.34	70.867	123.151	105.471	97.5222	102.895	87.9054	84.1946	0.854325	0.818261	#REF!
ENSG00000177519	RPRM	1425	75.3382	65.5715	53.7485	130.249	92.1808	66.9851	102.794	78.8762	60.3668	0.767324	0.587261	#REF!
ENSG00000107438	PDLIM1	2227	84.9736	85.8846	86.0834	120.391	109.986	101.971	102.682	97.9354	94.0269	0.953771	0.915707	#REF!
ENSG00000163159	VPS72	1764	92.2303	79.7988	75.8865	113.132	97.3683	85.186	102.681	88.5836	80.5363	0.862704	0.784333	#REF!
ENSG00000156261	CCT8	3341	70.8242	84.1616	71.1523	134.528	115.912	110.569	102.676	100.037	90.8607	0.974294	0.884924	#REF!
ENSG00000105438	KDELR1	2244	80.4244	97.9394	90.8566	124.863	123.427	98.7018	102.644	110.683	94.7792	1.07833	0.923381	#REF!
ENSG00000111481	COPZ1	3898	78.8989	82.0852	89.5347	124.957	115.147	104.066	101.928	98.6162	96.8004	0.96751	0.949695	#REF!
ENSG00000159840	ZYX	3267	74.1529	65.6286	66.0456	128.072	123.59	99.5846	101.112	94.6094	82.8151	0.935686	0.819041	#REF!
ENSG00000155660	PDIA4	3298	57.0944	79.8165	75.2689	145.014	131.948	101.387	101.054	105.882	88.3279	1.04778	0.874066	#REF!
ENSG00000198732	SMOC1	4369	81.9416	73.2228	74.754	118.936	91.0166	80.8898	100.439	82.1197	77.8219	0.817608	0.774818	#REF!
ENSG00000175061	LRRC75A-AS1	8947	97.554	81.0012	89.6881	103.018	90.0774	84.1429	100.286	85.5393	86.9155	0.852952	0.866675	#REF!
ENSG00000130741	EIF2S3	4081	61.9392	112.558	86.136	138.221	121.354	83.8391	100.08	116.956	84.9875	1.16863	0.849197	#REF!
ENSG00000185624	P4HB	11132	63.0037	71.2304	70.5129	137.012	134.793	102.994	100.008	103.012	86.7535	1.03003	0.867466	#REF!
ENSG00000110717	NDUFS8	4523	101.31	67.0547	81.8509	98.6523	84.5234	102.942	99.981	75.7891	92.3966	0.758035	0.924142	#REF!
ENSG00000175567	UCP2	2768	81.1207	76.8968	78.1998	118.594	104.774	93.4391	99.8573	90.8353	85.8195	0.909651	0.859421	#REF!
ENSG00000105281	SLC1A5	3332	69.1368	59.4291	61.9439	130.157	97.7089	76.6966	99.6471	78.569	69.3203	0.788473	0.695658	#REF!
ENSG00000117399	CDC20	2012	78.5908	63.9389	63.4646	120.22	101.201	81.1347	99.4052	82.5698	72.2996	0.830639	0.727323	#REF!
ENSG00000181019	NQO1	2971	83.2474	92.3118	91.2872	115.126	108.202	110.564	99.1868	100.257	100.926	1.01079	1.01753	#REF!
ENSG00000173801	JUP	4942	65.0562	59.1273	64.8376	133.203	115.148	96.493	99.1296	87.1378	80.6653	0.879029	0.813736	#REF!
ENSG00000112977	DAP	3323	72.2251	83.9401	101.157	124.953	115.168	99.9876	98.5889	99.5541	100.572	1.00979	1.02012	#REF!
ENSG00000184840	TMED9	3513	66.7329	64.3515	65.83	130.223	126.518	104.017	98.4778	95.4347	84.9233	0.969099	0.862361	#REF!
ENSG00000196352	CD55	10254	49.095	69.1175	63.5404	147.7	126.59	93.708	98.3975	97.8537	78.6242	0.994473	0.799047	#REF!
ENSG00000092199	HNRNPC	7293	82.0059	104.017	90.2316	114.571	103.115	87.418	98.2886	103.566	88.8248	1.05369	0.903714	#REF!
ENSG00000147155	EBP	1768	81.4705	74.9176	80.3379	114.399	96.7563	120.232	97.9346	85.8369	100.285	0.876472	1.024	#REF!
ENSG00000198930	CSAG1	1092	105.936	85.6201	96.8858	89.4842	74.3626	80.2409	97.7103	79.9913	88.5634	0.818658	0.906387	#REF!
ENSG00000108523	RNF167	2744	82.0583	79.5044	85.4036	113.152	108.046	89.278	97.6053	93.7752	87.3408	0.960759	0.894836	#REF!
ENSG00000077942	FBLN1	7285	68.3646	70.6911	66.7221	126.426	113.852	98.5768	97.3955	92.2715	82.6495	0.94739	0.848596	#REF!
ENSG00000103187	COTL1	6761	86.0421	92.7901	114.299	108.124	109.846	102.531	97.0833	101.318	108.415	1.04362	1.11672	#REF!
ENSG00000049656	CLPTM1L	6549	68.8692	83.4649	80.5308	124.557	120.901	98.1782	96.7132	102.183	89.3545	1.05656	0.923912	#REF!
ENSG00000117395	EBNA1BP2	3561	68.8745	60.6478	60.1916	124.53	113.597	102.197	96.7021	87.1225	81.1944	0.900937	0.839635	#REF!
ENSG00000115484	CCT4	2701	54.1859	57.1587	53.2007	138.802	127.715	98.1906	96.494	92.4369	75.6956	0.957955	0.78446	#REF!
ENSG00000100380	ST13	3764	61.0688	87.1234	77.2786	131.118	127.894	105.842	96.0935	107.509	91.5605	1.11879	0.952827	#REF!
ENSG00000105677	TMEM147	1927	91.3157	86.0772	92.5145	100.411	92.4866	99.1587	95.8636	89.2819	95.8366	0.931343	0.999719	#REF!
ENSG00000131462	TUBG1	4316	81.5409	76.6493	78.0425	109.127	109.438	87.5777	95.3341	93.0435	82.8101	0.975973	0.86863	#REF!
ENSG00000071859	FAM50A	2552	84.3073	62.3504	72.3209	106.187	89.828	104.058	95.2473	76.0892	88.1894	0.798859	0.925898	#REF!
ENSG00000130724	CHMP2A	3654	82.8826	70.9977	75.929	107.466	90.6623	93.3079	95.1745	80.83	84.6184	0.849282	0.889087	#REF!
ENSG00000198355	PIM3	2198	80.9968	28.8046	17.449	108.053	41.8809	20.8036	94.5248	35.3428	19.1263	0.373899	0.202342	#REF!
ENSG00000100219	XBP1	3028	61.8132	61.3357	41.7547	126.996	89.278	42.623	94.4047	75.3068	42.1889	0.797702	0.446894	#REF!
ENSG00000197766	CFD	1818	91.0747	64.127	77.4996	97.4792	90.1905	93.6283	94.277	77.1587	85.5639	0.818426	0.90758	#REF!
ENSG00000090861	AARS	10248	54.438	48.1065	50.2307	133.016	97.0465	85.4859	93.7272	72.5765	67.8583	0.774338	0.723998	#REF!
ENSG00000125656	CLPP	3531	81.515	69.5971	72.5684	105.484	99.1979	94.988	93.4993	84.3975	83.7782	0.902654	0.89603	#REF!
ENSG00000161980	POLR3K	1869	82.4268	63.952	67.4641	104.063	86.803	81.5624	93.2451	75.3775	74.5132	0.80838	0.799111	#REF!
ENSG00000164611	PTTG1	1975	75.3405	76.4166	64.6246	109.825	103.681	111.798	92.5829	90.0489	88.2113	0.97263	0.952782	#REF!
ENSG00000225921	NOL7	2364	69.1924	66.3079	61.099	115.903	105.37	91.9991	92.5477	85.839	76.549	0.92751	0.82713	#REF!
ENSG00000146731	CCT6A	3846	55.9092	83.4801	69.3593	129.12	124.327	90.8195	92.5147	103.904	80.0894	1.1231	0.865694	#REF!
ENSG00000224877	NDUFAF8	1339	96.9136	70.5588	77.605	87.6103	81.2051	97.7533	92.262	75.882	87.6791	0.822462	0.950328	#REF!
ENSG00000161203	AP2M1	6709	76.6133	79.6593	76.3099	107.899	108.486	88.297	92.256	94.0728	82.3035	1.01969	0.89212	#REF!
ENSG00000125835	SNRPB	5153	95.3135	66.7864	76.7578	89.1909	82.153	82.2151	92.2522	74.4697	79.4864	0.80724	0.861621	#REF!
ENSG00000164897	TMUB1	1963	90.1512	60.7426	66.7376	94.0736	79.6475	78.3264	92.1124	70.195	72.532	0.762058	0.787429	#REF!
ENSG00000177697	CD151	3894	83.7062	59.478	75.6381	100.184	85.8896	89.2744	91.945	72.6838	82.4562	0.790514	0.896799	#REF!
ENSG00000175416	CLTB	1963	89.1945	83.9988	122.148	94.1055	95.7886	84.4702	91.65	89.8937	103.309	0.980837	1.12722	#REF!
ENSG00000124172	ATP5F1E	5081	85.9825	78.3079	76.1468	96.9721	87.2018	119.288	91.4773	82.7548	97.7174	0.904649	1.06821	#REF!
ENSG00000214160	ALG3	3455	71.5493	66.7013	64.1393	111.355	102.683	92.1309	91.4523	84.6921	78.1351	0.92608	0.854381	#REF!
ENSG00000103145	HCFC1R1	1428	86.0076	68.465	73.3687	96.7038	92.3105	102.988	91.3557	80.3877	88.1785	0.879942	0.965221	#REF!
ENSG00000124588	NQO2	2426	77.5647	72.2023	77.4435	104.555	97.2531	93.1349	91.0599	84.7277	85.2892	0.930461	0.936628	#REF!
ENSG00000163902	RPN1	3965	56.2679	72.3284	72.6547	125.119	116.229	94.5088	90.6933	94.2788	83.5817	1.03953	0.921587	#REF!
ENSG00000171135	JAGN1	1779	73.3311	58.428	55.4551	107.85	85.2899	63.7444	90.5906	71.859	59.5997	0.793228	0.657902	#REF!
ENSG00000143537	ADAM15	6584	70.5378	60.721	64.2158	110.318	101.28	90.1123	90.4279	81.0007	77.164	0.895749	0.853321	#REF!
ENSG00000136997	MYC	6109	50.4049	43.3259	41.2989	129.962	78.7159	43.3199	90.1837	61.0209	42.3094	0.676629	0.469147	#REF!
ENSG00000108479	GALK1	2416	76.1239	66.8396	70.2881	103.407	92.2568	97.7078	89.7656	79.5482	83.998	0.886178	0.935748	#REF!
ENSG00000149136	SSRP1	6337	70.5509	73.3245	71.5714	108.533	98.8984	82.7107	89.5419	86.1115	77.1411	0.961689	0.861508	#REF!
ENSG00000136238	RAC1	8276	93.4898	75.7692	87.5602	85.4115	66.4523	78.9616	89.4507	71.1107	83.2609	0.794972	0.930802	#REF!
ENSG00000167792	NDUFV1	5057	78.2207	62.9071	68.3928	100.143	87.3304	96.2541	89.182	75.1187	82.3234	0.842308	0.923095	#REF!
ENSG00000185236	RAB11B	2309	82.7421	71.7367	79.7587	95.2402	92.3078	87.7791	88.9912	82.0223	83.7689	0.92169	0.941317	#REF!
ENSG00000010810	FYN	7411	66.4759	68.1186	74.5652	111.396	91.7541	77.9896	88.9358	79.9363	76.2774	0.89881	0.857668	#REF!
ENSG00000079459	FDFT1	5197	57.7928	66.2987	69.5859	119.476	116.85	91.9454	88.6345	91.5743	80.7657	1.03317	0.911222	#REF!
ENSG00000214253	FIS1	1791	86.5409	66.2216	71.7745	89.8962	75.8889	94.593	88.2185	71.0553	83.1837	0.805446	0.942928	#REF!
ENSG00000147123	NDUFB11	3396	87.4098	65.175	69.9999	88.6817	72.2958	95.583	88.0457	68.7354	82.7914	0.780678	0.940323	#REF!
ENSG00000204356	NELFE	2647	68.2036	48.1207	53.9621	107.603	95.1075	98.2287	87.9032	71.6141	76.0954	0.814693	0.865672	#REF!
ENSG00000131828	PDHA1	4953	50.8576	62.4102	53.8113	124.882	108.775	103.007	87.8696	85.5926	78.4089	0.974086	0.892332	#REF!
ENSG00000169241	SLC50A1	2340	64.8192	67.7033	79.8989	110.457	91.7016	79.8745	87.6383	79.7024	79.8867	0.909447	0.91155	#REF!
ENSG00000148362	PAXX	1363	88.0884	63.8117	77.5385	86.9862	74.6517	84.1643	87.5373	69.2317	80.8514	0.790882	0.923622	#REF!
ENSG00000239672	NME1	3415	98.3067	78.4846	83.3685	76.6034	63.5448	79.0001	87.455	71.0147	81.1843	0.812014	0.928298	#REF!
ENSG00000116857	TMEM9	3919	72.4862	58.4212	68.1403	102.18	87.9631	92.5115	87.3333	73.1921	80.3259	0.838078	0.919763	#REF!
ENSG00000178999	AURKB	2241	72.8504	58.6157	61.4683	101.594	85.8117	77.7154	87.2221	72.2137	69.5919	0.827928	0.797869	#REF!
ENSG00000171222	SCAND1	1996	82.357	49.4157	53.4638	91.6715	72.4609	79.2937	87.0142	60.9383	66.3788	0.700325	0.76285	#REF!
ENSG00000181817	LSM10	1506	81.2621	64.689	80.727	92.7344	74.0781	85.1676	86.9982	69.3836	82.9473	0.797529	0.953436	#REF!
ENSG00000103363	ELOB	5714	89.1546	66.633	76.0038	84.7396	71.9459	95.63	86.9471	69.2894	85.8169	0.796915	0.987002	#REF!
ENSG00000165629	ATP5F1C	2308	62.3005	69.1421	70.2091	111.013	104.651	90.046	86.6565	86.8965	80.1276	1.00277	0.924657	#REF!
ENSG00000160752	FDPS	3718	51.032	58.1644	60.1864	122.184	112.277	90.4411	86.6079	85.2209	75.3138	0.983985	0.869594	#REF!
ENSG00000105048	TNNT1	2119	76.0698	66.7568	75.716	96.8967	88.5461	99.561	86.4833	77.6514	87.6385	0.897878	1.01336	#REF!
ENSG00000134308	YWHAQ	2701	56.434	88.6761	80.2242	116.298	125.343	80.0549	86.366	107.01	80.1396	1.23903	0.927907	#REF!
ENSG00000167965	MLST8	4360	86.6333	74.5917	90.0368	86.0159	81.528	85.6189	86.3246	78.0599	87.8278	0.90426	1.01741	#REF!
ENSG00000108828	VAT1	3466	55.6273	56.4987	58.9389	116.673	104.089	84.9618	86.1501	80.2938	71.9504	0.932021	0.835174	#REF!
ENSG00000114767	RRP9	1542	78.5936	58.3131	58.2699	93.4111	83.7269	70.0203	86.0023	71.02	64.1451	0.825791	0.745853	#REF!
ENSG00000128185	DGCR6L	1192	93.163	65.1706	85.8807	78.5636	70.2061	77.9688	85.8633	67.6884	81.9247	0.788327	0.95413	#REF!
ENSG00000133265	HSPBP1	2167	80.509	56.063	64.3587	90.8217	83.0958	82.4002	85.6653	69.5794	73.3795	0.812223	0.856583	#REF!
ENSG00000006327	TNFRSF12A	1801	72.9566	53.0036	56.9675	98.2603	75.8521	51.4136	85.6085	64.4278	54.1905	0.752587	0.633004	#REF!
ENSG00000101160	CTSZ	19384	78.8976	73.5809	80.5648	92.1834	82.3703	87.4825	85.5405	77.9756	84.0237	0.911563	0.982267	#REF!
ENSG00000065427	KARS	4051	61.1617	57.7143	61.7717	108.895	99.6999	90.2731	85.0284	78.7071	76.0224	0.925657	0.894083	#REF!
ENSG00000101421	CHMP4B	1602	72.0941	66.865	67.5048	97.9621	88.0485	82.383	85.0281	77.4567	74.9439	0.910954	0.881402	#REF!
ENSG00000134291	TMEM106C	3475	74.7223	87.2939	101.98	94.7719	92.2432	80.2349	84.7471	89.7685	91.1072	1.05925	1.07505	#REF!
ENSG00000100216	TOMM22	2182	70.6604	76.3352	70.1769	98.7179	86.7037	80.8122	84.6891	81.5194	75.4945	0.962572	0.891431	#REF!
ENSG00000167508	MVD	4717	64.0453	53.2728	55.8492	105.305	97.7607	97.8119	84.675	75.5167	76.8306	0.891843	0.907359	#REF!
ENSG00000277972	CISD3	3118	89.1401	62.3233	76.9377	80.1658	74.0586	85.8102	84.653	68.1909	81.3739	0.805535	0.961265	#REF!
ENSG00000139832	RAB20	1507	45.7341	29.9103	22.719	123.37	70.1992	43.8451	84.552	50.0548	33.2821	0.592	0.393628	#REF!
ENSG00000084754	HADHA	4331	49.5183	56.6216	55.0331	119.329	105.261	93.9654	84.4239	80.9412	74.4993	0.958748	0.882444	#REF!
ENSG00000065268	WDR18	2283	74.9376	54.4026	59.5864	93.8845	81.8061	78.7142	84.4111	68.1044	69.1503	0.806818	0.819209	#REF!
ENSG00000171421	MRPL36	1395	85.3498	56.4731	60.9684	83.1061	70.9948	74.1619	84.2279	63.7339	67.5652	0.756684	0.80217	#REF!
ENSG00000214706	IFRD2	3620	57.6878	62.3856	62.9684	110.274	106.516	88.5948	83.981	84.451	75.7816	1.0056	0.902366	#REF!
ENSG00000145050	MANF	2139	72.6076	64.4597	58.6276	95.2005	93.1415	90.6403	83.9041	78.8006	74.634	0.939175	0.889515	#REF!
ENSG00000173726	TOMM20	3438	62.2347	77.3553	73.3177	104.914	92.4805	77.8565	83.5743	84.9179	75.5871	1.01608	0.904429	#REF!
ENSG00000171530	TBCA	3114	74.9618	82.3642	80.6341	92.1091	79.0096	75.513	83.5355	80.6869	78.0736	0.9659	0.934616	#REF!
ENSG00000169714	CNBP	3584	50.4074	65.4117	63.9837	116.622	99.3735	74.1586	83.5146	82.3926	69.0711	0.986565	0.827055	#REF!
ENSG00000157778	PSMG3	1973	78.9386	53.3557	55.8832	87.4099	64.9103	72.6859	83.1743	59.133	64.2845	0.710953	0.77289	#REF!
ENSG00000067829	IDH3G	2699	65.8923	60.0023	60.271	99.7545	92.1632	85.3874	82.8234	76.0828	72.8292	0.918614	0.879331	#REF!
ENSG00000125877	ITPA	1942	66.0479	50.2251	57.4522	99.4103	84.0453	89.2688	82.7291	67.1352	73.3605	0.811507	0.886756	#REF!
ENSG00000116030	SUMO1	2153	65.2737	93.3668	87.5023	99.6115	84.2526	74.9982	82.4426	88.8097	81.2502	1.07723	0.985537	#REF!
ENSG00000160113	NR2F6	2655	63.2826	51.4972	51.5175	101.054	85.9954	71.5604	82.1683	68.7463	61.5389	0.836652	0.748938	#REF!
ENSG00000101439	CST3	3615	84.7465	63.829	74.8033	79.3265	70.231	87.9109	82.0365	67.03	81.3571	0.817075	0.991719	#REF!
ENSG00000115380	EFEMP1	3962	51.2862	69.0474	70.1562	112.321	103.513	68.3817	81.8035	86.2801	69.269	1.05472	0.846773	#REF!
ENSG00000188186	LAMTOR4	1931	79.5209	59.119	64.5875	83.7677	70.9249	95.4309	81.6443	65.022	80.0092	0.796405	0.979973	#REF!
ENSG00000102144	PGK1	5437	38.7659	70.0172	57.3577	124.311	123.634	98.3259	81.5385	96.8256	77.8418	1.18748	0.954663	#REF!
ENSG00000023734	STRAP	2215	50.9834	73.5824	68.0734	112	111.442	94.8589	81.4915	92.5122	81.4661	1.13524	0.999689	#REF!
ENSG00000115641	FHL2	6626	49.8825	41.7571	49.3597	112.973	81.3714	67.7769	81.4276	61.5642	58.5683	0.756061	0.719269	#REF!
ENSG00000129103	SUMF2	4101	63.2857	67.3404	70.6216	99.2331	89.6183	75.3046	81.2594	78.4793	72.9631	0.965787	0.897903	#REF!
ENSG00000172531	PPP1CA	4073	67.2557	60.775	67.4023	95.1355	96.6392	85.0282	81.1956	78.7071	76.2152	0.969352	0.938662	#REF!
ENSG00000110107	PRPF19	2919	61.7625	55.1439	51.8122	100.45	82.7455	63.1498	81.1061	68.9447	57.481	0.850056	0.708714	#REF!
ENSG00000204220	PFDN6	2953	86.5106	65.8642	78.4494	75.551	66.6851	71.4232	81.0308	66.2747	74.9363	0.817895	0.924787	#REF!
ENSG00000110958	PTGES3	3399	51.0699	77.6995	71.8552	110.704	105.614	80.6836	80.8867	91.6569	76.2694	1.13315	0.942916	#REF!
ENSG00000164062	APEH	4425	53.8421	49.6799	50.4927	107.571	94.3253	79.1944	80.7065	72.0026	64.8435	0.892154	0.803449	#REF!
ENSG00000160256	FAM207A	1400	88.4879	56.8073	66.5481	72.7488	59.9816	68.9978	80.6183	58.3945	67.7729	0.724332	0.840664	#REF!
ENSG00000278845	MRPL45	1704	64.6928	66.3172	61.6527	96.433	83.0489	68.831	80.5629	74.6831	65.2419	0.927016	0.809825	#REF!
ENSG00000092010	PSME1	1776	72.0803	65.611	73.9255	89.0341	82.4768	85.1254	80.5572	74.0439	79.5254	0.919147	0.987192	#REF!
ENSG00000169718	DUS1L	5999	72.8459	62.0917	76.5567	88.133	87.038	82.445	80.4894	74.5648	79.5008	0.926393	0.987718	#REF!
ENSG00000180879	SSR4	4564	78.7149	72.5349	77.1832	82.0341	76.6067	73.9271	80.3745	74.5708	75.5551	0.927792	0.940039	#REF!
ENSG00000173156	RHOD	1240	73.5536	56.9696	58.4486	87.184	77.8212	80.482	80.3688	67.3954	69.4653	0.838576	0.864332	#REF!
ENSG00000177156	TALDO1	2907	59.3903	61.3078	62.624	100.907	86.6012	91.8616	80.1489	73.9545	77.2428	0.922714	0.963742	#REF!
ENSG00000115234	SNX17	3767	62.9976	51.5705	55.7771	97.0971	87.437	74.759	80.0474	69.5038	65.268	0.868283	0.815368	#REF!
ENSG00000105220	GPI	10680	56.1748	57.4765	57.8804	103.728	98.0872	88.2415	79.9512	77.7819	73.061	0.972866	0.913819	#REF!
ENSG00000130313	PGLS	2840	79.3286	53.9547	62.7932	80.078	67.3062	79.0953	79.7033	60.6305	70.9442	0.760702	0.890104	#REF!
ENSG00000169813	HNRNPF	3273	47.1643	71.3449	51.6918	111.599	93.422	58.6074	79.3817	82.3835	55.1496	1.03781	0.694739	#REF!
ENSG00000189060	H1F0	2204	56.9752	59.4164	55.7056	101.425	68.7125	55.0832	79.2	64.0644	55.3944	0.808894	0.699424	#REF!
ENSG00000132589	FLOT2	3390	62.6173	57.2035	57.6975	95.7448	85.8904	74.4907	79.181	71.547	66.0941	0.903587	0.834721	#REF!
ENSG00000143436	MRPL9	1740	65.6208	55.6246	59.7859	92.6391	81.596	71.0532	79.1299	68.6103	65.4195	0.867059	0.826735	#REF!
ENSG00000109113	RAB34	3303	65.1763	55.3903	61.4841	92.8843	79.6607	83.5651	79.0303	67.5255	72.5246	0.854426	0.917681	#REF!
ENSG00000189159	JPT1	3406	65.8703	58.0193	56.8223	92.189	91.0787	86.5424	79.0296	74.549	71.6823	0.943305	0.907031	#REF!
ENSG00000198832	SELENOM	3187	71.8305	48.9132	62.2334	86.0316	72.8536	88.0953	78.9311	60.8834	75.1644	0.771349	0.952278	#REF!
ENSG00000169692	AGPAT2	1832	65.8108	52.7997	58.8115	91.2672	75.6082	72.945	78.539	64.204	65.8782	0.817479	0.838797	#REF!
ENSG00000116459	ATP5PB	3138	53.8214	58.8546	52.4585	102.297	90.8935	78.797	78.059	74.8741	65.6278	0.959198	0.840746	#REF!
ENSG00000181924	COA4	2159	67.3539	56.6985	62.6381	88.5778	81.6928	76.0076	77.9658	69.1956	69.3228	0.887512	0.889144	#REF!
ENSG00000089327	FXYD5	2991	74.1307	60.8788	69.2163	81.7908	69.1954	84.982	77.9608	65.0371	77.0992	0.834229	0.988948	#REF!
ENSG00000079739	PGM1	4077	43.8361	52.3208	54.5082	111.778	101.655	90.9311	77.8071	76.9878	72.7197	0.98947	0.934615	#REF!
ENSG00000089685	BIRC5	3815	62.5496	61.4358	65.2035	92.9876	86.2915	81.9238	77.7686	73.8637	73.5637	0.949788	0.94593	#REF!
ENSG00000159346	ADIPOR1	3113	63.7249	98.409	98.1948	91.6963	96.3326	64.5023	77.7106	97.3708	81.3486	1.25299	1.04681	#REF!
ENSG00000170515	PA2G4	3580	67.1976	63.7598	63.5602	87.9881	79.075	72.9801	77.5928	71.4174	68.2702	0.920412	0.879852	#REF!
ENSG00000087088	BAX	2587	66.8334	58.6736	69.9726	88.2239	77.1011	83.0082	77.5287	67.8873	76.4904	0.875642	0.986608	#REF!
ENSG00000185721	DRG1	2198	52.9157	46.5285	47.7703	102.1	81.7925	72.6826	77.508	64.1605	60.2264	0.827792	0.777035	#REF!
ENSG00000102054	RBBP7	7340	43.7168	57.4548	53.0307	110.742	100.151	83.3462	77.2294	78.8028	68.1884	1.02037	0.882934	#REF!
ENSG00000071539	TRIP13	3319	48.3401	64.3047	54.9191	105.979	107.238	71.1761	77.1593	85.7715	63.0476	1.11162	0.81711	#REF!
ENSG00000092820	EZR	3286	47.492	61.2973	53.6616	106.567	79.9323	61.2108	77.0293	70.6148	57.4362	0.916726	0.745641	#REF!
ENSG00000078808	SDF4	4686	58.0034	58.1577	54.6208	95.7551	95.4392	77.1498	76.8793	76.7984	65.8853	0.998948	0.856997	#REF!
ENSG00000177733	HNRNPA0	8713	58.2953	56.7935	45.6843	95.2956	68.0012	41.7614	76.7955	62.3974	43.7229	0.812514	0.569342	#REF!
ENSG00000165644	COMTD1	1908	74.7708	55.2036	64.8569	78.6422	68.15	85.4672	76.7065	61.6768	75.162	0.804062	0.979865	#REF!
ENSG00000159069	FBXW5	3294	72.0057	61.4988	63.8732	81.1086	76.4968	69.2523	76.5572	68.9978	66.5628	0.901259	0.869452	#REF!
ENSG00000175130	MARCKSL1	1546	68.2675	75.6707	67.3251	84.6663	92.8431	68.693	76.4669	84.2569	68.009	1.10187	0.889392	#REF!
ENSG00000166228	PCBD1	1395	75.2532	72.8565	78.3412	77.6764	78.8555	74.7355	76.4648	75.856	76.5383	0.992038	1.00096	#REF!
ENSG00000125520	SLC2A4RG	2874	76.8436	71.7512	81.8189	75.9724	80.7277	72.0937	76.408	76.2395	76.9563	0.997794	1.00718	#REF!
ENSG00000086061	DNAJA1	2668	58.2582	65.8695	45.4607	94.5552	93.0826	65.9844	76.4067	79.4761	55.7225	1.04017	0.729289	#REF!
ENSG00000134684	YARS	9775	53.5244	47.0275	51.714	98.7044	70.6742	62.7304	76.1144	58.8508	57.2222	0.773189	0.751792	#REF!
ENSG00000126934	MAP2K2	7767	68.974	53.3227	62.7066	83.0863	71.6394	74.8344	76.0301	62.4811	68.7705	0.821794	0.904517	#REF!
ENSG00000204394	VARS	5880	49.7277	43.1679	47.1747	102.223	87.4057	76.3661	75.9756	65.2868	61.7704	0.859313	0.813029	#REF!
ENSG00000165119	HNRNPK	5700	47.6849	74.2185	60.6776	104.211	88.2927	68.79	75.9477	81.2556	64.7338	1.06989	0.852347	#REF!
ENSG00000103266	STUB1	2318	54.0651	44.4933	45.963	97.706	92.4225	83.9368	75.8855	68.4579	64.9499	0.90212	0.855893	#REF!
ENSG00000112473	SLC39A7	4003	53.4037	52.8411	46.5202	98.3472	88.7845	76.7769	75.8755	70.8128	61.6486	0.933277	0.812497	#REF!
ENSG00000242372	EIF6	1637	69.5585	50.0637	52.7585	82.1012	63.9546	65.1188	75.8298	57.0091	58.9386	0.751804	0.777249	#REF!
ENSG00000095906	NUBP2	4947	73.5697	50.6677	58.0822	77.7835	70.7924	73.4607	75.6766	60.7301	65.7715	0.802494	0.869112	#REF!
ENSG00000160211	G6PD	5062	58.3695	60.9409	63.2215	92.8966	93.6973	82.3607	75.633	77.3191	72.7911	1.02229	0.962425	#REF!
ENSG00000116898	MRPS15	2863	68.5242	60.8187	69.7754	82.6269	76.3409	73.8681	75.5756	68.5798	71.8217	0.907434	0.95033	#REF!
ENSG00000112118	MCM3	3645	45.0643	53.3441	45.1932	105.843	93.1979	70.8319	75.4535	73.271	58.0125	0.971075	0.768852	#REF!
ENSG00000136240	KDELR2	3930	59.2538	82.8706	83.628	91.5408	82.0042	78.3485	75.3973	82.4374	80.9882	1.09337	1.07415	#REF!
ENSG00000077152	UBE2T	1930	46.3166	57.5049	58.3129	104.31	87.8573	79.4288	75.3132	72.6811	68.8708	0.965051	0.914459	#REF!
ENSG00000113845	TIMMDC1	2715	55.9124	61.6682	66.8842	94.2556	88.1976	79.3053	75.084	74.9329	73.0948	0.997988	0.973506	#REF!
ENSG00000013275	PSMC4	2550	60.8559	52.9387	54.0647	89.0376	76.4318	72.1983	74.9467	64.6852	63.1315	0.863083	0.842351	#REF!
ENSG00000086504	MRPL28	3053	63.2139	48.886	54.5368	86.6706	66.9206	77.6584	74.9422	57.9033	66.0976	0.772639	0.881981	#REF!
ENSG00000109971	HSPA8	4849	56.5442	68.5811	32.9816	93.1688	110.215	60.5645	74.8565	89.3982	46.7731	1.19426	0.624836	#REF!
ENSG00000113013	HSPA9	9782	44.0022	60.8236	58.3791	105.392	91.4625	67.5295	74.6969	76.1431	62.9543	1.01936	0.842798	#REF!
ENSG00000167085	PHB	5120	61.9264	57.3197	55.6508	87.296	88.2397	75.243	74.6112	72.7797	65.4469	0.975453	0.877173	#REF!
ENSG00000148248	SURF4	3445	50.606	61.735	64.9725	97.8867	100.133	77.3001	74.2464	80.934	71.1363	1.09007	0.958111	#REF!
ENSG00000108639	SYNGR2	4051	56.3714	50.1207	54.5053	91.9744	90.4679	79.5921	74.1729	70.2943	67.0487	0.947709	0.903952	#REF!
ENSG00000141101	NOB1	2101	49.6679	49.5008	39.1481	98.2334	79.4704	50.5471	73.9506	64.4856	44.8476	0.872009	0.606453	#REF!
ENSG00000134057	CCNB1	2433	45.3603	52.0211	43.4146	102.53	86.7968	64.7461	73.9453	69.4089	54.0804	0.938652	0.731356	#REF!
ENSG00000117410	ATP6V0B	3239	60.7435	56.9837	56.152	86.6797	88.184	81.2987	73.7116	72.5838	68.7254	0.9847	0.932355	#REF!
ENSG00000105669	COPE	2875	66.8664	57.9953	58.9472	80.17	73.5531	78.4704	73.5182	65.7742	68.7088	0.894665	0.934581	#REF!
ENSG00000123843	C4BPB	3201	51.9799	50.376	53.0331	94.9445	77.3671	81.1389	73.4622	63.8715	67.086	0.869448	0.913204	#REF!
ENSG00000104872	PIH1D1	3331	62.1666	48.0115	50.4143	84.53	71.4714	73.7854	73.3483	59.7415	62.0998	0.81449	0.846643	#REF!
ENSG00000188986	NELFB	2540	55.1067	50.8749	48.8093	90.4479	79.1185	68.972	72.7773	64.9967	58.8906	0.893091	0.80919	#REF!
ENSG00000143933	CALM2	7113	58.6209	81.6097	77.1266	86.8885	74.3803	68.7454	72.7547	77.995	72.936	1.07203	1.00249	#REF!
ENSG00000241553	ARPC4	2607	72.3236	53.8844	65.1605	72.8999	56.5409	68.778	72.6117	55.2127	66.9692	0.760382	0.922292	#REF!
ENSG00000026025	VIM	5176	50.1299	62.3863	55.1812	94.7932	80.8959	75.467	72.4615	71.6411	65.3241	0.988677	0.901501	#REF!
ENSG00000116521	SCAMP3	2442	49.1665	44.3847	45.6889	95.2568	88.5567	78.9257	72.2117	66.4707	62.3073	0.920498	0.862842	#REF!
ENSG00000160789	LMNA	8141	49.0964	44.8755	43.6706	95.1862	79.599	72.246	72.1413	62.2373	57.9583	0.862714	0.8034	#REF!
ENSG00000172053	QARS	4703	54.1467	51.7256	47.8605	90.1247	80.3312	66.4067	72.1357	66.0284	57.1336	0.915336	0.792029	#REF!
ENSG00000204228	HSD17B8	1158	58.977	47.248	52.8143	85.1949	70.9218	71.7682	72.0859	59.0849	62.2913	0.819645	0.864125	#REF!
ENSG00000102119	EMD	1995	72.2318	64.5995	72.0562	71.8553	72.8154	64.206	72.0436	68.7075	68.1311	0.953693	0.945693	#REF!
ENSG00000123143	PKN1	4623	65.0362	44.8056	54.6357	78.5904	66.8277	65.4911	71.8133	55.8167	60.0634	0.777247	0.836383	#REF!
ENSG00000124767	GLO1	2356	45.7269	69.2767	67.129	97.7509	93.7	72.4178	71.7389	81.4883	69.7734	1.1359	0.972602	#REF!
ENSG00000165672	PRDX3	3379	48.3524	80.8922	82.193	95.0931	99.151	72.1452	71.7228	90.0216	77.1691	1.25513	1.07594	#REF!
ENSG00000130511	SSBP4	2974	60.7676	53.8718	61.6552	82.5951	79.1388	74.0708	71.6813	66.5053	67.863	0.927791	0.946732	#REF!
ENSG00000153406	NMRAL1	3427	70.289	53.7398	60.7438	72.8645	60.4257	68.2659	71.5767	57.0827	64.5049	0.797504	0.901199	#REF!
ENSG00000138629	UBL7	1885	56.5216	54.4688	52.4276	86.5092	81.6879	74.7146	71.5154	68.0783	63.5711	0.951939	0.888915	#REF!
ENSG00000185122	HSF1	5305	58.2564	54.2438	60.164	84.0512	80.0167	65.8851	71.1538	67.1302	63.0245	0.943453	0.885751	#REF!
ENSG00000155366	RHOC	4007	64.4891	57.239	66.4156	77.5494	72.2329	83.0052	71.0193	64.7359	74.7104	0.911526	1.05197	#REF!
ENSG00000136908	DPM2	2503	67.5507	47.8224	57.98	74.4283	68.2057	71.1334	70.9895	58.014	64.5567	0.81722	0.909384	#REF!
ENSG00000161970	RPL26	2476	72.1302	70.6277	56.4423	69.8295	61.4205	81.42	70.9799	66.0241	68.9311	0.93018	0.971136	#REF!
ENSG00000004478	FKBP4	5163	55.215	56.7753	53.7703	86.4235	84.8779	75.6792	70.8192	70.8266	64.7247	1.0001	0.913943	#REF!
ENSG00000168496	FEN1	2198	42.5205	47.29	33.0517	98.8253	76.3309	59.0302	70.6729	61.8105	46.041	0.8746	0.651466	#REF!
ENSG00000142227	EMP3	1645	74.6619	66.4153	63.586	66.6325	64.5909	69.5276	70.6472	65.5031	66.5568	0.927185	0.942101	#REF!
ENSG00000109919	MTCH2	2881	56.7322	69.0127	70.9861	84.4791	80.3312	70.8671	70.6056	74.672	70.9266	1.05759	1.00455	#REF!
ENSG00000189306	RRP7A	5700	60.611	39.3065	46.2979	80.5438	64.154	74.0044	70.5774	51.7302	60.1512	0.732957	0.852272	#REF!
ENSG00000146007	ZMAT2	1709	46.8484	48.6637	48.1277	94.1363	80.5096	73.5795	70.4924	64.5866	60.8536	0.916222	0.863265	#REF!
ENSG00000181789	COPG1	4425	43.4301	54.5188	51.8103	97.541	87.2301	71.4183	70.4856	70.8744	61.6143	1.00552	0.874141	#REF!
ENSG00000103254	FAM173A	1912	72.3881	48.2965	53.75	68.4593	63.691	70.5207	70.4237	55.9937	62.1353	0.795098	0.882307	#REF!
ENSG00000119335	SET	5940	49.4573	70.7243	66.1935	91.1266	79.2843	63.172	70.2919	75.0043	64.6827	1.06704	0.920201	#REF!
ENSG00000161013	MGAT4B	5495	62.3938	60.067	60.3721	77.7273	78.8044	66.5403	70.0606	69.4357	63.4562	0.991081	0.905734	#REF!
ENSG00000168159	RNF187	7097	59.935	39.7258	43.845	79.9928	62.1463	54.782	69.9639	50.9361	49.3135	0.728034	0.704842	#REF!
ENSG00000100029	PES1	4527	55.6849	42.6196	41.085	83.6725	70.2337	67.1198	69.6787	56.4266	54.1024	0.809812	0.776456	#REF!
ENSG00000118816	CCNI	4048	59.2431	81.2106	85.5533	80.0888	72.5135	67.8044	69.6659	76.8621	76.6789	1.10329	1.10067	#REF!
ENSG00000060138	YBX3	8621	59.0263	71.6725	79.8991	80.0983	80.2617	65.5914	69.5623	75.9671	72.7452	1.09207	1.04576	#REF!
ENSG00000069275	NUCKS1	6449	59.4732	67.9702	64.7447	79.2944	66.5115	66.4198	69.3838	67.2408	65.5823	0.969114	0.945209	#REF!
ENSG00000099797	TECR	5899	62.429	57.3425	58.6404	75.9803	73.1041	71.9149	69.2046	65.2233	65.2776	0.94247	0.943255	#REF!
ENSG00000144381	HSPD1	7629	36.2103	50.482	37.9929	102.009	97.1285	73.1238	69.1098	73.8053	55.5583	1.06794	0.803914	#REF!
ENSG00000141582	CBX4	2891	44.9949	24.1158	10.4391	93.0429	46.5946	15.0853	69.0189	35.3552	12.7622	0.512254	0.184908	#REF!
ENSG00000103260	METRN	3689	69.9634	56.2593	68.3912	67.978	63.941	74.031	68.9707	60.1001	71.2111	0.871386	1.03248	#REF!
ENSG00000185787	MORF4L1	6552	46.5574	74.7326	67.2251	90.5352	84.748	63.7094	68.5463	79.7403	65.4673	1.16331	0.955081	#REF!
ENSG00000125817	CENPB	2890	49.1693	34.1093	29.7458	87.8766	67.979	50.2752	68.523	51.0442	40.0105	0.744921	0.5839	#REF!
ENSG00000128626	MRPS12	1754	53.1055	39.5182	36.628	83.2629	71.1722	65.0114	68.1842	55.3452	50.8197	0.811701	0.74533	#REF!
ENSG00000141552	ANAPC11	4027	65.1793	54.5183	62.7928	71.1174	65.2958	72.5013	68.1483	59.907	67.647	0.879069	0.992644	#REF!
ENSG00000147677	EIF3H	6431	58.6858	59.1771	55.247	77.1413	67.1374	59.2999	67.9135	63.1572	57.2734	0.929965	0.843329	#REF!
ENSG00000126602	TRAP1	5183	33.5036	36.1118	35.0138	102.165	94.6946	61.3485	67.8345	65.4032	48.1811	0.964158	0.710275	#REF!
ENSG00000142192	APP	6608	43.8609	71.6188	67.4771	91.6341	85.698	53.3001	67.7475	78.6584	60.3886	1.16105	0.891378	#REF!
ENSG00000131653	TRAF7	4489	53.6183	60.4785	65.0141	81.7871	78.7223	53.9492	67.7027	69.6004	59.4817	1.02803	0.878572	#REF!
ENSG00000141971	MVB12A	3280	59.8315	40.488	49.8041	75.5575	68.87	71.0117	67.6945	54.679	60.4079	0.807731	0.89236	#REF!
ENSG00000106348	IMPDH1	3662	61.8467	54.6883	55.4566	73.5391	74.893	64.3222	67.6929	64.7907	59.8894	0.957127	0.884722	#REF!
ENSG00000185896	LAMP1	5741	45.5562	55.0603	52.4487	89.6948	79.288	63.3307	67.6255	67.1741	57.8897	0.993326	0.856034	#REF!
ENSG00000125166	GOT2	3751	46.5277	54.16	52.4494	88.5329	74.9008	60.5255	67.5303	64.5304	56.4874	0.955578	0.836475	#REF!
ENSG00000143819	EPHX1	2476	47.2778	48.6935	48.4549	86.9962	78.4597	73.1326	67.137	63.5766	60.7938	0.946968	0.905518	#REF!
ENSG00000175826	CTDNEP1	2636	62.5513	58.6995	63.9882	71.3617	62.9909	61.95	66.9565	60.8452	62.9691	0.908727	0.940448	#REF!
ENSG00000115758	ODC1	3307	65.8357	64.8697	71.2616	67.9936	63.3339	53.0098	66.9147	64.1018	62.1357	0.957963	0.928581	#REF!
ENSG00000176907	TCIM	1829	51.9204	28.8414	34.626	81.5256	31.0187	18.4068	66.723	29.93	26.5164	0.448571	0.39741	#REF!
ENSG00000151465	CDC123	2298	48.4337	52.8922	48.3529	84.5547	78.409	60.7893	66.4942	65.6506	54.5711	0.987313	0.82069	#REF!
ENSG00000175166	PSMD2	4960	43.5037	47.8819	43.5714	89.481	82.4988	65.4896	66.4923	65.1904	54.5305	0.98042	0.820102	#REF!
ENSG00000115255	REEP6	2030	50.3874	45.0626	52.5121	82.5194	78.0991	72.644	66.4534	61.5808	62.5781	0.926677	0.941683	#REF!
ENSG00000169727	GPS1	6145	53.2981	45.7957	52.2839	78.358	70.4311	64.6549	65.8281	58.1134	58.4694	0.882806	0.888214	#REF!
ENSG00000136830	FAM129B	4617	44.8781	30.7384	39.5166	86.2988	66.4395	60.5995	65.5884	48.589	50.058	0.740816	0.763215	#REF!
ENSG00000102225	CDK16	6531	55.4197	55.0013	60.9474	75.6438	69.8651	60.8949	65.5318	62.4332	60.9212	0.952716	0.929643	#REF!
ENSG00000130402	ACTN4	6125	45.2653	47.3587	51.7547	85.2468	73.6293	62.4024	65.2561	60.494	57.0786	0.927024	0.874686	#REF!
ENSG00000154723	ATP5PF	2009	60.6358	57.9728	52.0936	69.7031	65.8155	73.944	65.1695	61.8942	63.0188	0.949742	0.966999	#REF!
ENSG00000178718	RPP25	2355	60.9774	42.6179	37.7412	69.2175	53.45	42.2556	65.0975	48.034	39.9984	0.737878	0.614439	#REF!
ENSG00000140105	WARS	6356	44.9104	37.5379	48.5878	85.2313	63.8979	58.1741	65.0709	50.7179	53.381	0.779426	0.820351	#REF!
ENSG00000184007	PTP4A2	6708	51.2698	66.9634	68.8315	78.8364	62.1194	56.1269	65.0531	64.5414	62.4792	0.992133	0.960433	#REF!
ENSG00000182180	MRPS16	2794	51.9118	45.5682	48.934	78.1925	70.7279	66.3433	65.0521	58.1481	57.6387	0.893869	0.886038	#REF!
ENSG00000100591	AHSA1	2944	54.4975	56.0871	47.5086	75.5056	73.3191	62.2641	65.0016	64.7031	54.8863	0.995409	0.844385	#REF!
ENSG00000128309	MPST	6759	61.5152	45.8452	49.7584	68.4614	66.0397	70.5108	64.9883	55.9425	60.1346	0.860808	0.925315	#REF!
ENSG00000132591	ERAL1	2240	50.1908	44.7028	45.8284	79.4223	66.0622	64.3026	64.8065	55.3825	55.0655	0.854582	0.849691	#REF!
ENSG00000143753	DEGS1	2446	42.8671	62.1738	58.9806	86.6812	76.0243	48.4417	64.7742	69.099	53.7111	1.06677	0.829206	#REF!
ENSG00000054148	PHPT1	1612	62.6377	48.0117	51.9102	66.6763	58.4303	69.71	64.657	53.221	60.8101	0.823129	0.940503	#REF!
ENSG00000065057	NTHL1	2430	61.4911	45.2214	46.0792	67.8025	56.1467	69.3657	64.6468	50.6841	57.7224	0.784015	0.892889	#REF!
ENSG00000115677	HDLBP	12160	48.6222	54.7953	54.2154	80.5908	74.0366	60.9982	64.6065	64.416	57.6068	0.997051	0.891656	#REF!
ENSG00000131475	VPS25	2391	52.8071	42.6038	46.8308	76.3177	67.2006	57.0623	64.5624	54.9022	51.9465	0.850374	0.804594	#REF!
ENSG00000174903	RAB1B	1950	45.3922	39.6305	40.8899	83.3688	82.8422	68.4429	64.3805	61.2363	54.6664	0.951163	0.849115	#REF!
ENSG00000143222	UFC1	2100	65.4009	59.803	63.6086	63.2546	61.3145	63.1731	64.3277	60.5588	63.3908	0.94141	0.985436	#REF!
ENSG00000213593	TMX2	2253	47.1783	50.516	53.3271	81.4646	74.4675	69.1831	64.3215	62.4918	61.2551	0.971554	0.952328	#REF!
ENSG00000079462	PAFAH1B3	1419	61.9812	52.6302	57.7218	66.3486	58.7311	72.6256	64.1649	55.6806	65.1737	0.867774	1.01572	#REF!
ENSG00000108528	SLC25A11	2471	45.0681	39.9399	43.3253	83.1695	77.1704	66.9657	64.1188	58.5551	55.1455	0.913228	0.860051	#REF!
ENSG00000197858	GPAA1	4242	63.0268	47.0476	49.8009	65.1665	61.4558	60.4995	64.0966	54.2517	55.1502	0.846404	0.860423	#REF!
ENSG00000117362	APH1A	3473	56.5606	65.2422	66.2426	71.4308	62.1845	53.4384	63.9957	63.7134	59.8405	0.995588	0.935071	#REF!
ENSG00000166794	PPIB	4369	57.0969	55.5346	51.8464	70.5938	65.7459	59.2119	63.8454	60.6403	55.5291	0.949799	0.869744	#REF!
ENSG00000102898	NUTF2	5003	59.3081	52.3731	60.0941	68.1292	70.5653	63.3844	63.7187	61.4692	61.7392	0.964697	0.968935	#REF!
ENSG00000101365	IDH3B	2567	47.9672	41.5938	42.4621	78.8155	67.2022	68.1575	63.3914	54.398	55.3098	0.85813	0.872513	#REF!
ENSG00000176946	THAP4	2856	56.1767	45.4682	46.2106	70.5113	61.7357	53.7156	63.344	53.6019	49.9631	0.846203	0.788758	#REF!
ENSG00000101220	C20orf27	1809	57.6504	49.7702	54.3142	69.0352	68.5616	68.5326	63.3428	59.1659	61.4234	0.934059	0.969698	#REF!
ENSG00000132676	DAP3	4588	49.6779	52.2171	56.0367	76.9251	67.9287	61.2193	63.3015	60.0729	58.628	0.948997	0.92617	#REF!
ENSG00000007376	RPUSD1	2769	58.8913	39.435	41.3874	67.3915	57.3808	53.8552	63.1414	48.4079	47.6213	0.766658	0.754201	#REF!
ENSG00000173511	VEGFB	1970	54.1782	57.099	60.7267	71.8457	74.6184	75.4368	63.0119	65.8587	68.0817	1.04518	1.08046	#REF!
ENSG00000114686	MRPL3	2715	50.9552	63.22	61.6632	74.9802	64.9844	53.3263	62.9677	64.1022	57.4947	1.01802	0.913083	#REF!
ENSG00000185043	CIB1	3520	51.0572	38.3013	44.5572	74.8696	67.8471	70.8466	62.9634	53.0742	57.7019	0.842937	0.916435	#REF!
ENSG00000172239	PAIP1	3391	40.188	63.45	56.1297	85.268	79.1082	54.343	62.728	71.2791	55.2364	1.13632	0.880569	#REF!
ENSG00000131876	SNRPA1	3669	45.0766	46.8289	44.7573	80.3087	73.3973	69.7454	62.6927	60.1131	57.2514	0.958854	0.913207	#REF!
ENSG00000104907	TRMT1	3364	57.5745	41.0211	46.4196	67.7348	57.7829	58.823	62.6546	49.402	52.6213	0.788481	0.839863	#REF!
ENSG00000134825	TMEM258	3082	63.5941	51.7781	57.0095	61.6442	54.8866	66.3751	62.6191	53.3323	61.6923	0.851694	0.985199	#REF!
ENSG00000213741	RPS29	9840	64.4755	50.5	56.9953	60.2514	53.5206	71.2905	62.3634	52.0103	64.1429	0.833987	1.02853	#REF!
ENSG00000067182	TNFRSF1A	4205	44.0797	39.8441	33.9277	80.3587	58.9221	44.2855	62.2192	49.3831	39.1066	0.793695	0.62853	#REF!
ENSG00000106682	EIF4H	5807	40.9851	53.7388	48.0434	83.4256	74.0834	50.2974	62.2054	63.9111	49.1704	1.02742	0.790452	#REF!
ENSG00000075415	SLC25A3	8896	45.9992	51.1228	47.5395	77.9108	69.4764	67.0912	61.955	60.2996	57.3153	0.973281	0.925113	#REF!
ENSG00000177469	CAVIN1	3570	42.2937	36.2452	39.258	81.6064	64.0515	47.1833	61.95	50.1484	43.2207	0.809497	0.69767	#REF!
ENSG00000120742	SERP1	5743	55.3176	47.3633	51.2261	68.0597	61.0407	60.8603	61.6887	54.202	56.0432	0.878637	0.908485	#REF!
ENSG00000122565	CBX3	4840	40.1848	57.8097	49.5172	83.0469	77.6877	62.6139	61.6159	67.7487	56.0655	1.09953	0.90992	#REF!
ENSG00000102804	TSC22D1	8586	39.4068	31.6803	24.9708	83.6838	48.8548	29.4177	61.5453	40.2676	27.1943	0.654275	0.441858	#REF!
ENSG00000116761	CTH	2414	30.0288	43.1303	39.8732	92.8869	62.6872	53.2037	61.4578	52.9087	46.5385	0.860895	0.757242	#REF!
ENSG00000141858	SAMD1	2295	50.7882	43.9584	46.2992	71.9818	58.7956	55.1904	61.385	51.377	50.7448	0.836963	0.826664	#REF!
ENSG00000172500	FIBP	3346	65.3864	54.644	60.3182	57.0424	49.4349	56.9871	61.2144	52.0394	58.6526	0.850118	0.958151	#REF!
ENSG00000143727	ACP1	4160	53.841	65.4003	65.8278	67.9257	62.14	55.1519	60.8834	63.7701	60.4898	1.04741	0.993536	#REF!
ENSG00000134248	LAMTOR5	2388	54.5774	49.5212	53.2804	66.9241	61.8471	62.7349	60.7507	55.6841	58.0076	0.9166	0.954846	#REF!
ENSG00000115053	NCL	8919	39.5568	47.7555	41.3416	81.928	68.3848	60.2917	60.7424	58.0702	50.8166	0.956007	0.836593	#REF!
ENSG00000272398	CD24	3096	51.8017	77.8099	69.3797	69.6553	70.7074	53.5578	60.7285	74.2587	61.4688	1.2228	1.01219	#REF!
ENSG00000174307	PHLDA3	3243	40.8446	30.7169	29.1165	80.3187	60.01	56.0123	60.5817	45.3635	42.5644	0.748798	0.702595	#REF!
ENSG00000106605	BLVRA	1821	38.9825	42.2794	38.7958	81.9182	69.2191	63.9691	60.4503	55.7493	51.3825	0.922233	0.849995	#REF!
ENSG00000131100	ATP6V1E1	3143	43.2595	43.2627	40.3542	77.3572	65.243	69.9425	60.3084	54.2529	55.1484	0.899591	0.91444	#REF!
ENSG00000176978	DPP7	3321	59.5452	43.3596	46.2289	60.9966	54.5514	58.4659	60.2709	48.9555	52.3474	0.812257	0.868535	#REF!
ENSG00000106263	EIF3B	8989	42.1318	38.1124	36.8865	78.1563	68.5136	59.5806	60.144	53.313	48.2335	0.886422	0.801967	#REF!
ENSG00000173272	MZT2A	4068	60.3214	43.8532	52.8022	59.7366	54.2384	63.4385	60.029	49.0458	58.1204	0.817035	0.968205	#REF!
ENSG00000066322	ELOVL1	2506	49.0099	44.9554	48.4451	70.917	61.1228	52.3681	59.9635	53.0391	50.4066	0.884523	0.840622	#REF!
ENSG00000169567	HINT1	7118	56.4603	53.9115	53.0224	62.4845	58.0305	63.2688	59.4724	55.971	58.1456	0.941126	0.977691	#REF!
ENSG00000110711	AIP	2961	50.7598	41.5169	42.1204	68.0744	59.2151	58.4899	59.4171	50.366	50.3051	0.847668	0.846644	#REF!
ENSG00000174547	MRPL11	2539	55.4982	41.1888	46.2396	63.2892	56.896	65.4423	59.3937	49.0424	55.841	0.825717	0.940183	#REF!
ENSG00000141698	NT5C3B	2851	55.2213	50.0015	57.8796	63.5649	59.6981	59.263	59.3931	54.8498	58.5713	0.923504	0.986163	#REF!
ENSG00000168393	DTYMK	2399	45.664	35.4128	37.597	73.0885	67.9628	49.8196	59.3762	51.6878	43.7083	0.870514	0.736124	#REF!
ENSG00000122566	HNRNPA2B1	12613	36.5578	60.0799	42.4708	82.183	84.597	63.6427	59.3704	72.3385	53.0567	1.21843	0.893657	#REF!
ENSG00000139112	GABARAPL1	4053	41.6244	44.699	45.9181	76.8546	60.0639	48.1886	59.2395	52.3814	47.0534	0.884231	0.79429	#REF!
ENSG00000049541	RFC2	2211	42.2705	41.217	40.6129	76.1888	63.8485	48.5493	59.2296	52.5328	44.5811	0.886934	0.752682	#REF!
ENSG00000076604	TRAF4	4567	50.0982	38.1013	38.8854	68.3145	54.6434	43.9917	59.2064	46.3723	41.4385	0.783232	0.6999	#REF!
ENSG00000156976	EIF4A2	6130	33.4848	50.3329	26.6954	84.8709	73.0326	43.4139	59.1778	61.6827	35.0547	1.04233	0.592361	#REF!
ENSG00000101444	AHCY	3894	34.7075	37.0682	37.7236	83.5615	73.1433	64.277	59.1345	55.1057	51.0003	0.931871	0.862446	#REF!
ENSG00000165724	ZMYND19	2392	56.2657	42.2482	43.0835	61.9707	47.9665	42.2471	59.1182	45.1074	42.6653	0.763003	0.721695	#REF!
ENSG00000086598	TMED2	3833	40.8942	97.902	83.0452	77.2972	81.9413	53.4299	59.0957	89.9216	68.2376	1.52163	1.1547	#REF!
ENSG00000099804	CDC34	1894	54.1377	38.9129	37.6928	64.02	51.7417	50.3376	59.0789	45.3273	44.0152	0.767234	0.745025	#REF!
ENSG00000163938	GNL3	3238	35.7846	41.8152	29.0379	82.1247	68.4622	47.9434	58.9546	55.1387	38.4907	0.935273	0.652886	#REF!
ENSG00000125445	MRPS7	3327	47.5465	43.0559	45.9222	69.8427	67.7063	64.803	58.6946	55.3811	55.3626	0.943546	0.943231	#REF!
ENSG00000185651	UBE2L3	3947	50.8625	45.4608	46.8327	66.4052	60.8581	54.6092	58.6339	53.1594	50.7209	0.906634	0.865045	#REF!
ENSG00000009307	CSDE1	9830	41.9406	72.0342	74.346	75.3096	79.3909	55.6635	58.6251	75.7126	65.0048	1.29147	1.10882	#REF!
ENSG00000172889	EGFL7	2564	53.2481	42.6329	47.3269	63.966	54.5179	56.935	58.607	48.5754	52.131	0.828833	0.8895	#REF!
ENSG00000149923	PPP4C	2733	47.8023	42.045	44.2122	69.3786	62.1912	55.3802	58.5905	52.1181	49.7962	0.889532	0.849902	#REF!
ENSG00000106268	NUDT1	2089	55.6168	40.3641	46.3502	61.55	56.5815	69.1696	58.5834	48.4728	57.7599	0.827416	0.985943	#REF!
ENSG00000183011	NAA38	1906	60.9567	43.9367	56.0783	55.8003	48.5696	61.6562	58.3785	46.2532	58.8672	0.792298	1.00837	#REF!
ENSG00000101161	PRPF6	3047	45.9989	40.0799	36.7859	70.6522	56.6346	55.9761	58.3256	48.3572	46.381	0.829092	0.795209	#REF!
ENSG00000086232	EIF2AK1	5492	43.9628	64.6816	53.2551	72.3443	68.5909	49.1129	58.1535	66.6362	51.184	1.14587	0.880153	#REF!
ENSG00000111229	ARPC3	3027	48.1848	50.8885	50.5678	67.7689	57.0279	60.5757	57.9768	53.9582	55.5718	0.930685	0.958517	#REF!
ENSG00000165527	ARF6	3976	40.7774	37.3633	24.295	75.0367	45.434	25.0138	57.9071	41.3987	24.6544	0.714916	0.425758	#REF!
ENSG00000122034	GTF3A	2926	60.4808	64.4404	68.234	54.9826	51.935	56.5523	57.7317	58.1877	62.3932	1.0079	1.08074	#REF!
ENSG00000143742	SRP9	2220	38.0105	67.8533	60.093	77.2616	76.4324	55.9478	57.636	72.1428	58.0204	1.2517	1.00667	#REF!
ENSG00000125458	NT5C	1533	57.0045	44.914	52.1617	58.1887	45.7422	60.961	57.5966	45.3281	56.5613	0.786992	0.982025	#REF!
ENSG00000105538	RASIP1	4040	47.0576	36.8857	39.7559	68.1304	58.4	54.2293	57.594	47.6428	46.9926	0.827219	0.815928	#REF!
ENSG00000035862	TIMP2	6209	36.8092	43.3624	46.0651	78.2662	66.4518	53.669	57.5377	54.9071	49.867	0.954281	0.866685	#REF!
ENSG00000147813	NAPRT	2837	45.6969	38.7746	41.2415	68.9977	61.2744	56.5132	57.3473	50.0245	48.8774	0.872307	0.852304	#REF!
ENSG00000164104	HMGB2	2401	41.5327	55.8634	37.399	72.428	57.6422	40.3986	56.9803	56.7528	38.8988	0.996007	0.682671	#REF!
ENSG00000049449	RCN1	4472	45.3533	52.6036	52.9017	68.492	61.0568	63.2546	56.9227	56.8302	58.0782	0.998376	1.0203	#REF!
ENSG00000104897	SF3A2	2790	43.9987	34.9595	35.7698	69.4645	61.7067	44.9478	56.7316	48.3331	40.3588	0.851961	0.711399	#REF!
ENSG00000172115	CYCS	5791	38.5149	45.3562	42.9153	74.8029	74.4376	59.201	56.6589	59.8969	51.0582	1.05715	0.90115	#REF!
ENSG00000187446	CHP1	3947	41.759	57.8312	51.7419	71.5438	59.8345	44.8632	56.6514	58.8329	48.3026	1.03851	0.852628	#REF!
ENSG00000102996	MMP15	4231	35.5235	33.9793	33.8273	77.5421	65.8306	55.8475	56.5328	49.9049	44.8374	0.882761	0.793123	#REF!
ENSG00000160948	VPS28	3769	53.8626	36.1997	44.1461	58.6127	48.4193	53.5789	56.2376	42.3095	48.8625	0.752335	0.868858	#REF!
ENSG00000101412	E2F1	2690	41.4921	44.3048	42.3691	70.8367	62.9708	56.4567	56.1644	53.6378	49.4129	0.955014	0.87979	#REF!
ENSG00000100889	PCK2	4177	44.7498	35.6483	41.7361	67.1547	50.6537	45.6086	55.9523	43.151	43.6724	0.77121	0.780529	#REF!
ENSG00000111321	LTBR	6151	44.7789	41.951	41.7231	66.6798	58.934	48.0792	55.7293	50.4425	44.9012	0.905134	0.805701	#REF!
ENSG00000198171	DDRGK1	1832	48.7259	35.8194	43.0868	62.5647	48.7673	50.2316	55.6453	42.2933	46.6592	0.760053	0.838511	#REF!
ENSG00000163584	RPL22L1	2051	44.103	38.7482	32.4945	67.1465	49.9759	57.8825	55.6247	44.362	45.1885	0.797524	0.812381	#REF!
ENSG00000197111	PCBP2	7926	57.7179	61.8867	71.5087	53.3662	44.1486	46.1172	55.542	53.0176	58.8129	0.954549	1.05889	#REF!
ENSG00000169174	PCSK9	5711	27.9618	37.1287	38.6924	83.0303	75.642	49.0911	55.496	56.3854	43.8918	1.01603	0.7909	#REF!
ENSG00000100129	EIF3L	4296	41.9074	51.9509	41.059	68.9228	68.6633	41.6976	55.4151	60.3071	41.3783	1.08828	0.746697	#REF!
ENSG00000168701	TMEM208	1787	48.5868	43.6006	43.2123	62.1084	54.5169	61.7318	55.3476	49.0587	52.472	0.886376	0.948046	#REF!
ENSG00000133433	GSTT2B	1108	45.4802	44.8484	49.2136	65.0847	59.1728	55.9714	55.2824	52.0106	52.5925	0.940815	0.951342	#REF!
ENSG00000104522	TSTA3	3608	52.7787	43.0458	49.427	57.6367	53.7952	52.6588	55.2077	48.4205	51.0429	0.87706	0.924561	#REF!
ENSG00000185803	SLC52A2	3820	51.2262	37.8164	40.5642	59.01	49.9334	44.1702	55.1181	43.8749	42.3672	0.796017	0.768662	#REF!
ENSG00000153443	UBALD1	3591	52.1221	37.0458	36.5136	57.9967	52.6355	41.1454	55.0594	44.8407	38.8295	0.814405	0.705229	#REF!
ENSG00000169242	EFNA1	2165	41.6362	12.6625	8.23707	68.3816	20.6598	11.2204	55.0089	16.6612	9.72872	0.302881	0.176857	#REF!
ENSG00000122140	MRPS2	2478	45.4966	36.217	32.8462	64.4935	50.7271	45.5095	54.995	43.472	39.1778	0.790472	0.712389	#REF!
ENSG00000175197	DDIT3	1307	42.1955	19.1645	16.2684	67.7236	27.2454	24.7961	54.9596	23.2049	20.5322	0.422218	0.373588	#REF!
ENSG00000143294	PRCC	4071	44.2697	41.2549	34.0898	65.6434	58.0403	41.0116	54.9566	49.6476	37.5507	0.903397	0.683279	#REF!
ENSG00000099901	RANBP1	4620	46.8136	47.683	53.7062	62.7614	57.6643	57.5909	54.7875	52.6736	55.6485	0.961417	1.01572	#REF!
ENSG00000157020	SEC13	5380	39.2232	40.7111	42.0079	70.3248	66.6825	57.5191	54.774	53.6968	49.7635	0.980334	0.908525	#REF!
ENSG00000173171	MTX1	3282	45.4137	35.0647	37.339	64.1056	57.4681	50.8012	54.7597	46.2664	44.0701	0.844899	0.804791	#REF!
ENSG00000100234	TIMP3	4597	41.0835	44.2807	45.3583	68.427	55.2033	46.2784	54.7552	49.742	45.8183	0.908443	0.836784	#REF!
ENSG00000063244	U2AF2	4040	47.3365	49.0143	44.4955	62.0875	59.6143	40.9019	54.712	54.3143	42.6987	0.992731	0.780426	#REF!
ENSG00000196531	NACA	11267	48.3978	47.9714	44.6579	60.4598	51.0346	56.8485	54.4288	49.503	50.7532	0.909501	0.932469	#REF!
ENSG00000121774	KHDRBS1	3544	34.4082	59.3753	45.7554	74.186	66.9968	48.0455	54.2971	63.1861	46.9005	1.16371	0.863775	#REF!
ENSG00000012171	SEMA3B	5768	46.9708	42.9955	40.3812	61.4376	50.1198	47.8925	54.2042	46.5576	44.1368	0.858931	0.81427	#REF!
ENSG00000136628	EPRS	5323	33.1516	33.6332	33.4593	75.2174	56.4457	45.8616	54.1845	45.0395	39.6605	0.831224	0.731953	#REF!
ENSG00000140564	FURIN	4960	41.4717	44.0653	43.1796	66.8015	57.5514	46.3025	54.1366	50.8083	44.741	0.938521	0.826447	#REF!
ENSG00000170027	YWHAG	3705	33.4705	57.3404	49.3517	74.7807	61.7644	38.383	54.1256	59.5524	43.8673	1.10026	0.810473	#REF!
ENSG00000170906	NDUFA3	2475	52.2036	40.2018	47.7124	55.871	49.8791	63.3471	54.0373	45.0405	55.5298	0.833506	1.02762	#REF!
ENSG00000176014	TUBB6	3941	38.3281	39.76	34.7647	69.6513	73.8672	54.1412	53.9897	56.8136	44.4529	1.05231	0.823359	#REF!
ENSG00000182087	TMEM259	4031	45.7184	42.7094	42.0425	62.2572	60.8212	46.6934	53.9878	51.7653	44.3679	0.958834	0.821814	#REF!
ENSG00000152234	ATP5F1A	10908	31.9766	36.9259	32.3727	75.8956	69.6455	62.0521	53.9361	53.2857	47.2124	0.987941	0.875339	#REF!
ENSG00000176393	RNPEP	3455	39.6248	46.4387	47.6785	68.0162	65.4652	56.1818	53.8205	55.9519	51.9302	1.0396	0.964877	#REF!
ENSG00000131508	UBE2D2	4161	49.7661	49.0731	53.8611	57.7997	62.9434	46.8143	53.7829	56.0082	50.3377	1.04138	0.935942	#REF!
ENSG00000086062	B4GALT1	4896	35.979	44.2877	48.6473	71.3442	54.1307	39.4478	53.6616	49.2092	44.0475	0.917028	0.820839	#REF!
ENSG00000084234	APLP2	7463	33.3922	52.2622	46.1445	73.8638	68.5333	48.8864	53.628	60.3978	47.5154	1.12624	0.88602	#REF!
ENSG00000142230	SAE1	3742	36.5355	41.0879	41.7305	70.7122	63.606	55.7985	53.6239	52.3469	48.7645	0.976187	0.90938	#REF!
ENSG00000160886	LY6K	4049	55.8427	42.2487	46.5705	51.22	51.5138	52.3865	53.5313	46.8813	49.4785	0.875772	0.92429	#REF!
ENSG00000065717	TLE2	4150	49.2042	44.8502	50.4229	57.8021	55.7117	49.2384	53.5031	50.281	49.8307	0.939776	0.93136	#REF!
ENSG00000141232	TOB1	2521	37.5196	41.1623	21.1083	69.2535	39.9719	14.6692	53.3865	40.5671	17.8888	0.759875	0.33508	#REF!
ENSG00000044574	HSPA5	6530	23.1031	27.063	19.9484	83.6696	71.1839	50.2342	53.3863	49.1234	35.0913	0.920149	0.657308	#REF!
ENSG00000128311	TST	1877	46.1237	39.0194	34.9281	60.5311	55.1929	54.1127	53.3274	47.1062	44.5204	0.883339	0.834851	#REF!
ENSG00000105364	MRPL4	4080	39.5692	29.6917	35.5696	66.9562	65.4519	59.7496	53.2627	47.5718	47.6596	0.893155	0.894803	#REF!
ENSG00000105698	USF2	4968	52.3043	49.9772	52.2682	53.8163	52.2426	48.1263	53.0603	51.1099	50.1973	0.963241	0.946041	#REF!
ENSG00000125734	GPR108	3190	45.2124	40.4543	45.0096	60.8916	55.706	50.4925	53.052	48.0801	47.751	0.906283	0.90008	#REF!
ENSG00000130985	UBA1	6437	37.6157	38.527	37.0723	68.1712	57.0418	49.6014	52.8934	47.7844	43.3368	0.903409	0.819324	#REF!
ENSG00000142546	NOSIP	4477	48.8402	32.4989	38.1095	56.5305	44.346	52.5746	52.6854	38.4225	45.342	0.729282	0.860619	#REF!
ENSG00000116161	CACYBP	4611	38.1349	44.1838	38.911	66.9567	65.2117	55.6828	52.5458	54.6978	47.2969	1.04095	0.900108	#REF!
ENSG00000183624	HMCES	2783	41.1177	45.1055	47.6282	63.9259	55.4331	48.4702	52.5218	50.2693	48.0492	0.957112	0.914843	#REF!
ENSG00000140612	SEC11A	5492	47.3139	58.576	52.0895	57.6862	50.3266	50.8093	52.5	54.4513	51.4494	1.03717	0.979988	#REF!
ENSG00000163041	H3F3A	3826	39.7092	61.8324	52.3176	65.2821	65.2114	53.9609	52.4956	63.5219	53.1392	1.21004	1.01226	#REF!
ENSG00000099821	POLRMT	5060	39.3779	32.6667	31.3239	65.5432	51.9885	41.897	52.4605	42.3276	36.6104	0.806847	0.697866	#REF!
ENSG00000114650	SCAP	6288	41.2348	37.6134	34.4238	63.5645	54.7313	42.1049	52.3996	46.1723	38.2643	0.881158	0.730241	#REF!
ENSG00000197157	SND1	6486	28.7032	27.5224	25.9793	76.0625	62.724	56.3824	52.3828	45.1232	41.1808	0.861412	0.786151	#REF!
ENSG00000082781	ITGB5	6515	30.8238	34.3362	33.2156	73.9367	65.7314	50.9026	52.3803	50.0338	42.0591	0.955203	0.802957	#REF!
ENSG00000006016	CRLF1	2967	43.758	41.7052	40.4555	60.932	56.2554	54.4801	52.345	48.9803	47.4678	0.93572	0.906826	#REF!
ENSG00000163382	NAXE	10113	47.6563	39.0183	46.6284	56.8917	52.8634	55.598	52.274	45.9409	51.1132	0.878847	0.977793	#REF!
ENSG00000070423	RNF126	3452	42.5788	33.4716	38.5799	61.4926	51.0601	44.6236	52.0357	42.2658	41.6018	0.812247	0.799484	#REF!
ENSG00000129354	AP1M2	2214	45.182	35.0874	45.1274	58.7535	57.0365	66.5551	51.9678	46.0619	55.8413	0.886356	1.07454	#REF!
ENSG00000113384	GOLPH3	2742	29.9296	65.2285	50.7375	73.8767	58.451	32.2686	51.9031	61.8397	41.5031	1.19144	0.799625	#REF!
ENSG00000143106	PSMA5	5734	38.7886	34.544	34.0715	64.9788	58.0666	56.6396	51.8837	46.3053	45.3555	0.892483	0.874177	#REF!
ENSG00000179950	PUF60	7645	37.4774	32.1222	30.7359	66.1443	57.0726	52.3879	51.8109	44.5974	41.5619	0.860773	0.802185	#REF!
ENSG00000101474	APMAP	2226	40.1577	42.7542	42.8042	63.3862	55.303	43.061	51.772	49.0286	42.9326	0.947011	0.829264	#REF!
ENSG00000134375	TIMM17A	3504	30.692	33.8643	26.6052	72.6925	71.8628	51.8401	51.6923	52.8636	39.2227	1.02266	0.758772	#REF!
ENSG00000077348	EXOSC5	3712	46.6287	32.1067	37.9256	56.7302	48.4943	46.7796	51.6794	40.3005	42.3526	0.779817	0.819525	#REF!
ENSG00000108829	LRRC59	4540	35.3807	37.8067	36.3721	67.8522	61.8585	44.3792	51.6164	49.8326	40.3756	0.96544	0.782224	#REF!
ENSG00000184967	NOC4L	2020	48.2817	40	40.4067	54.6655	50.5143	51.3572	51.4736	45.2571	45.882	0.87923	0.891369	#REF!
ENSG00000105355	PLIN3	2739	28.4997	33.7141	31.7196	74.3461	69.5774	49.8123	51.4229	51.6457	40.766	1.00433	0.792759	#REF!
ENSG00000148290	SURF1	1758	46.2548	39.1656	42.6896	56.5099	49.1129	54.8495	51.3823	44.1393	48.7695	0.859036	0.949151	#REF!
ENSG00000089597	GANAB	5030	30.8389	38.851	41.4764	71.9202	59.401	42.3173	51.3796	49.126	41.8969	0.956138	0.815438	#REF!
ENSG00000126698	DNAJC8	2892	33.767	35.6024	35.0023	68.876	64.28	55.1222	51.3215	49.9412	45.0623	0.973105	0.878038	#REF!
ENSG00000088247	KHSRP	5162	37.8358	47.5064	45.0221	64.7089	53.4433	34.6801	51.2723	50.4748	39.8511	0.984446	0.777243	#REF!
ENSG00000165689	SDCCAG3	3138	37.1045	36.122	41.1836	65.4116	56.4636	52.6771	51.258	46.2928	46.9303	0.903133	0.91557	#REF!
ENSG00000088325	TPX2	3605	26.7065	37.4622	34.0728	75.709	57.8744	44.7433	51.2077	47.6683	39.408	0.930881	0.769572	#REF!
ENSG00000166197	NOLC1	3970	27.9093	48.8318	36.44	74.5036	74.2435	44.0562	51.2065	61.5377	40.2481	1.20176	0.785996	#REF!
ENSG00000150459	SAP18	3804	43.987	40.9796	42.8835	58.3696	52.6772	47.0306	51.1783	46.8284	44.957	0.915004	0.878439	#REF!
ENSG00000167964	RAB26	2488	43.1499	45.3038	49.0253	59.1267	54.8146	53.4132	51.1383	50.0592	51.2193	0.978899	1.00158	#REF!
ENSG00000104131	EIF3J	3127	47.6448	43.0596	46.0809	54.6113	41.8415	44.2165	51.128	42.4505	45.1487	0.830279	0.883052	#REF!
ENSG00000243147	MRPL33	1532	49.319	40.6486	46.5621	52.9148	47.9948	55.4044	51.1169	44.3217	50.9832	0.867065	0.997384	#REF!
ENSG00000166295	ANAPC16	4324	51.104	47.9973	52.5049	50.9737	42.2846	49.6232	51.0389	45.141	51.0641	0.884443	1.00049	#REF!
ENSG00000168710	AHCYL1	5035	33.0462	43.4662	43.3991	69.0141	61.7262	46.3847	51.0302	52.5962	44.8919	1.03069	0.879714	#REF!
ENSG00000176485	PLA2G16	3080	49.1645	40.1002	41.291	52.8432	46.1714	47.5821	51.0038	43.1358	44.4366	0.845737	0.87124	#REF!
ENSG00000071553	ATP6AP1	5683	35.5237	33.3713	33.7235	66.2999	62.5077	53.4768	50.9118	47.9395	43.6001	0.941619	0.856386	#REF!
ENSG00000142657	PGD	3333	35.7976	43.5671	43.1128	65.8668	63.8268	52.6305	50.8322	53.697	47.8717	1.05636	0.941759	#REF!
ENSG00000101363	MANBAL	2034	42.5943	38.1073	46.0017	59.0596	55.6997	49.8797	50.8269	46.9035	47.9407	0.922808	0.943215	#REF!
ENSG00000154217	PITPNC1	7812	42.2855	36.4667	46.5634	59.1131	49.0039	48.9779	50.6993	42.7353	47.7706	0.842917	0.942235	#REF!
ENSG00000179526	SHARPIN	2783	52.0945	38.8633	47.5666	49.1028	46.5364	47.0326	50.5987	42.6999	47.2996	0.843893	0.934799	#REF!
ENSG00000123989	CHPF	3703	36.1934	33.0575	32.5227	64.6612	60.3794	45.643	50.4273	46.7185	39.0829	0.926452	0.775034	#REF!
ENSG00000140350	ANP32A	7544	39.6885	45.0376	43.8761	61.0222	49.1306	46.1112	50.3554	47.0841	44.9937	0.935036	0.893523	#REF!
ENSG00000204227	RING1	1813	38.6711	35.0169	33.3552	61.9773	52.8437	44.894	50.3242	43.9303	39.1246	0.872946	0.777452	#REF!
ENSG00000138279	ANXA7	2862	30.2933	41.8035	39.6031	70.2104	60.2552	47.7514	50.2518	51.0293	43.6773	1.01547	0.869167	#REF!
ENSG00000140854	KATNB1	4576	38.2898	32.4895	35.4364	62.0516	56.5792	46.3034	50.1707	44.5343	40.8699	0.887656	0.814617	#REF!
ENSG00000161981	SNRNP25	2242	46.8514	45.2807	43.1106	53.4128	53.2866	52.212	50.1321	49.2837	47.6613	0.983076	0.950715	#REF!
ENSG00000134294	SLC38A2	6509	27.9863	43.8909	28.6536	72.1969	46.0012	22.8228	50.0916	44.946	25.7382	0.897277	0.513823	#REF!
ENSG00000105854	PON2	3844	32.1137	52.3692	48.8608	68.0379	69.8907	55.1505	50.0758	61.13	52.0057	1.22075	1.03854	#REF!
ENSG00000131188	PRR7	1753	48.2793	39.1456	38.3118	51.8502	43.1952	40.3659	50.0648	41.1704	39.3389	0.822343	0.785759	#REF!
ENSG00000198830	HMGN2	3189	39.6911	46.4212	49.3433	60.4199	58.2029	49.6838	50.0555	52.312	49.5136	1.04508	0.989173	#REF!
ENSG00000092841	MYL6	4424	49.4678	49.1302	43.2689	50.3875	43.8728	57.5455	49.9277	46.5015	50.4072	0.931377	1.00961	#REF!
ENSG00000136026	CKAP4	3666	35.0902	42.0971	35.8757	64.6991	56.4863	46.088	49.8946	49.2917	40.9819	0.987916	0.821368	#REF!
ENSG00000157593	SLC35B2	2363	40.6111	44.8672	43.7574	59.1285	65.6033	45.2813	49.8698	55.2352	44.5193	1.10759	0.892711	#REF!
ENSG00000123064	DDX54	5065	33.3943	37.8988	26.7677	66.0594	54.763	44.722	49.7268	46.3309	35.7449	0.931709	0.718824	#REF!
ENSG00000110321	EIF4G2	8485	28.3816	49.4771	40.344	70.7953	65.829	38.4915	49.5884	57.6531	39.4177	1.16263	0.794898	#REF!
ENSG00000011304	PTBP1	7521	33.2512	40.4407	41.2744	65.8033	55.7958	38.8728	49.5272	48.1182	40.0736	0.971551	0.809123	#REF!
ENSG00000175832	ETV4	3515	39.0374	34.53	40.2951	59.9809	50.0136	48.5558	49.5092	42.2718	44.4254	0.853818	0.897317	#REF!
ENSG00000184216	IRAK1	4264	44.1451	41.1877	39.1553	54.8327	54.168	41.796	49.4889	47.6779	40.4757	0.963406	0.817874	#REF!
ENSG00000149541	B3GAT3	2407	44.576	34.5518	37.1871	54.3806	47.6916	49.0366	49.4783	41.1217	43.1118	0.831106	0.871328	#REF!
ENSG00000182054	IDH2	2787	31.5353	35.1007	39.5204	67.3156	59.9094	52.7075	49.4254	47.505	46.1139	0.961145	0.933	#REF!
ENSG00000125991	ERGIC3	5995	44.8477	40.6359	40.4348	53.8903	49.926	51.9713	49.369	45.2809	46.203	0.917193	0.935871	#REF!
ENSG00000197448	GSTK1	4214	45.4265	40.9232	45.7236	53.2699	49.5926	47.7717	49.3482	45.2579	46.7477	0.917114	0.947303	#REF!
ENSG00000106400	ZNHIT1	5013	47.7889	31.9714	38.1851	50.8483	44.8659	51.5482	49.3186	38.4186	44.8666	0.778989	0.909731	#REF!
ENSG00000116251	RPL22	4665	46.0534	47.0127	46.6085	52.4542	46.4065	54.8422	49.2538	46.7096	50.7253	0.948345	1.02988	#REF!
ENSG00000182809	CRIP2	4165	44.3828	36.333	42.6248	53.7613	49.0675	53.1644	49.0721	42.7002	47.8946	0.870154	0.976006	#REF!
ENSG00000131473	ACLY	5208	22.9577	43.4741	36.3602	74.7868	72.3866	42.188	48.8723	57.9304	39.2741	1.18534	0.803607	#REF!
ENSG00000141504	SAT2	1643	39.5862	35.9704	38.7199	58.1411	47.2112	52.2875	48.8637	41.5908	45.5037	0.85116	0.931238	#REF!
ENSG00000143198	MGST3	8052	46.5526	48.6113	51.4293	51.155	45.8087	46.8507	48.8538	47.21	49.14	0.966353	1.00586	#REF!
ENSG00000071626	DAZAP1	9201	43.9029	40.4709	46.0133	53.6931	51.9247	42.9632	48.798	46.1978	44.4882	0.946715	0.911682	#REF!
ENSG00000163882	POLR2H	3154	42.672	35.7375	35.9004	54.8782	47.1742	48.4411	48.7751	41.4558	42.1707	0.849939	0.864596	#REF!
ENSG00000143862	ARL8A	1975	41.7114	36.1189	34.4973	55.7209	46.902	35.8575	48.7161	41.5104	35.1774	0.852088	0.72209	#REF!
ENSG00000164896	FASTK	3774	42.7609	31.9921	38.7565	54.4049	46.0766	54.4621	48.5829	39.0344	46.6093	0.803458	0.959376	#REF!
ENSG00000139405	RITA1	2309	41.0457	37.0931	37.3049	56.1193	54.2899	45.4986	48.5825	45.6915	41.4017	0.940492	0.852194	#REF!
ENSG00000145632	PLK2	4647	21.1222	10.3456	9.93837	76.0292	26.603	16.8632	48.5757	18.4743	13.4008	0.380319	0.275875	#REF!
ENSG00000145919	BOD1	2386	43.9189	49.8529	60.3919	53.1539	46.1763	42.4253	48.5364	48.0146	51.4086	0.98925	1.05918	#REF!
ENSG00000049860	HEXB	5015	33.8271	37.31	37.2239	63.148	54.607	48.6782	48.4876	45.9585	42.9511	0.947841	0.885816	#REF!
ENSG00000147383	NSDHL	1996	33.9338	33.4546	33.9626	62.8811	58.3504	51.7743	48.4075	45.9025	42.8684	0.948253	0.885575	#REF!
ENSG00000100297	MCM5	7268	38.2931	39.3788	39.2037	58.4215	53.6644	48.5307	48.3573	46.5216	43.8672	0.962038	0.907147	#REF!
ENSG00000105518	TMEM205	1606	51.2952	36.6195	41.8897	45.3705	39.6741	49.1501	48.3328	38.1468	45.5199	0.789251	0.941801	#REF!
ENSG00000106028	SSBP1	4975	46.2288	45.6958	44.474	50.1042	42.9348	44.1408	48.1665	44.3153	44.3074	0.920044	0.919881	#REF!
ENSG00000170638	TRABD	3155	41.4283	31.409	31.2512	54.8806	48.7873	40.237	48.1545	40.0982	35.7441	0.832699	0.74228	#REF!
ENSG00000104805	NUCB1	7646	35.221	33.7937	34.0735	61.0351	53.4495	51.8279	48.1281	43.6216	42.9507	0.906365	0.892424	#REF!
ENSG00000083444	PLOD1	5320	31.4171	36.8525	34.2195	64.5521	59.0812	45.3933	47.9846	47.9669	39.8064	0.99963	0.829566	#REF!
ENSG00000100982	PCIF1	3164	35.3751	30.3529	31.7945	60.284	55.8537	43.8981	47.8295	43.1033	37.8463	0.901186	0.791276	#REF!
ENSG00000164054	SHISA5	4338	41.2419	38.7822	41.2017	54.2148	50.3171	43.7578	47.7284	44.5496	42.4797	0.933399	0.890031	#REF!
ENSG00000057608	GDI2	3918	33.712	42.1441	44.4367	61.4964	44.4862	43.8823	47.6042	43.3152	44.1595	0.909903	0.927639	#REF!
ENSG00000099875	MKNK2	5221	39.2307	40.547	36.204	55.8366	48.296	33.9707	47.5336	44.4215	35.0874	0.934529	0.738159	#REF!
ENSG00000188976	NOC2L	5540	29.6271	26.7944	27.3925	65.435	53.9118	42.5383	47.531	40.3531	34.9654	0.848984	0.735632	#REF!
ENSG00000135446	CDK4	3094	34.1724	33.0729	34.4167	60.8588	52.883	42.3604	47.5156	42.9779	38.3885	0.904501	0.807914	#REF!
ENSG00000162910	MRPL55	1886	49.4219	31.0298	39.459	45.4389	38.5272	45.6112	47.4304	34.7785	42.5351	0.733254	0.896789	#REF!
ENSG00000107404	DVL1	3882	41.2004	31.0277	33.3789	53.6331	45.7611	40.0341	47.4168	38.3944	36.7065	0.809723	0.774125	#REF!
ENSG00000081154	PCNP	3045	36.0174	69.2761	57.1204	58.59	62.3959	41.5967	47.3037	65.836	49.3585	1.39177	1.04344	#REF!
ENSG00000170275	CRTAP	6660	35.4915	48.3205	47.9148	58.9425	57.4196	42.8084	47.217	52.8701	45.3616	1.11973	0.960705	#REF!
ENSG00000198911	SREBF2	7556	32.3019	33.9671	35.5232	62.0935	55.5145	36.3856	47.1977	44.7408	35.9544	0.947945	0.761784	#REF!
ENSG00000137106	GRHPR	7226	42.492	36.5407	40.5627	51.874	49.895	42.2159	47.183	43.2178	41.3893	0.915961	0.877207	#REF!
ENSG00000117419	ERI3	2785	42.5717	34.0483	38.0711	51.6974	44.5343	45.9316	47.1346	39.2913	42.0013	0.833599	0.891094	#REF!
ENSG00000197905	TEAD4	2275	39.8706	35.1106	34.0937	54.2065	42.7212	40.5256	47.0385	38.9159	37.3097	0.82732	0.793172	#REF!
ENSG00000160888	IER2	3079	40.0315	8.80991	16.5403	53.6126	12.5588	11.1197	46.822	10.6844	13.83	0.228191	0.295374	#REF!
ENSG00000198910	L1CAM	7269	34.5245	44.1928	43.8218	58.9819	56.0469	37.7278	46.7532	50.1199	40.7748	1.07201	0.872129	#REF!
ENSG00000100294	MCAT	2389	38.2563	26.2601	25.7438	55.2358	44.7896	35.3618	46.746	35.5248	30.5528	0.759954	0.653591	#REF!
ENSG00000205531	NAP1L4	5200	31.3114	35.2057	33.4923	62.1293	55.8719	44.3743	46.7204	45.5388	38.9333	0.974709	0.833326	#REF!
ENSG00000087365	SF3B2	9795	27.385	29.2666	27.4848	65.9476	60.6191	47.3311	46.6663	44.9429	37.4079	0.963069	0.801605	#REF!
ENSG00000155463	OXA1L	4498	35.5163	39.5583	35.3012	57.7279	55.302	38.3764	46.6221	47.4301	36.8388	1.01733	0.790157	#REF!
ENSG00000164924	YWHAZ	8557	33.0515	62.7998	54.9536	60.0677	55.5695	38.9759	46.5596	59.1846	46.9647	1.27116	1.0087	#REF!
ENSG00000090487	SPG21	3983	36.0379	49.7302	51.3747	56.7994	54.6568	47.2991	46.4187	52.1935	49.3369	1.12441	1.06287	#REF!
ENSG00000073169	SELENOO	2331	37.9997	31.8654	30.136	54.5423	48.5038	41.9305	46.271	40.1846	36.0333	0.868461	0.778744	#REF!
ENSG00000099812	MISP	2980	30.8373	24.0541	19.4874	61.6955	42.2592	30.0559	46.2664	33.1567	24.7716	0.716646	0.535413	#REF!
ENSG00000204574	ABCF1	4496	30.5058	30.7056	27.2314	61.8191	52.862	43.5931	46.1625	41.7838	35.4122	0.905147	0.767122	#REF!
ENSG00000213523	SRA1	2821	37.546	28.806	34.5865	54.7656	49.2239	46.1356	46.1558	39.0149	40.3611	0.845287	0.874452	#REF!
ENSG00000107262	BAG1	7073	39.3046	42.5615	36.5591	52.9076	49.0975	41.7957	46.1061	45.8295	39.1774	0.994001	0.849722	#REF!
ENSG00000136270	TBRG4	5803	30.7331	28.4941	24.7129	61.3583	52.9901	44.2252	46.0457	40.7421	34.4691	0.88482	0.748585	#REF!
ENSG00000141873	SLC39A3	4428	45.5495	30.2127	36.7628	46.4826	36.3647	43.7075	46.0161	33.2887	40.2351	0.723414	0.874371	#REF!
ENSG00000124207	CSE1L	3800	28.4825	36.1322	37.0624	63.5213	55.2994	41.4696	46.0019	45.7158	39.266	0.99378	0.853573	#REF!
ENSG00000091640	SPAG7	2776	38.2223	35.5724	34.6118	53.7367	45.0113	43.4038	45.9795	40.2919	39.0078	0.876302	0.848374	#REF!
ENSG00000160014	CALM3	5235	41.2064	45.5871	49.4168	50.6769	50.0962	43.6846	45.9417	47.8417	46.5507	1.04136	1.01326	#REF!
ENSG00000108344	PSMD3	4953	34.1494	33.419	32.3006	57.6951	54.941	38.7631	45.9222	44.18	35.5318	0.962062	0.773739	#REF!
ENSG00000170473	PYM1	2406	37.4656	30.7522	25.1105	54.3772	42.4341	32.0949	45.9214	36.5932	28.6027	0.796865	0.622862	#REF!
ENSG00000174939	ASPHD1	2312	46.8679	36.5956	43.6348	44.9726	38.393	45.6126	45.9202	37.4943	44.6237	0.816509	0.971766	#REF!
ENSG00000114779	ABHD14B	3161	40.2407	34.435	39.3831	51.5089	41.7748	44.6993	45.8748	38.1049	42.0412	0.830629	0.916433	#REF!
ENSG00000101224	CDC25B	3903	32.1414	33.5964	32.2767	59.5034	47.5999	37.212	45.8224	40.5981	34.7443	0.885989	0.758239	#REF!
ENSG00000167930	FAM234A	6132	33.2186	29.3277	33.7243	58.3521	48.3682	41.3211	45.7853	38.848	37.5227	0.84848	0.819535	#REF!
ENSG00000138668	HNRNPD	7013	30.7058	39.6996	33.2287	60.7957	51.7643	40.9226	45.7508	45.732	37.0756	0.999588	0.810382	#REF!
ENSG00000113719	ERGIC1	16736	40.7513	44.3237	51.5193	50.6895	48.7171	36.7961	45.7204	46.5204	44.1577	1.0175	0.96582	#REF!
ENSG00000163156	SCNM1	3264	44.8778	29.4583	33.9025	46.5464	32.1283	32.9569	45.7121	30.7933	33.4297	0.673636	0.731309	#REF!
ENSG00000204498	NFKBIL1	1752	39.4458	25.6618	26.6541	51.8084	31.8878	30.9279	45.6271	28.7748	28.791	0.630651	0.631007	#REF!
ENSG00000037474	NSUN2	5506	22.0449	33.5112	29.3679	69.1134	61.2048	40.2887	45.5791	47.358	34.8283	1.03903	0.764129	#REF!
ENSG00000105568	PPP2R1A	10346	31.372	31.6073	33.5567	59.7551	54.1608	47.4124	45.5635	42.8841	40.4845	0.941192	0.888529	#REF!
ENSG00000125868	DSTN	3639	32.7702	47.1516	43.5399	58.1779	57.2543	50.2154	45.474	52.2029	46.8777	1.14797	1.03087	#REF!
ENSG00000117448	AKR1A1	3121	35.6418	31.7697	35.4559	55.298	47.8209	49.7774	45.4699	39.7953	42.6166	0.875201	0.937249	#REF!
ENSG00000173621	LRFN4	3087	40.7592	25.5012	25.348	49.5194	43.3371	33.3838	45.1393	34.4192	29.3659	0.76251	0.650561	#REF!
ENSG00000119318	RAD23B	4613	29.7321	47.6552	43.6026	60.4955	58.8278	35.2513	45.1138	53.2415	39.4269	1.18016	0.873945	#REF!
ENSG00000007264	MATK	4138	41.3594	39.1643	40.9415	48.8628	46.389	45.5827	45.1111	42.7766	43.2621	0.948251	0.959013	#REF!
ENSG00000187778	MCRS1	3261	36.3576	31.0075	30.7787	53.7494	46.1573	42.7501	45.0535	38.5824	36.7644	0.856368	0.816017	#REF!
ENSG00000183258	DDX41	4177	35.8328	30.8261	32.1299	54.0415	52.2565	46.4707	44.9372	41.5413	39.3003	0.92443	0.874562	#REF!
ENSG00000149932	TMEM219	2377	46.982	42.0535	49.3188	42.7947	35.692	49.2948	44.8884	38.8728	49.3068	0.865987	1.09843	#REF!
ENSG00000075785	RAB7A	7194	32.2653	46.3463	41.7998	57.491	52.5798	35.6502	44.8782	49.4631	38.725	1.10216	0.862892	#REF!
ENSG00000165175	MID1IP1	4829	28.2596	21.6563	17.0681	61.3284	37.8746	19.5419	44.794	29.7655	18.305	0.664497	0.408648	#REF!
ENSG00000102178	UBL4A	2575	35.2012	30.1683	24.306	54.3577	43.6611	27.9685	44.7794	36.9147	26.1373	0.824368	0.583689	#REF!
ENSG00000205581	HMGN1	5042	38.2148	56.3292	49.6759	51.2759	49.0606	44.0871	44.7454	52.6949	46.8815	1.17766	1.04774	#REF!
ENSG00000131153	GINS2	3219	36.7931	33.5636	35.4418	52.6616	47.5305	45.6517	44.7273	40.547	40.5468	0.906538	0.906532	#REF!
ENSG00000163444	TMEM183A	4038	36.5702	48.9099	47.8014	52.6928	49.6246	42.1536	44.6315	49.2672	44.9775	1.10387	1.00775	#REF!
ENSG00000204463	BAG6	6323	31.641	30.8698	33.8898	57.3814	55.5693	40.4074	44.5112	43.2195	37.1486	0.970981	0.834589	#REF!
ENSG00000109881	CCDC34	3101	37.7087	39.3633	36.5693	51.1328	40.722	46.7622	44.4207	40.0426	41.6657	0.90144	0.937979	#REF!
ENSG00000145220	LYAR	2304	38.2548	28.807	30.0922	50.5627	38.5513	39.569	44.4088	33.6792	34.8306	0.758391	0.784318	#REF!
ENSG00000100401	RANGAP1	6136	35.3802	23.4958	24.5455	53.4273	42.1382	40.8936	44.4037	32.817	32.7195	0.739059	0.736865	#REF!
ENSG00000177105	RHOG	1758	36.4626	30.8269	20.8734	52.3437	43.3678	30.2696	44.4031	37.0973	25.5715	0.835467	0.575894	#REF!
ENSG00000099341	PSMD8	4313	40.0586	31.4197	36.2455	48.6364	45.9921	43.8259	44.3475	38.7059	40.0357	0.872787	0.902773	#REF!
ENSG00000108774	RAB5C	2759	37.5729	36.6284	39.7143	51.0501	46.7948	45.5772	44.3115	41.7116	42.6457	0.941326	0.962407	#REF!
ENSG00000159176	CSRP1	10318	34.9578	27.5091	35.2099	53.6379	43.6912	42.151	44.2979	35.6002	38.6805	0.803654	0.873191	#REF!
ENSG00000111786	SRSF9	3957	34.0283	43.5519	37.4264	54.3567	53.0032	42.0198	44.1925	48.2775	39.7231	1.09244	0.898864	#REF!
ENSG00000125733	TRIP10	3986	33.1683	28.944	30.5005	54.9978	44.7843	33.7556	44.083	36.8642	32.128	0.836244	0.728807	#REF!
ENSG00000100162	CENPM	1750	37.8097	30.9678	29.8854	50.2937	42.6426	42.9174	44.0517	36.8052	36.4014	0.835501	0.826334	#REF!
ENSG00000120705	ETF1	4537	27.7604	40.5666	44.2196	60.2533	54.4196	40.5157	44.0068	47.4931	42.3677	1.07922	0.962752	#REF!
ENSG00000116685	KIAA2013	3281	34.8386	33.07	27.5598	53.002	50.3087	38.3259	43.9203	41.6894	32.9429	0.949205	0.750061	#REF!
ENSG00000133142	TCEAL4	2511	35.7245	33.8103	32.4373	51.9538	45.4175	42.362	43.8391	39.6139	37.3996	0.90362	0.853111	#REF!
ENSG00000204673	AKT1S1	5737	39.1393	35.4213	35.4385	48.2176	49.4449	39.6628	43.6784	42.4331	37.5507	0.971489	0.859708	#REF!
ENSG00000116489	CAPZA1	3495	30.5203	52.9419	47.7379	56.6166	50.4319	36.6007	43.5684	51.6869	42.1693	1.18634	0.967887	#REF!
ENSG00000105254	TBCB	3373	43.0564	38.653	42.5507	44.0771	38.6359	38.6193	43.5668	38.6444	40.585	0.887016	0.931558	#REF!
ENSG00000106397	PLOD3	5671	30.1128	25.6463	26.8806	56.9472	47.8425	39.5298	43.53	36.7444	33.2052	0.844117	0.762813	#REF!
ENSG00000213619	NDUFS3	4507	37.6676	31.2326	32.4279	49.3485	45.6131	46.5177	43.5081	38.4228	39.4728	0.88312	0.907253	#REF!
ENSG00000204209	DAXX	3084	30.6499	31.4023	26.2808	56.3065	46.804	37.4751	43.4782	39.1031	31.878	0.899373	0.733194	#REF!
ENSG00000164346	NSA2	4962	39.0454	40.9071	37.8288	47.6619	47.1647	40.3861	43.3537	44.0359	39.1074	1.01574	0.902056	#REF!
ENSG00000276045	ORAI1	2844	34.2929	28.9383	29.9657	52.4078	43.8336	38.5876	43.3503	36.386	34.2767	0.839347	0.790689	#REF!
ENSG00000105197	TIMM50	7192	38.2103	29.467	34.77	48.481	41.2635	41.8035	43.3457	35.3652	38.2867	0.815888	0.883288	#REF!
ENSG00000099864	PALM	4912	35.0971	29.4094	32.9077	51.3713	44.3549	44.2532	43.2342	36.8821	38.5804	0.853078	0.892358	#REF!
ENSG00000109084	TMEM97	2929	30.156	41.202	39.0094	56.1445	49.8128	38.5996	43.1502	45.5074	38.8045	1.05463	0.899289	#REF!
ENSG00000100304	TTLL12	4623	32.2676	29.2005	27.9299	53.9192	51.4098	34.6681	43.0934	40.3051	31.299	0.935297	0.726306	#REF!
ENSG00000163541	SUCLG1	4162	32.0966	30.7985	31.5591	54.0708	44.1385	46.7893	43.0837	37.4685	39.1742	0.869668	0.909258	#REF!
ENSG00000122359	ANXA11	8513	38.752	33.7621	36.0015	47.3113	42.2366	40.6141	43.0316	37.9994	38.3078	0.883056	0.890225	#REF!
ENSG00000108179	PPIF	2671	31.0065	28.8031	24.4382	54.9351	46.3702	30.644	42.9708	37.5867	27.5411	0.874703	0.640926	#REF!
ENSG00000180900	SCRIB	6586	34.1889	27.6303	26.4006	51.5542	50.0377	36.8324	42.8715	38.834	31.6165	0.905823	0.737471	#REF!
ENSG00000143420	ENSA	4619	39.7765	42.8453	41.863	45.8615	41.4083	36.9503	42.819	42.1268	39.4067	0.983834	0.920308	#REF!
ENSG00000227057	WDR46	2835	30.5155	23.1671	22.4801	55.0914	47.0264	44.0328	42.8035	35.0968	33.2564	0.819952	0.776956	#REF!
ENSG00000156928	MALSU1	3712	31.7547	26.0274	25.7919	53.8127	46.4886	42.8068	42.7837	36.258	34.2994	0.847472	0.801692	#REF!
ENSG00000175467	SART1	4593	36.6761	29.5922	29.1452	48.8606	41.1401	38.9888	42.7684	35.3662	34.067	0.826924	0.796547	#REF!
ENSG00000161677	JOSD2	1381	43.8328	33.5169	35.5944	41.521	36.108	43.2927	42.6769	34.8124	39.4435	0.815721	0.924236	#REF!
ENSG00000213923	CSNK1E	7098	35.0035	28.2717	33.0965	50.199	32.3047	30.3666	42.6012	30.2882	31.7316	0.71097	0.744851	#REF!
ENSG00000165678	GHITM	6575	27.9434	36.0945	37.1635	57.1434	52.5617	42.9271	42.5434	44.3281	40.0453	1.04195	0.941281	#REF!
ENSG00000053501	USE1	2431	41.3549	28.2043	34.9625	43.4921	37.8668	43.3798	42.4235	33.0355	39.1712	0.778708	0.923336	#REF!
ENSG00000149480	MTA2	4261	28.1041	32.7377	30.96	56.7371	45.375	32.3953	42.4206	39.0563	31.6776	0.920693	0.746752	#REF!
ENSG00000154832	CXXC1	3854	33.6708	26.0867	25.1975	51.1641	33.754	29.2315	42.4174	29.9204	27.2145	0.705379	0.641588	#REF!
ENSG00000115756	HPCAL1	6237	36.383	37.227	42.0001	48.4471	43.3991	40.9096	42.415	40.313	41.4548	0.950441	0.977362	#REF!
ENSG00000022840	RNF10	5900	30.249	38.6881	36.552	54.5034	51.5418	39.6908	42.3762	45.115	38.1214	1.06463	0.899595	#REF!
ENSG00000067057	PFKP	7774	28.8837	32.5543	28.2702	55.5369	52.1537	35.6594	42.2103	42.354	31.9648	1.0034	0.757273	#REF!
ENSG00000136718	IMP4	3366	35.6326	30.1603	31.6355	48.7252	43.8772	41.1788	42.1789	37.0187	36.4072	0.877661	0.863161	#REF!
ENSG00000167671	UBXN6	5247	38.1654	30.5016	37.3101	46.1349	36.1773	39.3253	42.1501	33.3394	38.3177	0.790969	0.909077	#REF!
ENSG00000143641	GALNT2	7712	25.1791	27.0386	26.9929	59.076	52.2212	36.8132	42.1276	39.6299	31.903	0.940712	0.757296	#REF!
ENSG00000111652	COPS7A	2840	31.2553	38.1239	37.8369	52.9886	55.235	40.4131	42.122	46.6795	39.125	1.1082	0.92885	#REF!
ENSG00000134107	BHLHE40	3516	21.8633	11.3426	12.2086	62.3496	20.2558	11.4771	42.1064	15.7992	11.8429	0.375221	0.28126	#REF!
ENSG00000116863	ADPRHL2	1651	33.3279	25.0992	20.2182	50.807	34.0133	26.1382	42.0675	29.5563	23.1782	0.702592	0.550977	#REF!
ENSG00000153162	BMP6	3784	23.5076	31.6635	33.0652	60.5971	58.1566	31.6755	42.0524	44.9101	32.3703	1.06796	0.769763	#REF!
ENSG00000136271	DDX56	3681	33.1956	26.6229	25.4346	50.7117	41.2514	34.2699	41.9536	33.9371	29.8522	0.80892	0.711553	#REF!
ENSG00000123159	GIPC1	4440	35.6559	28.0252	30.0208	48.077	42.0248	41.7227	41.8665	35.025	35.8717	0.836589	0.856813	#REF!
ENSG00000112378	PERP	4198	33.1037	51.7339	41.4184	50.5204	49.6304	38.6817	41.8121	50.6821	40.05	1.21214	0.957858	#REF!
ENSG00000006453	BAIAP2L1	4821	32.4485	27.1153	35.4851	51.1724	41.6366	37.9156	41.8105	34.376	36.7003	0.822186	0.877779	#REF!
ENSG00000103415	HMOX2	3377	32.5136	26.9345	28.2151	51.0133	44.4521	41.3155	41.7634	35.6933	34.7653	0.854654	0.832433	#REF!
ENSG00000134419	RPS15A	6679	45.0442	38.4272	39.4517	38.3803	33.1043	45.194	41.7122	35.7657	42.3229	0.85744	1.01464	#REF!
ENSG00000140264	SERF2	9185	40.817	35.0307	38.7006	42.5481	40.1769	51.1839	41.6826	37.6038	44.9422	0.902147	1.0782	#REF!
ENSG00000113460	BRIX1	4710	24.5345	27.4602	18.7735	58.7312	43.7085	28.6396	41.6329	35.5843	23.7066	0.854718	0.56942	#REF!
ENSG00000105329	TGFB1	3264	34.368	34.48	34.0776	48.5601	48.0068	38.9283	41.464	41.2434	36.503	0.994679	0.880352	#REF!
ENSG00000105323	HNRNPUL1	6691	28.0951	40.1266	35.1182	54.8149	51.6763	30.8128	41.455	45.9014	32.9655	1.10726	0.795213	#REF!
ENSG00000127824	TUBA4A	3698	31.6887	31.76	25.7659	51.1557	51.2842	43.8035	41.4222	41.5221	34.7847	1.00241	0.83976	#REF!
ENSG00000140859	KIFC3	9602	34.4743	26.6392	27.1146	48.3019	39.0452	30.335	41.3881	32.8422	28.7248	0.793518	0.694035	#REF!
ENSG00000141580	WDR45B	3542	34.1095	44.5811	49.0248	48.5309	44.1574	30.6445	41.3202	44.3693	39.8346	1.07379	0.964048	#REF!
ENSG00000011009	LYPLA2	2021	30.6644	25.7016	26.5002	51.9747	47.1481	43.0169	41.3196	36.4248	34.7586	0.881539	0.841213	#REF!
ENSG00000141759	TXNL4A	5217	40.6526	35.7105	40.8114	41.5766	38.3102	45.5992	41.1146	37.0104	43.2053	0.900176	1.05085	#REF!
ENSG00000141424	SLC39A6	3683	19.2063	30.3693	26.2588	62.9897	60.9737	41.0798	41.098	45.6715	33.6693	1.11128	0.819244	#REF!
ENSG00000088832	FKBP1A	5973	35.0147	51.2887	48.1053	47.1613	47.9455	38.9474	41.088	49.6171	43.5263	1.20758	1.05934	#REF!
ENSG00000130558	OLFM1	6125	35.413	38.1621	38.1675	46.6859	44.4376	33.7068	41.0495	41.2999	35.9372	1.0061	0.875459	#REF!
ENSG00000120725	SIL1	3977	33.9989	25.4831	28.1693	48.0549	40.0822	40.3713	41.0269	32.7826	34.2703	0.799053	0.835314	#REF!
ENSG00000134440	NARS	4089	23.3004	34.9193	34.5268	58.6797	49.796	38.3709	40.9901	42.3577	36.4488	1.03336	0.889211	#REF!
ENSG00000170860	LSM3	3359	38.67	35.6182	37.1467	43.2359	38.5735	43.2045	40.9529	37.0959	40.1756	0.905818	0.981019	#REF!
ENSG00000205937	RNPS1	8567	28.0222	27.951	26.9343	53.8085	52.1833	37.3758	40.9154	40.0672	32.1551	0.97927	0.785892	#REF!
ENSG00000100116	GCAT	2102	31.2994	30.3123	30.8087	50.5079	47.6376	44.8942	40.9037	38.975	37.8515	0.952848	0.925381	#REF!
ENSG00000099783	HNRNPM	5614	24.8544	37.3076	30.8901	56.9455	55.2675	46.997	40.9	46.2876	38.9435	1.13173	0.952165	#REF!
ENSG00000103502	CDIPT	3003	35.8333	30.7694	32.9091	45.8183	42.9926	43.3776	40.8258	36.881	38.1433	0.903376	0.934296	#REF!
ENSG00000116133	DHCR24	6214	23.2303	29.7302	25.2584	58.4182	49.7454	36.0939	40.8242	39.7378	30.6762	0.973387	0.75142	#REF!
ENSG00000149100	EIF3M	7430	30.0019	31.1564	29.7944	51.4945	43.4993	40.1182	40.7482	37.3279	34.9563	0.916061	0.857862	#REF!
ENSG00000173465	SSSCA1	1978	36.6795	25.3849	28.2611	44.7496	37.1437	41.3802	40.7146	31.2643	34.8207	0.767891	0.855239	#REF!
ENSG00000161547	SRSF2	2976	41.3329	41.5597	32.958	40.0077	37.778	24.4304	40.6703	39.6689	28.6942	0.975377	0.705532	#REF!
ENSG00000160688	FLAD1	4019	33.628	29.3095	29.0269	47.6461	41.5301	32.7958	40.6371	35.4198	30.9113	0.871614	0.760669	#REF!
ENSG00000182240	BACE2	9631	26.8374	29.789	31.49	54.4287	52.1292	41.6503	40.633	40.9591	36.5701	1.00803	0.900011	#REF!
ENSG00000158604	TMED4	3769	28.5174	44.9433	46.5574	52.6833	52.7529	34.3645	40.6004	48.8481	40.4609	1.20314	0.996566	#REF!
ENSG00000165272	AQP3	2911	25.0739	29.2041	27.9604	56.126	45.3229	37.8958	40.6	37.2635	32.9281	0.91782	0.811038	#REF!
ENSG00000172009	THOP1	7421	30.342	25.0658	23.2375	50.7893	44.4153	37.0552	40.5657	34.7406	30.1463	0.856403	0.74315	#REF!
ENSG00000130382	MLLT1	4765	27.1283	19.6338	19.7684	53.9939	38.0805	28.1171	40.5611	28.8571	23.9427	0.711448	0.590288	#REF!
ENSG00000084623	EIF3I	9526	27.0609	28.1483	27.6969	53.9246	47.0814	41.3054	40.4927	37.6148	34.5012	0.928928	0.852033	#REF!
ENSG00000125912	NCLN	4175	33.1811	24.3298	29.2019	47.8	44.7199	38.4019	40.4906	34.5249	33.8019	0.852665	0.834809	#REF!
ENSG00000187735	TCEA1	4327	32.2615	46.5769	47.964	48.5947	40.7214	30.6198	40.4281	43.6492	39.2919	1.07967	0.971897	#REF!
ENSG00000064666	CNN2	3640	28.6166	37.5936	35.3782	52.1943	48.9779	37.4667	40.4055	43.2857	36.4225	1.07128	0.901424	#REF!
ENSG00000068137	PLEKHH3	4803	29.8592	21.7615	21.9325	50.7385	36.9381	27.8233	40.2989	29.3498	24.8779	0.728303	0.617335	#REF!
ENSG00000006712	PAF1	2850	32.0901	28.2901	24.2269	48.4756	39.1445	36.1398	40.2829	33.7173	30.1834	0.837013	0.749286	#REF!
ENSG00000168476	REEP4	2266	32.2663	24.8584	29.3105	48.2889	37.5423	30.6978	40.2776	31.2003	30.0041	0.774632	0.744933	#REF!
ENSG00000117411	B4GALT2	5472	37.2024	32.4959	34.7836	43.2197	41.0813	32.5065	40.211	36.7886	33.645	0.914889	0.836711	#REF!
ENSG00000158050	DUSP2	1929	32.5812	7.09087	7.31882	47.8334	12.4763	9.33372	40.2073	9.7836	8.32627	0.243329	0.207083	#REF!
ENSG00000078061	ARAF	3409	27.4708	28.527	29.1406	52.8849	47.861	38.0773	40.1778	38.194	33.609	0.950624	0.836506	#REF!
ENSG00000051108	HERPUD1	5062	23.3478	20.1806	14.2274	56.935	38.1379	21.8943	40.1414	29.1593	18.0609	0.726414	0.449931	#REF!
ENSG00000111142	METAP2	4491	30.6234	30.6756	29.1199	49.5522	38.2834	37.0235	40.0878	34.4795	33.0717	0.8601	0.824981	#REF!
ENSG00000182718	ANXA2	11574	29.6822	32.7466	31.0581	50.4782	44.859	43.9623	40.0802	38.8028	37.5102	0.968128	0.935878	#REF!
ENSG00000091542	ALKBH5	3601	30.4911	37.5199	33.7138	49.6479	38.7059	28.4123	40.0695	38.1129	31.063	0.95117	0.775229	#REF!
ENSG00000131236	CAP1	3814	21.5666	37.0134	32.6253	58.4299	61.0282	39.3541	39.9982	49.0208	35.9897	1.22557	0.899782	#REF!
ENSG00000132305	IMMT	3688	20.1477	28.7945	26.6262	59.6115	54.1463	43.8913	39.8796	41.4704	35.2587	1.03989	0.88413	#REF!
ENSG00000143149	ALDH9A1	3007	21.5671	32.9933	32.5422	58.1647	48.2712	35.5455	39.8659	40.6322	34.0438	1.01922	0.853959	#REF!
ENSG00000067704	IARS2	4135	20.7855	35.0892	26.7059	58.8293	55.8579	36.0641	39.8074	45.4735	31.385	1.14234	0.788422	#REF!
ENSG00000062716	VMP1	6854	33.3726	36.0567	39.4451	46.1956	35.7114	28.629	39.7841	35.8841	34.0371	0.901969	0.855544	#REF!
ENSG00000132153	DHX30	7744	29.1007	25.563	23.4861	50.3927	40.9977	34.1368	39.7467	33.2804	28.8115	0.837311	0.724877	#REF!
ENSG00000167670	CHAF1A	4326	32.8622	28.6704	24.5755	46.6091	38.9565	30.257	39.7356	33.8134	27.4162	0.850959	0.689966	#REF!
ENSG00000168528	SERINC2	3452	36.4676	33.7057	39.59	42.8145	40.7277	38.7786	39.6411	37.2167	39.1843	0.938841	0.988477	#REF!
ENSG00000108784	NAGLU	2935	27.1084	21.7879	21.9673	52.1266	42.6909	42.4156	39.6175	32.2394	32.1915	0.813766	0.812558	#REF!
ENSG00000163466	ARPC2	6515	33.764	42.2825	43.9103	45.419	41.4675	39.085	39.5915	41.875	41.4976	1.05768	1.04815	#REF!
ENSG00000077150	NFKB2	5583	28.5916	21.1505	24.3251	50.5679	37.2667	30.9388	39.5798	29.2086	27.632	0.737968	0.698133	#REF!
ENSG00000148334	PTGES2	6084	33.8717	27.3678	28.8232	45.2103	41.0659	40.5197	39.541	34.2169	34.6715	0.865352	0.876849	#REF!
ENSG00000104980	TIMM44	4635	29.5369	24.5426	26.3901	49.4983	38.3143	33.1602	39.5176	31.4284	29.7751	0.795302	0.753465	#REF!
ENSG00000067167	TRAM1	4131	26.9731	61.207	51.8586	52.0217	51.8185	33.2626	39.4974	56.5128	42.5606	1.4308	1.07755	#REF!
ENSG00000093009	CDC45	2978	26.5908	27.0742	29.2507	52.3619	47.3459	40.7859	39.4764	37.21	35.0183	0.94259	0.887071	#REF!
ENSG00000162496	DHRS3	3515	31.7179	23.0365	26.7658	47.194	35.2525	33.4817	39.456	29.1445	30.1238	0.738658	0.763478	#REF!
ENSG00000167645	YIF1B	4723	32.2338	25.3195	30.2914	46.6012	42.1706	41.2074	39.4175	33.7451	35.7494	0.856093	0.906942	#REF!
ENSG00000064490	RFXANK	2503	34.6132	24.8335	28.1108	44.0167	36.3856	40.2823	39.315	30.6095	34.1966	0.778572	0.86981	#REF!
ENSG00000163520	FBLN2	4818	24.2444	29.6717	26.1707	54.3744	49.5686	33.3599	39.3094	39.6202	29.7653	1.00791	0.757205	#REF!
ENSG00000175390	EIF3F	15136	31.5269	28.6093	28.7564	47.0029	41.0436	40.2061	39.2649	34.8265	34.4813	0.886962	0.878171	#REF!
ENSG00000148175	STOM	3199	24.0298	43.5338	38.5222	54.4584	49.2709	29.8386	39.2441	46.4023	34.1804	1.1824	0.870969	#REF!
ENSG00000101150	TPD52L2	4694	33.6065	34.3409	35.7389	44.742	38.3122	36.1042	39.1743	36.3265	35.9216	0.927306	0.916968	#REF!
ENSG00000197785	ATAD3A	3344	32.329	22.1606	24.4767	45.9382	36.4166	33.5871	39.1336	29.2886	29.0319	0.748426	0.741866	#REF!
ENSG00000127445	PIN1	4577	33.5766	25.8371	30.7456	44.3539	41.2083	39.0377	38.9653	33.5227	34.8917	0.860323	0.895456	#REF!
ENSG00000087191	PSMC5	4279	34.4959	30.3745	30.8431	43.3905	36.6598	41.6629	38.9432	33.5172	36.253	0.860668	0.930919	#REF!
ENSG00000180818	HOXC10	2371	35.0353	35.0034	31.0017	42.8502	38.7277	27.8919	38.9427	36.8656	29.4468	0.946661	0.756156	#REF!
ENSG00000110080	ST3GAL4	5962	37.4837	34.7331	39.4219	40.1506	35.5269	30.5635	38.8171	35.13	34.9927	0.905013	0.901475	#REF!
ENSG00000117632	STMN1	6247	30.6731	40.6226	37.8887	46.8865	41.1954	42.125	38.7798	40.909	40.0069	1.05491	1.03164	#REF!
ENSG00000206503	HLA-A	6219	29.4423	24.2959	26.148	47.7821	37.7245	40.4122	38.6122	31.0102	33.2801	0.803119	0.861906	#REF!
ENSG00000145287	PLAC8	3787	31.5226	24.4451	28.1186	45.6226	33.8787	36.6312	38.5726	29.1619	32.3749	0.756028	0.839324	#REF!
ENSG00000101187	SLCO4A1	3991	27.3076	25.5528	23.5735	49.6587	39.4933	30.319	38.4831	32.523	26.9463	0.845124	0.70021	#REF!
ENSG00000164889	SLC4A2	7570	27.8676	27.8355	21.874	49.0702	43.9376	29.553	38.4689	35.8865	25.7135	0.932871	0.668423	#REF!
ENSG00000131467	PSME3	5154	30.7286	35.6991	34.2016	45.9471	40.9173	29.7323	38.3378	38.3082	31.967	0.999227	0.833823	#REF!
ENSG00000160075	SSU72	6919	33.8824	28.4526	34.4071	42.7579	38.5791	40.5615	38.3202	33.5158	37.4843	0.874626	0.978188	#REF!
ENSG00000172725	CORO1B	5327	34.6074	29.2309	33.1874	41.9284	39.6752	35.0866	38.2679	34.453	34.137	0.900312	0.892054	#REF!
ENSG00000111667	USP5	3718	25.154	23.2689	25.6888	51.2677	44.6129	37.9413	38.2109	33.9409	31.815	0.888252	0.832617	#REF!
ENSG00000139428	MMAB	6018	31.185	26.4404	31.6942	45.2068	38.5913	42.2178	38.1959	32.5158	36.956	0.851291	0.96754	#REF!
ENSG00000125746	EML2	8173	23.2151	21.5802	23.645	53.109	43.7677	37.7789	38.1621	32.6739	30.712	0.856188	0.804777	#REF!
ENSG00000138363	ATIC	3789	26.2026	27.0217	27.2741	50.0427	45.1174	39.7646	38.1227	36.0695	33.5194	0.946144	0.87925	#REF!
ENSG00000124541	RRP36	2236	27.7159	23.8239	23.7732	48.4049	41.7628	39.8776	38.0604	32.7934	31.8254	0.861614	0.836181	#REF!
ENSG00000126456	IRF3	3794	33.5433	26.9252	29.6938	42.4695	34.3943	36.7745	38.0064	30.6598	33.2341	0.806699	0.874435	#REF!
ENSG00000105223	PLD3	13563	31.7863	26.5614	29.0278	44.2203	42.0208	36.605	38.0033	34.2911	32.8164	0.90232	0.863514	#REF!
ENSG00000121680	PEX16	3019	32.7405	23.036	26.5248	43.2116	34.793	35.1013	37.9761	28.9145	30.813	0.761387	0.81138	#REF!
ENSG00000132471	WBP2	5399	27.4558	27.3231	26.2869	48.2912	44.5765	36.3761	37.8735	35.9498	31.3315	0.949208	0.827267	#REF!
ENSG00000088682	COQ9	4319	28.6253	28.9574	28.7047	47.0325	46.1687	34.7923	37.8289	37.5631	31.7485	0.992973	0.839267	#REF!
ENSG00000002586	CD99	4858	36.1573	33.0152	39.6387	39.4045	37.3753	37.3915	37.7809	35.1953	38.5151	0.931561	1.01943	#REF!
ENSG00000131652	THOC6	1860	34.7659	25.506	30.3306	40.6556	32.3014	27.5956	37.7107	28.9037	28.9631	0.766457	0.768033	#REF!
ENSG00000169223	LMAN2	10613	28.7897	28.6804	27.9731	46.4669	43.0423	41.0656	37.6283	35.8614	34.5193	0.953043	0.917377	#REF!
ENSG00000185298	CCDC137	2389	26.465	15.9203	13.9007	48.7113	33.0728	21.5808	37.5881	24.4966	17.7407	0.65171	0.471977	#REF!
ENSG00000149547	EI24	3491	35.9885	52.5893	50.314	39.1086	37.7598	34.9071	37.5485	45.1745	42.6106	1.2031	1.13481	#REF!
ENSG00000196576	PLXNB2	7271	23.5725	22.1062	21.1384	51.4755	41.4978	27.1836	37.524	31.802	24.161	0.847511	0.643882	#REF!
ENSG00000186480	INSIG1	3650	23.8733	36.2572	25.0868	51.0052	49.6975	32.9637	37.4392	42.9774	29.0253	1.14792	0.775263	#REF!
ENSG00000093010	COMT	7376	35.2118	28.4659	31.5314	39.5401	35.375	32.8797	37.376	31.9205	32.2056	0.854037	0.861665	#REF!
ENSG00000127837	AAMP	3055	30.3466	27.223	26.2122	44.3417	40.1827	35.0057	37.3441	33.7029	30.6089	0.902494	0.819645	#REF!
ENSG00000025770	NCAPH2	4459	33.6369	25.9125	28.1239	41.0353	37.2638	34.9049	37.3361	31.5882	31.5144	0.84605	0.844074	#REF!
ENSG00000006007	GDE1	4390	26.437	35.562	34.2166	47.9829	45.4089	34.3208	37.2099	40.4854	34.2687	1.08803	0.920956	#REF!
ENSG00000184281	TSSC4	2659	35.384	21.8572	20.1633	39.0095	28.3254	25.1503	37.1967	25.0913	22.6568	0.674556	0.609107	#REF!
ENSG00000107872	FBXL15	2455	35.5449	22.7566	26.4719	38.7322	35.6394	37.3214	37.1386	29.198	31.8967	0.786191	0.858856	#REF!
ENSG00000021355	SERPINB1	3047	22.1058	27.1808	27.5754	52.1212	38.6782	33.9721	37.1135	32.9295	30.7737	0.887266	0.829179	#REF!
ENSG00000110651	CD81	7986	29.4182	26.3638	29.2088	44.7504	41.0201	41.2616	37.0843	33.692	35.2352	0.908524	0.950139	#REF!
ENSG00000126088	UROD	4029	31.4781	27.4462	27.9051	42.3696	36.9721	37.9492	36.9238	32.2091	32.9272	0.872313	0.891759	#REF!
ENSG00000128595	CALU	6342	22.9588	42.9626	41.6652	50.8726	50.6069	35.1221	36.9157	46.7848	38.3937	1.26734	1.04004	#REF!
ENSG00000087586	AURKA	2928	23.1966	32.0109	21.4928	50.5622	40.7627	22.2736	36.8794	36.3868	21.8832	0.986642	0.593372	#REF!
ENSG00000095794	CREM	5699	23.1656	30.8775	29.4264	50.5052	40.0729	35.6848	36.8354	35.4752	32.5556	0.963072	0.883813	#REF!
ENSG00000120438	TCP1	4883	22.0628	31.8061	26.6066	51.5995	52.7738	39.7167	36.8311	42.2899	33.1617	1.14821	0.90037	#REF!
ENSG00000130309	COLGALT1	6108	22.2601	27.6288	26.2863	51.3765	46.5456	31.6951	36.8183	37.0872	28.9907	1.0073	0.787399	#REF!
ENSG00000177885	GRB2	4716	24.9413	31.8065	33.6209	48.5818	43.8731	35.8994	36.7615	37.8398	34.7602	1.02933	0.945558	#REF!
ENSG00000136261	BZW2	3662	23.3164	32.5293	30.6705	50.1372	46.0201	36.2895	36.7268	39.2747	33.48	1.06937	0.911595	#REF!
ENSG00000125505	MBOAT7	5292	24.0719	24.2112	24.1722	49.3622	46.3503	36.8416	36.7171	35.2807	30.5069	0.960881	0.830864	#REF!
ENSG00000168461	RAB31	5476	30.0648	38.6905	47.0436	43.211	35.771	33.61	36.6379	37.2308	40.3268	1.01618	1.10069	#REF!
ENSG00000130202	NECTIN2	3742	26.4815	22.5181	22.1178	46.7233	37.9415	32.2602	36.6024	30.2298	27.189	0.825897	0.742819	#REF!
ENSG00000170606	HSPA4	5075	18.2184	25.4284	20.0362	54.8896	48.6506	36.9865	36.554	37.0395	28.5114	1.01328	0.779979	#REF!
ENSG00000184436	THAP7	2879	33.5716	20.8886	20.8461	39.5292	31.0322	25.4123	36.5504	25.9604	23.1292	0.710263	0.632803	#REF!
ENSG00000171490	RSL1D1	6162	28.5057	29.4191	29.1726	44.577	38.1671	27.5864	36.5414	33.7931	28.3795	0.92479	0.776641	#REF!
ENSG00000131747	TOP2A	6374	27.4791	31.9267	27.1621	45.5987	31.2295	30.767	36.5389	31.5781	28.9645	0.864231	0.792705	#REF!
ENSG00000133316	WDR74	4247	30.2013	22.5448	21.5873	42.7594	33.7833	30.6179	36.4804	28.1641	26.1026	0.772034	0.715525	#REF!
ENSG00000189067	LITAF	5058	28.9108	35.2812	35.9243	44.0221	40.9408	36.0599	36.4665	38.111	35.9921	1.0451	0.986991	#REF!
ENSG00000023330	ALAS1	2536	26.017	26.0351	23.9811	46.8751	41.5106	32.6359	36.446	33.7729	28.3085	0.926654	0.776723	#REF!
ENSG00000114383	TUSC2	2404	37.601	28.6651	27.6755	35.2053	32.1702	34.5705	36.4031	30.4176	31.123	0.835577	0.854954	#REF!
ENSG00000138413	IDH1	4699	19.5829	34.3289	34.6791	53.1137	47.2498	33.6452	36.3483	40.7893	34.1622	1.12218	0.939855	#REF!
ENSG00000053372	MRTO4	2556	28.6544	24.3863	23.4804	43.9857	34.4118	33.2527	36.3201	29.3991	28.3665	0.809444	0.781015	#REF!
ENSG00000196924	FLNA	10860	24.417	20.115	21.9316	48.1769	40.0439	22.7316	36.2969	30.0794	22.3316	0.828705	0.615247	#REF!
ENSG00000165458	INPPL1	6574	27.8429	24.7309	23.4579	44.7257	36.6882	26.8922	36.2843	30.7095	25.175	0.84636	0.693828	#REF!
ENSG00000133243	BTBD2	5934	36.6478	28.1471	34.8399	35.7934	33.1658	29.2628	36.2206	30.6565	32.0514	0.846382	0.884894	#REF!
ENSG00000091527	CDV3	4411	24.7642	28.0132	25.1386	47.4423	40.0637	27.5877	36.1032	34.0385	26.3631	0.942809	0.730215	#REF!
ENSG00000130560	UBAC1	2972	29.5301	31.0321	31.1945	42.568	36.8579	34.2717	36.0491	33.945	32.7331	0.941633	0.908015	#REF!
ENSG00000189046	ALKBH2	2290	31.8188	22.6321	20.8414	40.2109	30.4449	24.2859	36.0148	26.5385	22.5636	0.736877	0.62651	#REF!
ENSG00000105137	SYDE1	3964	23.4825	21.5628	21.4126	48.5441	39.7623	29.3576	36.0133	30.6625	25.3851	0.851423	0.704882	#REF!
ENSG00000168994	PXDC1	2161	32.3567	24.0632	25.524	39.6276	25.452	20.9482	35.9921	24.7576	23.2361	0.687861	0.645588	#REF!
ENSG00000142871	CYR61	3698	19.2638	9.19246	7.68185	52.713	23.0982	11.6232	35.9884	16.1453	9.65255	0.448626	0.268213	#REF!
ENSG00000172366	MCRIP2	5019	36.8933	27.4025	29.3477	35.0474	30.5188	39.153	35.9703	28.9606	34.2503	0.805126	0.952183	#REF!
ENSG00000111676	ATN1	5116	28.1303	23.9611	20.7248	43.6454	32.3656	21.5962	35.8879	28.1633	21.1605	0.784759	0.589628	#REF!
ENSG00000163918	RFC4	2997	22.1613	22.4348	21.284	49.4817	41.6922	35.6069	35.8215	32.0635	28.4455	0.895091	0.794089	#REF!
ENSG00000131669	NINJ1	2604	31.4917	29.3891	29.9618	40.0257	34.4646	31.1471	35.7587	31.9268	30.5545	0.892839	0.854461	#REF!
ENSG00000158019	BABAM2	3392	30.1737	24.9097	29.4215	41.3204	32.158	33.5836	35.747	28.5339	31.5026	0.798216	0.881264	#REF!
ENSG00000100911	PSME2	3582	29.9712	25.8441	27.9407	41.4704	39.4268	36.4936	35.7208	32.6355	32.2171	0.913626	0.901915	#REF!
ENSG00000184990	SIVA1	4729	37.4746	29.5467	32.9483	33.9667	29.1561	33.5284	35.7206	29.3514	33.2384	0.821693	0.930509	#REF!
ENSG00000044115	CTNNA1	8830	18.5528	27.2558	26.4817	52.851	48.8578	34.1459	35.7019	38.0568	30.3138	1.06596	0.84908	#REF!
ENSG00000189403	HMGB1	7696	27.7937	40.061	32.389	43.5979	41.6284	35.3523	35.6958	40.8447	33.8707	1.14424	0.94887	#REF!
ENSG00000064545	TMEM161A	3281	28.3708	24.8905	27.4379	42.9854	38.3296	38.204	35.6781	31.61	32.8209	0.885979	0.919919	#REF!
ENSG00000100220	RTCB	2941	18.9861	20.8603	17.4331	52.2969	46.8426	38.3644	35.6415	33.8515	27.8987	0.949776	0.782759	#REF!
ENSG00000163479	SSR2	6643	30.2676	23.6748	26.1827	40.9912	35.0995	35.3032	35.6294	29.3871	30.7429	0.824799	0.862852	#REF!
ENSG00000166226	CCT2	4230	21.1475	24.6821	21.2011	50.0347	44.4796	33.3083	35.5911	34.5808	27.2547	0.971615	0.765775	#REF!
ENSG00000130305	NSUN5	3374	26.5498	19.9451	20.4644	44.4166	36.0415	30.273	35.4832	27.9933	25.3687	0.788918	0.71495	#REF!
ENSG00000100603	SNW1	2432	23.9379	28.4062	25.5706	46.8976	38.5395	30.7412	35.4178	33.4729	28.1559	0.945087	0.794966	#REF!
ENSG00000127022	CANX	13764	22.9265	48.9339	39.3594	47.8587	43.3234	28.8323	35.3926	46.1286	34.0958	1.30334	0.96336	#REF!
ENSG00000166986	MARS	7028	22.232	21.5484	24.0164	48.4633	36.1823	30.3682	35.3477	28.8653	27.1923	0.816612	0.769281	#REF!
ENSG00000166913	YWHAB	7907	30.0129	32.8023	33.4981	40.5186	34.2329	34.9511	35.2658	33.5176	34.2246	0.95043	0.970477	#REF!
ENSG00000126453	BCL2L12	2833	34.4481	28.3173	30.3847	35.8623	36.7717	35.6707	35.1552	32.5445	33.0277	0.925737	0.939482	#REF!
ENSG00000143179	UCK2	6984	25.9484	26.8077	27.9733	44.3229	36.8317	31.5089	35.1356	31.8197	29.7411	0.905624	0.846465	#REF!
ENSG00000171246	NPTX1	7020	24.9058	28.742	27.6019	45.2816	37.6212	26.747	35.0937	33.1816	27.1744	0.945515	0.77434	#REF!
ENSG00000141030	COPS3	2972	26.8341	26.3132	31.8676	43.3474	35.7704	31.7907	35.0907	31.0418	31.8292	0.884616	0.907054	#REF!
ENSG00000171443	ZNF524	1441	33.276	21.4276	27.0518	36.7947	33.403	34.1519	35.0354	27.4153	30.6019	0.782503	0.873457	#REF!
ENSG00000152795	HNRNPDL	5529	24.6591	31.2006	25.8136	45.3669	37.5263	32.2541	35.013	34.3634	29.0338	0.981448	0.82923	#REF!
ENSG00000063854	HAGH	5839	30.1898	26.8457	31.1388	39.7849	37.3428	34.6334	34.9874	32.0942	32.8861	0.917309	0.939942	#REF!
ENSG00000174744	BRMS1	2514	30.5275	22.7046	23.759	39.4417	31.2676	33.6945	34.9846	26.9861	28.7267	0.771371	0.821125	#REF!
ENSG00000166851	PLK1	4760	27.2489	28.2266	22.7791	42.7013	38.4115	26.9459	34.9751	33.3191	24.8625	0.952651	0.710862	#REF!
ENSG00000125970	RALY	7513	32.3284	26.5487	29.5946	37.5693	33.1014	35.62	34.9489	29.8251	32.6073	0.853392	0.933001	#REF!
ENSG00000102103	PQBP1	3810	32.4002	20.7075	25.3085	37.4936	32.1746	33.0046	34.9469	26.441	29.1565	0.756605	0.83431	#REF!
ENSG00000089280	FUS	6989	30.5963	31.0661	31.2819	39.2933	36.5906	37.2602	34.9448	33.8284	34.271	0.968051	0.980719	#REF!
ENSG00000139579	NABP2	2201	31.2283	32.5675	36.7462	38.6514	37.7332	30.9811	34.9399	35.1504	33.8637	1.00602	0.969198	#REF!
ENSG00000163634	THOC7	1749	28.9909	31.9095	30.2947	40.7662	36.0673	40.2622	34.8785	33.9884	35.2784	0.974479	1.01147	#REF!
ENSG00000265972	TXNIP	3604	21.0515	6.72586	6.0425	48.5123	7.38243	3.98075	34.7819	7.05414	5.01163	0.202811	0.144087	#REF!
ENSG00000100258	LMF2	3065	31.7589	28.151	32.1688	37.7431	36.8693	33.3623	34.751	32.5102	32.7656	0.935517	0.942866	#REF!
ENSG00000103335	PIEZO1	11292	27.4022	26.5112	24.6459	42.0984	37.4284	27.7286	34.7503	31.9698	26.1873	0.919985	0.753583	#REF!
ENSG00000187051	RPS19BP1	3669	35.3345	26.0021	28.9762	34.1402	27.6852	34.678	34.7373	26.8437	31.8271	0.772762	0.916222	#REF!
ENSG00000102882	MAPK3	3669	27.8786	26.9931	27.7767	41.579	38.7593	33.8056	34.7288	32.8762	30.7911	0.946656	0.886617	#REF!
ENSG00000100814	CCNB1IP1	3680	30.1087	26.4262	28.7653	39.2774	33.4837	29.2002	34.693	29.955	28.9828	0.863429	0.835407	#REF!
ENSG00000065054	SLC9A3R2	3516	28.8603	27.2813	27.7174	40.5219	38.0986	36.3983	34.6911	32.69	32.0578	0.942317	0.924095	#REF!
ENSG00000131507	NDFIP1	5747	23.8871	32.598	34.5315	45.4868	44.9302	37.0378	34.687	38.7641	35.7846	1.11754	1.03164	#REF!
ENSG00000114867	EIF4G1	8752	24.4115	26.3051	23.8441	44.8677	37.5618	28.6181	34.6396	31.9334	26.2311	0.921875	0.757257	#REF!
ENSG00000138071	ACTR2	4041	20.6029	49.9733	37.8648	48.564	47.1455	28.5577	34.5835	48.5594	33.2113	1.40412	0.960322	#REF!
ENSG00000105618	PRPF31	2673	29.4142	22.628	24.1419	39.7419	32.1499	35.5393	34.5781	27.3889	29.8406	0.792089	0.862992	#REF!
ENSG00000116871	MAP7D1	5271	25.7711	24.0777	18.5972	43.0864	37.436	30.5363	34.4288	30.7569	24.5667	0.893348	0.713553	#REF!
ENSG00000168906	MAT2A	4485	22.2481	33.1744	26.8521	46.5478	36.7518	12.655	34.3979	34.9631	19.7536	1.01643	0.574266	#REF!
ENSG00000075142	SRI	4226	26.3816	26.0848	26.0497	42.3646	34.9618	38.6553	34.3731	30.5233	32.3525	0.888	0.941217	#REF!
ENSG00000114315	HES1	2059	31.497	4.20454	2.80376	37.2127	5.35378	3.6088	34.3549	4.77916	3.20628	0.139111	0.0933284	#REF!
ENSG00000176845	METRNL	2711	27.5472	24.0565	19.2072	41.1476	32.2314	27.4088	34.3474	28.144	23.308	0.819392	0.678597	#REF!
ENSG00000197345	MRPL21	2825	31.6872	23.2083	26.849	36.8502	31.2168	35.6706	34.2687	27.2125	31.2598	0.794093	0.912197	#REF!
ENSG00000063241	ISOC2	4408	28.5586	25.1387	25.5317	39.9195	35.6655	36.0608	34.2391	30.4021	30.7963	0.887937	0.899449	#REF!
ENSG00000197043	ANXA6	5508	18.7183	22.2139	21.6988	49.5858	42.2379	38.6241	34.152	32.2259	30.1615	0.943601	0.883153	#REF!
ENSG00000174775	HRAS	2431	36.1018	24.5244	28.2145	32.0848	26.8748	30.5187	34.0933	25.6996	29.3666	0.753801	0.86136	#REF!
ENSG00000167004	PDIA3	11774	23.5636	28.0238	27.5643	44.4317	38.9598	36.9628	33.9976	33.4918	32.2636	0.985122	0.948995	#REF!
ENSG00000168268	NT5DC2	4799	31.1494	29.236	30.7169	36.7453	41.0458	39.4234	33.9474	35.1409	35.0701	1.03516	1.03307	#REF!
ENSG00000084733	RAB10	3654	23.6245	32.9638	33.0527	44.2338	41.4298	30.5186	33.9291	37.1968	31.7857	1.09631	0.936826	#REF!
ENSG00000112578	BYSL	1937	22.7191	19.8737	14.3411	45.0181	34.5034	23.9609	33.8686	27.1886	19.151	0.802765	0.565449	#REF!
ENSG00000142186	SCYL1	4282	26.7236	25.7841	25.4154	40.9918	38.6155	30.5145	33.8577	32.1998	27.9649	0.951031	0.825954	#REF!
ENSG00000125651	GTF2F1	2876	23.7031	21.5927	20.1325	44.0107	38.2688	27.4461	33.8569	29.9307	23.7893	0.884037	0.702642	#REF!
ENSG00000112081	SRSF3	7118	23.3492	28.7112	20.6613	44.3328	35.9518	25.7122	33.841	32.3315	23.1868	0.955394	0.685168	#REF!
ENSG00000083720	OXCT1	4100	17.604	35.6562	32.4964	50.0333	50.9716	33.8347	33.8186	43.3139	33.1655	1.28077	0.980688	#REF!
ENSG00000171148	TADA3	4127	28.8194	26.4728	27.9072	38.618	31.2275	30.8157	33.7187	28.8501	29.3615	0.855612	0.870776	#REF!
ENSG00000148300	REXO4	2654	26.4406	20.1369	16.6047	40.8992	32.4452	24.7885	33.6699	26.2911	20.6966	0.780849	0.614692	#REF!
ENSG00000089351	GRAMD1A	5906	24.7597	22.1534	22.4238	42.471	36.7823	29.4016	33.6153	29.4679	25.9127	0.876621	0.770859	#REF!
ENSG00000076706	MCAM	7422	19.7108	24.3314	21.0626	47.4931	43.5929	29.0872	33.602	33.9622	25.0749	1.01072	0.746234	#REF!
ENSG00000167962	ZNF598	4699	20.4622	17.9198	18.635	46.6793	41.2561	26.0671	33.5708	29.5879	22.3511	0.88136	0.66579	#REF!
ENSG00000054116	TRAPPC3	3527	27.7586	25.1999	25.1838	39.3483	33.4635	31.6986	33.5535	29.3317	28.4412	0.874177	0.847638	#REF!
ENSG00000162517	PEF1	2223	26.3292	25.2094	26.1235	40.7188	36.1915	34.0171	33.524	30.7005	30.0703	0.915775	0.896976	#REF!
ENSG00000150316	CWC15	2734	29.0327	28.7305	29.7706	38.0081	31.6225	28.4535	33.5204	30.1765	29.1121	0.900244	0.868489	#REF!
ENSG00000181404	WASHC1	2749	32.1533	25.7604	26.0735	34.8859	28.0488	25.9487	33.5196	26.9046	26.0111	0.802653	0.775996	#REF!
ENSG00000133318	RTN3	5792	22.6424	30.1027	31.6678	44.3444	40.4857	34.648	33.4934	35.2942	33.1579	1.05377	0.989983	#REF!
ENSG00000133275	CSNK1G2	3781	26.5892	26.8041	30.3099	40.2646	35.3674	29.2365	33.4269	31.0857	29.7732	0.929962	0.890697	#REF!
ENSG00000076924	XAB2	4653	26.3418	20.8382	20.8338	40.441	31.3813	31.0665	33.3914	26.1097	25.9502	0.781929	0.77715	#REF!
ENSG00000076248	UNG	5271	19.3936	30.3627	28.2157	47.3618	43.4034	32.2279	33.3777	36.883	30.2218	1.10502	0.905448	#REF!
ENSG00000101367	MAPRE1	2562	18.1786	30.5016	27.285	48.5739	44.6711	34.5803	33.3763	37.5864	30.9326	1.12614	0.926786	#REF!
ENSG00000113141	IK	4036	21.7607	21.4498	18.8638	44.9793	36.908	34.1021	33.37	29.1789	26.483	0.874404	0.793616	#REF!
ENSG00000103507	BCKDK	3873	24.8262	21.8757	23.0225	41.9103	36.6433	32.6005	33.3683	29.2595	27.8115	0.876866	0.833473	#REF!
ENSG00000173599	PC	7302	20.6177	20.4632	19.5536	46.0447	37.7095	29.9488	33.3312	29.0863	24.7512	0.872647	0.742584	#REF!
ENSG00000185187	SIGIRR	3496	33.6988	24.1687	26.6007	32.8393	29.1213	34.8245	33.2691	26.645	30.7126	0.800894	0.923157	#REF!
ENSG00000129351	ILF3	10962	22.1797	28.7308	28.0471	44.3423	44.0044	30.6594	33.261	36.3676	29.3533	1.0934	0.882513	#REF!
ENSG00000127564	PKMYT1	4974	28.6817	22.3477	24.488	37.7556	35.6914	33.9109	33.2187	29.0196	29.1995	0.873593	0.879009	#REF!
ENSG00000156990	RPUSD3	5307	27.1651	24.9149	27.3027	39.2673	37.5083	31.4062	33.2162	31.2116	29.3544	0.93965	0.883738	#REF!
ENSG00000147140	NONO	11222	23.0771	30.0657	29.0374	43.2257	37.2967	29.8166	33.1514	33.6812	29.427	1.01598	0.887655	#REF!
ENSG00000198176	TFDP1	3744	26.969	52.0107	43.6928	39.3249	41.4205	27.2355	33.1469	46.7156	35.4642	1.40935	1.06991	#REF!
ENSG00000158864	NDUFS2	8898	19.2834	22.092	18.0313	46.9878	41.0253	33.4481	33.1356	31.5586	25.7397	0.952409	0.776799	#REF!
ENSG00000162337	LRP5	6182	24.3732	30.6496	23.1609	41.8709	45.3069	27.3585	33.1221	37.9783	25.2597	1.14661	0.762624	#REF!
ENSG00000160691	SHC1	4342	18.5692	23.5935	24.4323	47.533	42.2157	22.8263	33.0511	32.9046	23.6293	0.995567	0.714933	#REF!
ENSG00000204469	PRRC2A	9120	21.7517	18.2699	15.9002	44.3134	39.1027	22.6939	33.0325	28.6863	19.2971	0.868424	0.584183	#REF!
ENSG00000103194	USP10	5075	17.355	29.4997	20.5881	48.6976	45.0797	23.9444	33.0263	37.2897	22.2662	1.12909	0.674198	#REF!
ENSG00000164713	BRI3	5139	39.5887	34.6353	39.0507	26.4452	25.8529	31.5319	33.0169	30.2441	35.2913	0.916018	1.06888	#REF!
ENSG00000173153	ESRRA	3101	21.842	22.036	21.7314	44.128	39.14	32.717	32.985	30.588	27.2242	0.927331	0.825351	#REF!
ENSG00000115310	RTN4	6644	18.7872	29.4218	25.4131	47.1658	45.9525	32.9234	32.9765	37.6871	29.1683	1.14285	0.884516	#REF!
ENSG00000214022	REPIN1	4649	22.325	20.5085	19.6469	43.5997	38.4969	22.9296	32.9623	29.5027	21.2882	0.895042	0.645835	#REF!
ENSG00000129250	KIF1C	8578	27.8622	24.8606	21.6491	37.9767	36.6416	28.4124	32.9195	30.7511	25.0307	0.934131	0.760363	#REF!
ENSG00000173674	EIF1AX	4414	22.8045	32.0344	29.1358	42.9995	40.1542	31.9069	32.902	36.0943	30.5213	1.09703	0.927645	#REF!
ENSG00000142409	ZNF787	3686	29.5672	19.0867	20.9961	36.1905	24.7861	19.0578	32.8788	21.9364	20.027	0.66719	0.609115	#REF!
ENSG00000214063	TSPAN4	5837	31.4013	20.3488	27.4088	34.3291	32.303	31.0319	32.8652	26.3259	29.2204	0.801027	0.889097	#REF!
ENSG00000105248	CCDC94	1668	29.0852	18.5115	19.6694	36.5535	28.1651	25.632	32.8193	23.3383	22.6507	0.711114	0.690163	#REF!
ENSG00000150687	PRSS23	11444	17.7502	25.7354	22.5205	47.786	45.6207	30.6567	32.7681	35.6781	26.5886	1.0888	0.811417	#REF!
ENSG00000168066	SF1	5972	23.6894	25.9096	23.8413	41.8234	37.1393	25.7651	32.7564	31.5244	24.8032	0.96239	0.757201	#REF!
ENSG00000235173	HGH1	2817	26.2884	16.4517	19.2961	39.177	29.0723	25.6064	32.7327	22.762	22.4513	0.69539	0.685897	#REF!
ENSG00000178605	GTPBP6	2941	27.8406	23.9806	25.0321	37.5678	35.0878	31.8149	32.7042	29.5342	28.4235	0.903069	0.869107	#REF!
ENSG00000162734	PEA15	2763	27.3459	25.7135	35.809	38.0623	32.5648	33.6369	32.7041	29.1391	34.723	0.890993	1.06173	#REF!
ENSG00000129353	SLC44A2	4952	23.1712	27.9597	27.7825	42.2087	37.2952	30.7951	32.6899	32.6274	29.2888	0.998088	0.895958	#REF!
ENSG00000136003	ISCU	4423	31.9009	31.6169	33.7416	33.0756	33.4959	29.0248	32.4883	32.5564	31.3832	1.0021	0.965986	#REF!
ENSG00000101361	NOP56	4950	24.7866	23.0507	21.9625	39.9115	34.7685	29.2025	32.349	28.9096	25.5825	0.893677	0.790827	#REF!
ENSG00000172775	FAM192A	4347	23.4728	26.0756	26.1398	41.0989	34.5462	32.2803	32.2858	30.3109	29.2101	0.938831	0.904734	#REF!
ENSG00000120896	SORBS3	5865	31.8598	25.2801	30.5622	32.6069	32.6802	30.8448	32.2333	28.9801	30.7035	0.899074	0.952539	#REF!
ENSG00000162607	USP1	3869	19.464	28.8198	23.135	44.8822	36.7259	19.1019	32.1731	32.7729	21.1184	1.01864	0.6564	#REF!
ENSG00000141959	PFKL	8926	24.3074	22.9538	21.6824	40.0307	37.2692	31.6847	32.169	30.1115	26.6835	0.93604	0.829478	#REF!
ENSG00000118418	HMGN3	1345	30.578	36.9028	33.2748	33.6963	31.9252	35.2722	32.1372	34.414	34.2735	1.07085	1.06648	#REF!
ENSG00000141456	PELP1	6577	24.556	18.8403	18.0938	39.6513	34.3372	27.0364	32.1037	26.5888	22.5651	0.828216	0.702882	#REF!
ENSG00000182872	RBM10	3537	25.1139	23.5132	20.1515	38.8654	34.7232	28.0861	31.9896	29.1182	24.1188	0.910239	0.753956	#REF!
ENSG00000048162	NOP16	2806	30.6971	21.8228	17.4366	33.1734	28.5075	23.5476	31.9352	25.1652	20.4921	0.788006	0.641677	#REF!
ENSG00000156471	PTDSS1	6108	23.6949	32.2493	32.4438	40.0723	38.2116	28.6351	31.8836	35.2305	30.5394	1.10497	0.957842	#REF!
ENSG00000116691	MIIP	2821	25.1638	20.7452	25.8538	38.5889	39.1377	40.28	31.8764	29.9415	33.0669	0.9393	1.03735	#REF!
ENSG00000154122	ANKH	12695	24.5662	32.2736	32.4803	39.1471	33.4966	29.8104	31.8566	32.8851	31.1453	1.03228	0.977672	#REF!
ENSG00000214078	CPNE1	3608	29.9808	24.1063	23.4145	33.7111	27.5454	29.0067	31.8459	25.8259	26.2106	0.810962	0.823043	#REF!
ENSG00000136717	BIN1	6862	25.1417	24.2985	26.0467	38.488	35.3586	34.0182	31.8148	29.8286	30.0325	0.937568	0.943977	#REF!
ENSG00000141934	PLPP2	6958	24.7138	24.6269	24.1184	38.8926	36.4799	34.4935	31.8032	30.5534	29.306	0.960701	0.921478	#REF!
ENSG00000130733	YIPF2	2518	23.2197	18.9325	21.6782	40.3238	38.3463	30.69	31.7718	28.6394	26.1841	0.90141	0.824132	#REF!
ENSG00000160447	PKN3	3393	25.4417	23.7627	21.6806	38.0611	34.3768	26.3469	31.7514	29.0698	24.0137	0.915542	0.756304	#REF!
ENSG00000137203	TFAP2A	8220	20.1428	21.6464	18.2391	43.2099	29.9946	17.9262	31.6764	25.8205	18.0826	0.815133	0.570855	#REF!
ENSG00000132635	PCED1A	2320	28.952	23.9564	24.8095	34.2675	30.0015	27.8645	31.6097	26.9789	26.337	0.853502	0.833193	#REF!
ENSG00000124214	STAU1	4094	20.5044	38.105	34.7359	42.5073	42.0663	27.2945	31.5058	40.0856	31.0152	1.27232	0.984428	#REF!
ENSG00000006015	REX1BD	3371	31.643	22.2228	27.0614	31.3644	26.2462	32.7755	31.5037	24.2345	29.9185	0.76926	0.949681	#REF!
ENSG00000169418	NPR1	4952	22.0208	23.7407	21.7574	40.894	36.0714	30.0448	31.4574	29.9061	25.9011	0.950684	0.823371	#REF!
ENSG00000125648	SLC25A23	4881	27.4711	35.8039	32.0745	35.4355	34.7752	24.8258	31.4533	35.2895	28.4501	1.12197	0.90452	#REF!
ENSG00000166452	AKIP1	2300	21.7191	25.0179	22.5649	41.1247	33.2735	28.231	31.4219	29.1457	25.398	0.927561	0.80829	#REF!
ENSG00000158417	EIF5B	7865	25.1669	27.8555	25.3195	37.5673	23.6361	32.4052	31.3671	25.7458	28.8624	0.82079	0.920149	#REF!
ENSG00000132254	ARFIP2	5312	23.4981	21.5994	20.6595	39.1243	35.9193	29.4505	31.3112	28.7594	25.055	0.918501	0.800193	#REF!
ENSG00000176170	SPHK1	4416	22.8225	17.0686	17.7454	39.6488	37.679	35.1024	31.2356	27.3738	26.4239	0.876364	0.845954	#REF!
ENSG00000109079	TNFAIP1	3889	17.0622	21.2663	21.2229	45.3435	39.3864	24.4123	31.2028	30.3263	22.8176	0.97191	0.731267	#REF!
ENSG00000185627	PSMD13	4347	22.2055	18.6937	20.3544	40.0909	32.8601	34.0028	31.1482	25.7769	27.1786	0.827557	0.872558	#REF!
ENSG00000123136	DDX39A	3861	26.0869	22.3921	19.9853	36.139	29.911	26.5582	31.113	26.1515	23.2718	0.840535	0.747976	#REF!
ENSG00000177666	PNPLA2	3831	26.3402	21.4225	23.1258	35.8665	33.7457	30.526	31.1033	27.5841	26.8259	0.886855	0.862476	#REF!
ENSG00000167272	POP5	2177	25.6491	24.6021	26.4129	36.5184	33.5363	36.5475	31.0838	29.0692	31.4802	0.93519	1.01275	#REF!
ENSG00000232112	TMA7	1139	34.2947	27.109	33.7728	27.8644	20.7244	29.3568	31.0796	23.9167	31.5648	0.769532	1.01561	#REF!
ENSG00000134882	UBAC2	4673	26.5506	30.4195	33.4654	35.5392	32.8155	30.1996	31.0449	31.6175	31.8325	1.01844	1.02537	#REF!
ENSG00000140740	UQCRC2	4589	17.8561	20.9779	21.2116	44.2243	38.3462	33.7791	31.0402	29.662	27.4953	0.9556	0.885797	#REF!
ENSG00000126461	SCAF1	4464	28.1442	19.1217	15.9156	33.9357	32.3738	20.4483	31.04	25.7478	18.182	0.829503	0.585759	#REF!
ENSG00000164087	POC1A	2274	22.6831	22.4614	21.4154	39.3927	32.385	33.2541	31.0379	27.4232	27.3348	0.883538	0.88069	#REF!
ENSG00000111237	VPS29	3219	28.8005	32.8823	31.2335	33.2732	28.6509	28.5523	31.0369	30.7666	29.8929	0.991292	0.963142	#REF!
ENSG00000177508	IRX3	2935	21.2644	17.7567	10.0099	40.6946	25.8584	12.9895	30.9795	21.8075	11.4997	0.703935	0.371205	#REF!
ENSG00000166598	HSP90B1	13092	17.5862	24.3165	22.8116	44.2858	37.33	36.8828	30.936	30.8233	29.8472	0.996355	0.964805	#REF!
ENSG00000175792	RUVBL1	6998	20.0373	19.2573	19.2841	41.8101	36.6013	30.8823	30.9237	27.9293	25.0832	0.903168	0.81113	#REF!
ENSG00000237649	KIFC1	3030	21.6513	22.8	14.1857	40.1831	28.9714	20.1845	30.9172	25.8857	17.1851	0.837259	0.555843	#REF!
ENSG00000149658	YTHDF1	3206	23.333	27.921	20.467	38.4653	28.1551	16.4913	30.8991	28.038	18.4792	0.907405	0.598048	#REF!
ENSG00000291211		7790	0.466076	0.451935	0.374205	61.2877	45.0731	27.1936	30.8769	22.7625	13.7839	0.737203	0.446416	#REF!
ENSG00000141985	SH3GL1	3685	23.8674	19.1232	21.9325	37.8311	36.0851	28.354	30.8492	27.6042	25.1433	0.894809	0.815037	#REF!
ENSG00000068308	OTUD5	3333	25.8434	23.3247	24.266	35.7976	30.632	26.5468	30.8205	26.9783	25.4064	0.875338	0.824334	#REF!
ENSG00000060491	OGFR	4702	25.7877	18.6694	14.6116	35.8392	27.1878	20.0454	30.8135	22.9286	17.3285	0.744109	0.562367	#REF!
ENSG00000141696	P3H4	3683	16.8607	20.1679	16.792	44.7183	45.1152	28.4781	30.7895	32.6415	22.635	1.06015	0.735154	#REF!
ENSG00000145860	RNF145	4614	25.5334	22.065	15.8813	35.9801	22.3402	15.3239	30.7567	22.2026	15.6026	0.721878	0.507291	#REF!
ENSG00000167325	RRM1	4233	14.4629	24.4055	20.1464	46.7014	36.8673	30.7192	30.5822	30.6364	25.4328	1.00177	0.831621	#REF!
ENSG00000125753	VASP	3544	18.3522	21.024	19.0311	42.7982	34.9803	26.9178	30.5752	28.0022	22.9744	0.915845	0.751408	#REF!
ENSG00000115275	MOGS	3584	19.9289	17.2144	16.8571	41.2202	35.1374	23.635	30.5746	26.1759	20.2461	0.856134	0.662187	#REF!
ENSG00000142945	KIF2C	3646	18.5599	19.1062	16.7586	42.5796	31.3265	26.0393	30.5697	25.2164	21.3989	0.82488	0.700005	#REF!
ENSG00000141295	SCRN2	2999	22.5431	18.9558	21.1174	38.5529	31.7919	32.5337	30.548	25.3739	26.8255	0.830624	0.878144	#REF!
ENSG00000146540	C7orf50	4961	34.1953	21.8944	29.7023	26.8894	27.6763	29.9903	30.5423	24.7854	29.8463	0.811509	0.977212	#REF!
ENSG00000010278	CD9	5829	21.6932	32.2879	26.2305	39.3914	35.1296	29.3683	30.5423	33.7087	27.7994	1.10367	0.910193	#REF!
ENSG00000055044	NOP58	3274	22.8675	22.3171	18.977	38.2017	26.16	23.0796	30.5346	24.2386	21.0283	0.793807	0.688671	#REF!
ENSG00000100644	HIF1A	5151	11.7396	21.7255	19.1747	49.2429	36.4034	23.469	30.4913	29.0644	21.3219	0.953205	0.699278	#REF!
ENSG00000125845	BMP2	3545	18.1881	17.4527	10.7866	42.7685	27.2535	11.4155	30.4783	22.3531	11.101	0.73341	0.364228	#REF!
ENSG00000090621	PABPC4	10274	27.2111	36.9351	44.5569	33.4624	33.0759	31.7222	30.3367	35.0055	38.1396	1.1539	1.25721	#REF!
ENSG00000112699	GMDS	4217	26.7793	24.1286	27.8131	33.6522	30.6705	30.1445	30.2158	27.3996	28.9788	0.906797	0.959062	#REF!
ENSG00000115204	MPV17	5625	24.8949	25.6508	26.2774	35.5339	32.3508	27.0903	30.2144	29.0008	26.6839	0.959834	0.883151	#REF!
ENSG00000233016	SNHG7	4893	28.6447	20.0874	20.0105	31.6129	23.6849	22.966	30.1288	21.8861	21.4882	0.726419	0.713213	#REF!
ENSG00000127220	ABHD8	2162	27.2748	23.011	23.0535	32.9498	29.6847	26.4904	30.1123	26.3478	24.772	0.874986	0.822653	#REF!
ENSG00000167770	OTUB1	5328	29.2316	22.0003	25.4679	30.9587	27.2431	26.4656	30.0951	24.6217	25.9667	0.81813	0.862821	#REF!
ENSG00000182481	KPNA2	7365	18.5884	21.8711	18.6336	41.5626	32.3639	28.1715	30.0755	27.1175	23.4025	0.901647	0.778127	#REF!
ENSG00000184640	SEPT9	13772	20.2678	18.2672	17.9127	39.7811	34.6864	26.454	30.0244	26.4768	22.1833	0.881842	0.738843	#REF!
ENSG00000161011	SQSTM1	7535	22.0155	23.5376	23.379	37.7338	40.4728	27.0808	29.8746	32.0052	25.2299	1.07132	0.844525	#REF!
ENSG00000171603	CLSTN1	5241	20.1735	22.6739	22.2044	39.5587	33.752	24.5383	29.8661	28.2129	23.3714	0.944647	0.782538	#REF!
ENSG00000156467	UQCRB	12600	25.9984	28.4174	24.8229	33.6792	29.1824	36.7398	29.8388	28.7999	30.7813	0.965183	1.03159	#REF!
ENSG00000184792	OSBP2	6632	26.9103	32.1814	32.8537	32.6964	28.6309	17.6076	29.8033	30.4062	25.2307	1.02023	0.846572	#REF!
ENSG00000011478	QPCTL	2825	22.5134	18.2438	22.9846	37.0275	33.2189	31.9073	29.7704	25.7314	27.4459	0.864326	0.921918	#REF!
ENSG00000147804	SLC39A4	4982	31.9151	21.4662	26.5253	27.6053	26.3085	30.9883	29.7602	23.8874	28.7568	0.802661	0.966283	#REF!
ENSG00000105671	DDX49	3306	26.1112	21.9964	22.0609	33.3254	30.1839	29.0803	29.7183	26.0901	25.5706	0.877913	0.860433	#REF!
ENSG00000052802	MSMO1	2852	17.1422	27.0966	23.1478	42.1642	35.6161	28.2984	29.6532	31.3563	25.7231	1.05743	0.867462	#REF!
ENSG00000136448	NMT1	8564	25.2764	21.2621	21.7045	34.0186	27.7384	28.4254	29.6475	24.5003	25.065	0.826387	0.845435	#REF!
ENSG00000099622	CIRBP	6368	28.4486	21.0447	22.9511	30.8177	22.6035	23.8846	29.6332	21.8241	23.4179	0.736475	0.790258	#REF!
ENSG00000062822	POLD1	4934	19.3861	16.7388	16.6817	39.7618	36.9048	26.4706	29.5739	26.8218	21.5761	0.906941	0.729565	#REF!
ENSG00000135919	SERPINE2	8957	25.4672	36.4443	32.5896	33.6302	28.3384	23.0048	29.5487	32.3914	27.7972	1.0962	0.940726	#REF!
ENSG00000130638	ATXN10	5127	19.1569	21.5683	20.9479	39.9255	35.5381	30.8922	29.5412	28.5532	25.9201	0.966554	0.87742	#REF!
ENSG00000179051	RCC2	4079	17.3724	22.9499	17.8662	41.62	32.6703	22.5325	29.4962	27.8101	20.1993	0.942837	0.684812	#REF!
ENSG00000111361	EIF2B1	3627	19.9515	22.1341	24.915	39.0401	37.1714	28.8705	29.4958	29.6528	26.8927	1.00532	0.911747	#REF!
ENSG00000103253	HAGHL	5357	26.6895	20.4591	25.1059	32.0882	30.3924	34.6127	29.3888	25.4257	29.8593	0.865149	1.01601	#REF!
ENSG00000107281	NPDC1	2720	25.776	21.8763	22.59	32.9795	30.8729	32.7397	29.3777	26.3746	27.6648	0.897775	0.941695	#REF!
ENSG00000167693	NXN	5889	21.4403	19.9437	21.217	37.2999	32.5274	26.4485	29.3701	26.2355	23.8328	0.893274	0.811464	#REF!
ENSG00000148308	GTF3C5	3592	23.8231	17.8991	18.3949	34.872	31.1869	25.7624	29.3476	24.543	22.0787	0.836289	0.752317	#REF!
ENSG00000182934	SRPRA	4148	19	21.5385	18.6438	39.6449	34.0887	23.7836	29.3224	27.8136	21.2137	0.948543	0.723464	#REF!
ENSG00000109736	MFSD10	3134	24.4882	23.3325	24.3477	33.956	34.6764	30.4392	29.2221	29.0045	27.3935	0.992552	0.937423	#REF!
ENSG00000238227	TMEM250	3408	21.6194	16.9688	17.8115	36.7915	24.0984	16.9059	29.2054	20.5336	17.3587	0.703075	0.594365	#REF!
ENSG00000101132	PFDN4	1743	25.9661	26.7214	26.8901	32.4307	29.4366	31.2844	29.1984	28.079	29.0872	0.961662	0.996192	#REF!
ENSG00000132394	EEFSEC	2394	26.8281	19.8649	24.1142	31.5347	27.1696	27.1942	29.1814	23.5172	25.6542	0.805898	0.879129	#REF!
ENSG00000104529	EEF1D	9390	24.0529	23.3439	22.6988	34.026	30.8055	29.7538	29.0395	27.0747	26.2263	0.932342	0.903126	#REF!
ENSG00000196372	ASB13	3003	22.7215	21.0254	19.3001	35.3538	31.3075	23.1258	29.0377	26.1665	21.2129	0.901122	0.730532	#REF!
ENSG00000160767	FAM189B	4574	22.9648	23.0024	21.581	35.0219	34.3207	25.3674	28.9934	28.6616	23.4742	0.988556	0.809642	#REF!
ENSG00000125611	CHCHD5	3759	30.8415	22.447	26.5794	27.1112	23.7674	26.0624	28.9763	23.1072	26.3209	0.797452	0.90836	#REF!
ENSG00000183431	SF3A3	3894	17.844	20.4238	18.4215	40.0607	34.5782	28.9753	28.9524	27.501	23.6984	0.94987	0.81853	#REF!
ENSG00000158615	PPP1R15B	9335	19.3128	26.5789	17.5239	38.5786	21.8306	7.10877	28.9457	24.2048	12.3164	0.836213	0.425499	#REF!
ENSG00000160410	SHKBP1	3934	20.304	20.5536	20.37	37.5688	39.6107	35.8726	28.9364	30.0821	28.1213	1.03959	0.971829	#REF!
ENSG00000251562	MALAT1	8829	28.2755	28.9781	38.293	29.5801	29.1742	15.4208	28.9278	29.0761	26.8569	1.00513	0.928413	#REF!
ENSG00000099860	GADD45B	2138	21.4909	2.88841	2.19221	36.3354	4.61606	3.55566	28.9132	3.75224	2.87394	0.129776	0.0993989	#REF!
ENSG00000119383	PTPA	5624	23.3299	17.2609	21.5562	34.4939	29.0829	28.7517	28.9119	23.1719	25.154	0.801467	0.870021	#REF!
ENSG00000116016	EPAS1	7291	21.6447	25.9243	25.4941	36.1718	28.9165	18.4621	28.9083	27.4204	21.9781	0.948532	0.76027	#REF!
ENSG00000127191	TRAF2	3665	24.4759	14.0309	11.0885	33.3063	20.2984	12.6168	28.8911	17.1647	11.8527	0.594116	0.410253	#REF!
ENSG00000164880	INTS1	9084	22.5891	17.5671	18.3731	35.1033	31.3921	24.9232	28.8462	24.4796	21.6481	0.848627	0.750469	#REF!
ENSG00000143013	LMO4	5421	20.8547	24.6358	21.7835	36.8133	28.7347	22.2263	28.834	26.6853	22.0049	0.925478	0.763157	#REF!
ENSG00000078668	VDAC3	3181	19.3444	23.3143	23.6825	38.315	30.7168	26.0723	28.8297	27.0156	24.8774	0.937075	0.86291	#REF!
ENSG00000071564	TCF3	6368	23.0519	24.2077	24.0013	34.5827	31.567	24.6565	28.8173	27.8874	24.3289	0.967731	0.844247	#REF!
ENSG00000065548	ZC3H15	3026	19.1148	23.3642	20.9856	38.395	30.1922	25.3489	28.7549	26.7782	23.1673	0.931257	0.805681	#REF!
ENSG00000116670	MAD2L2	5431	27.9395	22.582	27.6054	29.4956	25.5681	28.5211	28.7175	24.0751	28.0633	0.83834	0.977217	#REF!
ENSG00000111206	FOXM1	4919	23.9247	35.762	29.9443	33.3928	36.4425	22.2636	28.6588	36.1022	26.1039	1.25973	0.910853	#REF!
ENSG00000079246	XRCC5	5463	18.7693	26.1262	23.3005	38.547	32.8347	28.5737	28.6582	29.4804	25.9371	1.02869	0.905051	#REF!
ENSG00000100221	JOSD1	4327	22.1635	25.9561	23.5527	35.1115	26.6497	16.8158	28.6375	26.3029	20.1843	0.918477	0.70482	#REF!
ENSG00000150093	ITGB1	14561	13.1638	33.4767	28.2159	44.0311	45.9423	22.0412	28.5974	39.7095	25.1285	1.38857	0.878698	#REF!
ENSG00000177352	CCDC71	1791	23.5226	11.4397	5.36155	33.5888	19.0447	8.36146	28.5557	15.2422	6.8615	0.533772	0.240285	#REF!
ENSG00000169045	HNRNPH1	9480	17.6571	24.4738	17.8347	39.4412	35.0121	23.7193	28.5492	29.7429	20.777	1.04182	0.727763	#REF!
ENSG00000116729	WLS	4459	17.8292	25.1748	24.7398	39.2524	35.9307	25.0474	28.5408	30.5527	24.8936	1.07049	0.872212	#REF!
ENSG00000139842	CUL4A	7813	16.473	22.4637	20.8938	40.5815	38.6338	28.7948	28.5272	30.5487	24.8443	1.07086	0.870897	#REF!
ENSG00000176619	LMNB2	5395	22.4752	18.7638	22.2911	34.5657	28.4025	24.6854	28.5205	23.5832	23.4882	0.826885	0.823558	#REF!
ENSG00000160714	UBE2Q1	4190	22.5147	26.1987	22.3994	34.4966	29.229	25.1004	28.5056	27.7139	23.7499	0.972225	0.833164	#REF!
ENSG00000108262	GIT1	5650	25.8594	21.6352	22.9744	31.1221	27.4475	22.3675	28.4908	24.5413	22.671	0.861378	0.79573	#REF!
ENSG00000158747	NBL1	3448	25.4172	20.5716	26.772	31.4991	28.5391	32.7067	28.4581	24.5553	29.7394	0.862859	1.04502	#REF!
ENSG00000136933	RABEPK	3429	23.3125	21.3252	22.8865	33.5905	29.7239	27.6372	28.4515	25.5246	25.2618	0.897124	0.88789	#REF!
ENSG00000122203	KIAA1191	3811	21.1072	33.1808	32.591	35.7754	36.0733	25.4518	28.4413	34.627	29.0214	1.21749	1.0204	#REF!
ENSG00000177674	AGTRAP	2435	23.4456	20.9525	24.2012	33.4203	29.6749	30.5859	28.433	25.3137	27.3935	0.890293	0.963443	#REF!
ENSG00000104824	HNRNPL	6492	18.1664	26.7946	20.8399	38.6952	38.4317	22.6184	28.4308	32.6132	21.7292	1.14711	0.764283	#REF!
ENSG00000086475	SEPHS1	3884	25.5617	31.8588	32.361	31.2994	29.5258	24.6791	28.4306	30.6923	28.5201	1.07955	1.00315	#REF!
ENSG00000144199	FAHD2B	2662	22.7397	18.4504	20.3338	33.9567	28.7487	29.4164	28.3482	23.5995	24.8751	0.832489	0.877484	#REF!
ENSG00000075426	FOSL2	7162	19.5086	14.4487	10.367	37.1467	21.0324	11.2608	28.3277	17.7406	10.8139	0.626263	0.381742	#REF!
ENSG00000130165	ELOF1	4167	27.4461	20.4015	21.9606	29.1587	24.335	22.5367	28.3024	22.3683	22.2487	0.79033	0.786104	#REF!
ENSG00000160209	PDXK	11912	25.256	20.6545	21.9428	31.2679	25.3881	29.2699	28.262	23.0213	25.6064	0.814567	0.906037	#REF!
ENSG00000168385	SEPT2	7378	19.8962	33.8713	30.3685	36.5853	34.9665	25.4724	28.2407	34.4189	27.9205	1.21877	0.988659	#REF!
ENSG00000163930	BAP1	4718	20.884	23.1567	21.6008	35.5054	30.9122	21.9521	28.1947	27.0345	21.7765	0.958849	0.772361	#REF!
ENSG00000172380	GNG12	4715	22.7029	36.8931	34.4402	33.5896	30.1608	20.5599	28.1462	33.5269	27.5	1.19117	0.977042	#REF!
ENSG00000198055	GRK6	4357	24.9275	22.5055	23.8759	31.1342	29.1419	24.9123	28.0308	25.8237	24.3941	0.921262	0.87026	#REF!
ENSG00000103653	CSK	4546	20.5174	19.2592	17.1876	35.5406	29.2888	23.776	28.029	24.274	20.4818	0.866032	0.730735	#REF!
ENSG00000064932	SBNO2	6610	19.3195	14.3282	12.6508	36.688	28.4206	18.6693	28.0037	21.3744	15.6601	0.763268	0.559213	#REF!
ENSG00000113387	SUB1	9266	22.1994	24.2355	20.7881	33.8058	29.6419	28.8997	28.0026	26.9387	24.8439	0.962008	0.887199	#REF!
ENSG00000114850	SSR3	5179	21.5512	31.3589	26.918	34.4481	34.535	27.2601	27.9996	32.9469	27.089	1.17669	0.967478	#REF!
ENSG00000103126	AXIN1	7537	22.5329	17.3212	18.0946	33.3384	24.9403	19.2094	27.9357	21.1308	18.652	0.756408	0.667676	#REF!
ENSG00000104853	CLPTM1	5095	21.6976	18.1016	20.7317	34.1683	31.4002	23.6148	27.933	24.7509	22.1732	0.886081	0.793802	#REF!
ENSG00000001617	SEMA3F	4826	21.2468	21.7535	20.2173	34.5422	30.7706	24.3389	27.8945	26.262	22.2781	0.941478	0.798656	#REF!
ENSG00000116478	HDAC1	3966	18.8775	26.0922	24.0392	36.8395	38.9419	28.7231	27.8585	32.517	26.3811	1.16722	0.946968	#REF!
ENSG00000103423	DNAJA3	7071	18.3255	17.222	17.4925	37.3858	32.9015	21.8414	27.8556	25.0618	19.667	0.899701	0.706032	#REF!
ENSG00000134802	SLC43A3	4517	13.9694	15.6009	14.9949	41.7002	35.3926	26.9529	27.8348	25.4968	20.9739	0.916003	0.753515	#REF!
ENSG00000105953	OGDH	5209	13.6158	15.2346	15.1755	41.9408	39.6654	25.534	27.7783	27.45	20.3548	0.988182	0.732757	#REF!
ENSG00000132382	MYBBP1A	5958	18.0925	16.6904	15.5126	37.4563	33.4875	24.2043	27.7744	25.0889	19.8585	0.903311	0.714992	#REF!
ENSG00000185340	GAS2L1	4447	22.0159	20.1163	21.2591	33.4602	33.3541	27.0687	27.738	26.7352	24.1639	0.963846	0.871147	#REF!
ENSG00000125351	UPF3B	2531	23.051	23.1906	20.5732	32.4248	22.2329	26.2868	27.7379	22.7117	23.43	0.818799	0.844693	#REF!
ENSG00000136877	FPGS	3931	21.2272	19.5562	19.6439	34.2375	33.1516	28.7171	27.7323	26.3539	24.1805	0.950294	0.871925	#REF!
ENSG00000184575	XPOT	7320	18.8908	29.9215	29.8595	36.4561	29.9058	19.935	27.6735	29.9137	24.8973	1.08095	0.89968	#REF!
ENSG00000140374	ETFA	9591	15.8406	21.1396	19.9406	39.3959	35.1485	30.2625	27.6183	28.1441	25.1016	1.01904	0.908875	#REF!
ENSG00000213015	ZNF580	2604	27.381	20.7674	23.9694	27.5493	25.865	25.6376	27.4651	23.3162	24.8035	0.848939	0.903093	#REF!
ENSG00000167881	SRP68	7505	18.5169	20.0789	17.174	36.3081	34.6055	24.5844	27.4125	27.3422	20.8792	0.997434	0.761666	#REF!
ENSG00000069998	HDHD5	4936	18.0593	18.7899	16.8486	36.7527	33.2886	27.282	27.406	26.0392	22.0653	0.950129	0.805127	#REF!
ENSG00000115286	NDUFS7	7456	25.2461	16.6114	21.4342	29.5615	26.6123	28.556	27.4038	21.6119	24.9951	0.788646	0.912104	#REF!
ENSG00000078369	GNB1	9030	21.2129	26.863	29.2626	33.594	34.5583	25.4837	27.4034	30.7106	27.3731	1.12069	0.998894	#REF!
ENSG00000084090	STARD7	4416	18.6407	30.896	23.9452	36.0765	32.8956	23.0133	27.3586	31.8958	23.4793	1.16584	0.858203	#REF!
ENSG00000085733	CTTN	6949	19.3499	24.1189	25.2929	35.3667	33.0721	25.6302	27.3583	28.5955	25.4615	1.04522	0.930671	#REF!
ENSG00000108424	KPNB1	10305	17.5435	23.5338	21.3157	37.1523	30.9546	24.3718	27.3479	27.2442	22.8437	0.996207	0.835302	#REF!
ENSG00000090266	NDUFB2	4447	27.0131	24.6457	23.9068	27.6324	25.4244	28.4954	27.3228	25.035	26.2011	0.916271	0.958949	#REF!
ENSG00000132481	TRIM47	3145	23.9647	19.7458	17.9925	30.6724	25.6732	22.3543	27.3186	22.7095	20.1734	0.831285	0.73845	#REF!
ENSG00000034152	MAP2K3	3775	18.0749	17.7194	15.7771	36.5312	27.7793	21.5459	27.303	22.7494	18.6615	0.833217	0.683495	#REF!
ENSG00000132383	RPA1	5492	13.9286	22.6675	19.233	40.6459	38.7564	26.6432	27.2872	30.7119	22.9381	1.12551	0.840616	#REF!
ENSG00000160799	CCDC12	4754	24.2811	17.6639	16.0148	30.2855	25.0937	21.834	27.2833	21.3788	18.9244	0.783586	0.693626	#REF!
ENSG00000196405	EVL	10482	21.5053	18.704	23.0824	33.0612	27.7724	24.5329	27.2832	23.2382	23.8076	0.851741	0.87261	#REF!
ENSG00000101400	SNTA1	2211	22.0554	21.8223	22.465	32.5027	30.7496	28.23	27.279	26.286	25.3475	0.963596	0.929193	#REF!
ENSG00000198858	R3HDM4	2957	27.0337	27.891	31.1208	27.4571	24.573	22.7124	27.2454	26.232	26.9166	0.962804	0.987931	#REF!
ENSG00000082153	BZW1	8085	13.4024	23.5212	20.82	40.9893	35.8492	24.8002	27.1958	29.6852	22.8101	1.09153	0.838736	#REF!
ENSG00000187109	NAP1L1	17059	23.1255	28.1856	25.3741	31.2279	27.5969	26.6674	27.1767	27.8912	26.0208	1.02629	0.957467	#REF!
ENSG00000198431	TXNRD1	6710	15.3652	32.2546	23.1783	38.9867	36.409	19.3877	27.1759	34.3318	21.283	1.26332	0.783157	#REF!
ENSG00000105520	PLPPR2	3273	19.2215	21.5657	22.9295	35.115	35.2316	26.7715	27.1682	28.3987	24.8505	1.04529	0.91469	#REF!
ENSG00000041357	PSMA4	6994	20.5411	20.4979	20.4719	33.7339	29.3853	28.9304	27.1375	24.9416	24.7011	0.919082	0.910222	#REF!
ENSG00000143793	C1orf35	4308	27.4342	17.1214	18.3096	26.8239	20.1491	21.2418	27.1291	18.6352	19.7757	0.68691	0.72895	#REF!
ENSG00000124570	SERPINB6	13201	22.3632	19.3284	20.9347	31.8519	26.6165	29.7545	27.1075	22.9725	25.3446	0.847458	0.934966	#REF!
ENSG00000274523	RCC1L	4196	21.6918	20.6869	17.3136	32.478	30.3839	26.4675	27.0849	25.5354	21.8906	0.942792	0.80822	#REF!
ENSG00000107581	EIF3A	7101	17.2607	19.8152	16.984	36.7165	32.2911	17.5635	26.9886	26.0531	17.2737	0.965336	0.640038	#REF!
ENSG00000137936	BCAR3	6919	11.1011	12.02	10.1115	42.7489	28.4776	17.9016	26.925	20.2488	14.0065	0.752044	0.520206	#REF!
ENSG00000141905	NFIC	9801	23.0698	15.5872	19.0001	30.7533	22.3944	19.3559	26.9116	18.9908	19.178	0.705673	0.712632	#REF!
ENSG00000062485	CS	6401	21.3878	26.2739	26.8511	32.4192	29.0961	21.3594	26.9035	27.685	24.1053	1.02905	0.895989	#REF!
ENSG00000160679	CHTOP	5625	23.2701	18.5814	15.862	30.4481	20.3462	21.5727	26.8591	19.4638	18.7173	0.724665	0.696871	#REF!
ENSG00000108819	PPP1R9B	4343	20.0495	19.5216	17.4777	33.6561	25.7807	21.2417	26.8528	22.6512	19.3597	0.843531	0.720958	#REF!
ENSG00000124784	RIOK1	2940	20.8024	19.6307	18.3527	32.8324	25.834	22.8243	26.8174	22.7324	20.5885	0.847671	0.767729	#REF!
ENSG00000165802	NSMF	4915	24.1607	23.8137	24.9215	29.4718	29.5441	22.8166	26.8162	26.6789	23.8691	0.994879	0.890099	#REF!
ENSG00000177731	FLII	6308	19.8474	20.888	18.9379	33.7506	34.6487	25.4166	26.799	27.7684	22.1772	1.03617	0.827539	#REF!
ENSG00000166582	CENPV	2850	22.0304	23.3287	26.072	31.541	30.4772	29.4213	26.7857	26.903	27.7467	1.00438	1.03588	#REF!
ENSG00000137409	MTCH1	14126	18.7052	20.9187	22.9344	34.8003	35.5944	30.9379	26.7527	28.2565	26.9362	1.05621	1.00686	#REF!
ENSG00000124226	RNF114	4337	19.2112	22.8755	20.8362	34.1934	31.7382	23.0371	26.7023	27.3068	21.9367	1.02264	0.821528	#REF!
ENSG00000063245	EPN1	17616	25.6742	18.3732	19.5264	27.6713	26.1149	24.124	26.6727	22.244	21.8252	0.833962	0.818259	#REF!
ENSG00000068001	HYAL2	4421	22.4852	22.48	20.5825	30.7118	31.2135	20.0266	26.5985	26.8467	20.3046	1.00933	0.763373	#REF!
ENSG00000177830	CHID1	5359	21.9254	18.1575	19.4544	31.2235	25.6316	29.3842	26.5744	21.8946	24.4193	0.823897	0.918902	#REF!
ENSG00000024422	EHD2	3844	16.1545	19.3532	17.0254	36.9665	30.1934	19.9547	26.5605	24.7733	18.4901	0.932711	0.696149	#REF!
ENSG00000185000	DGAT1	4131	20.745	15.7314	18.9281	32.2465	33.4187	26.4689	26.4958	24.575	22.6985	0.927507	0.856684	#REF!
ENSG00000075914	EXOSC7	4429	20.0277	17.0185	17.7062	32.9601	27.7169	26.0689	26.4939	22.3677	21.8875	0.844258	0.826134	#REF!
ENSG00000102977	ACD	3218	18.9664	18.3832	17.3889	33.945	34.937	27.3711	26.4557	26.6601	22.38	1.00773	0.845944	#REF!
ENSG00000138073	PREB	3212	15.5133	15.7403	15.7131	37.2436	32.3969	25.3936	26.3784	24.0686	20.5534	0.912434	0.779173	#REF!
ENSG00000116560	SFPQ	7720	17.5633	23.2352	19.2871	35.0375	26.248	21.1158	26.3004	24.7416	20.2015	0.940731	0.768104	#REF!
ENSG00000143771	CNIH4	5090	24.1294	20.9654	23.7503	28.4585	24.7298	23.1776	26.294	22.8476	23.4639	0.868929	0.89237	#REF!
ENSG00000180198	RCC1	3888	20.2545	24.1664	20.3463	32.2654	30.6088	21.9635	26.2599	27.3876	21.1549	1.04294	0.805595	#REF!
ENSG00000164985	PSIP1	6744	19.836	25.0746	23.3327	32.636	27.9842	22.8411	26.236	26.5294	23.0869	1.01118	0.879971	#REF!
ENSG00000171298	GAA	5236	18.9494	14.5939	15.523	33.4992	28.4052	23.5574	26.2243	21.4996	19.5402	0.819833	0.745119	#REF!
ENSG00000170291	ELP5	3039	20.9487	17.9467	18.432	31.4951	26.4737	23.0964	26.2219	22.2102	20.7642	0.847011	0.791864	#REF!
ENSG00000177192	PUS1	5732	19.5376	14.2473	14.2695	32.8939	22.5843	17.0217	26.2157	18.4158	15.6456	0.702472	0.596804	#REF!
ENSG00000213995	NAXD	2973	17.5395	15.0255	17.7453	34.7841	26.1685	24.8011	26.1618	20.597	21.2732	0.787292	0.81314	#REF!
ENSG00000055070	SZRD1	4742	23.2204	22.6622	21.612	29.0817	25.1694	19.5629	26.151	23.9158	20.5875	0.914524	0.787252	#REF!
ENSG00000142444	TIMM29	1785	18.3763	16.6191	13.1927	33.8419	23.894	15.6264	26.1091	20.2566	14.4096	0.775842	0.551897	#REF!
ENSG00000105552	BCAT2	4553	20.0184	19.6733	20.4126	32.1862	27.6212	30.5311	26.1023	23.6473	25.4719	0.905945	0.975847	#REF!
ENSG00000101189	MRGBP	2752	22.4282	23.027	19.378	29.6844	21.4541	16.6157	26.0563	22.2405	17.9968	0.853557	0.690691	#REF!
ENSG00000196821	C6orf106	4551	20.9488	25.2112	25.4956	31.1412	25.1858	22.1548	26.045	25.1985	23.8252	0.967497	0.914771	#REF!
ENSG00000121966	CXCR4	2902	19.004	15.8307	6.85422	33.0682	16.0494	6.77544	26.0361	15.94	6.81483	0.612228	0.261745	#REF!
ENSG00000171492	LRRC8D	4852	16.4367	22.7669	20.4152	35.6215	25.9905	17.0578	26.0291	24.3787	18.7365	0.936594	0.719831	#REF!
ENSG00000067064	IDI1	4294	13.893	22.4863	16.3993	38.122	36.5183	25.4109	26.0075	29.5023	20.9051	1.13438	0.80381	#REF!
ENSG00000138867	GUCD1	4395	20.5387	22.8099	22.538	31.3065	26.3161	21.0684	25.9226	24.563	21.8032	0.947553	0.84109	#REF!
ENSG00000167123	CERCAM	6058	21.4622	18.6538	19.4175	30.3591	30.9435	25.371	25.9106	24.7987	22.3942	0.957085	0.864288	#REF!
ENSG00000144021	CIAO1	4828	17.9706	17.1182	17.5333	33.8148	31.6305	27.3596	25.8927	24.3744	22.4464	0.941361	0.866903	#REF!
ENSG00000173402	DAG1	7187	15.5474	23.6414	19.1984	36.2249	32.6836	20.113	25.8861	28.1625	19.6557	1.08794	0.759315	#REF!
ENSG00000168883	USP39	3953	19.1613	20.7614	18.0742	32.6059	28.0176	22.6145	25.8836	24.3895	20.3443	0.942277	0.785994	#REF!
ENSG00000197879	MYO1C	7806	14.8438	16.813	16.834	36.921	34.077	22.56	25.8824	25.445	19.697	0.983102	0.76102	#REF!
ENSG00000157514	TSC22D3	4957	15.6339	19.6417	20.4786	36.054	24.9509	23.3844	25.844	22.2963	21.9315	0.862728	0.848612	#REF!
ENSG00000196465	MYL6B	3259	29.0425	22.8803	27.6406	22.3389	23.022	27.4126	25.6907	22.9511	27.5266	0.893364	1.07146	#REF!
ENSG00000162878	PKDCC	3913	19.6131	11.5193	8.28227	31.7074	13.6874	6.99684	25.6602	12.6033	7.63956	0.491162	0.29772	#REF!
ENSG00000075643	MOCOS	6303	14.4107	17.9836	16.9941	36.8263	32.3412	23.1334	25.6185	25.1624	20.0638	0.982196	0.783173	#REF!
ENSG00000010165	METTL13	3831	17.01	16.21	13.0847	34.1998	28.5182	21.6039	25.6049	22.3641	17.3443	0.87343	0.677383	#REF!
ENSG00000161091	MFSD12	5290	22.6137	17.1615	19.2867	28.5541	26.1405	22.0528	25.5839	21.651	20.6698	0.846277	0.807922	#REF!
ENSG00000137288	UQCC2	4689	25.4454	19.6073	22.6121	25.7124	23.263	27.2686	25.5789	21.4351	24.9403	0.838002	0.975035	#REF!
ENSG00000117308	GALE	3955	21.1776	18.8976	21.3023	29.7879	25.3768	22.9643	25.4827	22.1372	22.1333	0.868714	0.868563	#REF!
ENSG00000023191	RNH1	7374	21.2313	15.6535	17.0916	29.6695	26.5639	24.4398	25.4504	21.1087	20.7657	0.829405	0.815927	#REF!
ENSG00000197894	ADH5	4866	16.4923	19.7481	19.2993	34.2968	28.6555	24.6792	25.3946	24.2018	21.9892	0.95303	0.865902	#REF!
ENSG00000121766	ZCCHC17	1921	21.9959	20.6702	18.0906	28.6762	26.4086	24.0712	25.3361	23.5394	21.0809	0.929085	0.83205	#REF!
ENSG00000099995	SF3A1	6301	15.2002	15.4063	14.9857	35.3578	32.2874	18.8682	25.279	23.8469	16.9269	0.943349	0.669606	#REF!
ENSG00000184470	TXNRD2	8201	21.3192	16.1862	16.7689	29.2194	25.4616	24.9861	25.2693	20.8239	20.8775	0.824078	0.826201	#REF!
ENSG00000173992	CCS	2142	22.9412	17.5945	17.3182	27.5587	24.3305	26.124	25.2499	20.9625	21.7211	0.8302	0.860242	#REF!
ENSG00000183955	KMT5A	4215	16.797	20.9497	16.2185	33.6534	26.5499	18.5916	25.2252	23.7498	17.405	0.941512	0.689986	#REF!
ENSG00000150593	PDCD4	4547	11.2064	22.5425	19.3334	39.1673	34.1945	21.9229	25.1868	28.3685	20.6281	1.12632	0.819005	#REF!
ENSG00000115317	HTRA2	3405	17.3181	17.6618	15.4435	33.0367	28.4927	22.4771	25.1774	23.0772	18.9603	0.916585	0.753068	#REF!
ENSG00000167543	TP53I13	4570	23.5054	16.0893	17.8603	26.8065	23.6035	24.8768	25.156	19.8464	21.3686	0.788934	0.849443	#REF!
ENSG00000100142	POLR2F	7008	25.9042	20.4405	21.9725	24.3589	22.1617	25.7814	25.1315	21.3011	23.877	0.847584	0.95008	#REF!
ENSG00000143401	ANP32E	3605	18.0069	30.9784	25.7329	32.1937	29.4575	22.7363	25.1003	30.2179	24.2346	1.20389	0.965512	#REF!
ENSG00000021826	CPS1	11018	15.4878	28.5638	25.9851	34.6799	29.2186	16.1129	25.0838	28.8912	21.049	1.15178	0.839147	#REF!
ENSG00000124762	CDKN1A	2996	10.5306	10.075	9.06208	39.6362	29.2231	20.2609	25.0834	19.6491	14.6615	0.783349	0.58451	#REF!
ENSG00000136950	ARPC5L	3610	18.3288	17.0425	18.8257	31.7849	24.0769	23.5757	25.0569	20.5597	21.2007	0.820522	0.846102	#REF!
ENSG00000005194	CIAPIN1	3383	16.9681	16.0535	16.7436	33.1406	29.1386	22.9274	25.0543	22.5961	19.8355	0.901883	0.791698	#REF!
ENSG00000035141	FAM136A	3062	24.0623	30.2708	29.3256	26.0454	23.5795	20.7762	25.0538	26.9252	25.0509	1.07469	0.999883	#REF!
ENSG00000128050	PAICS	7516	15.9495	24.1039	19.7954	34.1395	29.8324	23.5522	25.0445	26.9681	21.6738	1.07681	0.865409	#REF!
ENSG00000174938	SEZ6L2	4113	19.253	16.0388	16.3427	30.7591	27.7696	23.3468	25.006	21.9042	19.8448	0.875956	0.793598	#REF!
ENSG00000213339	QTRT1	3430	21.6997	13.8481	16.5641	28.3063	23.3045	24.6129	25.003	18.5763	20.5885	0.74296	0.823441	#REF!
ENSG00000131148	EMC8	4021	19.6312	20.0658	19.6307	30.2641	27.4577	23.4687	24.9477	23.7617	21.5497	0.952463	0.863796	#REF!
ENSG00000025708	TYMP	3600	22.5356	14.7652	17.7825	27.2653	21.5306	23.6888	24.9004	18.1479	20.7356	0.72882	0.832742	#REF!
ENSG00000273604	EPOP	3255	19.5008	12.8372	9.76338	30.2513	19.8232	12.1867	24.8761	16.3302	10.975	0.656463	0.441188	#REF!
ENSG00000126226	PCID2	6246	18.04	18.9332	22.1732	31.6803	26.2052	22.9419	24.8601	22.5692	22.5575	0.907846	0.907377	#REF!
ENSG00000132640	BTBD3	6228	13.1168	25.7805	22.9806	36.5863	29.7468	19.5666	24.8516	27.7636	21.2736	1.11718	0.856027	#REF!
ENSG00000100997	ABHD12	4479	21.4113	18.6969	21.0179	28.2876	26.7375	25.0122	24.8495	22.7172	23.015	0.914192	0.926178	#REF!
ENSG00000105700	KXD1	4112	21.2976	20.8148	22.852	28.3308	27.0887	23.561	24.8142	23.9517	23.2065	0.965241	0.93521	#REF!
ENSG00000136807	CDK9	3005	17.8526	17.7656	14.1706	31.6848	26.2355	17.8607	24.7687	22.0006	16.0156	0.88824	0.646607	#REF!
ENSG00000114054	PCCB	7498	14.8274	17.6576	16.504	34.6389	32.3209	24.958	24.7331	24.9892	20.731	1.01036	0.838187	#REF!
ENSG00000117984	CTSD	5697	21.1849	15.9152	17.9791	28.2392	25.124	27.9519	24.7121	20.5196	22.9655	0.830347	0.929323	#REF!
ENSG00000109089	CDR2L	3536	17.5086	17.4155	15.3078	31.8836	25.5111	18.6377	24.6961	21.4633	16.9728	0.869098	0.687267	#REF!
ENSG00000167657	DAPK3	3549	18.0265	15.3677	12.1918	31.3435	24.9136	20.8886	24.685	20.1406	16.5402	0.815906	0.670051	#REF!
ENSG00000137955	RABGGTB	5920	18.6739	17.1485	15.2453	30.6121	24.3823	20.1211	24.643	20.7654	17.6832	0.842651	0.717576	#REF!
ENSG00000126767	ELK1	3398	20.7987	33.7997	29.7732	28.4808	29.2138	15.7613	24.6398	31.5068	22.7673	1.2787	0.924006	#REF!
ENSG00000153786	ZDHHC7	3953	17.356	18.2501	14.1846	31.8933	23.5646	13.3171	24.6246	20.9074	13.7509	0.849043	0.558419	#REF!
ENSG00000113758	DBN1	5119	18.661	24.9843	22.4657	30.5596	27.025	20.5786	24.6103	26.0047	21.5221	1.05666	0.874518	#REF!
ENSG00000180104	EXOC3	8165	20.4318	15.3104	15.8698	28.7426	23.7784	20.301	24.5872	19.5444	18.0854	0.794901	0.735563	#REF!
ENSG00000160957	RECQL4	4517	21.6054	15.3198	15.8681	27.4814	22.5644	20.2843	24.5434	18.9421	18.0762	0.771779	0.736498	#REF!
ENSG00000173141	MRPL57	2233	25.8189	20.4442	22.3973	23.1276	20.8061	22.5509	24.4733	20.6252	22.4741	0.842763	0.918312	#REF!
ENSG00000105974	CAV1	3868	17.8021	26.2907	23.0671	31.1214	27.7977	18.7522	24.4618	27.0442	20.9096	1.10557	0.854788	#REF!
ENSG00000166831	RBPMS2	2104	19.934	25.6203	24.4225	28.9192	29.296	20.9181	24.4266	27.4582	22.6703	1.12411	0.928097	#REF!
ENSG00000184162	NR2C2AP	1791	18.4895	12.4065	15.4144	30.3382	19.3992	20.2335	24.4139	15.9028	17.8239	0.651385	0.730074	#REF!
ENSG00000206053	JPT2	4768	18.8663	19.6214	19.7439	29.9603	26.1457	22.7649	24.4133	22.8836	21.2544	0.937341	0.870608	#REF!
ENSG00000106105	GARS	17366	15.5758	16.853	17.0625	33.2279	22.6091	21.7724	24.4019	19.7311	19.4174	0.808588	0.795736	#REF!
ENSG00000125826	RBCK1	10757	22.3812	16.3104	19.9843	26.3559	20.5973	19.623	24.3686	18.4539	19.8036	0.757282	0.812671	#REF!
ENSG00000125457	MIF4GD	3675	19.1799	16.5369	20.7168	29.5535	25.1587	22.5365	24.3667	20.8478	21.6267	0.855586	0.887551	#REF!
ENSG00000124795	DEK	7249	16.7961	25.2465	22.9294	31.9341	29.1796	21.6126	24.3651	27.213	22.271	1.11689	0.914054	#REF!
ENSG00000113643	RARS	3417	15.0223	15.7418	12.7296	33.5619	30.3688	22.0469	24.2921	23.0553	17.3882	0.949087	0.715799	#REF!
ENSG00000160087	UBE2J2	4691	21.4579	18.1226	18.6059	27.1159	22.9824	19.4344	24.2869	20.5525	19.0201	0.846237	0.783144	#REF!
ENSG00000096746	HNRNPH3	5375	16.9221	24.3527	20.7895	31.5498	28.5511	23.129	24.2359	26.4519	21.9593	1.09143	0.906062	#REF!
ENSG00000040633	PHF23	2733	17.4993	11.0022	4.91479	30.9673	17.063	5.52129	24.2333	14.0326	5.21804	0.579064	0.215325	#REF!
ENSG00000275993	SIK1B	4747	11.4068	8.40121	10.1143	37.0555	11.4772	13.3533	24.2312	9.93921	11.7338	0.410183	0.484244	#REF!
ENSG00000161204	ABCF3	5135	19.8219	15.3642	15.8172	28.5748	24.0073	20.214	24.1984	19.6858	18.0156	0.813517	0.744496	#REF!
ENSG00000184363	PKP3	3795	20.3219	18.2952	14.8204	28.0251	25.9448	21.5829	24.1735	22.12	18.2017	0.91505	0.752958	#REF!
ENSG00000165732	DDX21	9274	18.0358	20.8229	20.918	30.2667	21.2959	18.2925	24.1512	21.0594	19.6053	0.871981	0.811771	#REF!
ENSG00000100941	PNN	4203	14.1789	20.2954	13.8985	34.1069	31.7889	20.331	24.1429	26.0421	17.1147	1.07867	0.708892	#REF!
ENSG00000171311	EXOSC1	3578	23.7414	18.6466	21.1347	24.4412	20.2758	21.4861	24.0913	19.4612	21.3104	0.807812	0.88457	#REF!
ENSG00000166979	EVA1C	4353	18.9393	14.6374	15.468	29.1926	21.9296	19.4203	24.066	18.2835	17.4441	0.759724	0.724846	#REF!
ENSG00000140391	TSPAN3	8400	17.714	22.3505	22.0943	30.3679	30.726	25.6802	24.0409	26.5383	23.8872	1.10388	0.993607	#REF!
ENSG00000134574	DDB2	4842	14.9451	13.9816	15.405	33.1223	25.1978	26.1826	24.0337	19.5897	20.7938	0.815093	0.865194	#REF!
ENSG00000071894	CPSF1	6058	17.8765	13.3092	13.7847	30.1318	26.3897	20.578	24.0041	19.8494	17.1813	0.826916	0.715766	#REF!
ENSG00000108788	MLX	4255	16.2419	19.3556	18.2287	31.6893	29.2301	19.1959	23.9656	24.2929	18.7123	1.01366	0.780801	#REF!
ENSG00000214717	ZBED1	4764	14.4934	14.5982	11.6499	33.3887	24.2293	14.9374	23.941	19.4138	13.2937	0.810899	0.555267	#REF!
ENSG00000188677	PARVB	7368	21.7923	17.5775	19.9292	25.9129	23.2878	23.4124	23.8526	20.4326	21.6708	0.85662	0.90853	#REF!
ENSG00000158850	B4GALT3	3890	17.8624	17.0917	17.0445	29.8189	26.4388	20.4534	23.8407	21.7653	18.749	0.912947	0.786428	#REF!
ENSG00000006125	AP2B1	7591	15.6188	15.8978	20.1645	31.9303	26.0402	22.8978	23.7745	20.969	21.5312	0.881996	0.90564	#REF!
ENSG00000141349	G6PC3	7628	20.7623	19.8232	19.7745	26.6299	26.61	23.2663	23.6961	23.2166	21.5204	0.979763	0.908181	#REF!
ENSG00000184220	CMSS1	7207	23.3041	20.1403	21.5165	24.0424	21.4617	22.8727	23.6732	20.801	22.1946	0.878671	0.937539	#REF!
ENSG00000104825	NFKBIB	2324	19.1514	15.8441	15.5684	28.1749	20.9102	24.693	23.6631	18.3772	20.1307	0.776617	0.850721	#REF!
ENSG00000183048	SLC25A10	2621	22.2356	14.5992	20.8263	25.0777	20.8309	26.7798	23.6567	17.715	23.8031	0.748839	1.00619	#REF!
ENSG00000143549	TPM3	15130	16.9344	25.9428	23.5054	30.3478	28.2087	21.454	23.6411	27.0757	22.4797	1.14528	0.950875	#REF!
ENSG00000133597	ADCK2	3110	16.9278	15.607	14.2252	30.3131	25.5353	20.5291	23.6205	20.5711	17.3771	0.870903	0.735679	#REF!
ENSG00000105722	ERF	3269	19.4173	15.0774	10.8231	27.7281	22.4925	11.7323	23.5727	18.7849	11.2777	0.796894	0.478423	#REF!
ENSG00000066044	ELAVL1	6962	17.2007	22.5319	21.346	29.9417	26.8676	23.029	23.5712	24.6998	22.1875	1.04788	0.941296	#REF!
ENSG00000105135	ILVBL	5616	14.5239	12.5068	13.6279	32.5924	26.8737	25.6274	23.5582	19.6903	19.6277	0.835815	0.833158	#REF!
ENSG00000160214	RRP1	4251	19.8355	14.9207	12.8407	27.2719	21.1117	18.3535	23.5537	18.0162	15.5971	0.764898	0.662192	#REF!
ENSG00000115073	ACTR1B	2853	18.6502	18.0243	21.0961	28.3922	27.2084	24.1013	23.5212	22.6164	22.5987	0.961533	0.960781	#REF!
ENSG00000136045	PWP1	2804	15.9176	18.2776	15.5329	31.1208	26.1608	22.3413	23.5192	22.2192	18.9371	0.944724	0.805177	#REF!
ENSG00000100280	AP1B1	6555	15.4324	15.725	17.2476	31.6002	29.83	24.9123	23.5163	22.7775	21.08	0.968584	0.896397	#REF!
ENSG00000147274	RBMX	5882	15.5167	21.5079	16.0435	31.5123	27.9741	19.2794	23.5145	24.741	17.6614	1.05216	0.751088	#REF!
ENSG00000143303	RRNAD1	3169	16.9287	14.2783	14.8802	30.0648	25.242	20.6519	23.4968	19.7602	17.766	0.840974	0.756105	#REF!
ENSG00000130734	ATG4D	2278	16.8451	14.6439	13.8002	30.1453	25.1582	20.6752	23.4952	19.901	17.2377	0.847027	0.73367	#REF!
ENSG00000165752	STK32C	3553	19.5919	15.659	17.6799	27.3969	24.4307	26.3187	23.4944	20.0449	21.9993	0.853177	0.936364	#REF!
ENSG00000257103	LSM14A	4521	16.3801	27.1657	22.8581	30.5725	25.9912	19.1917	23.4763	26.5784	21.0249	1.13214	0.895581	#REF!
ENSG00000184557	SOCS3	2734	19.7367	3.96865	6.35552	27.201	4.45417	2.59238	23.4688	4.21141	4.47395	0.179447	0.190634	#REF!
ENSG00000116120	FARSB	6761	19.4805	16.7654	19.0808	27.4431	22.1433	20.6195	23.4618	19.4543	19.8501	0.829191	0.846061	#REF!
ENSG00000008394	MGST1	7441	18.306	23.2222	22.0535	28.5358	29.7763	26.1785	23.4209	26.4992	24.116	1.13143	1.02968	#REF!
ENSG00000160877	NACC1	5007	19.0034	15.5611	13.4247	27.805	21.2783	12.5914	23.4042	18.4197	13.0081	0.787024	0.5558	#REF!
ENSG00000187634	SAMD11	4172	17.9154	15.6321	15.0841	28.8837	27.5844	22.6741	23.3995	21.6083	18.8791	0.923449	0.806815	#REF!
ENSG00000051128	HOMER3	3422	18.1284	15.0779	16.3523	28.6469	26.0743	24.3865	23.3877	20.5761	20.3694	0.879784	0.870946	#REF!
ENSG00000159479	MED8	2704	18.3352	18.6974	17.122	28.4056	23.9267	20.9692	23.3704	21.312	19.0456	0.911924	0.814946	#REF!
ENSG00000100266	PACSIN2	4558	12.1682	16.942	16.1015	34.5543	30.4399	21.3433	23.3613	23.691	18.7224	1.01411	0.80143	#REF!
ENSG00000174564	IL20RB	2443	18.8591	12.0484	16.0267	27.853	18.3325	19.5362	23.356	15.1905	17.7814	0.650386	0.76132	#REF!
ENSG00000141076	UTP4	5600	16.0186	18.1388	17.127	30.6734	23.8174	18.0864	23.346	20.9781	17.6067	0.898574	0.754162	#REF!
ENSG00000115875	SRSF7	4045	18.3386	15.5236	9.8631	28.3358	22.301	12.9718	23.3372	18.9123	11.4175	0.810393	0.489238	#REF!
ENSG00000112308	C6orf62	2591	18.0476	27.7768	19.5894	28.6056	22.3863	16.3686	23.3266	25.0815	17.979	1.07523	0.770754	#REF!
ENSG00000167674	HDGFL2	4286	17.9939	17.1823	14.8029	28.6558	23.0938	23.4579	23.3249	20.1381	19.1304	0.863373	0.820174	#REF!
ENSG00000247077	PGAM5	3952	18.2791	19.1748	17.2978	28.3691	25.6881	16.0974	23.3241	22.4315	16.6976	0.96173	0.715894	#REF!
ENSG00000102978	POLR2C	3666	16.7169	16.9239	19.5672	29.9163	28.2432	24.1978	23.3166	22.5835	21.8825	0.968559	0.938493	#REF!
ENSG00000115289	PCGF1	1744	21.3927	12.5423	10.4549	25.2334	13.1048	10.0616	23.313	12.8236	10.2583	0.550059	0.440023	#REF!
ENSG00000165609	NUDT5	4964	16.999	19.1024	19.2868	29.5844	24.4623	23.4665	23.2917	21.7824	21.3766	0.935199	0.917779	#REF!
ENSG00000169504	CLIC4	4467	16.3118	35.1169	33.4093	30.2554	27.6749	18.9375	23.2836	31.3959	26.1734	1.34841	1.12411	#REF!
ENSG00000155254	MARVELD1	3371	19.0526	18.0282	17.1423	27.5019	23.1645	19.2957	23.2773	20.5963	18.219	0.884827	0.782694	#REF!
ENSG00000160803	UBQLN4	3884	17.6321	18.6338	14.9959	28.898	25.7366	18.2629	23.265	22.1852	16.6294	0.953586	0.714779	#REF!
ENSG00000130826	DKC1	9198	16.1091	17.0671	16.3184	30.4147	27.7402	21.1655	23.2619	22.4037	18.7419	0.963106	0.805693	#REF!
ENSG00000168264	IRF2BP2	5377	14.4942	15.4885	7.069	31.9455	16.4331	6.61191	23.2199	15.9608	6.84045	0.687375	0.294595	#REF!
ENSG00000164081	TEX264	5688	20.5911	16.5086	17.3343	25.7967	23.175	22.3889	23.1939	19.8418	19.8616	0.855475	0.856327	#REF!
ENSG00000174780	SRP72	6145	18.5504	21.0946	21.5982	27.8308	25.9409	19.8867	23.1906	23.5177	20.7424	1.01411	0.894432	#REF!
ENSG00000119048	UBE2B	3402	18.235	24.09	21.9593	28.0793	22.7159	18.8006	23.1571	23.403	20.3799	1.01061	0.880071	#REF!
ENSG00000203879	GDI1	5256	17.7935	19.8091	19.0526	28.5006	25.7496	22.9784	23.147	22.7793	21.0155	0.984115	0.907915	#REF!
ENSG00000064601	CTSA	8633	19.0414	17.0609	18.2736	27.2352	26.5808	21.829	23.1383	21.8208	20.0513	0.943062	0.866585	#REF!
ENSG00000087087	SRRT	4858	17.6921	17.8441	14.7307	28.5805	26.9444	20.4018	23.1363	22.3943	17.5662	0.967928	0.75925	#REF!
ENSG00000111832	RWDD1	5867	22.4596	20.8547	21.1018	23.804	19.2119	23.3327	23.1318	20.0333	22.2173	0.866048	0.960464	#REF!
ENSG00000087510	TFAP2C	3001	12.0984	12.4429	5.46628	34.1467	18.5393	6.57097	23.1226	15.4911	6.01863	0.669957	0.260292	#REF!
ENSG00000162889	MAPKAPK2	4232	15.0285	16.9242	15.3565	31.2107	27.1797	19.0977	23.1196	22.052	17.2271	0.953824	0.745129	#REF!
ENSG00000124074	ENKD1	2665	18.7444	13.1887	14.3699	27.2945	21.2449	20.8471	23.0195	17.2168	17.6085	0.747925	0.76494	#REF!
ENSG00000114738	MAPKAPK3	3915	19.2194	18.9433	21.4762	26.8144	26.8744	21.1842	23.0169	22.9088	21.3302	0.995306	0.92672	#REF!
ENSG00000119777	TMEM214	4909	15.3787	17.1062	16.4872	30.5917	27.6403	21.5055	22.9852	22.3732	18.9964	0.973376	0.82646	#REF!
ENSG00000120254	MTHFD1L	4891	14.8978	14.1129	15.461	31.0626	23.789	21.4561	22.9802	18.951	18.4586	0.824664	0.803238	#REF!
ENSG00000168884	TNIP2	2652	19.1432	15.9955	18.2336	26.8146	22.0019	19.7208	22.9789	18.9987	18.9772	0.82679	0.825855	#REF!
ENSG00000156599	ZDHHC5	5424	17.9464	19.802	17.7881	28.0102	24.2923	15.5013	22.9783	22.0472	16.6447	0.959479	0.724367	#REF!
ENSG00000136770	DNAJC1	2490	17.4975	16.2249	16.4587	28.3077	20.5824	21.8531	22.9026	18.4037	19.1559	0.803562	0.836408	#REF!
ENSG00000064042	LIMCH1	10862	15.7448	22.8477	21.1961	30.0258	25.2387	20.0174	22.8853	24.0432	20.6067	1.0506	0.900436	#REF!
ENSG00000119431	HDHD3	2092	17.5349	11.6146	9.39881	28.1874	21.3532	16.284	22.8611	16.4839	12.8414	0.721044	0.561713	#REF!
ENSG00000013588	GPRC5A	7663	16.4605	14.0162	15.0596	29.1959	17.1795	12.5087	22.8282	15.5978	13.7841	0.683271	0.603821	#REF!
ENSG00000144579	CTDSP1	4614	19.5638	17.1742	19.895	26.0896	20.4014	17.1573	22.8267	18.7878	18.5261	0.823061	0.811599	#REF!
ENSG00000166925	TSC22D4	3668	17.9707	15.4198	14.6011	27.579	25.0494	20.8499	22.7748	20.2346	17.7255	0.888463	0.778293	#REF!
ENSG00000103496	STX4	4055	16.3791	14.304	14.2225	29.1613	23.5269	21.6086	22.7702	18.9155	17.9156	0.830711	0.786799	#REF!
ENSG00000069399	BCL3	3094	15.4575	9.10296	10.2899	30.0652	15.4265	9.38469	22.7614	12.2647	9.83729	0.538841	0.432193	#REF!
ENSG00000002834	LASP1	7061	15.3727	14.5491	17.064	30.1159	23.2214	16.3193	22.7443	18.8853	16.6916	0.830331	0.733883	#REF!
ENSG00000161202	DVL3	6302	22.0715	18.4261	20.7426	23.3429	19.8089	17.677	22.7072	19.1175	19.2098	0.841913	0.84598	#REF!
ENSG00000139168	ZCRB1	9545	22.8359	19.3369	20.1505	22.5015	18.835	22.414	22.6687	19.0859	21.2823	0.84195	0.938839	#REF!
ENSG00000204438	GPANK1	3243	17.2374	10.8025	7.332	28.0855	17.761	11.3858	22.6614	14.2817	9.35888	0.630223	0.412987	#REF!
ENSG00000196923	PDLIM7	4407	19.5027	15.9641	16.7051	25.7952	22.9705	21.2575	22.6489	19.4673	18.9813	0.859523	0.838066	#REF!
ENSG00000004975	DVL2	5321	18.0702	18.8078	19.024	27.2113	25.3158	16.7897	22.6407	22.0618	17.9068	0.974429	0.790911	#REF!
ENSG00000112996	MRPS30	6180	13.6239	14.2325	12.1345	31.502	23.3192	17.0364	22.5629	18.7758	14.5854	0.832153	0.646434	#REF!
ENSG00000153395	LPCAT1	6475	15.2557	20.795	12.8881	29.8541	28.0148	17.3548	22.5549	24.4049	15.1215	1.08202	0.670429	#REF!
ENSG00000110092	CCND1	4761	17.9211	15.3347	13.3621	27.1774	17.2622	13.158	22.5492	16.2984	13.26	0.722793	0.588047	#REF!
ENSG00000205339	IPO7	7216	13.5937	24.8421	17.7351	31.4209	26.6817	15.7865	22.5073	25.7619	16.7608	1.1446	0.744684	#REF!
ENSG00000116906	GNPAT	3261	16.4128	24.2821	22.9788	28.4872	28.2288	23.68	22.45	26.2555	23.3294	1.16951	1.03917	#REF!
ENSG00000143486	EIF2D	8066	20.6748	21.752	26.5168	24.206	22.5176	17.8574	22.4404	22.1348	22.1871	0.986379	0.988713	#REF!
ENSG00000141639	MAPK4	7594	13.9722	15.6484	14.7298	30.9037	26.0527	12.8331	22.438	20.8506	13.7814	0.929253	0.614201	#REF!
ENSG00000100243	CYB5R3	10450	17.923	16.6626	17.0708	26.8786	26.659	20.8886	22.4008	21.6608	18.9797	0.966966	0.847278	#REF!
ENSG00000122873	CISD1	2753	16.9628	17.0438	14.9694	27.8318	21.656	23.3781	22.3973	19.3499	19.1737	0.863938	0.856073	#REF!
ENSG00000137216	TMEM63B	4425	15.1227	18.6773	17.4122	29.6372	29.5028	21.3777	22.38	24.09	19.3949	1.07641	0.866621	#REF!
ENSG00000156171	DRAM2	3295	18.7891	21.9122	24.0081	25.8944	24.3994	20.7295	22.3418	23.1558	22.3688	1.03643	1.00121	#REF!
ENSG00000071889	FAM3A	5098	20.5675	17.0607	18.1071	24.0793	21.9287	22.334	22.3234	19.4947	20.2205	0.873286	0.9058	#REF!
ENSG00000101294	HM13	8766	19.9094	17.2498	18.0028	24.6796	20.3442	20.3567	22.2945	18.797	19.1798	0.843122	0.860292	#REF!
ENSG00000106609	TMEM248	5086	18.3021	23.0925	22.9935	26.2654	22.2641	17.2058	22.2838	22.6783	20.0997	1.01771	0.901988	#REF!
ENSG00000172432	GTPBP2	4726	14.3053	14.0927	14.1504	30.147	21.5055	14.1141	22.2262	17.7991	14.1323	0.800818	0.635839	#REF!
ENSG00000094914	AAAS	4727	17.4276	16.7758	17.4605	26.9756	24.6998	21.475	22.2016	20.7378	19.4678	0.934069	0.876865	#REF!
ENSG00000147689	FAM83A	6317	11.287	9.19116	10.6679	33.0385	22.8774	18.4223	22.1628	16.0343	14.5451	0.723478	0.656285	#REF!
ENSG00000134287	ARF3	4938	18.9267	23.9015	20.0828	25.2905	20.9445	15.9042	22.1086	22.423	17.9935	1.01422	0.813869	#REF!
ENSG00000147649	MTDH	7876	17.2473	21.1189	18.535	26.9518	23.1267	18.4479	22.0995	22.1228	18.4914	1.00105	0.836733	#REF!
ENSG00000090372	STRN4	7637	18.9674	15.8323	16.1063	25.1149	23.0116	18.2019	22.0411	19.422	17.1541	0.881169	0.778277	#REF!
ENSG00000099822	HCN2	3420	22.4038	16.7743	17.7992	21.6716	22.5288	19.3535	22.0377	19.6515	18.5763	0.891723	0.842933	#REF!
ENSG00000105376	ICAM5	3935	12.9493	13.2589	14.0607	31.1165	26.7964	21.0475	22.0329	20.0277	17.5541	0.90899	0.796722	#REF!
ENSG00000077463	SIRT6	2749	19.5835	14.8852	15.6566	24.4793	21.7924	20.6467	22.0314	18.3388	18.1516	0.832394	0.823898	#REF!
ENSG00000111328	CDK2AP1	6027	21.9672	31.9933	28.2707	22.0503	24.6102	19.7639	22.0088	28.3017	24.0173	1.28593	1.09126	#REF!
ENSG00000140365	COMMD4	6650	20.3423	15.2574	17.1302	23.6181	20.7685	23.8774	21.9802	18.0129	20.5038	0.819507	0.93283	#REF!
ENSG00000065911	MTHFD2	11443	11.5427	20.4015	19.8402	32.4127	26.1361	19.4556	21.9777	23.2688	19.6479	1.05875	0.893992	#REF!
ENSG00000161513	FDXR	3599	12.1406	11.6262	12.8006	31.7082	27.1653	27.8087	21.9244	19.3958	20.3046	0.884668	0.926122	#REF!
ENSG00000168005	SPINDOC	2737	19.6465	15.9626	16.7067	24.1292	18.3454	14.1798	21.8879	17.154	15.4433	0.783723	0.705564	#REF!
ENSG00000079999	KEAP1	3573	16.6089	13.5846	11.278	27.1209	21.9356	13.9975	21.8649	17.7601	12.6378	0.812265	0.577993	#REF!
ENSG00000196411	EPHB4	6437	14.4025	14.8388	12.1828	29.3107	23.7331	16.0809	21.8566	19.2859	14.1319	0.882384	0.646572	#REF!
ENSG00000082641	NFE2L1	5883	12.9603	14.225	12.2613	30.7195	22.5442	15.0692	21.8399	18.3846	13.6652	0.841789	0.625701	#REF!
ENSG00000140941	MAP1LC3B	5037	15.2986	18.1152	20.4824	28.2981	23.7755	22.0711	21.7984	20.9453	21.2768	0.960868	0.976072	#REF!
ENSG00000032444	PNPLA6	7161	17.1074	14.6925	13.9762	26.4434	24.9442	21.4711	21.7754	19.8184	17.7237	0.910127	0.81393	#REF!
ENSG00000131408	NR1H2	5341	17.1587	13.2264	12.4247	26.3592	22.714	16.3308	21.759	17.9702	14.3778	0.825875	0.660774	#REF!
ENSG00000115216	NRBP1	5329	15.7877	16.0179	14.984	27.6873	24.8445	19.6926	21.7375	20.4312	17.3383	0.939907	0.797621	#REF!
ENSG00000172590	MRPL52	3213	21.8209	15.3581	19.3906	21.6456	17.9088	21.5254	21.7333	16.6335	20.458	0.765347	0.941323	#REF!
ENSG00000169062	UPF3A	5755	20.5798	18.3222	22.6546	22.8532	20.3379	21.7309	21.7165	19.33	22.1928	0.890107	1.02193	#REF!
ENSG00000204580	DDR1	9122	13.5052	17.7154	14.7438	29.9132	28.1548	17.6261	21.7092	22.9351	16.1849	1.05647	0.745533	#REF!
ENSG00000169919	GUSB	3893	16.3371	15.6257	16.1211	27.0624	22.9345	18.5437	21.6997	19.2801	17.3324	0.888494	0.798736	#REF!
ENSG00000172893	DHCR7	6878	11.4312	16.4466	15.4903	31.9365	32.373	20.2521	21.6839	24.4098	17.8712	1.12571	0.82417	#REF!
ENSG00000163832	ELP6	3264	17.4908	17.2754	16.8462	25.8719	20.8295	20.2084	21.6814	19.0524	18.5273	0.878747	0.854526	#REF!
ENSG00000163655	GMPS	8765	14.5052	15.2763	15.5399	28.8105	24.6397	20.2677	21.6578	19.958	17.9038	0.921515	0.826667	#REF!
ENSG00000060688	SNRNP40	3887	16.4429	17.9067	17.2047	26.7821	21.5296	16.5871	21.6125	19.7182	16.8959	0.912352	0.781768	#REF!
ENSG00000078618	NRDC	6640	14.8861	16.8971	16.3985	28.292	25.7802	21.4514	21.5891	21.3386	18.9249	0.988401	0.876599	#REF!
ENSG00000213445	SIPA1	4652	16.1072	15.8057	13.2574	26.9934	25.433	21.2192	21.5503	20.6193	17.2383	0.9568	0.79991	#REF!
ENSG00000008952	SEC62	7928	17.8527	20.7693	19.156	25.0932	18.8401	21.1819	21.4729	19.8047	20.1689	0.92231	0.939272	#REF!
ENSG00000110619	CARS	10037	13.1534	11.276	12.0899	29.7059	19.6023	18.3028	21.4297	15.4392	15.1964	0.720457	0.709127	#REF!
ENSG00000088826	SMOX	2946	16.2765	12.7732	16.2976	26.5184	18.1606	19.9451	21.3975	15.4669	18.1213	0.722836	0.846891	#REF!
ENSG00000116679	IVNS1ABP	7873	13.7474	18.6858	15.2315	29.0135	24.5211	16.7924	21.3804	21.6034	16.0119	1.01043	0.748904	#REF!
ENSG00000169683	LRRC45	3603	17.6521	15.3937	15.626	25.0708	21.4646	21.9557	21.3614	18.4292	18.7909	0.862731	0.879664	#REF!
ENSG00000104960	PTOV1	5962	16.1169	14.114	14.045	26.5641	26.7275	23.3253	21.3405	20.4207	18.6851	0.956899	0.875571	#REF!
ENSG00000204256	BRD2	8995	17.955	12.6978	9.0042	24.7194	13.7821	8.37511	21.3372	13.24	8.68965	0.620511	0.407254	#REF!
ENSG00000126261	UBA2	4815	13.2088	20.9282	17.8656	29.4468	28.995	18.744	21.3278	24.9616	18.3048	1.17038	0.858259	#REF!
ENSG00000153879	CEBPG	4056	17.1468	13.5748	11.4992	25.4655	16.1219	13.0353	21.3061	14.8483	12.2672	0.696904	0.575761	#REF!
ENSG00000138107	ACTR1A	4655	16.9575	13.7622	16.294	25.6447	24.4991	21.402	21.3011	19.1306	18.848	0.898106	0.884837	#REF!
ENSG00000129925	TMEM8A	4428	17.7703	14.3504	16.3419	24.7681	22.9788	18.6912	21.2692	18.6646	17.5165	0.877542	0.823565	#REF!
ENSG00000171792	RHNO1	2644	17.2833	25.5392	20.5803	25.1674	20.9771	14.9813	21.2254	23.2582	17.7808	1.09577	0.837714	#REF!
ENSG00000142627	EPHA2	4141	10.5516	8.43205	9.04092	31.8663	19.6376	12.4916	21.2089	14.0348	10.7663	0.661742	0.50763	#REF!
ENSG00000174669	SLC29A2	2720	16.6393	14.8317	15.4452	25.753	21.8975	16.7901	21.1961	18.3646	16.1177	0.866412	0.760407	#REF!
ENSG00000182704	TSKU	4013	17.4085	15.3454	13.3316	24.9428	22.8527	12.1922	21.1757	19.0991	12.7619	0.901935	0.602668	#REF!
ENSG00000157954	WIPI2	8983	16.6131	19.7564	20.2849	25.6583	19.7499	16.5181	21.1357	19.7531	18.4015	0.934586	0.870635	#REF!
ENSG00000205352	PRR13	2824	19.9722	19.2108	17.4672	22.2332	20.5801	23.2963	21.1027	19.8955	20.3817	0.942792	0.965834	#REF!
ENSG00000197965	MPZL1	7069	15.9486	20.607	22.6804	26.2563	25.0239	20.6347	21.1024	22.8155	21.6576	1.08118	1.02631	#REF!
ENSG00000167767	KRT80	4364	18.2173	11.0297	12.4951	23.9838	15.9495	11.1853	21.1006	13.4896	11.8402	0.6393	0.561133	#REF!
ENSG00000163527	STT3B	5006	12.6298	26.1593	23.4067	29.5362	29.1108	19.2391	21.083	27.6351	21.3229	1.31077	1.01138	#REF!
ENSG00000122958	VPS26A	5116	15.3928	23.1602	22.6688	26.711	21.7387	17.6077	21.0519	22.4495	20.1382	1.06639	0.956601	#REF!
ENSG00000120948	TARDBP	6187	16.0468	21.1753	16.0101	26.0432	23.4047	16.6938	21.045	22.29	16.3519	1.05916	0.776998	#REF!
ENSG00000006534	ALDH3B1	6622	16.5052	13.8141	15.4073	25.4668	24.2728	17.4357	20.986	19.0434	16.4215	0.907435	0.782496	#REF!
ENSG00000114503	NCBP2	5111	15.7997	22.1665	21.6509	26.1369	23.8604	20.2753	20.9683	23.0134	20.9631	1.09753	0.999751	#REF!
ENSG00000102030	NAA10	4946	22.8702	15.823	19.3223	19.0353	15.2279	21.1598	20.9528	15.5254	20.241	0.740974	0.966031	#REF!
ENSG00000158526	TSR2	4076	18.2298	16.1985	18.3141	23.6512	21.2818	21.5254	20.9405	18.7401	19.9197	0.894923	0.951254	#REF!
ENSG00000091483	FH	9350	14.863	18.0673	16.7622	26.9275	23.5857	20.9987	20.8953	20.8265	18.8804	0.996709	0.903575	#REF!
ENSG00000129245	FXR2	4357	13.0456	11.1667	10.0882	28.6774	24.7309	16.6082	20.8615	17.9488	13.3482	0.860379	0.63985	#REF!
ENSG00000132361	CLUH	6900	13.7445	10.6144	10.3464	27.9699	24.608	17.1971	20.8572	17.6112	13.7717	0.844371	0.660287	#REF!
ENSG00000012061	ERCC1	5575	20.0765	13.8618	16.5989	21.6148	19.5763	19.367	20.8457	16.719	17.983	0.802037	0.86267	#REF!
ENSG00000166451	CENPN	5677	16.5842	17.2828	18.1331	25.0969	23.0369	19.6131	20.8405	20.1598	18.8731	0.967337	0.905595	#REF!
ENSG00000115866	DARS	4752	18.0209	18.2543	18.6677	23.5536	19.1288	19.3052	20.7872	18.6916	18.9865	0.899184	0.913372	#REF!
ENSG00000157916	RER1	5689	17.4735	17.3782	18.9689	24.0866	20.8275	21.2697	20.7801	19.1028	20.1193	0.919285	0.968201	#REF!
ENSG00000029993	HMGB3	3914	16.7773	19.5822	18.2251	24.774	22.546	21.7007	20.7756	21.0641	19.9629	1.01388	0.960881	#REF!
ENSG00000144895	EIF2A	5905	15.1912	22.5481	18.1686	26.3541	22.2452	16.6392	20.7726	22.3967	17.4039	1.07818	0.837827	#REF!
ENSG00000160685	ZBTB7B	4304	15.3588	11.693	9.57501	26.1216	15.9438	10.6374	20.7402	13.8184	10.1062	0.666263	0.487276	#REF!
ENSG00000107341	UBE2R2	4477	13.479	15.5082	15.1672	27.9227	22.65	16.0992	20.7008	19.0791	15.6332	0.921659	0.755198	#REF!
ENSG00000068028	RASSF1	3683	13.5124	13.5863	13.1604	27.8066	20.779	19.6941	20.6595	17.1826	16.4273	0.831708	0.795145	#REF!
ENSG00000103855	CD276	5482	15.4042	17.329	16.3383	25.8526	25.9409	18.4444	20.6284	21.635	17.3914	1.0488	0.843079	#REF!
ENSG00000099785	MARCH2	2216	19.1808	19.1166	23.214	22.0056	19.403	20.2735	20.5932	19.2598	21.7437	0.93525	1.05587	#REF!
ENSG00000101986	ABCD1	4238	16.3218	13.9587	13.7163	24.8446	23.369	18.7604	20.5832	18.6639	16.2383	0.906753	0.788914	#REF!
ENSG00000264364	DYNLL2	6807	15.5416	13.7948	14.4931	25.6207	20.7558	16.2481	20.5812	17.2753	15.3706	0.839372	0.746827	#REF!
ENSG00000182534	MXRA7	9248	15.6835	19.5023	20.9583	25.4714	26.5418	18.5664	20.5775	23.0221	19.7624	1.1188	0.960389	#REF!
ENSG00000154473	BUB3	8175	13.4233	16.7813	15.4169	27.7273	24.773	19.1785	20.5753	20.7771	17.2977	1.00981	0.840702	#REF!
ENSG00000164040	PGRMC2	4626	14.9528	16.9924	15.8896	26.1708	20.0366	14.9999	20.5618	18.5145	15.4447	0.900431	0.751138	#REF!
ENSG00000132792	CTNNBL1	4148	16.525	14.4564	16.2875	24.5536	20.968	22.4884	20.5393	17.7122	19.3879	0.862358	0.943944	#REF!
ENSG00000055130	CUL1	4152	12.6193	14.9012	13.3534	28.4348	23.9642	17.8687	20.527	19.4327	15.611	0.946687	0.760511	#REF!
ENSG00000174080	CTSF	4249	12.7584	9.18212	10.1294	28.2866	27.2204	27.5499	20.5225	18.2013	18.8396	0.886892	0.917999	#REF!
ENSG00000149357	LAMTOR1	2688	19.2827	20.5264	21.2428	21.7279	20.0969	20.1796	20.5053	20.3116	20.7112	0.990556	1.01004	#REF!
ENSG00000230124	ACBD6	7512	15.2164	15.6117	16.1765	25.7662	21.5199	21.282	20.4913	18.5658	18.7293	0.906036	0.914011	#REF!
ENSG00000196961	AP2A1	8714	13.5269	15.1604	14.0173	27.4489	25.89	18.7072	20.4879	20.5252	16.3622	1.00182	0.798627	#REF!
ENSG00000184428	TOP1MT	6425	16.2221	15.4144	14.6075	24.7472	20.4268	19.02	20.4847	17.9206	16.8138	0.874831	0.820797	#REF!
ENSG00000198952	SMG5	5304	15.9566	11.0445	11.7894	25.0088	18.4873	16.5956	20.4827	14.7659	14.1925	0.720895	0.692901	#REF!
ENSG00000218891	ZNF579	3320	16.2531	9.33511	7.09309	24.7001	15.9931	10.6913	20.4766	12.6641	8.89219	0.618467	0.434261	#REF!
ENSG00000080608	PUM3	2573	12.3105	13.3911	11.8625	28.5137	20.7484	17.2607	20.4121	17.0698	14.5616	0.836257	0.71338	#REF!
ENSG00000173653	RCE1	3001	17.4801	15.4046	15.2561	23.279	22.4049	19.1987	20.3796	18.9047	17.2274	0.927633	0.845326	#REF!
ENSG00000182944	EWSR1	10326	17.2107	18.6456	18.9032	23.5397	21.1105	24.0732	20.3752	19.8781	21.4882	0.975599	1.05462	#REF!
ENSG00000104969	SGTA	8248	17.0386	13.155	14.6776	23.6643	20.7612	18.3643	20.3514	16.9581	16.5209	0.833263	0.811781	#REF!
ENSG00000169592	INO80E	5655	18.5416	15.0537	16.5258	22.1504	18.9829	18.6888	20.346	17.0183	17.6073	0.836445	0.865392	#REF!
ENSG00000183283	DAZAP2	5299	13.5263	20.3672	19.0383	27.1588	27.9695	19.0706	20.3425	24.1683	19.0544	1.18807	0.936679	#REF!
ENSG00000185104	FAF1	7549	13.8399	13.7462	16.0745	26.7759	22.783	21.3064	20.3079	18.2646	18.6905	0.899383	0.920353	#REF!
ENSG00000124535	WRNIP1	3898	14.4854	19.7218	15.6165	26.1283	24.9335	18.124	20.3069	22.3276	16.8702	1.09951	0.830765	#REF!
ENSG00000160867	FGFR4	4810	13.8082	14.2426	13.2972	26.7965	23.8896	18.9893	20.3023	19.0661	16.1432	0.93911	0.795143	#REF!
ENSG00000125450	NUP85	5193	12.9827	14.8481	12.3936	27.6047	25.0618	19.9222	20.2937	19.9549	16.1579	0.983308	0.796202	#REF!
ENSG00000142544	CTU1	2126	19.0211	8.30695	7.23212	21.5239	13.2748	8.30752	20.2725	10.7909	7.76982	0.532292	0.383269	#REF!
ENSG00000163811	WDR43	4103	13.0904	15.4871	12.5098	27.4471	21.5356	11.9247	20.2687	18.5113	12.2173	0.913296	0.602765	#REF!
ENSG00000187244	BCAM	4997	15.847	13.3516	13.4974	24.6537	21.9908	18.1643	20.2503	17.6712	15.8308	0.872635	0.781755	#REF!
ENSG00000111371	SLC38A1	10015	12.9886	20.1236	20.6659	27.4585	22.3769	14.8787	20.2235	21.2503	17.7723	1.05077	0.878795	#REF!
ENSG00000129968	ABHD17A	6163	18.5369	17.9146	18.5766	21.8583	23.833	23.5198	20.1976	20.8738	21.0482	1.03348	1.04211	#REF!
ENSG00000174177	CTU2	3522	18.7157	14.6826	15.742	21.6661	19.7297	18.6631	20.1909	17.2061	17.2026	0.852174	0.851996	#REF!
ENSG00000144136	SLC20A1	5493	13.0144	15.4031	13.4856	27.3051	21.329	12.622	20.1597	18.366	13.0538	0.911026	0.64752	#REF!
ENSG00000132824	SERINC3	4649	14.4345	20.1361	19.3026	25.8259	20.9927	15.7864	20.1302	20.5644	17.5445	1.02157	0.871551	#REF!
ENSG00000170759	KIF5B	5866	14.9294	21.4682	18.7473	25.3234	22.2258	16.2236	20.1264	21.847	17.4855	1.08549	0.868784	#REF!
ENSG00000140983	RHOT2	5160	18.4642	13.9924	14.655	21.764	19.9875	16.7929	20.1141	16.9899	15.724	0.844676	0.781738	#REF!
ENSG00000183696	UPP1	4580	17.2352	11.6563	13.2287	22.9483	16.2054	18.6699	20.0918	13.9308	15.9493	0.69336	0.793823	#REF!
ENSG00000167994	RAB3IL1	3191	17.3025	12.317	12.6639	22.8542	18.5387	15.297	20.0783	15.4279	13.9805	0.768384	0.696298	#REF!
ENSG00000168490	PHYHIP	3931	18.0264	10.4828	12.3011	22.1031	14.9314	14.5985	20.0647	12.7071	13.4498	0.633306	0.670319	#REF!
ENSG00000177030	DEAF1	7331	19.6651	15.7531	16.4745	20.4422	18.3905	16.0301	20.0537	17.0718	16.2523	0.851306	0.810441	#REF!
ENSG00000142453	CARM1	4420	13.5961	15.0423	14.8326	26.4841	25.5275	16.3973	20.0401	20.2849	15.615	1.01221	0.779186	#REF!
ENSG00000069329	VPS35	9733	16.9408	17.137	18.7864	23.1281	19.4496	17.0246	20.0345	18.2933	17.9055	0.913091	0.893737	#REF!
ENSG00000124587	PEX6	3465	15.7717	13.6082	12.2729	24.1724	21.4201	18.6897	19.972	17.5142	15.4813	0.876935	0.77515	#REF!
ENSG00000004455	AK2	17967	16.006	17.9179	19.1513	23.9183	22.7651	18.5659	19.9621	20.3415	18.8586	1.019	0.944717	#REF!
ENSG00000167315	ACAA2	4920	15.4334	16.716	17.5656	24.4415	21.2792	21.3994	19.9375	18.9976	19.4825	0.95286	0.977179	#REF!
ENSG00000105676	ARMC6	4052	15.6652	14.2292	13.429	24.1929	22.5046	18.7188	19.929	18.3669	16.0739	0.921613	0.806556	#REF!
ENSG00000135525	MAP7	5447	10.6764	16.8788	14.418	29.1446	26.6056	14.3341	19.9105	21.7422	14.376	1.092	0.722034	#REF!
ENSG00000073921	PICALM	6342	11.0451	15.5616	14.1768	28.7528	22.0501	16.2137	19.899	18.8058	15.1952	0.945066	0.76362	#REF!
ENSG00000134597	RBMX2	2782	20.1162	15.5385	17.0529	19.6662	15.8082	17.1967	19.8912	15.6733	17.1248	0.787951	0.860921	#REF!
ENSG00000146670	CDCA5	3901	13.4473	12.8714	10.784	26.3329	23.568	18.2565	19.8901	18.2197	14.5202	0.91602	0.730024	#REF!
ENSG00000186591	UBE2H	6514	10.1577	14.6368	13.5743	29.5985	20.7325	13.8288	19.8781	17.6846	13.7016	0.889656	0.689282	#REF!
ENSG00000177732	SOX12	4673	17.1601	14.055	12.3294	22.5586	17.0809	11.4487	19.8594	15.5679	11.889	0.783908	0.598662	#REF!
ENSG00000164733	CTSB	10541	13.5519	15.9329	16.8041	26.0883	23.7843	20.6595	19.8201	19.8586	18.7318	1.00194	0.945092	#REF!
ENSG00000148426	PROSER2	3663	13.4323	8.47673	9.12841	25.9248	19.2381	11.4846	19.6786	13.8574	10.3065	0.704189	0.523744	#REF!
ENSG00000119689	DLST	4548	11.7682	11.4337	13.0453	27.5556	22.3979	18.2986	19.6619	16.9158	15.6719	0.860334	0.79707	#REF!
ENSG00000125944	HNRNPR	8704	11.2554	22.538	20.1143	28.0343	26.6491	19.4116	19.6448	24.5935	19.763	1.25191	1.00601	#REF!
ENSG00000141524	TMC6	12902	14.1092	13.2007	13.6537	25.1764	22.9435	18.4295	19.6428	18.0721	16.0416	0.920035	0.816666	#REF!
ENSG00000103051	COG4	5474	13.2539	12.6836	12.6345	25.9933	22.2465	18.6698	19.6236	17.4651	15.6521	0.890002	0.797617	#REF!
ENSG00000103148	NPRL3	6426	15.6546	13.1577	15.9484	23.5744	21.6271	20.04	19.6145	17.3924	17.9942	0.886713	0.917391	#REF!
ENSG00000186298	PPP1CC	6906	13.2703	25.4809	20.2527	25.8789	24.6368	16.5531	19.5746	25.0588	18.4029	1.28017	0.940143	#REF!
ENSG00000167986	DDB1	15516	9.80376	12.4051	10.4804	29.3306	25.8516	18.2385	19.5672	19.1284	14.3595	0.977574	0.733855	#REF!
ENSG00000142949	PTPRF	10712	12.2778	14.5363	14.0494	26.8347	23.3077	13.3877	19.5563	18.922	13.7185	0.967566	0.70149	#REF!
ENSG00000182173	TSEN54	4505	14.4234	13.1571	11.5077	24.6227	21.8174	17.6105	19.5231	17.4872	14.5591	0.895722	0.745738	#REF!
ENSG00000133250	ZNF414	2761	16.0748	12.6675	11.9657	22.8766	20.4435	18.8594	19.4757	16.5555	15.4126	0.850059	0.791374	#REF!
ENSG00000103275	UBE2I	12097	18.2047	17.5476	19.7031	20.7197	18.2298	17.9218	19.4622	17.8887	18.8125	0.919151	0.966615	#REF!
ENSG00000145901	TNIP1	5793	13.6263	13.9977	13.4977	25.2751	23.273	17.6713	19.4507	18.6353	15.5845	0.958081	0.80123	#REF!
ENSG00000174371	EXO1	4137	12.2867	15.8899	13.5814	26.5557	22.0003	16.096	19.4212	18.9451	14.8387	0.975486	0.764044	#REF!
ENSG00000135451	TROAP	3954	19.4098	18.2163	20.3392	19.3939	17.9244	16.4072	19.4018	18.0704	18.3732	0.931375	0.946983	#REF!
ENSG00000130311	DDA1	4593	17.1864	14.8527	17.9077	21.6159	19.0496	16.2775	19.4011	16.9511	17.0926	0.873719	0.881011	#REF!
ENSG00000256269	HMBS	5860	15.7886	13.3944	14.1042	22.9778	20.1409	21.3123	19.3832	16.7677	17.7082	0.865062	0.913586	#REF!
ENSG00000180921	FAM83H	6220	13.6469	11.348	11.4867	25.11	18.6875	11.4132	19.3785	15.0178	11.45	0.774972	0.59086	#REF!
ENSG00000130159	ECSIT	6294	15.3662	13.2503	14.1578	23.3726	21.1362	22.0404	19.3694	17.1932	18.0991	0.887648	0.934415	#REF!
ENSG00000125870	SNRPB2	2608	18.122	15.181	15.1442	20.5462	14.7826	15.9551	19.3341	14.9818	15.5497	0.77489	0.804261	#REF!
ENSG00000138430	OLA1	6001	14.4058	19.4369	19.4685	24.253	21.4373	17.2493	19.3294	20.4371	18.3589	1.05731	0.949793	#REF!
ENSG00000085231	AK6	2140	13.2803	11.0574	10.3365	25.3613	18.5818	16.5865	19.3208	14.8196	13.4615	0.767029	0.696735	#REF!
ENSG00000039523	RIPOR1	6729	13.8798	11.7847	11.9684	24.7176	20.6533	17.787	19.2987	16.219	14.8777	0.840418	0.770916	#REF!
ENSG00000008130	NADK	5570	14.1831	14.2887	15.0642	24.3315	21.117	16.86	19.2573	17.7028	15.9621	0.91928	0.828888	#REF!
ENSG00000204590	GNL1	7957	13.2876	13.3895	11.5724	25.1591	19.9175	20.1062	19.2234	16.6535	15.8393	0.866317	0.823961	#REF!
ENSG00000105968	H2AFV	7003	15.4732	18.7244	18.0868	22.946	18.4689	21.2781	19.2096	18.5966	19.6825	0.968091	1.02462	#REF!
ENSG00000042445	RETSAT	4049	10.8068	14.1684	12.3802	27.5812	22.8919	16.3046	19.194	18.5301	14.3424	0.965414	0.747235	#REF!
ENSG00000197498	RPF2	3922	13.9658	14.4506	13.1454	24.4202	18.571	18.013	19.193	16.5108	15.5792	0.86025	0.811714	#REF!
ENSG00000196517	SLC6A9	5249	14.0844	14.7887	14.9619	24.1856	19.7146	14.2214	19.135	17.2516	14.5917	0.901572	0.762562	#REF!
ENSG00000131871	SELENOS	3758	15.2249	14.7741	15.1032	23.0206	21.4701	19.1642	19.1228	18.1221	17.1337	0.94767	0.895982	#REF!
ENSG00000121579	NAA50	6438	11.843	18.5478	16.5135	26.3989	24.5541	18.1382	19.1209	21.551	17.3258	1.12709	0.906118	#REF!
ENSG00000165280	VCP	10042	11.1833	13.3395	11.3325	27.0106	21.7995	19.4378	19.0969	17.5695	15.3852	0.920014	0.805635	#REF!
ENSG00000183605	SFXN4	1915	17.8153	17.48	20.6843	20.365	20.6445	21.4305	19.0902	19.0623	21.0574	0.998538	1.10305	#REF!
ENSG00000100983	GSS	6166	14.2436	11.1011	14.943	23.8578	20.1803	20.1156	19.0507	15.6407	17.5293	0.821003	0.920138	#REF!
ENSG00000118515	SGK1	9990	10.0321	7.30239	9.2288	28.0473	11.462	9.27457	19.0397	9.38218	9.25169	0.49277	0.485916	#REF!
ENSG00000123146	ADGRE5	5382	11.4218	10.8308	10.822	26.6353	20.8573	17.1835	19.0286	15.8441	14.0027	0.832648	0.73588	#REF!
ENSG00000097007	ABL1	6991	11.8822	10.9551	10.3998	26.0299	18.4098	10.13	18.956	14.6824	10.2649	0.774551	0.541509	#REF!
ENSG00000152556	PFKM	7246	10.1077	15.7627	13.9463	27.7833	27.6783	18.2139	18.9455	21.7205	16.0801	1.14647	0.848755	#REF!
ENSG00000179604	CDC42EP4	4837	13.6276	12.8744	8.66172	24.2527	19.0193	8.44902	18.9401	15.9469	8.55537	0.841964	0.451706	#REF!
ENSG00000116786	PLEKHM2	4134	16.0661	12.4252	12.7478	21.8051	19.4615	14.7112	18.9356	15.9433	13.7295	0.841976	0.725063	#REF!
ENSG00000039650	PNKP	4545	15.8529	12.9016	14.1857	21.9406	17.7524	19.7946	18.8967	15.327	16.9902	0.811092	0.899107	#REF!
ENSG00000205309	NT5M	1961	16.3121	11.8018	15.0109	21.4515	18.4533	18.8292	18.8818	15.1276	16.92	0.801171	0.896102	#REF!
ENSG00000117614	SYF2	3773	16.0437	14.6695	13.8615	21.6848	18.8302	15.9975	18.8643	16.7498	14.9295	0.887914	0.791419	#REF!
ENSG00000198728	LDB1	3776	15.0363	13.863	16.4541	22.6622	20.4812	15.5004	18.8493	17.1721	15.9773	0.911024	0.847633	#REF!
ENSG00000115694	STK25	7588	14.1978	15.2044	15.1708	23.4952	21.8672	19.2761	18.8465	18.5358	17.2235	0.983516	0.913882	#REF!
ENSG00000255717	SNHG1	3976	15.0672	8.18683	9.87613	22.6086	10.2481	9.25797	18.8379	9.21745	9.56705	0.489303	0.507862	#REF!
ENSG00000023697	DERA	2813	14.8653	23.3483	24.0579	22.7875	22.4045	19.4048	18.8264	22.8764	21.7314	1.21513	1.15431	#REF!
ENSG00000198792	TMEM184B	7056	13.21	12.4246	14.8646	24.415	21.1194	16.023	18.8125	16.772	15.4438	0.891535	0.820935	#REF!
ENSG00000100225	FBXO7	8521	15.163	17.8067	15.6093	22.3478	19.8454	16.9777	18.7554	18.8261	16.2935	1.00377	0.868734	#REF!
ENSG00000185269	NOTUM	2913	14.6128	14.3642	16.443	22.8863	19.9513	17.5614	18.7496	17.1578	17.0022	0.915102	0.906804	#REF!
ENSG00000100908	EMC9	1591	17.0366	10.4111	11.8196	20.4597	16.324	16.6336	18.7482	13.3675	14.2266	0.713003	0.758826	#REF!
ENSG00000167470	MIDN	4513	14.3146	6.13846	4.30616	23.1642	6.82903	3.59691	18.7394	6.48374	3.95153	0.345995	0.210867	#REF!
ENSG00000110057	UNC93B1	3536	16.5703	13.7267	14.3703	20.8368	20.7451	20.1249	18.7035	17.2359	17.2476	0.921534	0.922157	#REF!
ENSG00000133466	C1QTNF6	7144	16.6837	14.8648	14.4735	20.7232	18.274	17.2498	18.7034	16.5694	15.8616	0.885904	0.848061	#REF!
ENSG00000073060	SCARB1	14887	12.9218	13.6077	13.8105	24.4559	23.0671	18.8171	18.6888	18.3374	16.3138	0.981195	0.872919	#REF!
ENSG00000109332	UBE2D3	10044	15.2446	23.1225	20.8964	22.0629	20.6401	14.8016	18.6538	21.8813	17.849	1.17303	0.956861	#REF!
ENSG00000100418	DESI1	4919	16.8491	16.649	17.8248	20.3615	16.5904	13.8508	18.6053	16.6197	15.8378	0.893277	0.851253	#REF!
ENSG00000141994	DUS3L	3629	13.9722	10.9735	12.049	23.2352	20.6906	16.7741	18.6037	15.8321	14.4115	0.851017	0.77466	#REF!
ENSG00000143384	MCL1	6222	12.0127	11.3536	6.92656	25.1824	14.6187	4.39111	18.5975	12.9862	5.65883	0.698274	0.304279	#REF!
ENSG00000170004	CHD3	11016	13.8995	15.0782	13.698	23.287	21.4228	18.0149	18.5933	18.2505	15.8564	0.981566	0.852806	#REF!
ENSG00000168958	MFF	6180	16.4398	17.8373	21.1336	20.7447	19.3315	17.878	18.5923	18.5844	19.5058	0.999576	1.04914	#REF!
ENSG00000124222	STX16	5099	16.1438	10.9679	13.7654	20.9931	12.6544	9.78601	18.5685	11.8111	11.7757	0.636084	0.634178	#REF!
ENSG00000171302	CANT1	4422	12.7972	12.7645	11.1162	24.3062	22.0833	13.7014	18.5517	17.4239	12.4088	0.939207	0.668874	#REF!
ENSG00000163794	UCN	795	16.7718	9.14717	14.8826	20.3151	14.2289	15.0264	18.5434	11.688	14.9545	0.630307	0.80646	#REF!
ENSG00000070814	TCOF1	11439	13.6536	12.1039	11.4875	23.4328	19.122	15.9696	18.5432	15.613	13.7286	0.841977	0.740356	#REF!
ENSG00000158796	DEDD	2821	14.8897	16.408	16.0877	22.1015	16.5921	12.704	18.4956	16.5	14.3959	0.892105	0.778339	#REF!
ENSG00000147065	MSN	11407	11.6944	18.8468	16.3752	25.2931	19.2364	13.1833	18.4937	19.0416	14.7793	1.02963	0.799151	#REF!
ENSG00000172922	RNASEH2C	4972	20.2577	14.3705	15.2896	16.7073	15.3688	18.6464	18.4825	14.8697	16.968	0.804526	0.918059	#REF!
ENSG00000175634	RPS6KB2	5815	17.2026	13.7661	15.1274	19.7324	18.4408	17.919	18.4675	16.1034	16.5232	0.871989	0.89472	#REF!
ENSG00000167460	TPM4	12375	13.0711	18.3193	18.6877	23.8558	21.0197	15.4869	18.4635	19.6695	17.0873	1.06532	0.925466	#REF!
ENSG00000132780	NASP	8304	13.8857	15.3946	12.6444	23.0223	19.9609	17.4557	18.454	17.6778	15.0501	0.957938	0.815546	#REF!
ENSG00000090263	MRPS33	5245	16.4702	16.1974	15.0714	20.3968	16.8796	16.499	18.4335	16.5385	15.7852	0.897198	0.856329	#REF!
ENSG00000185049	NELFA	5057	13.0966	14.1975	11.5175	23.7422	20.8511	14.0154	18.4194	17.5243	12.7664	0.951402	0.693096	#REF!
ENSG00000105393	BABAM1	2581	16.7351	12.813	15.1476	20.0578	19.9686	18.3587	18.3964	16.3908	16.7532	0.890975	0.910675	#REF!
ENSG00000167699	GLOD4	4678	12.6857	19.6288	18.0589	24.0868	22.3307	16.2872	18.3862	20.9797	17.173	1.14106	0.934016	#REF!
ENSG00000065000	AP3D1	9317	13.3771	11.4103	12.472	23.3612	20.1384	15.6437	18.3691	15.7743	14.0579	0.858741	0.7653	#REF!
ENSG00000175115	PACS1	9587	13.0852	12.8287	13.033	23.6305	20.2515	14.4877	18.3578	16.5401	13.7603	0.900983	0.749563	#REF!
ENSG00000059804	SLC2A3	6071	8.57885	12.7578	9.2172	28.0978	19.2888	12.2582	18.3383	16.0233	10.7377	0.87376	0.585533	#REF!
ENSG00000188243	COMMD6	2902	17.1705	16.3676	15.9341	19.5001	16.1687	23.5171	18.3353	16.2682	19.7256	0.887261	1.07583	#REF!
ENSG00000116237	ICMT	4910	14.4577	18.3604	19.0914	22.1964	20.535	15.0054	18.327	19.4477	17.0484	1.06115	0.930233	#REF!
ENSG00000260498	AC126696.3	1273	18.4403	7.4353	11.4495	18.1945	7.93401	8.39633	18.3174	7.68466	9.92294	0.419528	0.541722	#REF!
ENSG00000137815	RTF1	5779	16.9198	16.6881	13.5403	19.5845	16.1888	16.5668	18.2521	16.4384	15.0535	0.900631	0.824755	#REF!
ENSG00000171703	TCEA2	4788	18.9444	12.9098	15.4594	17.5585	15.7907	17.059	18.2515	14.3502	16.2592	0.786251	0.890844	#REF!
ENSG00000149428	HYOU1	6825	10.3827	11.0608	11.0966	26.0393	22.5276	15.5269	18.211	16.7942	13.3117	0.922203	0.730972	#REF!
ENSG00000167515	TRAPPC2L	4463	17.3644	13.7335	13.3321	19.0475	17.7553	18.9801	18.206	15.7444	16.1561	0.864791	0.887407	#REF!
ENSG00000224032	EPB41L4A-AS1	4293	17.9062	9.43755	10.7712	18.4749	13.7261	12.0893	18.1905	11.5818	11.4303	0.636696	0.628362	#REF!
ENSG00000163348	PYGO2	3664	14.0437	9.40377	7.23834	22.159	11.8295	5.80315	18.1014	10.6167	6.52074	0.586511	0.360235	#REF!
ENSG00000177963	RIC8A	6488	12.1666	12.9341	10.5717	24.0149	21.1447	15.1616	18.0908	17.0394	12.8667	0.941885	0.711231	#REF!
ENSG00000101181	MTG2	5450	12.4738	10.145	9.8794	23.7071	18.6804	16.2979	18.0905	14.4127	13.0886	0.7967	0.723509	#REF!
ENSG00000105379	ETFB	6496	16.9025	14.2065	15.0902	19.1478	17.1561	21.1263	18.0251	15.6813	18.1082	0.86997	1.00461	#REF!
ENSG00000163702	IL17RC	4535	18.5795	12.7646	13.2465	17.4614	13.5664	14.8094	18.0205	13.1655	14.0279	0.730585	0.778446	#REF!
ENSG00000101558	VAPA	11866	12.8985	15.9291	13.9643	23.1224	19.6061	13.29	18.0105	17.7676	13.6271	0.986514	0.756623	#REF!
ENSG00000143153	ATP1B1	12290	9.21919	19.2631	14.0128	26.7866	21.7614	13.0128	18.0029	20.5123	13.5128	1.13939	0.750591	#REF!
ENSG00000010292	NCAPD2	6470	8.78512	12.2565	9.59405	27.1778	26.1721	13.4458	17.9814	19.2143	11.5199	1.06856	0.640656	#REF!
ENSG00000168036	CTNNB1	11759	8.6613	16.8249	15.0052	27.2722	24.5159	14.9226	17.9668	20.6704	14.9639	1.15048	0.832867	#REF!
ENSG00000108312	UBTF	7074	11.5924	12.1482	10.1646	24.2997	18.4467	14.5117	17.9461	15.2975	12.3382	0.852414	0.687514	#REF!
ENSG00000133606	MKRN1	5843	10.6706	16.5547	13.1963	25.2195	20.3378	13.568	17.9451	18.4462	13.3822	1.02793	0.74573	#REF!
ENSG00000100325	ASCC2	5415	14.7047	14.719	15.8649	21.1784	18.8224	17.216	17.9415	16.7707	16.5404	0.934743	0.921908	#REF!
ENSG00000173039	RELA	5457	10.2209	10.9781	9.95052	25.6498	21.8398	14.0355	17.9354	16.409	11.993	0.914894	0.668679	#REF!
ENSG00000174238	PITPNA	4752	12.5013	12.7404	14.8307	23.3297	20.4283	17.1522	17.9155	16.5844	15.9915	0.925699	0.892606	#REF!
ENSG00000108848	LUC7L3	8136	15.4958	15.2869	14.7812	20.3046	14.7336	15.6805	17.9002	15.0103	15.2309	0.838551	0.850876	#REF!
ENSG00000099956	SMARCB1	16526	15.8486	13.9588	15.4948	19.9357	18.0763	16.2038	17.8921	16.0176	15.8493	0.89523	0.885827	#REF!
ENSG00000158773	USF1	2336	12.3268	12.0073	10.6926	23.4478	21.1981	13.482	17.8873	16.6027	12.0873	0.928186	0.67575	#REF!
ENSG00000129657	SEC14L1	10356	9.86494	16.29	13.8093	25.8471	21.5398	15.9232	17.856	18.9149	14.8662	1.0593	0.832562	#REF!
ENSG00000100906	NFKBIA	3394	13.7223	2.21062	5.0691	21.9668	2.99284	6.34901	17.8445	2.60173	5.70905	0.1458	0.319933	#REF!
ENSG00000171700	RGS19	2028	14.5076	13.0625	11.7529	21.1749	20.4334	15.3605	17.8413	16.748	13.5567	0.938719	0.759849	#REF!
ENSG00000129187	DCTD	3349	15.589	18.4396	21.0779	20.075	17.9571	15.753	17.832	18.1983	18.4155	1.02055	1.03272	#REF!
ENSG00000196704	AMZ2	5164	13.3707	17.2673	16.7799	22.232	20.989	18.5177	17.8014	19.1282	17.6488	1.07453	0.991427	#REF!
ENSG00000154582	ELOC	9275	16.549	16.8258	18.1241	19.0395	15.8489	16.5773	17.7943	16.3373	17.3507	0.918124	0.975075	#REF!
ENSG00000163870	TPRA1	5621	13.7092	10.4935	11.7855	21.85	18.5947	16.0563	17.7796	14.5441	13.9209	0.818022	0.782969	#REF!
ENSG00000167601	AXL	5134	11.6443	12.1859	10.9551	23.7763	20.8082	13.9722	17.7103	16.497	12.4636	0.931492	0.70375	#REF!
ENSG00000162062	TEDC2	2848	12.5945	10.4567	9.33231	22.8152	19.6164	20.6515	17.7048	15.0365	14.9919	0.849289	0.84677	#REF!
ENSG00000072042	RDH11	5498	13.9589	15.1371	16.6858	21.428	17.1841	16.6546	17.6934	16.1606	16.6702	0.913368	0.942168	#REF!
ENSG00000140553	UNC45A	7498	12.2225	11.1919	11.8463	23.151	19.859	17.4569	17.6868	15.5254	14.6516	0.877798	0.82839	#REF!
ENSG00000164318	EGFLAM	6183	13.759	11.4252	12.3042	21.575	17.3712	14.6153	17.667	14.3982	13.4598	0.81498	0.761862	#REF!
ENSG00000277258	PCGF2	3510	17.9771	16.8703	17.2614	17.2637	15.8015	12.3598	17.6204	16.3359	14.8106	0.927103	0.840535	#REF!
ENSG00000168591	TMUB2	3709	11.6961	10.8146	10.3097	23.3923	18.5327	15.2719	17.5442	14.6736	12.7908	0.836381	0.729061	#REF!
ENSG00000183751	TBL3	7119	12.2138	9.72849	10.3975	22.8008	19.4164	18.9322	17.5073	14.5725	14.6648	0.832367	0.837642	#REF!
ENSG00000159210	SNF8	4995	17.2695	13.9693	17.3591	17.6956	15.5638	16.6954	17.4826	14.7665	17.0272	0.844644	0.973955	#REF!
ENSG00000167491	GATAD2A	7416	13.6998	16.4909	15.0525	21.2546	18.312	12.3318	17.4772	17.4014	13.6922	0.995666	0.78343	#REF!
ENSG00000132823	OSER1	2249	14.2232	11.0861	8.99684	20.7085	15.4486	9.91178	17.4659	13.2674	9.45431	0.759616	0.541302	#REF!
ENSG00000213853	EMP2	8652	15.3675	14.1818	16.6479	19.5278	14.7087	14.7783	17.4476	14.4452	15.7131	0.827919	0.900588	#REF!
ENSG00000248333	CDK11B	3490	13.022	12.6674	11.0058	21.8468	16.6859	17.6387	17.4344	14.6766	14.3222	0.84182	0.821493	#REF!
ENSG00000198492	YTHDF2	3729	12.5567	15.0747	9.27341	22.31	16.6379	9.88652	17.4333	15.8563	9.57997	0.909542	0.54952	#REF!
ENSG00000259956	RBM15B	6624	14.4306	13.3482	8.87052	20.4127	15.5612	8.21472	17.4216	14.4547	8.54262	0.829699	0.490346	#REF!
ENSG00000100347	SAMM50	6410	13.6526	12.4072	13.3666	21.1723	19.7813	18.6365	17.4124	16.0943	16.0015	0.924297	0.918972	#REF!
ENSG00000085760	MTIF2	3374	9.8518	13.9411	12.5869	24.9727	21.4504	17.2456	17.4123	17.6957	14.9163	1.01628	0.856654	#REF!
ENSG00000104231	ZFAND1	4214	13.9637	17.4896	18.908	20.8415	16.6952	13.401	17.4026	17.0924	16.1545	0.982176	0.928281	#REF!
ENSG00000114416	FXR1	11874	10.2592	15.9232	12.2316	24.525	23.807	16.8191	17.3921	19.8651	14.5253	1.14219	0.83517	#REF!
ENSG00000129255	MPDU1	3290	13.357	11.5429	11.9528	21.3673	19.5597	19.319	17.3621	15.5513	15.6359	0.895701	0.900575	#REF!
ENSG00000101940	WDR13	7872	15.4589	13.2555	14.1443	19.26	16.782	17.7529	17.3594	15.0188	15.9486	0.865166	0.918729	#REF!
ENSG00000138385	SSB	5054	9.19041	13.8519	10.2237	25.5275	21.4801	16.7267	17.359	17.666	13.4752	1.01769	0.776267	#REF!
ENSG00000213699	SLC35F6	3902	14.8395	10.8566	12.4804	19.8609	13.2823	10.8398	17.3502	12.0694	11.6601	0.695634	0.672042	#REF!
ENSG00000183765	CHEK2	4493	9.85029	13.1794	12.6707	24.8138	21.4004	18.8279	17.3321	17.2899	15.7493	0.997566	0.908679	#REF!
ENSG00000160633	SAFB	7036	12.2155	11.6725	8.26174	22.4381	20.4083	14.3463	17.3268	16.0404	11.304	0.925758	0.652403	#REF!
ENSG00000169957	ZNF768	2369	15.6431	10.0373	7.18998	18.999	12.7171	9.36145	17.321	11.3772	8.27571	0.656843	0.477784	#REF!
ENSG00000135387	CAPRIN1	9095	9.31927	16.8542	14.5173	25.308	23.0096	14.3036	17.3136	19.9319	14.4105	1.15123	0.832319	#REF!
ENSG00000204348	DXO	2481	16.2994	13.1666	15.4587	18.3179	14.9811	14.9749	17.3087	14.0738	15.2168	0.813108	0.879142	#REF!
ENSG00000205643	CDPF1	1637	13.1545	9.4839	10.9288	21.4526	15.0896	14.6299	17.3036	12.2868	12.7793	0.71007	0.738538	#REF!
ENSG00000171552	BCL2L1	4197	13.5877	10.6298	11.1674	21.0154	13.5725	12.1071	17.3016	12.1012	11.6372	0.699426	0.672611	#REF!
ENSG00000156521	TYSND1	4621	12.5306	10.9658	11.9981	22.0539	20.7577	15.6346	17.2922	15.8617	13.8164	0.917276	0.798992	#REF!
ENSG00000178149	DALRD3	3686	11.1408	11.6963	10.6842	23.4363	22.6254	17.7087	17.2886	17.1608	14.1964	0.992613	0.821147	#REF!
ENSG00000136819	C9orf78	5099	15.9351	15.3595	14.7182	18.5623	18.0194	16.2203	17.2487	16.6895	15.4693	0.967577	0.896836	#REF!
ENSG00000006831	ADIPOR2	5831	12.8826	17.2816	16.3896	21.5247	18.4397	13.7038	17.2037	17.8606	15.0467	1.03819	0.874622	#REF!
ENSG00000169180	XPO6	7113	12.7081	11.2215	9.79551	21.6847	18.3942	13.1384	17.1964	14.8079	11.4669	0.861104	0.666821	#REF!
ENSG00000171161	ZNF672	3741	14.4073	13.0671	8.02136	19.9459	14.1162	8.2047	17.1766	13.5916	8.11303	0.791287	0.47233	#REF!
ENSG00000204560	DHX16	3977	11.1283	11.0872	8.68076	23.2168	19.6638	14.559	17.1726	15.3755	11.6199	0.895351	0.676652	#REF!
ENSG00000235750	KIAA0040	4767	10.7023	12.6276	11.8824	23.6239	14.8069	11.0311	17.1631	13.7173	11.4568	0.799229	0.667522	#REF!
ENSG00000177410	ZFAS1	8315	18.3844	9.66185	13.2532	15.9226	11.765	14.7174	17.1535	10.7134	13.9853	0.624561	0.815303	#REF!
ENSG00000169733	RFNG	3865	14.1718	10.2288	13.3245	20.132	17.277	17.4357	17.1519	13.7529	15.3801	0.801827	0.896701	#REF!
ENSG00000006704	GTF2IRD1	6499	12.3483	11.4025	10.2284	21.9515	17.4857	11.6444	17.1499	14.4441	10.9364	0.842227	0.637696	#REF!
ENSG00000104611	SH2D4A	4072	9.60812	10.2474	9.98017	24.689	17.1924	14.8509	17.1486	13.7199	12.4156	0.800061	0.724	#REF!
ENSG00000108515	ENO3	4292	14.0308	11.4971	13.3173	20.244	16.4053	16.1273	17.1374	13.9512	14.7223	0.81408	0.859075	#REF!
ENSG00000167118	URM1	4368	14.7182	11.8917	12.6014	19.5478	16.3709	15.0484	17.133	14.1313	13.8249	0.824799	0.806919	#REF!
ENSG00000006744	ELAC2	7002	10.9517	11.3994	10.8487	23.298	21.1751	16.4894	17.1248	16.2873	13.6691	0.951091	0.798203	#REF!
ENSG00000143416	SELENBP1	3476	13.8668	14.5614	14.2237	20.332	19.7085	17.7755	17.0994	17.135	15.9996	1.00208	0.935682	#REF!
ENSG00000149499	EML3	5500	14.6367	10.7139	11.1302	19.5308	16.3069	15.7652	17.0838	13.5104	13.4477	0.790831	0.787161	#REF!
ENSG00000180957	PITPNB	5079	10.0079	14.9882	14.1572	24.1571	19.8403	14.2923	17.0825	17.4143	14.2248	1.01942	0.83271	#REF!
ENSG00000173442	EHBP1L1	6733	12.133	10.7834	11.2397	21.9789	17.8552	17.1907	17.0559	14.3193	14.2152	0.839549	0.833446	#REF!
ENSG00000155287	SLC25A28	3416	14.7518	10.965	11.1605	19.3514	12.4011	11.4617	17.0516	11.6831	11.3111	0.685161	0.663347	#REF!
ENSG00000088833	NSFL1C	5757	13.3962	11.7995	11.934	20.7032	16.8421	15.8259	17.0497	14.3208	13.8799	0.839946	0.814088	#REF!
ENSG00000148841	ITPRIP	7296	11.9689	7.45951	9.0641	22.1275	10.4655	5.24888	17.0482	8.96248	7.15649	0.525713	0.419779	#REF!
ENSG00000047849	MAP4	14994	10.3413	11.3088	10.8948	23.7094	19.4729	15.2635	17.0253	15.3909	13.0792	0.903997	0.768217	#REF!
ENSG00000214087	ARL16	2457	13.4013	11.0872	12.9111	20.5605	16.5368	15.8423	16.9809	13.812	14.3767	0.813381	0.846639	#REF!
ENSG00000078140	UBE2K	5180	12.979	16.5344	14.6536	20.9549	19.1192	15.106	16.9669	17.8268	14.8798	1.05068	0.876989	#REF!
ENSG00000185813	PCYT2	6872	13.0262	10.9516	12.3432	20.8784	19.7532	18.8724	16.9523	15.3524	15.6078	0.905622	0.920688	#REF!
ENSG00000260177	AC126696.1	756	14.9045	8.16855	9.82874	18.9618	8.47392	7.48496	16.9331	8.32124	8.65685	0.491417	0.511237	#REF!
ENSG00000143569	UBAP2L	7503	12.448	16.5766	12.364	21.4086	21.0919	13.781	16.9283	18.8343	13.0725	1.11259	0.772228	#REF!
ENSG00000168488	ATXN2L	6544	12.1008	10.8038	12.2806	21.724	18.265	11.4595	16.9124	14.5344	11.87	0.859393	0.701855	#REF!
ENSG00000143748	NVL	4615	8.35555	10.5674	9.43756	25.46	17.9833	14.8747	16.9078	14.2754	12.1561	0.844308	0.718966	#REF!
ENSG00000179348	GATA2	4915	10.2782	8.21973	4.24469	23.5366	14.4432	5.30295	16.9074	11.3315	4.77382	0.670208	0.282351	#REF!
ENSG00000158195	WASF2	5681	13.3219	11.0837	13.9449	20.4733	16.1226	13.6531	16.8976	13.6031	13.799	0.805033	0.816624	#REF!
ENSG00000065809	FAM107B	7019	10.9162	22.8752	20.1791	22.8759	19.3559	14.2671	16.8961	21.1156	17.2231	1.24973	1.01936	#REF!
ENSG00000175745	NR2F1	4382	10.7569	12.4859	8.70021	22.8853	14.2639	8.79152	16.8211	13.3749	8.74586	0.795126	0.519934	#REF!
ENSG00000163597	SNHG16	5776	14.0674	19.3047	15.5462	19.4754	16.8167	14.141	16.7714	18.0607	14.8436	1.07687	0.885056	#REF!
ENSG00000186834	HEXIM1	3625	13.2105	14.4246	9.25564	20.2561	14.0266	6.73281	16.7333	14.2256	7.99422	0.850135	0.477743	#REF!
ENSG00000139726	DENR	3526	11.9303	16.1881	15.0108	21.5172	19.3308	14.946	16.7238	17.7595	14.9784	1.06193	0.895635	#REF!
ENSG00000108654	DDX5	9311	10.5754	12.7937	11.4181	22.8653	17.8641	13.1001	16.7204	15.3289	12.2591	0.916781	0.733183	#REF!
ENSG00000165304	MELK	3087	8.82102	13.7789	12.0907	24.5569	21.3694	15.2754	16.689	17.5742	13.6831	1.05304	0.819888	#REF!
ENSG00000113448	PDE4D	16140	10.3245	13.8171	12.3984	23.0343	14.9113	9.27134	16.6794	14.3642	10.8349	0.861192	0.649594	#REF!
ENSG00000167114	SLC27A4	3229	12.5624	11.0638	9.9128	20.7241	18.1955	15.2763	16.6433	14.6296	12.5946	0.879013	0.756737	#REF!
ENSG00000105321	CCDC9	3781	12.5992	10.3034	8.29931	20.6621	16.7907	13.288	16.6307	13.5471	10.7936	0.814583	0.649021	#REF!
ENSG00000025434	NR1H3	4534	13.1024	12.8311	11.2324	20.1575	18.8774	16.8423	16.63	15.8542	14.0373	0.953354	0.844099	#REF!
ENSG00000164754	RAD21	14382	7.72583	15.8391	12.4712	25.5192	23.5841	14.7167	16.6225	19.7116	13.594	1.18584	0.817806	#REF!
ENSG00000166181	API5	4651	12.2344	19.507	18.4955	20.9964	19.8048	13.1496	16.6154	19.6559	15.8226	1.18299	0.952284	#REF!
ENSG00000125755	SYMPK	10532	12.5174	11.8804	11.0604	20.7078	20.1331	17.0139	16.6126	16.0068	14.0371	0.963533	0.844969	#REF!
ENSG00000158435	CNOT11	2702	11.6996	16.8529	12.7347	21.5227	17.8568	9.81542	16.6112	17.3549	11.275	1.04477	0.678763	#REF!
ENSG00000100364	KIAA0930	8238	13.7994	13.5213	12.6277	19.3769	18.6286	15.7639	16.5882	16.0749	14.1958	0.969062	0.85578	#REF!
ENSG00000169604	ANTXR1	17891	11.7738	15.8326	15.6033	21.3853	18.9166	12.9485	16.5795	17.3746	14.2759	1.04795	0.861055	#REF!
ENSG00000161714	PLCD3	6748	11.4659	12.8035	12.9258	21.6795	19.4833	14.2471	16.5727	16.1434	13.5864	0.974094	0.819807	#REF!
ENSG00000116750	UCHL5	6661	10.1308	15.6394	13.7982	22.9119	21.0894	14.725	16.5214	18.3644	14.2616	1.11156	0.863222	#REF!
ENSG00000170144	HNRNPA3	6541	8.59406	17.2852	11.6658	24.4423	24.6263	15.8952	16.5182	20.9557	13.7805	1.26864	0.834259	#REF!
ENSG00000242612	DECR2	4014	14.9557	11.8477	14.7665	18.0436	18.4473	16.6319	16.4996	15.1475	15.6992	0.918049	0.951488	#REF!
ENSG00000167113	COQ4	4806	14.9268	10.976	13.9386	18.0528	17.4488	15.235	16.4898	14.2124	14.5868	0.86189	0.884594	#REF!
ENSG00000068323	TFE3	4207	12.0674	12.2233	11.5348	20.906	17.5324	12.187	16.4867	14.8779	11.8609	0.902416	0.719424	#REF!
ENSG00000103591	AAGAB	4138	10.181	13.3616	14.3378	22.7371	20.0284	18.3988	16.459	16.695	16.3683	1.01434	0.994488	#REF!
ENSG00000076554	TPD52	8111	12.7034	20.9197	19.0691	20.2051	18.1589	15.912	16.4543	19.5393	17.4906	1.18749	1.06298	#REF!
[truncated: 2,331 more rows]

## Sheet: B -546 Ab0(g) vs blk0(g) >4
SUPPLEMENTARY Data 2 Normalized input reads (RPKM) for genes enriched more than 4 fold
Data from cells untreated (Inp0) or treated 60 minutes (Inp60) or 120 minutes (Inp120) with DRB from Supplemental Data 1 filtered for an averaged Ab0(g) >50 RPM and Ab0(g) > 4*blk0(g on average and corresponding to 546 genes. Columns K, L, M provide averaged RPKM. Stability indexes of transcripts (Columns N, O) defined as Inp60(g)/Inp0(g) and Inp120(g)/Inp0(g).
Genes where Enrichment=Ab(g)/blk(g)<4 have been filtered out			Replicates I			Enrichment	Replicates II			Averaged inputs			Stability indexes
0_Geneid	0_Gene Name	Length	Inp0-I RPKM	Inp60-I RPKM	Inp120-I RPKM	MEAN Ab0 v blk	Inp0-II RPKM	Inp60-II RPKM	Inp120-I RPKM	Av Inp0	Av Inp60	Av Inp120	Inp60/Inp0	Inp120/Inp0
ENSG00000260260	SNHG19	614	211.551	88.2634	105.938	6.54853	166.794	115.993	142.15	189.173	102.128	124.044	0.539866	0.655717
ENSG00000171421	MRPL36	1395	85.3498	56.4731	60.9684	4.91099	83.1061	70.9948	74.1619	84.2279	63.7339	67.5652	0.756684	0.80217
ENSG00000163938	GNL3	3238	35.7846	41.8152	29.0379	4.84819	82.1247	68.4622	47.9434	58.9546	55.1387	38.4907	0.935273	0.652886
ENSG00000163584	RPL22L1	2051	44.103	38.7482	32.4945	8.62117	67.1465	49.9759	57.8825	55.6247	44.362	45.1885	0.797524	0.812381
ENSG00000154832	CXXC1	3854	33.6708	26.0867	25.1975	5.79421	51.1641	33.754	29.2315	42.4174	29.9204	27.2145	0.705379	0.641588
ENSG00000161547	SRSF2	2976	41.3329	41.5597	32.958	5.61313	40.0077	37.778	24.4304	40.6703	39.6689	28.6942	0.975377	0.705532
ENSG00000184281	TSSC4	2659	35.384	21.8572	20.1633	4.83884	39.0095	28.3254	25.1503	37.1967	25.0913	22.6568	0.674556	0.609107
ENSG00000152795	HNRNPDL	5529	24.6591	31.2006	25.8136	5.16393	45.3669	37.5263	32.2541	35.013	34.3634	29.0338	0.981448	0.82923
ENSG00000089280	FUS	6989	30.5963	31.0661	31.2819	7.72793	39.2933	36.5906	37.2602	34.9448	33.8284	34.271	0.968051	0.980719
ENSG00000168906	MAT2A	4485	22.2481	33.1744	26.8521	21.5036	46.5478	36.7518	12.655	34.3979	34.9631	19.7536	1.01643	0.574266
ENSG00000181404	WASHC1	2749	32.1533	25.7604	26.0735	6.947	34.8859	28.0488	25.9487	33.5196	26.9046	26.0111	0.802653	0.775996
ENSG00000101361	NOP56	4950	24.7866	23.0507	21.9625	9.1367	39.9115	34.7685	29.2025	32.349	28.9096	25.5825	0.893677	0.790827
ENSG00000116691	MIIP	2821	25.1638	20.7452	25.8538	7.25196	38.5889	39.1377	40.28	31.8764	29.9415	33.0669	0.9393	1.03735
ENSG00000160447	PKN3	3393	25.4417	23.7627	21.6806	4.28356	38.0611	34.3768	26.3469	31.7514	29.0698	24.0137	0.915542	0.756304
ENSG00000166452	AKIP1	2300	21.7191	25.0179	22.5649	4.01235	41.1247	33.2735	28.231	31.4219	29.1457	25.398	0.927561	0.80829
ENSG00000123136	DDX39A	3861	26.0869	22.3921	19.9853	4.89255	36.139	29.911	26.5582	31.113	26.1515	23.2718	0.840535	0.747976
ENSG00000099622	CIRBP	6368	28.4486	21.0447	22.9511	5.79731	30.8177	22.6035	23.8846	29.6332	21.8241	23.4179	0.736475	0.790258
ENSG00000169045	HNRNPH1	9480	17.6571	24.4738	17.8347	4.95552	39.4412	35.0121	23.7193	28.5492	29.7429	20.777	1.04182	0.727763
ENSG00000160679	CHTOP	5625	23.2701	18.5814	15.862	4.31915	30.4481	20.3462	21.5727	26.8591	19.4638	18.7173	0.724665	0.696871
ENSG00000116560	SFPQ	7720	17.5633	23.2352	19.2871	4.98912	35.0375	26.248	21.1158	26.3004	24.7416	20.2015	0.940731	0.768104
ENSG00000173992	CCS	2142	22.9412	17.5945	17.3182	4.04172	27.5587	24.3305	26.124	25.2499	20.9625	21.7211	0.8302	0.860242
ENSG00000183955	KMT5A	4215	16.797	20.9497	16.2185	4.50472	33.6534	26.5499	18.5916	25.2252	23.7498	17.405	0.941512	0.689986
ENSG00000213339	QTRT1	3430	21.6997	13.8481	16.5641	6.20129	28.3063	23.3045	24.6129	25.003	18.5763	20.5885	0.74296	0.823441
ENSG00000100941	PNN	4203	14.1789	20.2954	13.8985	6.60871	34.1069	31.7889	20.331	24.1429	26.0421	17.1147	1.07867	0.708892
ENSG00000115875	SRSF7	4045	18.3386	15.5236	9.8631	4.56606	28.3358	22.301	12.9718	23.3372	18.9123	11.4175	0.810393	0.489238
ENSG00000112308	C6orf62	2591	18.0476	27.7768	19.5894	5.80188	28.6056	22.3863	16.3686	23.3266	25.0815	17.979	1.07523	0.770754
ENSG00000115289	PCGF1	1744	21.3927	12.5423	10.4549	4.84192	25.2334	13.1048	10.0616	23.313	12.8236	10.2583	0.550059	0.440023
ENSG00000087087	SRRT	4858	17.6921	17.8441	14.7307	6.09223	28.5805	26.9444	20.4018	23.1363	22.3943	17.5662	0.967928	0.75925
ENSG00000204256	BRD2	8995	17.955	12.6978	9.0042	9.37668	24.7194	13.7821	8.37511	21.3372	13.24	8.68965	0.620511	0.407254
ENSG00000080608	PUM3	2573	12.3105	13.3911	11.8625	4.92307	28.5137	20.7484	17.2607	20.4121	17.0698	14.5616	0.836257	0.71338
ENSG00000182944	EWSR1	10326	17.2107	18.6456	18.9032	6.28975	23.5397	21.1105	24.0732	20.3752	19.8781	21.4882	0.975599	1.05462
ENSG00000140983	RHOT2	5160	18.4642	13.9924	14.655	6.30671	21.764	19.9875	16.7929	20.1141	16.9899	15.724	0.844676	0.781738
ENSG00000135451	TROAP	3954	19.4098	18.2163	20.3392	5.11388	19.3939	17.9244	16.4072	19.4018	18.0704	18.3732	0.931375	0.946983
ENSG00000085231	AK6	2140	13.2803	11.0574	10.3365	5.3648	25.3613	18.5818	16.5865	19.3208	14.8196	13.4615	0.767029	0.696735
ENSG00000039650	PNKP	4545	15.8529	12.9016	14.1857	4.93673	21.9406	17.7524	19.7946	18.8967	15.327	16.9902	0.811092	0.899107
ENSG00000255717	SNHG1	3976	15.0672	8.18683	9.87613	4.53366	22.6086	10.2481	9.25797	18.8379	9.21745	9.56705	0.489303	0.507862
ENSG00000023697	DERA	2813	14.8653	23.3483	24.0579	5.0894	22.7875	22.4045	19.4048	18.8264	22.8764	21.7314	1.21513	1.15431
ENSG00000100908	EMC9	1591	17.0366	10.4111	11.8196	7.01386	20.4597	16.324	16.6336	18.7482	13.3675	14.2266	0.713003	0.758826
ENSG00000124222	STX16	5099	16.1438	10.9679	13.7654	4.22771	20.9931	12.6544	9.78601	18.5685	11.8111	11.7757	0.636084	0.634178
ENSG00000108848	LUC7L3	8136	15.4958	15.2869	14.7812	12.5399	20.3046	14.7336	15.6805	17.9002	15.0103	15.2309	0.838551	0.850876
ENSG00000183765	CHEK2	4493	9.85029	13.1794	12.6707	7.87103	24.8138	21.4004	18.8279	17.3321	17.2899	15.7493	0.997566	0.908679
ENSG00000160633	SAFB	7036	12.2155	11.6725	8.26174	4.06605	22.4381	20.4083	14.3463	17.3268	16.0404	11.304	0.925758	0.652403
ENSG00000108515	ENO3	4292	14.0308	11.4971	13.3173	4.28774	20.244	16.4053	16.1273	17.1374	13.9512	14.7223	0.81408	0.859075
ENSG00000143569	UBAP2L	7503	12.448	16.5766	12.364	5.73944	21.4086	21.0919	13.781	16.9283	18.8343	13.0725	1.11259	0.772228
ENSG00000143748	NVL	4615	8.35555	10.5674	9.43756	5.96431	25.46	17.9833	14.8747	16.9078	14.2754	12.1561	0.844308	0.718966
ENSG00000108654	DDX5	9311	10.5754	12.7937	11.4181	6.16951	22.8653	17.8641	13.1001	16.7204	15.3289	12.2591	0.916781	0.733183
ENSG00000113448	PDE4D	16140	10.3245	13.8171	12.3984	4.66694	23.0343	14.9113	9.27134	16.6794	14.3642	10.8349	0.861192	0.649594
ENSG00000170144	HNRNPA3	6541	8.59406	17.2852	11.6658	5.84613	24.4423	24.6263	15.8952	16.5182	20.9557	13.7805	1.26864	0.834259
ENSG00000198276	UCKL1	3185	11.8319	11.1623	11.4495	5.08382	20.2635	17.8307	18.251	16.0477	14.4965	14.8503	0.903339	0.925384
ENSG00000205250	E2F4	3596	13.9089	12.4224	12.9384	4.07006	18.1564	15.8891	9.31439	16.0327	14.1557	11.1264	0.882929	0.693983
ENSG00000099942	CRKL	5342	11.6714	15.59	10.1647	6.33452	20.296	12.5433	5.52106	15.9837	14.0666	7.8429	0.880063	0.490682
ENSG00000100201	DDX17	9997	10.263	12.9434	11.5722	4.41336	21.0583	15.83	10.2572	15.6607	14.3867	10.9147	0.918653	0.696951
ENSG00000086712	TXLNG	4455	8.59943	12.5663	11.3289	4.00327	22.2714	18.8235	11.3803	15.4354	15.6949	11.3546	1.01681	0.73562
ENSG00000163166	IWS1	4167	8.32247	9.87528	6.41946	4.92024	22.0681	19.2104	13.5933	15.1953	14.5428	10.0064	0.957063	0.658521
ENSG00000060339	CCAR1	6059	13.6066	12.6021	10.7165	4.52756	15.4147	11.4781	13.5843	14.5107	12.0401	12.1504	0.829741	0.837345
ENSG00000166012	TAF1D	7970	13.0539	13.8601	12.787	10.8184	15.96	12.3032	11.1375	14.5069	13.0817	11.9623	0.901754	0.824592
ENSG00000141002	TCF25	7967	11.1887	10.4316	9.85753	4.35863	17.616	15.0534	11.9022	14.4024	12.7425	10.8799	0.88475	0.755423
ENSG00000185359	HGS	10849	10.5764	9.53836	8.98805	4.26009	17.6101	16.9861	11.3167	14.0932	13.2622	10.1524	0.941033	0.720373
ENSG00000164548	TRA2A	3516	11.1987	12.1962	16.4841	4.85219	16.807	10.9158	10.6643	14.0028	11.556	13.5742	0.82526	0.969389
ENSG00000124193	SRSF6	4894	10.6932	10.6136	10.6164	4.44741	17.1398	13.0901	9.3667	13.9165	11.8518	9.99154	0.851636	0.717962
ENSG00000270647	TAF15	13607	10.7145	11.5836	10.762	4.79229	16.9344	14.9004	14.4207	13.8245	13.242	12.5914	0.957868	0.910804
ENSG00000100650	SRSF5	5357	9.3834	11.2584	8.13036	8.71832	17.9605	15.0615	10.4457	13.6719	13.16	9.28803	0.962553	0.679349
ENSG00000167967	E4F1	6388	10.2502	7.95965	6.63919	4.69305	16.8844	13.5522	10.7104	13.5673	10.7559	8.6748	0.792782	0.639389
ENSG00000140939	NOL3	2994	11.604	10.7564	10.4427	5.38081	15.4302	13.5515	10.4618	13.5171	12.1539	10.4522	0.899153	0.77326
ENSG00000187961	KLHL17	3402	12.3836	10.8066	11.2905	6.12229	14.5181	11.1459	8.70306	13.4508	10.9762	9.99675	0.816026	0.743207
ENSG00000109065	NAT9	4067	10.2972	6.58456	6.63352	4.11488	16.5771	10.927	9.02271	13.4371	8.75577	7.82812	0.65161	0.582574
ENSG00000133302	SLF1	6863	9.59551	12.3872	8.51164	7.51987	16.2905	11.5462	7.72044	12.943	11.9667	8.11604	0.92457	0.627061
ENSG00000116754	SRSF11	8473	11.9686	10.9053	10.1998	10.7511	13.461	10.5715	9.19465	12.7148	10.7384	9.69721	0.844559	0.762671
ENSG00000147687	TATDN1	4778	9.7868	10.2794	10.9937	4.31054	15.2108	12.7677	12.2977	12.4988	11.5235	11.6457	0.921971	0.931746
ENSG00000136527	TRA2B	13084	8.93722	10.5954	8.8856	4.21911	15.6736	13.1273	8.79823	12.3054	11.8613	8.84191	0.963911	0.718538
ENSG00000111653	ING4	2709	8.91958	8.39403	6.32978	6.4047	15.6208	12.5484	10.3808	12.2702	10.4712	8.35531	0.853387	0.680943
ENSG00000172530	BANP	8156	7.65984	6.24837	5.85876	5.04062	16.6782	12.2632	8.35363	12.169	9.2558	7.10619	0.760604	0.583958
ENSG00000171163	ZNF692	3929	10.5473	7.2712	8.67043	10.6214	13.6701	9.90059	8.62679	12.1087	8.5859	8.64861	0.709068	0.714247
ENSG00000156858	PRR14	3764	11.7581	9.6446	9.64274	5.14801	11.7913	10.8713	8.59495	11.7747	10.2579	9.11884	0.871184	0.774444
ENSG00000130702	LAMA5	14291	8.75183	6.61911	6.84327	4.62969	14.7047	11.013	7.83916	11.7282	8.81606	7.34122	0.751694	0.625943
ENSG00000158092	NCK1	5510	7.32781	14.6538	11.6079	4.83224	15.9849	13.0407	7.63489	11.6563	13.8472	9.62141	1.18796	0.825423
ENSG00000100263	RHBDD3	2997	11.0284	6.5475	7.57147	4.7938	12.2817	9.08947	7.9529	11.655	7.81848	7.76218	0.670824	0.665994
ENSG00000108773	KAT2A	3775	9.53492	8.51572	8.79702	6.23612	13.4815	14.0502	11.5527	11.5082	11.2829	10.1749	0.980424	0.884138
ENSG00000089048	ESF1	3249	8.63166	10.2852	8.70827	5.40334	14.3347	10.1786	9.55271	11.4832	10.2319	9.13049	0.891032	0.795117
ENSG00000104957	CCDC130	3222	9.26742	7.16502	7.18465	11.0483	13.328	10.1564	8.00069	11.2977	8.66072	7.59267	0.766591	0.672054
ENSG00000178028	DMAP1	5599	8.68714	9.18439	8.57522	7.55453	13.8972	11.6892	13.0262	11.2922	10.4368	10.8007	0.924253	0.956477
ENSG00000182325	FBXL6	3375	8.86585	7.30192	9.58559	6.01383	13.4842	11.2008	10.6695	11.175	9.25138	10.1275	0.827861	0.906263
ENSG00000185324	CDK10	6779	9.6036	6.86203	8.07749	5.01011	12.6509	9.32249	9.64577	11.1272	8.09226	8.86163	0.727247	0.79639
ENSG00000130254	SAFB2	6018	8.57119	7.33656	6.74346	5.93564	13.4705	13.5606	8.25361	11.0208	10.4486	7.49853	0.948076	0.680395
ENSG00000133393	FOPNL	2392	9.23804	12.5707	12.7602	5.14229	12.7187	11.0506	8.29172	10.9783	11.8107	10.5259	1.07582	0.958791
ENSG00000104859	CLASRP	4926	10.2298	6.74856	6.39342	11.9257	11.6531	9.93538	7.68139	10.9415	8.34197	7.03741	0.762419	0.643188
ENSG00000166166	TRMT61A	3217	10.0407	6.58413	6.48512	4.39461	11.6947	8.09112	7.39126	10.8677	7.33762	6.93819	0.675176	0.638422
ENSG00000108821	COL1A1	9007	6.83882	6.51664	5.96519	9.38246	14.741	12.29	8.04666	10.7899	9.40332	7.00592	0.871492	0.649303
ENSG00000242125	SNHG3	4088	11.2396	3.19066	3.08999	11.3412	10.0912	2.96477	2.18117	10.6654	3.07772	2.63558	0.288571	0.247116
ENSG00000130758	MAP3K10	4884	9.24114	7.18474	8.55496	4.19041	12.0353	10.2808	8.37941	10.6382	8.73277	8.46719	0.820887	0.795922
ENSG00000028310	BRD9	9549	9.04664	6.63028	7.0153	4.22028	12.1802	9.82756	7.63781	10.6134	8.22892	7.32656	0.775332	0.690311
ENSG00000129347	KRI1	4254	6.56302	5.94237	4.79675	4.72759	14.627	12.3596	7.67211	10.595	9.15098	6.23443	0.863707	0.588431
ENSG00000160949	TONSL	7081	7.2226	7.27847	5.81992	5.44959	13.6761	11.9162	8.08815	10.4493	9.59731	6.95404	0.918461	0.6655
ENSG00000132004	FBXW9	2103	8.12624	7.02561	8.2353	5.07935	12.4126	12.0478	10.3009	10.2694	9.53671	9.26812	0.928652	0.902496
ENSG00000139835	GRTP1	2917	7.74706	8.32969	8.87643	4.41474	12.5756	9.85317	9.13116	10.1613	9.09143	9.00379	0.894711	0.886086
ENSG00000088038	CNOT3	6821	6.58017	5.87212	4.84346	4.21058	13.4632	11.6681	8.11993	10.0217	8.7701	6.48169	0.875112	0.646767
ENSG00000182484	WASH6P	4618	9.70566	6.51129	7.67386	8.53215	10.1394	7.41112	7.15402	9.92255	6.96121	7.41394	0.701554	0.747181
ENSG00000134186	PRPF38B	6955	8.78454	7.13649	4.142	12.43	10.9537	7.12819	4.27349	9.8691	7.13234	4.20774	0.722694	0.426355
ENSG00000132485	ZRANB2	4985	7.73538	10.1535	7.47582	25.7637	11.7789	12.8627	6.05404	9.75713	11.5081	6.76493	1.17946	0.693332
ENSG00000179046	TRIML2	3051	8.82251	5.76954	6.23847	6.49816	10.587	5.54254	6.48202	9.70477	5.65604	6.36025	0.58281	0.655373
ENSG00000068745	IP6K2	5624	7.23493	7.00904	7.27686	5.99664	12.1324	9.81061	7.57159	9.68367	8.40982	7.42423	0.868454	0.766675
ENSG00000154920	EME1	3294	5.58714	5.29135	6.69792	10.1201	13.3977	8.90068	8.17285	9.49244	7.09602	7.43539	0.747544	0.783295
ENSG00000143258	USP21	3764	7.89969	9.19994	9.39977	4.77285	10.6771	10.1966	5.54268	9.28837	9.69827	7.47122	1.04413	0.804363
ENSG00000103168	TAF1C	5577	7.53161	5.10187	4.98095	5.72216	10.9551	9.21027	6.2723	9.24334	7.15607	5.62663	0.774187	0.608722
ENSG00000158062	UBXN11	4691	8.407	6.50839	8.27334	7.03605	9.63469	8.05859	8.6145	9.02085	7.28349	8.44392	0.807406	0.936045
ENSG00000149187	CELF1	10555	6.79661	6.17332	6.26002	5.2552	11.2328	6.94977	5.0091	9.0147	6.56155	5.63456	0.727872	0.625041
ENSG00000117360	PRPF3	5408	6.45898	6.27515	5.62278	5.77526	11.3784	10.2878	7.73661	8.91871	8.28149	6.6797	0.928552	0.748953
ENSG00000100083	GGA1	9119	6.6244	5.81003	5.92953	5.19088	11.1413	8.93657	6.92614	8.88287	7.3733	6.42784	0.830059	0.723622
ENSG00000104863	LIN7B	1753	8.89167	6.84801	8.24926	15.8313	8.85597	8.3954	9.26004	8.87382	7.62171	8.75465	0.858898	0.98657
ENSG00000143224	PPOX	4725	6.7302	5.82639	5.79442	4.28722	10.9697	8.46476	7.88719	8.84995	7.14558	6.8408	0.807414	0.772977
ENSG00000189091	SF3B3	12416	6.7207	7.456	5.15139	6.51054	10.7592	9.02715	6.3161	8.73994	8.24158	5.73374	0.942979	0.65604
ENSG00000164011	ZNF691	2036	6.54889	4.56385	3.73379	4.79218	10.5766	4.36542	3.45306	8.56276	4.46464	3.59342	0.521402	0.419657
ENSG00000172732	MUS81	5448	6.8252	5.93245	6.12706	5.43004	10.2608	8.37959	6.71459	8.54299	7.15602	6.42082	0.837648	0.751589
ENSG00000182459	TEX19	1935	4.04385	3.57918	2.15634	4.81428	12.6815	6.80044	4.84439	8.36268	5.18981	3.50037	0.620591	0.41857
ENSG00000173226	IQCB1	3051	5.41661	7.11261	7.54986	6.01443	11.3051	8.68268	6.9129	8.36087	7.89764	7.23138	0.944596	0.864908
ENSG00000119650	IFT43	4169	6.63677	4.99757	6.66317	5.81039	9.82001	8.67998	8.63744	8.22839	6.83877	7.6503	0.831119	0.929745
ENSG00000105705	SUGP1	5021	6.53292	4.74726	4.99747	6.4266	9.81184	7.28756	6.44321	8.17238	6.01741	5.72034	0.736311	0.699961
ENSG00000144354	CDCA7	4696	5.43874	8.46787	7.27863	5.89772	10.7842	8.92261	4.44264	8.11145	8.69524	5.86063	1.07197	0.722513
ENSG00000065485	PDIA5	4067	5.27942	5.87502	5.56541	6.99622	10.8975	9.53627	6.66163	8.08844	7.70564	6.11352	0.952674	0.755835
ENSG00000156697	UTP14A	4087	6.49423	6.97598	5.59412	4.69304	9.64944	7.79503	5.83187	8.07183	7.38551	5.71299	0.914973	0.707769
ENSG00000100813	ACIN1	9110	6.70653	5.61938	5.0319	8.28033	9.38639	8.20417	6.70711	8.04646	6.91177	5.86951	0.858984	0.729453
ENSG00000102317	RBM3	5827	7.55225	9.34997	10.1623	4.24164	8.45465	6.8441	4.72801	8.00345	8.09703	7.44514	1.01169	0.930241
ENSG00000176444	CLK2	3658	5.54456	5.38014	5.53141	8.74042	10.4388	7.68367	4.60951	7.9917	6.5319	5.07046	0.817336	0.634465
ENSG00000131732	ZCCHC9	5130	5.62535	7.02022	6.49572	8.90222	10.0915	7.62773	5.87178	7.85841	7.32397	6.18375	0.931992	0.786896
ENSG00000112877	CEP72	3590	4.35925	5.64282	3.70969	4.21207	11.3515	8.72948	6.27304	7.85537	7.18615	4.99137	0.914808	0.635408
ENSG00000133247	KMT5C	4776	5.72774	3.90321	2.60897	4.182	9.84332	8.45896	3.68606	7.78553	6.18108	3.14751	0.793919	0.404277
ENSG00000088448	ANKRD10	4563	6.15973	7.1716	6.71414	5.66226	9.28762	8.28465	6.05025	7.72368	7.72812	6.38219	1.00058	0.826316
ENSG00000067334	DNTTIP2	7518	5.90351	6.11842	4.37161	5.27807	9.51722	7.52328	6.00622	7.71036	6.82085	5.18892	0.884634	0.67298
ENSG00000167615	LENG8	6448	5.291	5.02136	4.43222	5.94998	9.83446	6.57878	4.01559	7.56273	5.80007	4.22391	0.766928	0.558516
ENSG00000158106	RHPN1	4184	7.03189	3.98648	4.83602	4.76579	8.00439	6.00041	7.02179	7.51814	4.99344	5.9289	0.664186	0.788613
ENSG00000108256	NUFIP2	10877	4.9667	6.01179	3.76779	6.14362	9.9967	4.89221	1.41883	7.4817	5.452	2.59331	0.728711	0.34662
ENSG00000073350	LLGL2	7939	4.84137	5.61949	5.12614	4.7179	10.1007	9.01445	6.91165	7.47101	7.31697	6.0189	0.979381	0.805633
ENSG00000037042	TUBG2	2793	5.91697	6.40581	6.34406	6.42713	8.80821	8.36888	7.9403	7.36259	7.38734	7.14218	1.00336	0.970064
ENSG00000128563	PRKRIP1	3696	5.48756	4.93445	3.68062	4.87358	9.23062	5.41852	4.09817	7.35909	5.17648	3.8894	0.703414	0.528516
ENSG00000109606	DHX15	8166	3.7869	5.93681	4.30469	4.62856	10.8088	10.1986	6.12456	7.29783	8.0677	5.21463	1.10549	0.714545
ENSG00000162231	NXF1	6194	5.12393	4.37003	4.12489	7.60612	9.44945	7.38899	6.91173	7.28669	5.87951	5.51831	0.806884	0.757314
ENSG00000086102	NFX1	7146	4.06463	5.12854	3.54337	5.38606	10.1441	8.62564	4.62318	7.10434	6.87709	4.08328	0.968012	0.574758
ENSG00000130177	CDC16	3959	5.376	6.21022	6.54017	5.59973	8.68066	7.52224	5.94823	7.02833	6.86623	6.2442	0.976936	0.888433
ENSG00000104953	TLE6	3555	5.54673	4.8704	5.41834	4.26798	8.46977	6.23412	6.30264	7.00825	5.55226	5.86049	0.792246	0.836228
ENSG00000256525	POLG2	4545	3.66365	3.1746	2.99309	4.73942	10.3298	6.13333	4.90464	6.99674	4.65397	3.94886	0.665162	0.564386
ENSG00000170037	CNTROB	6236	5.16972	4.92367	4.49124	5.17139	8.81362	7.95931	6.33357	6.99167	6.44149	5.4124	0.921309	0.774121
ENSG00000132199	ENOSF1	11390	5.34206	5.40153	5.5251	4.27292	8.49673	8.21377	5.86634	6.9194	6.80765	5.69572	0.98385	0.823153
ENSG00000102901	CENPT	5660	6.07186	4.81292	5.06948	14.7388	7.7419	5.34316	5.98845	6.90688	5.07804	5.52897	0.735214	0.800501
ENSG00000132879	FBXO44	3527	5.46653	4.33634	6.04477	4.5199	8.25303	7.0036	6.02856	6.85978	5.66997	6.03667	0.826553	0.880009
ENSG00000189266	PNRC2	2763	6.59293	4.17765	1.59289	5.66246	7.02339	2.50659	0.641294	6.80816	3.34212	1.11709	0.490899	0.164081
ENSG00000167978	SRRM2	12968	4.441	3.23997	2.58727	5.98649	9.10888	6.00374	3.57898	6.77494	4.62186	3.08312	0.682199	0.455078
ENSG00000177225	GATD1	5510	6.71432	5.18486	5.8299	4.47227	6.79385	5.62478	5.35272	6.75408	5.40482	5.59131	0.80023	0.827841
ENSG00000197063	MAFG	5241	5.85259	2.85213	2.84644	4.47118	7.59642	3.72208	1.90854	6.72451	3.2871	2.37749	0.488825	0.353556
ENSG00000162613	FUBP1	7619	4.2231	7.63565	4.79379	9.01093	9.12814	8.18862	4.73378	6.67562	7.91213	4.76378	1.18523	0.713609
ENSG00000064607	SUGP2	8468	3.94015	3.57136	3.38169	4.78148	9.37356	7.5721	6.29088	6.65685	5.57173	4.83628	0.836992	0.726512
ENSG00000125319	C17orf53	3005	4.54128	3.7836	3.11943	4.38706	8.74925	6.79895	4.20363	6.64527	5.29128	3.66153	0.796247	0.550998
ENSG00000151376	ME3	3838	5.41501	3.95489	5.21242	4.87864	7.76369	6.01504	5.10817	6.58935	4.98496	5.1603	0.756518	0.783127
ENSG00000134815	DHX34	5662	4.86462	3.43513	3.05879	7.63004	8.01557	6.00383	4.18943	6.44009	4.71948	3.62411	0.732828	0.562741
ENSG00000176102	CSTF3	4513	5.06283	5.01307	3.74889	8.4378	7.6428	6.95692	4.96475	6.35282	5.98499	4.35682	0.942101	0.685809
ENSG00000163516	ANKZF1	6103	4.14385	3.88671	3.0157	4.13484	8.40053	6.27925	5.14168	6.27219	5.08298	4.07869	0.810399	0.650282
ENSG00000140474	ULK3	3514	6.12806	5.97837	6.53884	4.71306	6.39527	6.30685	4.35923	6.26166	6.14261	5.44903	0.980987	0.870221
ENSG00000079313	REXO1	5579	4.64526	3.69313	3.27846	4.67453	7.87675	6.58971	3.45263	6.261	5.14142	3.36554	0.821182	0.537541
ENSG00000205517	RGL3	4344	4.30871	4.43752	4.25	5.20938	8.04101	6.69613	4.94737	6.17486	5.56682	4.59869	0.90153	0.744743
ENSG00000112715	VEGFA	14431	4.32045	4.19529	3.47756	4.04859	7.98156	4.35127	2.03188	6.151	4.27328	2.75472	0.694729	0.447848
ENSG00000125772	GPCPD1	7472	3.20869	3.49128	3.63357	5.5379	9.00612	5.29099	3.27403	6.10741	4.39114	3.4538	0.718985	0.56551
ENSG00000061936	SFSWAP	10158	4.31376	3.9033	4.05136	4.92969	7.70931	6.51118	4.82787	6.01153	5.20724	4.43961	0.866208	0.738516
ENSG00000013573	DDX11	8367	4.05504	3.43513	2.80085	5.81107	7.81082	5.89076	3.44983	5.93293	4.66294	3.12534	0.785942	0.526779
ENSG00000131051	RBM39	11974	3.36676	4.76213	3.66605	14.877	8.06664	5.54778	3.27462	5.7167	5.15495	3.47034	0.901735	0.607052
ENSG00000117174	ZNHIT6	6203	3.70365	5.34064	4.08205	4.16609	7.69997	6.3548	3.77797	5.70181	5.84772	3.93001	1.02559	0.689256
ENSG00000110719	TCIRG1	4598	4.5472	4.54384	4.62435	7.65959	6.82079	6.8032	5.83016	5.68399	5.67352	5.22725	0.998157	0.919644
ENSG00000204569	PPP1R10	5202	3.48975	1.88609	0.94494	4.04521	7.84591	3.81655	0.90099	5.66783	2.85132	0.922965	0.503071	0.162843
ENSG00000185591	SP1	8083	3.98842	4.99814	4.44082	4.20405	7.20239	4.8125	2.32648	5.5954	4.90532	3.38365	0.87667	0.60472
ENSG00000131351	HAUS8	5533	3.97112	3.50479	2.51028	5.27327	7.18421	6.07079	4.24578	5.57766	4.78779	3.37803	0.858386	0.605635
ENSG00000133226	SRRM1	7994	4.40087	4.35348	3.8539	4.87316	6.65612	5.00325	3.30335	5.52849	4.67836	3.57863	0.846228	0.647306
ENSG00000159217	IGF2BP1	9631	3.80884	3.05021	2.67659	5.03589	7.18219	4.65022	3.09202	5.49551	3.85021	2.88431	0.70061	0.524847
ENSG00000137221	TJAP1	6741	3.59379	3.92125	3.38318	8.0496	7.35473	6.02742	3.59516	5.47426	4.97433	3.48917	0.908677	0.637377
ENSG00000148399	DPH7	4925	4.89351	3.78512	3.45849	6.08995	5.98661	4.21871	3.73702	5.44006	4.00191	3.59776	0.735638	0.661345
ENSG00000134452	FBXO18	6676	2.51295	4.46948	3.45037	4.80713	8.0452	7.37422	4.14386	5.27908	5.92185	3.79711	1.12176	0.719276
ENSG00000172932	ANKRD13D	5890	4.91013	3.15518	3.11506	7.16275	5.60095	4.91894	3.53234	5.25554	4.03706	3.3237	0.768153	0.632418
ENSG00000083896	YTHDC1	7033	3.44458	5.00579	3.80348	4.45594	7.04048	5.39148	3.63281	5.24253	5.19863	3.71815	0.991627	0.709228
ENSG00000132323	ILKAP	4749	4.63988	3.90109	3.83941	4.0973	5.83939	5.50528	4.9467	5.23964	4.70318	4.39306	0.897617	0.838428
ENSG00000125482	TTF1	3215	3.8747	3.9673	2.96901	7.90981	6.58115	4.73921	4.83575	5.22793	4.35325	3.90238	0.832692	0.746449
ENSG00000177646	ACAD9	11841	3.43101	3.44112	3.49001	4.76484	6.94133	6.08288	4.51336	5.18617	4.762	4.00168	0.918211	0.771606
ENSG00000234545	FAM133B	4496	4.4972	5.08337	3.73764	5.6997	5.86168	4.15912	4.475	5.17944	4.62125	4.10632	0.89223	0.792811
ENSG00000094916	CBX5	15038	4.13357	4.42893	3.87312	6.53314	6.19411	5.03148	4.26841	5.16384	4.73021	4.07076	0.916025	0.788321
ENSG00000144674	GOLGA4	10837	2.65714	3.23268	2.7743	4.94531	7.64217	6.07659	3.72368	5.14966	4.65463	3.24899	0.903872	0.630913
ENSG00000273559	CWC25	3715	4.80233	3.09156	2.43094	8.80839	5.49319	3.44887	2.35401	5.14776	3.27022	2.39248	0.635269	0.464761
ENSG00000011132	APBA3	5596	4.56403	3.20749	3.56471	5.31694	5.67148	5.62085	4.45333	5.11776	4.41417	4.00902	0.862521	0.783355
ENSG00000180667	YOD1	6652	4.55469	3.37505	1.59822	4.27687	5.66514	2.21244	0.584296	5.10992	2.79375	1.09126	0.54673	0.213557
ENSG00000137337	MDC1	7622	3.76973	4.68711	3.1946	4.62251	6.25824	5.73205	3.65205	5.01398	5.20958	3.42333	1.03901	0.682756
ENSG00000178814	OPLAH	4441	3.94678	2.57316	3.0117	7.03937	6.04704	5.12034	4.04134	4.99691	3.84675	3.52652	0.769826	0.70574
ENSG00000122515	ZMIZ2	7341	4.13573	3.02683	3.56604	5.01968	5.83266	4.953	4.46145	4.9842	3.98992	4.01374	0.800513	0.805294
ENSG00000198837	DENND4B	7606	3.63774	3.93058	3.70482	4.11363	6.28786	6.14627	4.08808	4.9628	5.03843	3.89645	1.01524	0.78513
ENSG00000004534	RBM6	7299	3.39624	4.04055	4.30701	7.27283	6.38938	5.28197	5.65393	4.89281	4.66126	4.98047	0.952676	1.01792
ENSG00000188747	NOXA1	1678	5.37201	3.19871	4.12164	9.84208	4.40206	3.2331	3.8832	4.88704	3.2159	4.00242	0.658048	0.818987
ENSG00000204634	TBC1D8	6417	3.35577	4.15521	3.86575	4.57656	6.27256	4.89272	3.50946	4.81417	4.52396	3.68761	0.939719	0.76599
ENSG00000120699	EXOSC8	13092	3.52871	3.43852	3.58874	4.83327	6.00551	4.25848	4.49248	4.76711	3.8485	4.04061	0.807302	0.847601
ENSG00000124203	ZNF831	11992	3.04851	3.28228	3.27447	4.62583	6.41022	3.82612	1.76831	4.72936	3.5542	2.52139	0.751518	0.533136
ENSG00000047410	TPR	12350	2.64588	3.84139	3.38319	6.92271	6.81237	5.706	3.75345	4.72913	4.77369	3.56832	1.00942	0.754541
ENSG00000112983	BRD8	7009	2.90264	3.42547	2.2263	9.40892	6.5555	5.3523	2.78083	4.72907	4.38889	2.50356	0.928065	0.529398
ENSG00000132196	HSD17B7	4784	2.72169	4.02938	3.34536	6.50977	6.72571	6.56283	4.71935	4.7237	5.2961	4.03236	1.12118	0.853644
ENSG00000175309	PHYKPL	8439	4.1243	2.86554	3.96902	5.18544	5.31856	4.51374	4.1248	4.72143	3.68964	4.04691	0.781466	0.857136
ENSG00000113716	HMGXB3	6263	3.84808	4.40483	3.73265	5.60724	5.48727	5.94375	4.17984	4.66768	5.17429	3.95624	1.10854	0.847583
ENSG00000173482	PTPRM	9900	2.77585	3.65524	3.85672	4.23914	6.5381	5.79475	3.56804	4.65697	4.72499	3.71238	1.01461	0.797165
ENSG00000134884	ARGLU1	5783	3.62625	6.25745	9.78494	6.30279	5.6721	5.41913	5.73259	4.64918	5.83829	7.75877	1.25577	1.66885
ENSG00000204314	PRRT1	3126	3.74472	4.19102	4.2969	4.52955	5.54698	4.43104	4.60774	4.64585	4.31103	4.45232	0.927932	0.958343
ENSG00000272872	AP000525.1	694	4.961	3.74228	3.87092	5.92745	4.3296	2.66118	4.36509	4.6453	3.20173	4.118	0.68924	0.886488
ENSG00000112146	FBXO9	8208	4.11834	5.03453	4.40105	4.57422	5.17081	5.03453	2.96653	4.64458	5.03453	3.68379	1.08396	0.793138
ENSG00000127483	HP1BP3	9815	2.87004	6.51527	4.68211	5.96185	6.41614	6.47411	3.7387	4.64309	6.49469	4.21041	1.39879	0.906812
ENSG00000185736	ADARB2	10567	2.51177	2.32124	2.33673	4.14032	6.7415	4.27109	3.13728	4.62664	3.29616	2.737	0.712432	0.591575
ENSG00000164323	CFAP97	7192	2.79397	6.93342	4.35519	5.32714	6.44963	5.87414	2.97234	4.6218	6.40378	3.66376	1.38556	0.792714
ENSG00000099625	CBARP	4591	4.47232	2.06167	2.12895	6.31416	4.75866	3.5325	3.19965	4.61549	2.79709	2.6643	0.606022	0.577252
ENSG00000103550	KNOP1	7758	4.08288	3.13196	2.39447	4.81475	5.14798	3.63783	3.01335	4.61543	3.38489	2.70391	0.733386	0.585842
ENSG00000067248	DHX29	4890	2.7779	3.19848	3.08583	4.23171	6.3879	5.05147	4.50016	4.5829	4.12498	3.79299	0.90008	0.827641
ENSG00000113649	TCERG1	8714	2.39936	3.98715	3.01073	11.9669	6.72395	6.3185	3.45676	4.56165	5.15282	3.23374	1.1296	0.708897
ENSG00000137817	PARP6	7646	4.62573	4.23459	4.29095	9.38629	4.47836	3.41183	3.4537	4.55205	3.82321	3.87232	0.839889	0.850678
ENSG00000105556	MIER2	3810	3.54891	2.09044	1.39519	4.9353	5.55339	4.68076	1.99528	4.55115	3.3856	1.69523	0.7439	0.372485
ENSG00000204859	ZBTB48	4510	3.7476	2.66177	2.4967	5.10252	5.28828	3.28882	3.24444	4.51794	2.97529	2.87057	0.65855	0.635371
ENSG00000168137	SETD5	24804	3.43986	3.06441	3.23074	4.31108	5.52194	3.26219	2.8413	4.4809	3.1633	3.03602	0.705953	0.677548
ENSG00000132680	KHDC4	5646	3.18205	4.78397	4.1608	19.754	5.77648	4.87597	3.01684	4.47926	4.82997	3.58882	1.07829	0.801208
ENSG00000168096	ANKS3	7868	4.35996	2.56736	2.66611	4.18118	4.48726	3.63098	3.31992	4.42361	3.09917	2.99302	0.700598	0.676601
ENSG00000156304	SCAF4	5977	2.93252	1.98915	1.12843	4.0991	5.88599	3.08028	1.63527	4.40925	2.53472	1.38185	0.574863	0.313398
ENSG00000167702	KIFC2	4447	3.54731	2.36204	2.80198	6.08303	5.15205	5.20428	3.47035	4.34968	3.78316	3.13617	0.869755	0.72101
ENSG00000109920	FNBP4	7619	3.14678	3.6436	3.00831	15.0462	5.44731	3.66632	2.25811	4.29704	3.65496	2.63321	0.850575	0.612796
ENSG00000221978	CCNL2	6842	4.27268	2.88487	2.80694	25.1733	4.30012	2.99453	1.49536	4.2864	2.9397	2.15115	0.68582	0.501854
ENSG00000104936	DMPK	8322	3.43759	2.35101	2.6649	5.55594	5.09245	3.79352	3.49596	4.26502	3.07227	3.08043	0.72034	0.722253
ENSG00000166532	RIMKLB	8597	3.13103	4.0884	4.13542	7.89789	5.32276	3.91386	2.92538	4.22689	4.00113	3.5304	0.946588	0.835223
ENSG00000173137	ADCK5	2742	3.51576	2.73627	3.75216	7.07813	4.9312	4.29384	3.41863	4.22348	3.51506	3.5854	0.832265	0.84892
ENSG00000188529	SRSF10	11860	2.99799	4.42346	3.51815	4.80518	5.34148	4.86143	2.6844	4.16974	4.64245	3.10127	1.11337	0.743758
ENSG00000174332	GLIS1	3173	3.13685	2.94665	3.36859	12.2313	5.16889	5.09297	3.13441	4.15287	4.01981	3.2515	0.96796	0.782952
ENSG00000153207	AHCTF1	9579	2.07813	2.72936	2.05265	5.16023	6.1233	4.47664	1.89751	4.10072	3.603	1.97508	0.878627	0.481642
ENSG00000137504	CREBZF	7580	3.19601	4.21055	3.36312	4.72186	4.98809	3.90599	2.05859	4.09205	4.05827	2.71085	0.991746	0.662469
ENSG00000119707	RBM25	11764	3.45879	3.69913	3.37681	4.43466	4.67203	3.71385	4.37284	4.06541	3.70649	3.87482	0.911713	0.95312
ENSG00000128710	HOXD10	2488	3.64824	3.36357	2.52708	4.54342	4.42821	3.20119	1.30949	4.03823	3.28238	1.91828	0.812828	0.475031
ENSG00000160072	ATAD3B	7686	3.84422	2.68072	2.55076	5.71172	4.22701	3.05617	2.88541	4.03561	2.86844	2.71809	0.710783	0.673525
ENSG00000198000	NOL8	8056	2.64196	3.14506	2.84512	6.93787	5.36939	4.31997	3.4553	4.00567	3.73251	3.15021	0.931807	0.786438
ENSG00000153006	SREK1IP1	8460	4.02527	3.08355	2.81736	6.57031	3.92168	2.80385	2.97275	3.97347	2.9437	2.89505	0.740839	0.728596
ENSG00000187741	FANCA	12316	2.78025	2.68983	2.70103	4.41143	5.15388	4.45182	3.19297	3.96707	3.57082	2.947	0.900117	0.742867
ENSG00000010322	NISCH	9062	3.13616	2.37557	2.3779	6.26322	4.73187	3.45827	2.55451	3.93401	2.91692	2.4662	0.741462	0.626893
ENSG00000146830	GIGYF1	7058	3.21952	2.24871	1.70874	7.33449	4.55877	2.52674	1.88691	3.88914	2.38773	1.79783	0.613946	0.462268
ENSG00000131263	RLIM	10627	2.63896	2.79692	2.13529	8.72558	5.08354	3.0576	1.52213	3.86125	2.92726	1.82871	0.758112	0.473605
ENSG00000166326	TRIM44	13107	2.76052	2.6552	2.75607	5.22184	4.91449	2.95903	2.0845	3.8375	2.80711	2.42028	0.731495	0.630692
ENSG00000167257	RNF214	4407	2.34373	3.15615	2.42535	8.65432	5.24143	3.3133	2.28268	3.79258	3.23472	2.35402	0.852909	0.620691
ENSG00000165113	GKAP1	3402	3.33051	3.12152	2.621	4.59584	4.25054	3.25724	3.17544	3.79052	3.18938	2.89822	0.84141	0.764596
ENSG00000173320	STOX2	11365	3.39846	1.90942	2.04189	6.15513	4.14204	2.01606	1.15171	3.77025	1.96274	1.5968	0.520587	0.423526
ENSG00000052841	TTC17	11296	2.46051	3.47941	3.68369	5.52101	5.03739	4.70563	3.29407	3.74895	4.09252	3.48888	1.09165	0.930629
ENSG00000144597	EAF1	4909	2.10405	2.79813	2.29377	4.08122	5.33027	3.91502	2.28212	3.71716	3.35657	2.28795	0.902993	0.615509
ENSG00000137073	UBAP2	12402	2.48841	2.97367	2.68691	5.81502	4.84053	4.3651	2.98648	3.66447	3.66938	2.8367	1.00134	0.774108
ENSG00000186185	KIF18B	4717	2.07026	2.65508	1.69644	4.97398	5.12257	5.0165	2.16902	3.59641	3.83579	1.93273	1.06656	0.537405
ENSG00000148297	MED22	7235	2.9331	1.65924	1.88815	4.07151	4.23094	2.81591	1.68274	3.58202	2.23757	1.78544	0.624668	0.498446
ENSG00000111011	RSRC2	8745	2.28348	2.34289	1.18303	11.7984	4.85329	3.20085	1.71245	3.56838	2.77187	1.44774	0.776786	0.405713
ENSG00000007392	LUC7L	6176	3.44618	2.26147	2.24893	10.6201	3.68944	2.953	2.90602	3.56781	2.60723	2.57747	0.730766	0.722425
ENSG00000141013	GAS8	5615	2.28544	2.47714	2.58559	5.89231	4.78271	3.62834	2.31075	3.53407	3.05274	2.44817	0.863802	0.692733
ENSG00000141738	GRB7	3597	2.245	1.36383	0.858084	7.42346	4.76844	2.3105	1.43014	3.50672	1.83717	1.14411	0.523899	0.326263
ENSG00000213199	ASIC3	2748	3.46253	3.27636	4.03517	8.71639	3.53087	3.6754	3.88957	3.4967	3.47588	3.96237	0.994046	1.13317
ENSG00000101654	RNMT	6980	2.46629	3.08416	2.6368	5.16696	4.51106	3.572	2.35838	3.48867	3.32808	2.49759	0.953967	0.715913
ENSG00000106404	CLDN15	2893	3.67847	1.63587	1.7584	12.7228	3.28898	1.77552	1.3435	3.48372	1.70569	1.55095	0.489618	0.445199
ENSG00000181555	SETD2	14308	1.84629	2.8357	1.9255	4.17557	5.10573	3.9732	1.95746	3.47601	3.40445	1.94148	0.979412	0.558538
ENSG00000178773	CPNE7	3058	3.43905	1.98169	2.74762	10.5101	3.47999	2.79323	3.12144	3.45952	2.38746	2.93453	0.690114	0.848249
ENSG00000109118	PHF12	12227	2.50866	2.57253	1.89327	5.99202	4.39272	2.91238	1.3136	3.45069	2.74245	1.60343	0.794755	0.46467
ENSG00000169249	ZRSR2	7485	2.86023	2.39801	2.00835	5.75125	3.94745	2.99174	2.59635	3.40384	2.69487	2.30235	0.791717	0.676399
ENSG00000132424	PNISR	11292	2.48355	2.6782	2.05003	9.39552	4.3185	3.25576	2.64732	3.40103	2.96698	2.34868	0.872378	0.690579
ENSG00000092094	OSGEP	5031	2.8618	2.62703	2.51081	4.31938	3.93187	2.44348	2.6017	3.39684	2.53525	2.55626	0.746357	0.752541
ENSG00000141219	C17orf80	4675	2.04869	3.17274	2.04179	5.99092	4.68654	3.98753	1.94398	3.36762	3.58014	1.99289	1.06311	0.591779
ENSG00000136603	SKIL	8118	2.12056	2.63049	1.96441	7.49574	4.60353	2.13283	1.09838	3.36205	2.38166	1.53139	0.708395	0.455494
ENSG00000010244	ZNF207	15818	2.27157	2.96635	2.25119	5.92731	4.43234	3.71432	2.50052	3.35195	3.34033	2.37586	0.996534	0.708798
ENSG00000187609	EXD3	7575	2.75187	2.03429	2.70887	5.91622	3.87576	3.27619	3.2597	3.31381	2.65524	2.98428	0.801264	0.900559
ENSG00000197989	SNHG12	4266	3.41902	1.06878	1.38004	14.333	3.15489	1.37995	1.54082	3.28695	1.22437	1.46043	0.372493	0.444313
ENSG00000174010	KLHL15	6771	2.34826	3.3754	1.86559	4.29608	4.21578	2.30993	0.869482	3.28202	2.84267	1.36754	0.866133	0.416674
ENSG00000168876	ANKRD49	3171	2.9809	2.6755	1.89265	9.46459	3.53365	2.16588	0.612857	3.25727	2.42069	1.25275	0.743164	0.384602
ENSG00000198026	ZNF335	7545	2.09078	2.28715	1.5833	6.41146	4.39727	3.71758	1.99238	3.24402	3.00237	1.78784	0.925508	0.551119
ENSG00000158863	FAM160B2	8300	2.37574	1.51587	1.68719	4.78321	4.00482	2.85095	2.15547	3.19028	2.18341	1.92133	0.684394	0.602246
ENSG00000177595	PIDD1	5855	2.90809	1.92217	2.14769	7.78797	3.43198	3.11489	2.53818	3.17003	2.51853	2.34294	0.794481	0.739089
ENSG00000170522	ELOVL6	7274	1.87607	3.39589	2.49879	4.35728	4.432	3.90369	2.06661	3.15404	3.64979	2.2827	1.15718	0.72374
ENSG00000153094	BCL2L11	6656	2.37003	2.91346	2.01805	5.07586	3.90302	2.68801	1.24518	3.13652	2.80074	1.63161	0.892943	0.520197
ENSG00000143379	SETDB1	7375	2.16443	2.12858	1.91431	5.04661	4.08272	3.27895	2.00731	3.12358	2.70377	1.96081	0.8656	0.627744
ENSG00000196313	POM121	9861	1.72669	2.27088	1.33316	4.01526	4.50082	2.77422	1.15927	3.11375	2.52255	1.24622	0.810131	0.40023
ENSG00000139746	RBM26	10122	1.96665	2.37768	1.89171	7.78251	4.20541	2.80532	1.79007	3.08603	2.5915	1.84089	0.839751	0.596523
ENSG00000164078	MST1R	5252	2.56259	2.35165	2.15485	8.55263	3.57571	3.01099	2.0569	3.06915	2.68132	2.10587	0.873634	0.686142
ENSG00000146826	C7orf43	3263	2.53235	1.60956	1.34881	7.71705	3.58749	2.264	1.73418	3.05992	1.93678	1.54149	0.632952	0.50377
ENSG00000163013	FBXO41	8058	2.3694	2.06276	1.83717	4.72028	3.72889	2.73602	1.85135	3.04915	2.39939	1.84426	0.786905	0.604845
ENSG00000139636	LMBR1L	5462	2.31508	0.898153	1.16158	7.63551	3.72476	1.56384	0.868566	3.01992	1.231	1.01507	0.407626	0.336125
ENSG00000125386	FAM193A	6951	2.47658	2.00103	1.38146	4.95491	3.44919	2.26672	1.07721	2.96288	2.13388	1.22933	0.720202	0.414911
ENSG00000023839	ABCC2	7837	1.69337	3.2624	2.57455	5.69564	4.20947	3.85155	2.36304	2.95142	3.55697	2.4688	1.20517	0.836478
ENSG00000008710	PKD1	18534	2.12783	1.84347	1.68384	9.72496	3.76593	2.30434	1.29526	2.94688	2.0739	1.48955	0.703762	0.505466
ENSG00000157259	GATAD1	6337	2.2325	2.44081	2.96748	4.3641	3.62534	2.6685	2.02042	2.92892	2.55466	2.49395	0.872218	0.851492
ENSG00000074935	TUBE1	7087	2.13756	2.76885	3.15348	4.20604	3.69216	2.86658	2.45181	2.91486	2.81771	2.80265	0.966672	0.961504
ENSG00000122482	ZNF644	7604	1.984	2.62614	1.6537	7.85016	3.83628	2.34531	1.19517	2.91014	2.48572	1.42444	0.854159	0.489474
ENSG00000172493	AFF1	10953	1.24592	2.1604	1.61251	4.234	4.53789	2.7769	1.45595	2.8919	2.46865	1.53423	0.853643	0.530526
ENSG00000166526	ZNF3	5424	1.89274	1.47903	0.811423	4.01732	3.85472	1.71313	1.18025	2.87373	1.59608	0.995837	0.555404	0.346531
ENSG00000067365	METTL22	8254	2.63167	1.70612	2.52065	5.37307	3.10188	2.56617	2.31291	2.86677	2.13614	2.41678	0.745138	0.843031
ENSG00000135720	DYNC1LI2	8089	1.22272	2.37592	1.71	6.98605	4.50396	4.00268	1.61108	2.86334	3.1893	1.66054	1.11384	0.579931
ENSG00000135476	ESPL1	8885	1.67682	1.99418	1.51177	4.00272	3.94545	2.72819	1.85916	2.81113	2.36119	1.68547	0.839941	0.599568
ENSG00000258890	CEP95	7771	1.92525	2.13894	2.11097	13.6843	3.60078	2.67368	1.92708	2.76302	2.40631	2.01903	0.870899	0.730732
ENSG00000136153	LMO7	14371	1.39825	3.42968	2.76821	4.70487	4.11198	3.70679	2.29491	2.75511	3.56824	2.53156	1.29513	0.918857
ENSG00000139718	SETD1B	8557	1.71183	1.86153	1.59644	5.64406	3.79675	2.39436	1.39605	2.75429	2.12795	1.49625	0.772594	0.543242
ENSG00000116001	TIA1	6607	1.7528	2.78657	1.9638	8.85675	3.733	2.30612	1.27171	2.7429	2.54635	1.61776	0.92834	0.589798
ENSG00000163874	ZC3H12A	3091	2.0252	0.392106	0.684194	9.13471	3.44283	0.616167	0.684194	2.73402	0.504136	0.684194	0.184394	0.250252
ENSG00000198920	KIAA0753	5553	1.55567	1.91238	1.55427	5.59601	3.90045	2.98289	1.62632	2.72806	2.44763	1.59029	0.897207	0.582939
ENSG00000131480	AOC2	2677	1.73041	0.991728	1.83623	12.5826	3.71805	1.63851	1.55866	2.72423	1.31512	1.69744	0.482749	0.623091
ENSG00000198162	MAN1A2	9667	2.5643	2.82989	2.91495	7.37627	2.8816	2.42989	2.40646	2.72295	2.62989	2.66071	0.965822	0.97714
ENSG00000142303	ADAMTS10	5705	2.37009	2.22562	1.88356	9.66982	3.06136	2.30655	2.10397	2.71572	2.26608	1.99376	0.83443	0.734155
ENSG00000132510	KDM6B	7392	1.77838	1.218	0.850564	5.8446	3.63297	1.9363	1.1444	2.70567	1.57715	0.99748	0.582905	0.368663
ENSG00000033030	ZCCHC8	9125	1.58469	2.57421	1.47201	4.11491	3.7525	2.36549	1.10871	2.6686	2.46985	1.29036	0.925526	0.483535
ENSG00000079134	THOC1	8099	2.09461	1.88129	1.86315	5.48545	3.19989	2.14496	2.336	2.64725	2.01312	2.09958	0.760457	0.793116
ENSG00000126870	WDR60	6687	1.87225	1.76932	1.90612	6.29638	3.4075	2.22675	2.24802	2.63988	1.99803	2.07707	0.756866	0.786805
ENSG00000116497	S100PBP	9190	1.70291	2.56857	1.94051	7.19565	3.56248	2.54345	1.4616	2.63269	2.55601	1.70105	0.970872	0.646127
ENSG00000182685	BRICD5	1038	2.5329	1.39004	3.19379	47.2515	2.71382	1.27883	1.04624	2.62336	1.33443	2.12002	0.508673	0.808131
ENSG00000003756	RBM5	10357	1.92807	1.87793	1.61148	12.5679	3.1792	2.41846	2.48897	2.55364	2.14819	2.05022	0.84123	0.802865
ENSG00000154845	PPP4R1	8131	1.9093	2.32106	2.19324	5.41374	3.1796	2.58369	2.07374	2.54445	2.45238	2.13349	0.963815	0.838489
ENSG00000143442	POGZ	12192	1.53519	1.93612	1.27518	4.54465	3.52221	1.98345	1.05483	2.5287	1.95979	1.165	0.775017	0.460713
ENSG00000113658	SMAD5	9040	1.46803	2.56011	1.81464	5.45817	3.58697	2.64311	1.29617	2.5275	2.60161	1.5554	1.02932	0.615393
ENSG00000109184	DCUN1D4	7625	1.7815	2.52807	2.03894	4.04104	3.24282	2.51294	1.94149	2.51216	2.52051	1.99022	1.00332	0.792234
ENSG00000106462	EZH2	10774	1.82439	2.08916	2.02658	7.98446	3.18979	2.46413	2.06371	2.50709	2.27664	2.04514	0.908082	0.815744
ENSG00000272333	KMT2B	10807	1.81303	1.07877	0.899125	4.37524	3.19163	2.01335	1.14771	2.50233	1.54606	1.02342	0.617848	0.408985
ENSG00000266338	NBPF15	5305	1.6638	2.53486	1.89628	4.7334	3.25679	2.94827	1.49763	2.46029	2.74156	1.69696	1.11432	0.689739
ENSG00000183354	KIAA2026	8497	2.29119	1.49431	1.1772	4.43276	2.57851	1.37884	1.06957	2.43485	1.43657	1.12338	0.590005	0.461376
ENSG00000137574	TGS1	4562	1.60545	2.25189	1.32809	5.85395	3.23834	2.47961	0.989802	2.4219	2.36575	1.15894	0.976819	0.478528
ENSG00000101115	SALL4	5773	1.36627	1.48959	1.38613	5.15328	3.45904	1.8295	0.970288	2.41265	1.65955	1.17821	0.687852	0.488345
ENSG00000137218	FRS3	2858	2.51885	1.23183	1.43995	11.5821	2.29982	1.31261	1.09996	2.40933	1.27222	1.26995	0.528038	0.527098
ENSG00000147854	UHRF2	9919	1.25589	1.83866	1.65383	5.6597	3.5594	2.58344	1.84975	2.40765	2.21105	1.75179	0.918346	0.727594
ENSG00000078403	MLLT10	9130	1.56326	2.13031	1.93448	5.5193	3.24993	2.28202	1.38356	2.40659	2.20616	1.65902	0.916717	0.689365
ENSG00000006062	MAP3K14	5668	1.50202	0.753503	0.655481	4.34056	3.29119	1.01825	0.897504	2.3966	0.885875	0.776492	0.369638	0.323997
ENSG00000065802	ASB1	7407	1.9607	1.722	1.51248	4.10279	2.83119	2.04147	1.80572	2.39595	1.88173	1.6591	0.785382	0.692461
ENSG00000113742	CPEB4	10444	1.28866	2.00044	1.36273	6.5992	3.47638	1.76282	1.02341	2.38252	1.88163	1.19307	0.789763	0.50076
ENSG00000184381	PLA2G6	8150	1.45168	1.23218	1.26238	7.34666	3.31044	2.80428	2.118	2.38106	2.01823	1.69019	0.847618	0.709848
ENSG00000153922	CHD1	10816	1.33115	1.83025	1.16789	5.2884	3.42627	1.93697	1.14675	2.37871	1.88361	1.15732	0.791863	0.486533
ENSG00000215041	NEURL4	6170	1.8668	1.33762	0.944912	4.9912	2.88137	2.2169	1.4359	2.37409	1.77726	1.1904	0.748609	0.501415
ENSG00000108799	EZH1	6988	1.76473	0.999346	1.13694	6.64904	2.98303	2.16387	1.33325	2.37388	1.58161	1.2351	0.666254	0.520285
ENSG00000125846	ZNF133	5730	1.63871	1.52092	1.17707	5.77833	3.08078	1.80294	1.58606	2.35975	1.66193	1.38157	0.704283	0.585472
ENSG00000198563	DDX39B	7007	1.92076	1.72146	1.74565	32.1541	2.7784	1.44142	0.261032	2.34958	1.58144	1.00334	0.673074	0.427031
ENSG00000254166	CASC19	22222	1.94371	2.12708	1.83136	4.11206	2.755	1.81023	1.16003	2.34936	1.96865	1.49569	0.837954	0.63664
ENSG00000160298	C21orf58	5315	1.71955	1.922	1.52708	6.81017	2.968	1.80255	1.61311	2.34378	1.86228	1.57009	0.794563	0.6699
ENSG00000136891	TEX10	7264	1.46501	1.32686	1.14095	5.47193	3.16269	2.2485	1.69176	2.31385	1.78768	1.41636	0.772601	0.612123
ENSG00000116830	TTF2	10158	1.29413	1.89767	1.68244	4.95197	3.3216	2.72151	1.91314	2.30786	2.30959	1.79779	1.00075	0.778985
ENSG00000154743	TSEN2	12407	1.57922	1.76301	1.81051	5.21879	3.02222	2.31192	1.85658	2.30072	2.03747	1.83355	0.885577	0.796945
ENSG00000075292	ZNF638	12474	1.39008	1.59161	1.23718	5.38438	3.17661	2.0404	1.75497	2.28335	1.81601	1.49608	0.795326	0.655212
ENSG00000196187	TMEM63A	10350	1.63906	1.46098	1.71198	5.61471	2.92733	1.92381	1.61809	2.28319	1.69239	1.66503	0.74124	0.729257
ENSG00000156671	SAMD8	7308	1.3534	2.36133	1.93968	6.83485	3.19504	2.56666	1.3609	2.27422	2.46399	1.65029	1.08345	0.725652
ENSG00000172890	NADSYN1	16263	1.88224	1.44437	1.5886	4.15002	2.65977	2.33157	2.09119	2.271	1.88797	1.83989	0.831336	0.810168
ENSG00000141527	CARD14	10969	1.36395	0.994439	1.29229	5.06696	3.14449	2.0678	1.55284	2.25422	1.53112	1.42256	0.679224	0.631067
ENSG00000004660	CAMKK1	7433	1.65908	1.52963	1.16884	5.00356	2.83813	2.67102	1.91475	2.24861	2.10032	1.54179	0.934056	0.685667
ENSG00000180448	ARHGAP45	6237	1.86682	1.4343	0.971419	6.53814	2.5995	1.51758	1.13638	2.23316	1.47594	1.0539	0.660918	0.47193
ENSG00000106089	STX1A	3693	2.03408	1.21899	1.20723	13.4596	2.35614	1.29713	1.14532	2.19511	1.25806	1.17628	0.573117	0.535863
ENSG00000113916	BCL6	5936	1.23384	1.0695	0.442935	5.24652	3.15314	1.88621	0.606629	2.19349	1.47786	0.524782	0.673748	0.239245
ENSG00000214655	ZSWIM8	7929	1.36582	1.45578	0.929924	4.10049	3.00007	2.46026	1.1606	2.18295	1.95802	1.04526	0.896962	0.478832
ENSG00000137185	ZSCAN9	3710	1.6873	1.19784	0.662477	5.24193	2.66593	0.964497	0.600851	2.17662	1.08117	0.631664	0.496721	0.290205
ENSG00000182310	SPACA6	4113	1.75027	1.95047	2.12622	8.13878	2.58736	2.23111	1.84829	2.16881	2.09079	1.98726	0.964025	0.916287
ENSG00000142207	URB1	11447	0.754664	1.00333	0.793929	6.28684	3.52723	1.95625	0.833875	2.14095	1.47979	0.813902	0.691184	0.38016
ENSG00000197024	ZNF398	6304	1.37034	1.15355	0.670953	4.28991	2.90949	1.19933	0.698153	2.13992	1.17644	0.684553	0.54976	0.319897
ENSG00000140451	PIF1	4656	1.18314	1.80977	1.42404	8.4953	3.03852	2.3056	1.98874	2.11083	2.05768	1.70639	0.974822	0.808398
ENSG00000119688	ABCD4	8922	1.77511	1.70775	2.02442	5.10253	2.42762	2.30288	1.85786	2.10136	2.00532	1.94114	0.954293	0.923753
ENSG00000123200	ZC3H13	10265	1.79289	1.68111	1.53683	4.50401	2.40272	1.59115	1.47001	2.09781	1.63613	1.50342	0.779923	0.716664
ENSG00000144554	FANCD2	11855	1.14584	2.21997	1.8466	4.89637	2.99925	2.60943	1.57178	2.07255	2.4147	1.70919	1.16509	0.824682
ENSG00000162409	PRKAA2	9355	1.39852	2.16544	2.2912	5.19005	2.74351	2.2148	1.71077	2.07101	2.19012	2.00099	1.05751	0.966186
ENSG00000140563	MCTP2	12978	0.988809	1.55648	1.60313	7.05707	3.14972	2.13015	1.71324	2.06926	1.84332	1.65819	0.890808	0.801342
ENSG00000157106	SMG1	25161	1.68682	1.82128	1.73784	4.83396	2.43568	1.82128	1.45842	2.06125	1.82128	1.59813	0.883578	0.775321
ENSG00000170322	NFRKB	6335	1.41304	1.85852	1.25414	7.06772	2.59881	1.98606	1.51579	2.00593	1.92229	1.38496	0.958304	0.690435
ENSG00000183530	PRR14L	11809	1.26693	1.19739	0.788952	12.7698	2.73529	1.16807	0.445298	2.00111	1.18273	0.617125	0.591038	0.308392
ENSG00000173575	CHD2	21410	1.28063	1.1187	1.01448	4.62382	2.69575	1.39097	0.947737	1.98819	1.25483	0.981108	0.631143	0.493468
ENSG00000196668	LINC00173	2607	1.80089	1.08477	1.51281	5.71206	2.16106	1.06263	0.613894	1.98098	1.0737	1.06335	0.542007	0.536782
ENSG00000165684	SNAPC4	7520	1.58994	0.959346	0.630865	9.80319	2.3641	1.5196	0.744877	1.97702	1.23948	0.687871	0.62694	0.347933
ENSG00000054267	ARID4B	11073	1.42463	1.30825	0.671049	5.56809	2.52702	1.09977	1.00141	1.97582	1.20401	0.836231	0.609371	0.423232
ENSG00000198646	NCOA6	11133	1.07958	1.26491	0.980613	4.6227	2.83952	2.30173	1.10383	1.95955	1.78332	1.04222	0.910066	0.531867
ENSG00000213398	LCAT	2625	2.05086	1.16528	1.0234	9.71402	1.83623	1.58302	1.21937	1.94354	1.37415	1.12138	0.707033	0.576979
ENSG00000160781	PAQR6	2531	1.85496	0.798103	1.35499	17.421	2.02809	1.45939	1.19691	1.94153	1.12875	1.27595	0.58137	0.657187
ENSG00000172382	PRSS27	5920	2.14655	1.18938	1.83446	5.03718	1.73416	1.4721	1.38067	1.94035	1.33074	1.60757	0.685826	0.828492
ENSG00000152242	C18orf25	9577	1.13733	1.91035	1.22946	7.3059	2.7322	1.68135	0.692317	1.93477	1.79585	0.960888	0.9282	0.496643
ENSG00000169155	ZBTB43	7052	1.20724	1.61227	0.891573	9.44513	2.65415	1.18669	0.291787	1.93069	1.39948	0.59168	0.72486	0.30646
ENSG00000198089	SFI1	12176	1.43438	1.17552	1.33788	4.08556	2.38036	2.17092	2.03264	1.90737	1.67322	1.68526	0.877239	0.883549
ENSG00000161996	WDR90	10534	1.56289	1.15056	1.36194	10.9625	2.24034	1.74228	1.5627	1.90162	1.44642	1.46232	0.760626	0.768987
ENSG00000105072	C19orf44	4338	1.19772	1.29052	0.882798	8.81076	2.59746	2.07548	0.988207	1.89759	1.683	0.935503	0.886915	0.492995
ENSG00000136002	ARHGEF4	10613	1.38021	0.978853	1.34103	4.55669	2.38292	1.68036	1.31948	1.88156	1.32961	1.33026	0.706651	0.706995
ENSG00000146067	FAM193B	5848	1.54142	0.977037	0.938297	13.7632	2.21579	1.25337	0.899201	1.87861	1.1152	0.918749	0.593633	0.489059
ENSG00000147162	OGT	9803	1.10472	1.61315	1.63258	12.0264	2.63729	1.78977	0.845445	1.871	1.70146	1.23901	0.909384	0.662219
ENSG00000158711	ELK4	12191	1.30938	2.04043	1.62223	6.59809	2.41337	1.75164	0.834559	1.86138	1.89604	1.2284	1.01862	0.659938
ENSG00000128191	DGCR8	7326	1.051	1.08716	1.1391	7.23148	2.65742	1.45743	0.850425	1.85421	1.2723	0.994763	0.686167	0.536489
ENSG00000168807	SNTB2	9857	1.3908	1.58675	1.65263	5.19683	2.31165	1.70971	1.13655	1.85123	1.64823	1.39459	0.890342	0.753332
ENSG00000140265	ZSCAN29	6652	1.05398	1.50966	0.670222	5.77539	2.62554	1.34482	0.893629	1.83976	1.42724	0.781926	0.775776	0.425016
ENSG00000150347	ARID5B	8760	1.10763	1.10685	0.78951	9.15493	2.56541	1.17273	0.613338	1.83652	1.13979	0.701424	0.620626	0.381932
ENSG00000112739	PRPF4B	8429	1.38135	1.56799	0.996822	24.7393	2.24283	1.25302	0.867981	1.81209	1.4105	0.932402	0.778385	0.514545
ENSG00000181090	EHMT1	22188	1.28933	1.49566	1.26228	4.04019	2.31628	1.98988	1.1515	1.80281	1.74277	1.20689	0.966698	0.669451
ENSG00000172361	CFAP53	1824	1.02959	0.917606	1.47282	23.9278	2.57396	1.64536	1.53549	1.80178	1.28148	1.50416	0.711234	0.834819
ENSG00000081019	RSBN1	6819	1.55143	1.28649	0.821451	4.64226	2.03797	1.31188	0.729247	1.7947	1.29918	0.775349	0.7239	0.432021
ENSG00000088888	MAVS	11771	1.36674	1.17184	0.985732	4.91301	2.20699	1.265	0.908039	1.78687	1.21842	0.946886	0.681874	0.529914
ENSG00000059588	TARBP1	7819	0.824617	1.75675	1.60823	7.19747	2.74605	2.39154	1.45472	1.78534	2.07414	1.53147	1.16177	0.857807
ENSG00000112659	CUL9	12242	1.11984	1.21161	1.0692	5.1265	2.43911	1.80092	1.32133	1.77948	1.50627	1.19526	0.846464	0.671693
ENSG00000161647	MPP3	4491	1.28236	1.90196	1.97272	26.5725	2.25807	1.7606	1.56545	1.77022	1.83128	1.76908	1.03449	0.999358
ENSG00000249859	PVT1	25431	1.69598	1.56592	2.04079	6.5058	1.83629	1.65896	1.66545	1.76614	1.61244	1.85312	0.912976	1.04925
ENSG00000084112	SSH1	14538	1.12814	1.23464	1.06154	4.61081	2.38115	1.37755	0.813846	1.75464	1.30609	0.937692	0.744364	0.534406
ENSG00000168395	ING5	10259	1.56207	1.1364	1.0753	5.42972	1.94649	1.25454	0.997297	1.75428	1.19547	1.0363	0.681457	0.590725
ENSG00000260257	AL035071.1	2131	1.43939	1.38124	1.50204	7.72645	2.05627	1.54374	1.34111	1.74783	1.46249	1.42157	0.836746	0.813334
ENSG00000184863	RBM33	13132	0.905709	0.887777	0.988033	15.384	2.57412	1.3888	0.766052	1.73992	1.13829	0.877042	0.65422	0.504072
ENSG00000138182	KIF20B	6871	1.24815	1.84793	1.33931	6.78433	2.22298	1.81433	1.20621	1.73557	1.83113	1.27276	1.05506	0.733342
ENSG00000122483	CCDC18	7613	1.15939	1.43281	1.20127	8.63136	2.31056	1.56169	1.36644	1.73497	1.49725	1.28386	0.862982	0.739987
ENSG00000183793	NPIPA5	1516	2.0646	3.73087	1.77205	9.94117	1.40393	0.723332	1.77205	1.73427	2.2271	1.77205	1.28417	1.02178
ENSG00000033800	PIAS1	10647	1.31112	1.45817	1.01464	5.22611	2.15189	1.75089	1.02537	1.73151	1.60453	1.02001	0.926667	0.589086
ENSG00000109046	WSB1	8602	1.12797	1.47607	1.21598	11.4703	2.32144	1.40226	0.578091	1.72471	1.43917	0.897038	0.834442	0.52011
ENSG00000204084	INPP5B	8930	0.960363	1.13102	1.24813	4.02468	2.45348	1.58343	1.23533	1.70692	1.35722	1.24173	0.795129	0.727466
ENSG00000104899	AMH	2587	1.8874	1.02623	1.85592	16.5156	1.50024	1.09316	1.45822	1.69382	1.05969	1.65707	0.625623	0.978303
ENSG00000224470	ATXN1L	9316	1.48501	1.03459	0.668765	4.91378	1.8949	0.985033	0.564462	1.68995	1.00981	0.616613	0.59754	0.36487
ENSG00000148634	HERC4	15800	1.03011	1.45016	1.24445	5.94376	2.34944	2.05287	1.39277	1.68977	1.75152	1.31861	1.03654	0.780349
ENSG00000102890	ELMO3	2575	2.16361	0.941359	0.799101	17.4577	1.21551	0.986186	0.976679	1.68956	0.963772	0.88789	0.570428	0.525515
ENSG00000134744	ZCCHC11	16199	0.881075	1.6389	1.19968	6.16713	2.46546	2.17333	1.17146	1.67327	1.90611	1.18557	1.13916	0.708535
ENSG00000131368	MRPS25	18309	1.09751	1.10328	0.992748	5.75596	2.23262	2.18765	1.48912	1.66506	1.64547	1.24093	0.988231	0.745278
ENSG00000063169	BICRA	7496	1.17749	0.723738	1.03702	5.1771	2.13785	1.30889	0.945515	1.65767	1.01631	0.991266	0.613099	0.597989
ENSG00000135945	REV1	7769	0.934672	1.3149	0.706289	6.58269	2.36891	1.60462	0.875504	1.65179	1.45976	0.790897	0.883743	0.478812
ENSG00000167992	VWCE	4765	1.49764	1.1991	1.01961	8.34544	1.78666	1.25966	1.22353	1.64215	1.22938	1.12157	0.74864	0.682986
ENSG00000013441	CLK1	5117	1.00315	1.83847	1.20638	17.0723	2.25096	1.60161	1.45213	1.62706	1.72004	1.32925	1.05715	0.816969
ENSG00000113108	APBB3	3609	1.33558	1.07145	1.18782	14.0692	1.87328	1.39128	1.18782	1.60443	1.23137	1.18782	0.767478	0.740337
ENSG00000124201	ZNFX1	9340	0.978525	1.09991	0.507934	4.67645	2.17152	1.55717	0.758842	1.57502	1.32854	0.633388	0.843505	0.402145
ENSG00000196227	FAM217B	5373	1.24662	1.31047	0.904229	4.20498	1.8874	1.05267	0.670193	1.56701	1.18157	0.787211	0.754028	0.502365
ENSG00000101745	ANKRD12	12248	1.04263	1.11206	0.658007	4.0505	2.08526	1.1262	0.924009	1.56395	1.11913	0.791008	0.715582	0.505776
ENSG00000065526	SPEN	15120	0.757644	0.633636	0.476316	4.88607	2.34332	1.10314	0.39693	1.55048	0.868386	0.436623	0.560076	0.281605
ENSG00000281398	SNHG4	4469	1.35871	1.26561	0.703443	5.39256	1.73691	1.00732	0.281377	1.54781	1.13646	0.49241	0.734239	0.318133
ENSG00000205268	PDE7A	10601	1.08061	1.22495	2.00034	4.06789	1.97817	1.01263	1.07835	1.52939	1.11879	1.53934	0.731525	1.00651
ENSG00000198625	MDM4	11008	1.22832	1.32122	1.24098	5.06398	1.81973	1.02762	0.784052	1.52403	1.17442	1.01252	0.770602	0.66437
ENSG00000104517	UBR5	13742	0.62863	0.932366	0.719569	4.94796	2.4143	1.75134	0.757003	1.52147	1.34185	0.738286	0.881945	0.485246
ENSG00000142102	PGGHG	5269	1.23558	0.711981	0.922077	7.64535	1.80585	1.62113	1.29091	1.52072	1.16655	1.10649	0.767108	0.727613
ENSG00000046651	OFD1	15550	0.857463	1.15057	0.852774	4.8064	2.16177	1.46977	1.22402	1.50962	1.31017	1.0384	0.867882	0.687856
ENSG00000169914	OTUD3	6885	1.1456	1.03944	0.747162	16.4847	1.81841	0.905322	0.406788	1.48201	0.972383	0.576975	0.656126	0.389321
ENSG00000176155	CCDC57	12950	1.40666	0.90471	0.926885	7.65935	1.55168	0.922537	1.07254	1.47917	0.913624	0.999712	0.61766	0.67586
ENSG00000169641	LUZP1	9651	0.771864	0.849179	0.639628	9.80636	2.15344	1.16015	0.509334	1.46265	1.00466	0.574481	0.686878	0.392767
ENSG00000074657	ZNF532	11754	0.804188	1.65473	1.28865	6.02813	2.11432	1.56635	0.967707	1.45925	1.61054	1.12818	1.10367	0.773121
ENSG00000186166	CCDC84	5111	1.21254	1.53573	1.62158	12.1222	1.67796	1.82933	1.10715	1.44525	1.68253	1.36436	1.16418	0.944035
ENSG00000215196	BASP1-AS1	12042	1.22162	1.0544	1.2341	4.33109	1.65828	1.10233	1.22936	1.43995	1.07837	1.23173	0.748893	0.855397
ENSG00000084093	REST	9408	0.765185	1.53365	1.08751	8.17035	2.10925	1.31894	0.528565	1.43722	1.42629	0.808036	0.992399	0.562222
ENSG00000153914	SREK1	18240	1.20805	1.22769	0.936964	6.52653	1.6645	1.14226	1.02157	1.43627	1.18498	0.979268	0.825037	0.681812
ENSG00000165494	PCF11	9951	0.88699	0.591584	0.35038	8.8332	1.97528	0.701781	0.143598	1.43114	0.646683	0.246989	0.451867	0.172583
ENSG00000225828	FAM229A	2845	1.4522	1.21717	1.80816	45.6318	1.4082	1.58232	1.60725	1.4302	1.39975	1.70771	0.978707	1.19403
ENSG00000058453	CROCC	8875	0.994528	0.81938	0.740638	5.62539	1.83388	1.33312	0.888765	1.4142	1.07625	0.814701	0.761028	0.576085
ENSG00000031003	FAM13B	6808	1.085	1.72939	1.31812	8.14561	1.73783	1.16141	0.612886	1.41142	1.4454	0.965505	1.02408	0.684069
ENSG00000101191	DIDO1	13283	0.900126	0.86465	0.611038	4.68938	1.91807	1.24266	0.469037	1.4091	1.05366	0.540037	0.747752	0.38325
ENSG00000181690	PLAG1	7828	1.39144	1.15016	0.985733	6.68414	1.42343	0.774144	0.430802	1.40743	0.96215	0.708267	0.68362	0.503233
ENSG00000114770	ABCC5	11365	0.793157	1.30511	1.11147	6.05386	2.02145	1.17307	0.839892	1.4073	1.23909	0.975683	0.880473	0.6933
ENSG00000135968	GCC2	19079	0.967905	1.17068	0.988632	4.12585	1.84394	1.42781	1.0815	1.40592	1.29924	1.03507	0.924122	0.73622
ENSG00000090905	TNRC6A	12968	1.25024	0.658676	0.542136	5.78568	1.5447	0.680929	0.334978	1.39747	0.669802	0.438557	0.479297	0.313823
ENSG00000128159	TUBGCP6	7720	0.973039	0.784974	0.903273	12.3318	1.81634	1.15877	0.932888	1.39469	0.971872	0.91808	0.696838	0.658269
ENSG00000107554	DNMBP	8489	0.818526	0.761456	0.760849	4.45275	1.96151	1.0674	0.471322	1.39002	0.914427	0.616085	0.657852	0.443221
ENSG00000163660	CCNL1	8729	0.917934	0.786802	0.484556	13.856	1.85021	0.694237	0.294662	1.38407	0.74052	0.389609	0.53503	0.281494
ENSG00000166439	RNF169	7842	0.590706	0.934674	1.04228	14.1457	2.14729	1.59704	0.94753	1.369	1.26586	0.994906	0.924659	0.726739
ENSG00000168813	ZNF507	11239	0.963573	0.87298	0.625538	8.2019	1.76562	0.85244	0.391597	1.3646	0.86271	0.508568	0.632208	0.372687
ENSG00000066279	ASPM	11994	0.902918	1.30884	1.16756	10.3706	1.76408	1.32328	0.948343	1.3335	1.31606	1.05795	0.986924	0.793364
ENSG00000140400	MAN2C1	9124	1.00855	0.879251	1.09003	27.1996	1.63975	1.35367	1.02739	1.32415	1.11646	1.05871	0.843149	0.799539
ENSG00000118246	FASTKD2	9759	0.872368	1.21827	0.884398	5.31968	1.76398	1.41935	1.03668	1.31817	1.31881	0.960539	1.00048	0.728689
ENSG00000169231	THBS3	4623	1.12388	0.873891	1.26111	6.00658	1.47594	0.873891	0.865467	1.29991	0.873891	1.06329	0.67227	0.81797
ENSG00000053747	LAMA3	14488	0.885751	0.936144	0.773257	5.26438	1.71101	1.22296	0.844271	1.29838	1.07955	0.808764	0.831461	0.622902
ENSG00000102878	HSF4	3913	1.51978	1.1062	0.949467	16.6354	1.05585	0.796466	0.730359	1.28781	0.951334	0.839913	0.738722	0.652202
ENSG00000007372	PAX6	20639	0.98877	0.947969	0.783744	4.26794	1.57718	1.04025	0.744972	1.28297	0.994109	0.764358	0.774848	0.59577
ENSG00000197555	SIPA1L1	12412	0.66573	1.29732	0.89338	4.75145	1.87111	1.56236	1.05916	1.26842	1.42984	0.976271	1.12726	0.769676
ENSG00000139668	WDFY2	16199	0.66467	0.929898	0.656298	5.11884	1.85103	1.27549	0.980918	1.25785	1.1027	0.818608	0.876651	0.650799
ENSG00000086848	ALG9	8070	1.05495	1.58053	1.38822	6.16642	1.45831	0.994087	0.594952	1.25663	1.28731	0.991587	1.02441	0.789084
ENSG00000130477	UNC13A	11180	0.655104	0.88275	0.85379	4.26217	1.83653	1.20281	0.818002	1.24582	1.04278	0.835896	0.837025	0.670962
ENSG00000253352	TUG1	10151	0.87568	0.98929	0.760153	7.38508	1.59719	0.972233	0.422307	1.23644	0.980762	0.59123	0.793217	0.478173
ENSG00000024048	UBR2	8874	0.804177	1.28124	1.03057	5.29945	1.64362	1.02109	0.663428	1.2239	1.15116	0.846999	0.940569	0.692048
ENSG00000116539	ASH1L	13783	0.635844	0.665789	0.431287	6.3461	1.80307	0.925405	0.414699	1.21946	0.795597	0.422993	0.652419	0.346869
ENSG00000188234	AGAP4	3217	1.20644	1.00466	1.06605	17.9649	1.20644	1.0226	0.83507	1.20644	1.01363	0.950559	0.840183	0.787902
ENSG00000166750	SLFN5	10674	0.692024	0.88134	0.64794	5.19931	1.69487	0.913782	0.433745	1.19345	0.897561	0.540842	0.752074	0.453176
ENSG00000162664	ZNF326	10988	0.774794	1.03999	0.858305	11.7489	1.57238	1.21858	0.733461	1.17359	1.12928	0.795883	0.962251	0.678163
ENSG00000156030	ELMSAN1	13489	0.705391	0.534827	0.423737	4.85115	1.62426	0.667464	0.292379	1.16482	0.601146	0.358058	0.516083	0.307392
ENSG00000188786	MTF1	7989	0.846248	0.606834	0.336265	8.40404	1.48093	0.758543	0.457893	1.16359	0.682689	0.397079	0.586709	0.341253
ENSG00000260630	SNAI3-AS1	6727	0.884033	0.746416	1.0536	4.28621	1.42376	1.18397	1.21504	1.1539	0.965193	1.13432	0.836465	0.983037
ENSG00000135637	CCDC142	5786	0.941254	0.758086	0.622355	5.93433	1.35238	1.12715	0.701385	1.14682	0.94262	0.66187	0.821945	0.577137
ENSG00000105519	CAPS	2551	1.25149	0.407235	0.985867	33.6632	1.03064	0.656101	0.470528	1.14106	0.531668	0.728198	0.465942	0.638176
ENSG00000130517	PGPEP1	7509	0.775295	0.599509	0.647013	5.35312	1.4839	0.676369	0.624177	1.1296	0.637939	0.635595	0.56475	0.562675
ENSG00000082512	TRAF5	9022	0.804862	1.0811	1.19105	22.3423	1.42239	0.774044	0.855278	1.11362	0.927574	1.02317	0.832933	0.918772
ENSG00000184677	ZBTB40	9169	0.778304	0.667217	0.50494	4.27598	1.44737	0.900114	0.536109	1.11284	0.783665	0.520524	0.704205	0.467745
ENSG00000100888	CHD8	20953	0.725983	0.564665	0.444649	7.20225	1.49379	0.721669	0.488296	1.10989	0.643167	0.466473	0.579489	0.420288
ENSG00000128731	HERC2	20190	0.651102	0.877577	0.685102	4.83216	1.56265	1.08911	0.586017	1.10687	0.983344	0.63556	0.888397	0.574194
ENSG00000170921	TANC2	23404	0.649954	0.549918	0.53729	4.44737	1.55668	0.710208	0.454254	1.10332	0.630063	0.495772	0.571063	0.449347
ENSG00000169118	CSNK1G1	9618	0.689902	0.684074	0.63588	4.16682	1.47743	0.840091	0.534853	1.08367	0.762083	0.585366	0.703245	0.540172
ENSG00000090975	PITPNM2	9499	0.599694	0.650113	0.625795	4.21334	1.56184	1.17263	0.758174	1.08077	0.911374	0.691984	0.843266	0.640271
ENSG00000121454	LHX4	6085	0.884716	0.578565	0.657527	4.73905	1.26535	0.920014	0.713887	1.07503	0.74929	0.685707	0.696992	0.637847
ENSG00000184445	KNTC1	11325	0.696464	0.876543	0.883235	12.6037	1.41504	0.968275	0.630882	1.05575	0.922409	0.757058	0.8737	0.717081
ENSG00000139182	CLSTN3	6730	0.846433	0.583146	0.569031	17.9489	1.2557	0.643175	0.713412	1.05106	0.613161	0.641222	0.583371	0.610069
ENSG00000101104	PABPC1L	5050	0.855311	0.674286	0.928109	43.5046	1.21479	0.708571	0.520646	1.03505	0.691428	0.724377	0.668015	0.699848
ENSG00000196865	NHLRC2	11223	0.607972	1.30105	0.845426	5.33117	1.43905	1.09021	0.728288	1.02351	1.19563	0.786857	1.16816	0.768781
ENSG00000115760	BIRC6	18535	0.533618	0.862522	0.746275	6.5094	1.45563	0.887433	0.444065	0.994624	0.874978	0.59517	0.879707	0.598387
ENSG00000171988	JMJD1C	11155	0.566784	0.455299	0.389422	14.2784	1.3861	0.626036	0.358678	0.976441	0.540667	0.37405	0.553712	0.383075
ENSG00000197283	SYNGAP1	8277	0.801676	0.718203	0.469583	7.12432	1.11176	0.864633	0.545545	0.956717	0.791418	0.507564	0.827223	0.530526
ENSG00000128923	MINDY2	9454	0.854162	0.714255	0.67714	4.01046	1.0528	0.72036	0.501809	0.953483	0.717308	0.589475	0.752302	0.618233
ENSG00000250067	YJEFN3	2959	1.14239	0.448607	0.560182	8.4527	0.761594	0.643654	0.540866	0.951993	0.54613	0.550524	0.573671	0.578286
ENSG00000104447	TRPS1	11046	0.60638	0.653113	0.455359	11.6973	1.21276	0.538165	0.191458	0.90957	0.595639	0.323408	0.654858	0.355562
ENSG00000117480	FAAH	2724	0.96518	0.529683	0.503594	11.3581	0.850278	0.783931	0.881289	0.907729	0.656807	0.692442	0.723572	0.762829
ENSG00000101004	NINL	16583	0.547357	0.553372	0.53425	4.77596	1.24571	0.988413	0.603186	0.896534	0.770893	0.568718	0.859859	0.634352
ENSG00000204305	AGER	2075	0.874875	0.556282	0.55092	12.3321	0.905043	0.917866	0.523374	0.889959	0.737074	0.537147	0.828211	0.603563
ENSG00000148200	NR6A1	7125	0.694078	0.534616	0.754083	13.4974	1.04551	0.720922	0.537485	0.869794	0.627769	0.645784	0.721745	0.742456
ENSG00000104218	CSPP1	31717	0.736178	0.802472	0.697421	4.2175	0.978939	0.81339	0.749683	0.857559	0.807931	0.723552	0.942129	0.843735
ENSG00000118263	KLF7	9616	0.624947	0.660209	0.636012	5.0366	1.08064	0.60019	0.326922	0.852792	0.6302	0.481467	0.738984	0.564578
ENSG00000204120	GIGYF2	15476	0.533926	0.678728	0.542919	4.48168	1.16898	1.00318	0.509679	0.851451	0.840952	0.526299	0.987669	0.61812
ENSG00000167548	KMT2D	25436	0.388843	0.224631	0.249431	5.40393	1.28466	0.410689	0.22696	0.836751	0.31766	0.238195	0.379635	0.284667
ENSG00000160299	PCNT	17507	0.507742	0.501089	0.430962	4.77269	1.10845	0.721964	0.440756	0.808096	0.611527	0.435859	0.75675	0.539365
ENSG00000173889	PHC3	16919	0.44029	0.480981	0.402021	8.91548	1.15437	0.542382	0.324319	0.797331	0.511682	0.36317	0.641743	0.455482
ENSG00000110888	CAPRIN2	9225	0.597149	0.769524	0.898417	12.7237	0.983938	0.807061	0.613402	0.790543	0.788292	0.755909	0.997153	0.95619
ENSG00000112365	ZBTB24	10456	0.544806	0.574052	0.36079	4.68442	1.01777	0.60717	0.229594	0.781288	0.590611	0.295192	0.755945	0.377827
ENSG00000023445	BIRC3	7518	0.482938	0.537377	0.539799	6.39318	1.0658	0.69859	0.334524	0.774367	0.617983	0.437161	0.79805	0.56454
ENSG00000160323	ADAMTS13	5708	0.625111	0.535889	0.420573	9.99111	0.921216	0.889779	0.63086	0.773163	0.712834	0.525717	0.921971	0.679955
ENSG00000100852	ARHGAP5	10887	0.43699	0.800483	0.456759	7.65645	1.09248	0.933013	0.299256	0.764733	0.866748	0.378008	1.1334	0.4943
ENSG00000174197	MGA	20074	0.502063	0.615266	0.418562	7.9135	0.994771	0.646892	0.276194	0.748417	0.631079	0.347378	0.843219	0.46415
ENSG00000072195	SPEG	17066	0.509858	0.399056	0.38851	4.47472	0.972031	0.605347	0.482289	0.740945	0.502201	0.4354	0.677785	0.587628
ENSG00000162004	CCDC78	4147	0.754748	0.445348	0.509969	11.0062	0.724558	0.459265	0.565101	0.739653	0.452306	0.537535	0.611511	0.726739
ENSG00000135870	RC3H1	11698	0.465558	0.611777	0.503271	7.03373	0.98998	0.542706	0.30294	0.727769	0.577241	0.403105	0.793166	0.553892
ENSG00000204946	ZNF783	6723	0.595913	0.480738	0.442096	9.75737	0.856625	0.497907	0.357078	0.726269	0.489322	0.399587	0.673748	0.550191
ENSG00000120071	KANSL1	23858	0.414562	0.590254	0.433632	5.89848	1.03378	0.665245	0.342593	0.724171	0.62775	0.388112	0.866853	0.53594
ENSG00000138834	MAPK8IP3	11666	0.579519	0.281992	0.303771	13.5849	0.858547	0.455144	0.578144	0.719033	0.368568	0.440958	0.512588	0.613265
ENSG00000175471	MCTP1	12659	0.519226	0.64284	0.668249	5.51363	0.909881	0.692991	0.636643	0.714553	0.667915	0.652446	0.934731	0.913083
ENSG00000127914	AKAP9	26515	0.415515	0.45057	0.420358	4.1	1.01046	0.544166	0.357843	0.712987	0.497368	0.389101	0.697584	0.545733
ENSG00000145734	BDP1	12400	0.419008	0.632995	0.56236	6.29441	1.00461	0.767972	0.350323	0.711809	0.700484	0.456341	0.984089	0.641101
ENSG00000119596	YLPM1	14935	0.586798	0.765144	0.524314	9.62364	0.796369	0.48691	0.750114	0.691584	0.626027	0.637214	0.905207	0.921384
ENSG00000188647	PTAR1	12252	0.454725	0.772538	0.569153	8.76976	0.91456	0.654773	0.219264	0.684643	0.713656	0.394209	1.04238	0.575787
ENSG00000213903	LTB4R	4465	0.560796	0.323148	0.409642	8.99075	0.799134	0.41363	0.499252	0.679965	0.368389	0.454447	0.541777	0.668339
ENSG00000188818	ZDHHC11	7054	0.479208	0.499089	0.316013	12.3858	0.878549	0.449998	0.332219	0.678879	0.474543	0.324116	0.69901	0.477429
ENSG00000141956	PRDM15	12998	0.418995	0.293056	0.219872	8.63287	0.934311	0.457345	0.259449	0.676653	0.3752	0.23966	0.554495	0.354185
ENSG00000163635	ATXN7	15319	0.314649	0.440797	0.298494	6.29358	1.03385	0.580194	0.201484	0.674248	0.510496	0.249989	0.757133	0.370767
ENSG00000196296	ATP2A1	4544	0.482165	0.304829	0.339627	13.438	0.840345	0.533451	0.327048	0.661255	0.41914	0.333337	0.633855	0.504098
ENSG00000187605	TET3	12943	0.362738	0.347811	0.388619	5.79892	0.899589	0.379024	0.189893	0.631163	0.363418	0.289256	0.57579	0.458291
ENSG00000107890	ANKRD26	13564	0.521503	0.570165	0.455106	10.7739	0.738411	0.519105	0.463534	0.629957	0.544635	0.45932	0.864559	0.729128
ENSG00000154237	LRRK1	17491	0.382944	0.415757	0.369267	4.07743	0.869677	0.518046	0.323517	0.62631	0.466901	0.346392	0.745479	0.553067
ENSG00000179532	DNHD1	19629	0.449663	0.258742	0.355253	13.5503	0.784518	0.432218	0.413491	0.617091	0.34548	0.384372	0.559853	0.622878
ENSG00000066923	STAG3	8736	0.401274	0.389783	0.392568	10.1315	0.809715	0.502093	0.516881	0.605495	0.445938	0.454725	0.736485	0.750997
ENSG00000226419	SLC16A1-AS1	12682	0.478796	0.455088	0.310984	4.09579	0.720661	0.373172	0.319998	0.599728	0.41413	0.315491	0.690529	0.526056
ENSG00000186567	CEACAM19	5173	0.459841	0.379332	0.30938	16.9853	0.726064	0.479744	0.220986	0.592952	0.429538	0.265183	0.724405	0.447224
ENSG00000114857	NKTR	17309	0.39782	0.463475	0.379754	17.3966	0.784791	0.356775	0.244363	0.591306	0.410125	0.312059	0.693593	0.527745
ENSG00000154358	OBSCN	39568	0.408171	0.215874	0.239795	6.61993	0.740403	0.37778	0.348136	0.574287	0.296827	0.293966	0.516862	0.51188
ENSG00000141622	RNF165	11419	0.433077	0.283037	0.225248	7.58698	0.701694	0.2982	0.190209	0.567386	0.290618	0.207729	0.512206	0.366115
ENSG00000153933	DGKE	10925	0.475579	0.316966	0.345302	5.66319	0.653205	0.459601	0.277288	0.564392	0.388284	0.311295	0.687968	0.551558
ENSG00000173064	HECTD4	21746	0.290742	0.233554	0.291756	4.47895	0.829047	0.522842	0.410036	0.559895	0.378198	0.350896	0.67548	0.626718
ENSG00000144504	ANKMY1	11613	0.458185	0.342916	0.398673	7.6505	0.636068	0.437342	0.354376	0.547127	0.390129	0.376525	0.713051	0.688186
ENSG00000104290	FZD3	13786	0.444994	0.602847	0.451923	5.65625	0.622083	0.55261	0.505822	0.533538	0.577729	0.478873	1.08283	0.897541
ENSG00000177200	CHD9	16546	0.359415	0.411597	0.335085	5.64908	0.692348	0.429038	0.245268	0.525882	0.420317	0.290177	0.799262	0.551791
ENSG00000166004	CEP295	9452	0.25829	0.329726	0.374925	19.0541	0.781492	0.641134	0.308406	0.519891	0.48543	0.341665	0.933715	0.657187
ENSG00000157741	UBN2	16634	0.293538	0.378193	0.213045	6.823	0.730081	0.395541	0.209609	0.51181	0.386867	0.211327	0.75588	0.412901
ENSG00000249437	NAIP	10055	0.473149	0.464928	0.250119	7.80561	0.535405	0.373091	0.278542	0.504277	0.41901	0.26433	0.830912	0.524177
ENSG00000118058	KMT2A	31469	0.362038	0.231085	0.227041	6.05563	0.578864	0.234753	0.165286	0.470451	0.232919	0.196163	0.495096	0.416968
ENSG00000155846	PPARGC1B	12889	0.252552	0.219412	0.1153	4.93804	0.670233	0.443301	0.141908	0.461392	0.331357	0.128604	0.718167	0.278731
ENSG00000213918	DNASE1	11249	0.478576	0.323229	0.30995	9.09045	0.428492	0.312967	0.335356	0.453534	0.318098	0.322653	0.701376	0.71142
ENSG00000114933	INO80D	14373	0.300516	0.321237	0.194861	5.57696	0.596677	0.321237	0.194861	0.448597	0.321237	0.194861	0.716094	0.434379
ENSG00000196912	ANKRD36B	6500	0.414115	0.266374	0.334154	9.76578	0.452638	0.364044	0.360534	0.433376	0.315209	0.347344	0.727332	0.801484
ENSG00000175054	ATR	27234	0.250542	0.281853	0.28963	7.37091	0.60452	0.44927	0.247655	0.427531	0.365562	0.268643	0.855053	0.628358
ENSG00000173517	PEAK1	24184	0.21484	0.260125	0.196167	5.2892	0.538395	0.31024	0.160715	0.376618	0.285183	0.178441	0.75722	0.473799
ENSG00000197603	C5orf42	21307	0.146897	0.306083	0.281672	6.68127	0.599341	0.349422	0.359467	0.373119	0.327753	0.320569	0.878413	0.859161
ENSG00000077157	PPP1R12B	21118	0.219354	0.237766	0.170516	10.4442	0.500957	0.333419	0.175929	0.360155	0.285592	0.173222	0.792971	0.480965
ENSG00000185219	ZNF445	18884	0.0961325	0.113081	0.102911	6.63735	0.599999	0.259781	0.057509	0.348066	0.186431	0.0802099	0.535621	0.230445
ENSG00000130856	ZNF236	11254	0.155746	0.415395	0.385996	7.68915	0.5173	0.43078	0.22855	0.336523	0.423088	0.307273	1.25723	0.913083
ENSG00000054654	SYNE2	32359	0.177975	0.156953	0.178403	4.49243	0.491366	0.256833	0.128945	0.33467	0.206893	0.153674	0.6182	0.45918
ENSG00000100697	DICER1	22151	0.200646	0.299632	0.237395	6.57891	0.449335	0.330898	0.170305	0.32499	0.315265	0.20385	0.970073	0.627248
ENSG00000116127	ALMS1	22670	0.220905	0.280043	0.262215	4.61614	0.405912	0.389514	0.206747	0.313408	0.334778	0.234481	1.06819	0.748165
ENSG00000198198	SZT2	26354	0.185274	0.120448	0.110611	9.6439	0.434681	0.236516	0.156157	0.309977	0.178482	0.133384	0.57579	0.430303
ENSG00000214021	TTLL3	10415	0.234407	0.18841	0.159153	21.1145	0.306533	0.171785	0.0768325	0.27047	0.180097	0.117993	0.665868	0.436251
ENSG00000055609	KMT2C	53322	0.0939182	0.153697	0.115769	6.68617	0.302886	0.159109	0.0825393	0.198402	0.156403	0.0991543	0.788312	0.499764
ENSG00000112159	MDN1	33741	0.0593688	0.0581573	0.0694548	9.20346	0.192949	0.106052	0.0508206	0.126159	0.0821044	0.0601377	0.650803	0.476683
