# Supplementary material for: Exon-junction complex association with stalled ribosomes and slow translation-independent disassembly
Source: Nat Commun. 2024 May 17;15:4209. doi: 10.1038/s41467-024-48371-5 (PMC11101648; doi:10.1038/s41467-024-48371-5)
Supplement: Supplementary file 6 — Supplementary Data 3 [file 41467_2024_48371_MOESM6_ESM.xlsx]

## Sheet: A - Replicates I
SUPPLEMENTAL Data 3 Reads assigned to mitochondrial transcripts
Determination of Alpha normalizing coefficients using mitochondrial transcripits as invariant genes
Ab (mt-g) are plot vs blk (mt-g)
	Mitocho assigned reads =		1940898	341857	2128925	1375215	1040187	2608419	2186774	1356463	2595214
0_Geneid	0_Gene Name	Length	blk0-I	Ab0-I	Inp0-I	blk60-I	Ab60-I	Inp60-I	blk120-I	Ab120-I	Inp120-I
ENSG00000198899	MT-ATP6	681	183853	27596	228504	136394	97259	285399	201147	112303	254820
ENSG00000228253	MT-ATP8	207	643	326	1599	599	1023	3423	623	926	3009
ENSG00000198804	MT-CO1	1542	325489	50306	459269	218227	176503	644339	389739	209717	602071
ENSG00000198712	MT-CO2	684	263485	38472	263679	190272	121973	263150	284480	153468	270691
ENSG00000198938	MT-CO3	784	283477	38022	287154	222942	144946	334915	394726	218628	341417
ENSG00000198727	MT-CYB	1141	148624	21265	132808	103243	72034	163214	156034	81673	155710
ENSG00000198888	MT-ND1	956	37861	9534	52559	26482	26247	53979	32263	20626	41842
ENSG00000198763	MT-ND2	1042	112381	18834	98837	68021	49381	99365	115237	59924	111566
ENSG00000198840	MT-ND3	346	11171	1202	14988	9224	5029	17993	11797	7199	15813
ENSG00000198886	MT-ND4	1378	187267	27980	211539	138258	92217	281058	211157	112263	296352
ENSG00000212907	MT-ND4L	297	353	108	1060	360	286	3658	405	411	3000
ENSG00000198786	MT-ND5	1812	32946	10398	34066	23988	26149	68244	33262	24627	53107
ENSG00000198695	MT-ND6	525	139162	25369	81933	98672	73822	95343	142978	67948	89448
ENSG00000211459	MT-RNR1	954	71127	24211	28842	46745	55608	27651	59431	103959	30001
ENSG00000210082	MT-RNR2	1559	143059	48234	232088	91788	97710	266688	153495	182791	326367
	All assigned reads =		13232503	12429208	15974742	10944913	17351876	17326737	15084527	14507616	17495392
0_Geneid	0_Gene Name	Length	blk0-I RPM	Ab0-I RPM	Inp0-I RPM	blk60-I RPM	Ab60-I RPM	Inp60-I RPM	blk120-I RPM	Ab120-I RPM	Inp120-I RPM
ENSG00000198899	MT-ATP6	681	13894	2220.25	14304.1	12461.9	5605.1	16471.6	13334.7	7740.97	14565
ENSG00000228253	MT-ATP8	207	48.5925	26.2285	100.096	54.7286	58.9562	197.556	41.3006	63.8285	171.988
ENSG00000198804	MT-CO1	1542	24597.7	4047.4	28749.7	19938.7	10172	37187.6	25837	14455.6	34413.1
ENSG00000198712	MT-CO2	684	19912	3095.29	16506	17384.5	7029.38	15187.5	18859.1	10578.4	15472.1
ENSG00000198938	MT-CO3	784	21422.8	3059.08	17975.5	20369.5	8353.33	19329.4	26167.6	15069.9	19514.7
ENSG00000198727	MT-CYB	1141	11231.7	1710.89	8313.62	9432.97	4151.37	9419.78	10344	5629.66	8900.06
ENSG00000198888	MT-ND1	956	2861.21	767.064	3290.13	2419.57	1512.63	3115.36	2138.81	1421.74	2391.6
ENSG00000198763	MT-ND2	1042	8492.8	1515.3	6187.08	6214.85	2845.86	5734.78	7639.42	4130.52	6376.88
ENSG00000198840	MT-ND3	346	844.209	96.7077	938.231	842.766	289.825	1038.45	782.06	496.222	903.838
ENSG00000198886	MT-ND4	1378	14152	2251.15	13242.1	12632.2	5314.53	16221.1	13998.3	7738.21	16938.9
ENSG00000212907	MT-ND4L	297	26.6767	8.68921	66.3547	32.892	16.4824	211.119	26.8487	28.3299	171.474
ENSG00000198786	MT-ND5	1812	2489.78	836.578	2132.49	2191.7	1506.98	3938.65	2205.04	1697.52	3035.49
ENSG00000198695	MT-ND6	525	10516.7	2041.08	5128.91	9015.33	4254.41	5502.65	9478.45	4683.61	5112.66
ENSG00000211459	MT-RNR1	954	5375.17	1947.91	1805.48	4270.93	3204.73	1595.86	3939.87	7165.82	1714.79
ENSG00000210082	MT-RNR2	1559	10811.2	3880.7	14528.4	8386.36	5631.09	15391.7	10175.7	12599.7	18654.5
	SUM of RPMs		146677	27504.3	133268	125649	59946.7	150543	144968	93500.1	148337
Alphas are defined as the slopes of Ab vs blk
	a 0 - I =	0.17
	a60 - I =	0.46
	a120 - I =	0.6

## Sheet: Replicates II
SUPPLEMENTARY Data 3 Reads assigned to mitochondrial transcripts
Determination of Alpha normalizing coefficients using mitochondrial transcripits as invariant genes
Ab (mt-g) are plot vs blk (mt-g)
	Mitocho assigned reads =		1374200	1078928	1948087	1674588	1300343	1870506	1961659	1755615	1375703
0_Geneid	0_Gene Name	Length	blk0-II	Ab0-II	Inp0-II	blk60-II	Ab60-II	Inp60-II	blk120-II	Ab120-II	Inp120-II
ENSG00000198899	MT-ATP6	681	110613	74157	173602	135751	99391	171044	175200	126962	126604
ENSG00000228253	MT-ATP8	207	362	938	2087	871	1044	2284	1516	1374	1035
ENSG00000198804	MT-CO1	1542	293651	238206	476091	364833	301782	502503	444013	367637	303361
ENSG00000198712	MT-CO2	684	218423	152682	234601	197236	166940	209752	214317	208572	200011
ENSG00000198938	MT-CO3	784	174462	127806	203962	197373	156800	197115	188410	194695	167721
ENSG00000198727	MT-CYB	1141	69739	51421	102278	86632	71492	108763	113519	98232	71099
ENSG00000198888	MT-ND1	956	19667	16272	30193	24655	20221	30937	26965	22402	21128
ENSG00000198763	MT-ND2	1042	51498	38031	72113	57798	42448	69466	76182	69082	53393
ENSG00000198840	MT-ND3	346	9170	6055	12743	11955	7156	12606	11286	8840	11101
ENSG00000198886	MT-ND4	1378	149762	95150	197197	183246	114523	200478	240884	190449	137633
ENSG00000212907	MT-ND4L	297	279	436	1848	776	395	2313	821	952	653
ENSG00000198786	MT-ND5	1812	20168	24924	45667	30455	23779	45003	45934	41919	15906
ENSG00000198695	MT-ND6	525	92558	76705	76991	109060	80659	74851	143881	115914	43246
ENSG00000211459	MT-RNR1	954	29557	40698	29972	48095	56305	16487	55187	94040	22419
ENSG00000210082	MT-RNR2	1559	134291	135447	288742	225852	157408	226904	223544	214545	200393
	All assigned reads =		11894181	20181417	21711903	14432798	29001580	20566562	16564372	27680127	18202869
0_Geneid	0_Gene Name	Length	blk0-II RPM	Ab0-II RPM	Inp0-II RPM	blk60-II RPM	Ab60-II RPM	Inp60-II RPM	blk120-II RPM	Ab120-II RPM	Inp120-II RPM
ENSG00000198899	MT-ATP6	681	9299.76	3674.52	7337.37	8427.87	3280.02	7623.73	9456.96	4324.7	6466.46
ENSG00000228253	MT-ATP8	207	30.4351	46.4784	88.208	54.0746	34.4533	101.802	81.8308	46.8025	52.8639
ENSG00000198804	MT-CO1	1542	24688.6	11803.2	20122.2	22650	9959.17	22397.4	23967	12522.8	15494.5
ENSG00000198712	MT-CO2	684	18363.9	7565.47	9915.52	12245.1	5509.22	9349.01	11568.4	7104.58	10215.8
ENSG00000198938	MT-CO3	784	14667.8	6332.86	8620.54	12253.6	5174.59	8785.76	10170	6631.88	8566.56
ENSG00000198727	MT-CYB	1141	5863.29	2547.94	4322.83	5378.4	2359.32	4847.76	6127.54	3346.07	3631.47
ENSG00000198888	MT-ND1	956	1653.5	806.286	1276.12	1530.66	667.317	1378.92	1455.52	763.078	1079.14
ENSG00000198763	MT-ND2	1042	4329.68	1884.46	3047.89	3588.29	1400.84	3096.22	4112.16	2353.14	2727.11
ENSG00000198840	MT-ND3	346	770.965	300.028	538.589	742.206	236.157	561.871	609.197	301.116	566.997
ENSG00000198886	MT-ND4	1378	12591.2	4714.73	8334.62	11376.5	3779.4	8935.65	13002.5	6487.25	7029.78
ENSG00000212907	MT-ND4L	297	23.4568	21.604	78.1065	48.1767	13.0355	103.094	44.316	32.4279	33.3528
ENSG00000198786	MT-ND5	1812	1695.62	1235	1930.14	1890.75	784.736	2005.86	2479.43	1427.88	812.419
ENSG00000198695	MT-ND6	525	7781.79	3800.77	3254.06	6770.81	2661.84	3336.24	7766.42	3948.37	2208.84
ENSG00000211459	MT-RNR1	954	2485	2016.61	1266.78	2985.9	1858.13	734.854	2978.89	3203.28	1145.08
ENSG00000210082	MT-RNR2	1559	11290.5	6711.47	12203.8	14021.6	5194.65	10113.5	12066.5	7308.03	10235.3
	SUM OF RPMS		115535	53461.5	82336.8	103964	42912.9	83371.7	105887	59801.4	70265.7
Alphas are defined as the slopes of Ab vs blk
	a 0 - II =	0.454
	a60 - II =	0.414
	a120 - II =	0.548
