# Supplementary material for: Exon-junction complex association with stalled ribosomes and slow translation-independent disassembly
Source: Nat Commun. 2024 May 17;15:4209. doi: 10.1038/s41467-024-48371-5 (PMC11101648; doi:10.1038/s41467-024-48371-5)
Supplement: Supplementary file 7 — Supplementary Data 4 [file 41467_2024_48371_MOESM7_ESM.xlsx]

## Sheet: A - RPM>50
SUPPLEMENTARY Data 4 Ejc values expressed in RPKM (reads per kilobase per million) for 4,326 genes filtered for an averaged immunoprecipitated Ab0(g) >50 RPM
Ejc values expressed in RPKM (reads per kilobase per million) are determined using the data sets provided in Supplemental Data 2 and corresponding an averaged Ab0 >50 RPM														SUPPLEMENTAL Table 4
			Replicate I												Enrichment			Replicate II												Av Ejc0
0_Geneid	0_Gene Name	Length	Ab0-I RPKM	blk0-I RPKM	Ejc0 - I	Inp0-I RPKM	Ab60-I RPKM	blk60-I RPKM	Ejc60 - I	Inp60-I RPKM	Ab120-I RPKM	blk120-I RPKM	Ejc120 - I	Inp120-I RPKM	Ab0 vs blk-I	Average Ab0 v blk	Ab0 vs blk II	Ab0-II RPKM	blk0-II RPKM	Ejc0-II	Inp0-II RPKM	Ab60-II RPKM	blk60-II RPKM	Ejc60-II	Inp60-II RPKM	Ab120-II RPKM	blk120-II RPKM	Ejc120-II	Inp120-II RPKM	Aver Ejc0
ENSG00000198840	MT-ND3	346	279.502	2439.91	-140.163	2711.65	837.643	2435.74	-277.926	3001.31	1434.17	2260.29	77.9952	2612.25	0.114554	0.273751	0.432947	867.134	2002.86	-34.154	2305.48	1191.92	3156.9	-115.036	2102.73	1761.08	2162.38	576.099	1833.84	-87.1584
ENSG00000198886	MT-ND4	1378	1633.64	10270	-132.803	9609.65	3856.7	9167.03	-341.805	11771.4	5615.54	10158.4	-479.492	12292.4	0.159069	0.287824	0.416579	3421.43	8213.16	-274.491	8958.13	4789.58	12149.9	-240.486	8396.55	9526.5	11588.5	3176.01	5708.86	-203.647
ENSG00000198899	MT-ATP6	681	3260.29	20402.4	-248.931	21004.5	8230.69	18299.4	-150.416	24187.4	11367.1	19581	-381.536	21387.6	0.159799	0.299689	0.439578	5395.77	12274.9	-127.924	15957.8	8411.11	18213.1	870.895	14495.9	12850.8	17055.1	3504.6	10626.2	-188.428
ENSG00000198712	MT-CO2	684	4525.28	29111	-481.823	24131.6	10276.9	25416	-1363.63	22204	15465.6	27571.7	-1077.47	22620.1	0.155449	0.30689	0.458332	11060.6	24132.4	201.061	21470.4	14065.6	26346.2	3158.27	17698.4	21018.6	20771.5	9635.8	16713.8	-140.381
ENSG00000198938	MT-CO3	784	3901.89	27325	-798.002	22927.9	10654.8	25981.5	-1244.75	24654.8	19221.8	33377.1	-804.448	24891.2	0.142796	0.311563	0.480331	8077.62	16816.8	510.071	16285.4	11526.1	23001.7	2003.44	14510.6	17117.6	15931.5	8387.14	12227.8	-143.965
ENSG00000198727	MT-CYB	1141	1499.46	9843.77	-193.663	7286.26	3638.36	8267.28	-148.056	8255.72	4933.97	9065.71	-505.453	7800.23	0.152326	0.31789	0.483454	2233.07	4619	154.524	5611.29	3610.98	6937.14	739.007	5501.47	5934.32	6595.55	2319.96	3561.67	-19.5696
ENSG00000198763	MT-ND2	1042	1454.22	8150.48	52.3417	5937.7	2731.15	5964.35	-0.520324	5503.63	3964.03	7331.49	-434.866	6119.85	0.178422	0.331318	0.484214	1808.5	3734.91	127.788	4332.23	2347.7	5067.96	249.569	3847.58	4569.84	4846.78	1913.81	2928.82	90.0647
ENSG00000135346	CGA	1984	27.981	131.031	5.44368	320.945	45.2563	177.207	-35.9045	366.096	81.4366	160.654	-14.9557	384.519	0.213545	0.338071	0.462598	107.767	232.961	2.93482	596.203	186.022	266.686	75.6137	528.301	284.507	184.545	183.377	549.77	4.18925
ENSG00000117984	CTSD	5697	8.38874	45.1545	0.622161	21.1849	12.3111	58.6017	-14.5284	15.9152	18.4755	45.3474	-8.73292	17.9791	0.185778	0.343022	0.500266	22.1181	44.2127	2.22241	28.2392	28.2842	43.9272	10.0984	25.124	47.5258	43.6485	23.6064	27.9519	1.42229
ENSG00000112378	PERP	4198	6.51618	32.6732	0.896382	33.1037	10.653	43.0716	-9.07377	51.7339	18.5869	39.4474	-5.08149	41.4184	0.199435	0.346299	0.493164	19.6644	39.874	1.72113	50.5204	35.9128	54.9114	13.1794	49.6304	60.0792	46.6168	34.5332	38.6817	1.30876
ENSG00000136026	CKAP4	3666	12.3778	74.8294	-0.492863	35.0902	25.3883	96.75	-18.9232	42.0971	43.0009	95.2624	-14.1565	35.8757	0.165414	0.348077	0.53074	36.5749	68.9131	5.56404	64.6991	51.5312	108.489	6.61692	56.4863	81.4329	83.0382	35.9279	46.088	2.53559
ENSG00000198804	MT-CO1	1542	2624.77	15951.8	-118.937	18644.4	6596.62	12930.4	674.496	24116.4	9374.61	16755.5	-678.699	22317.2	0.164544	0.348211	0.531877	7654.5	14391.5	1178.34	19327.3	11278.8	21617.1	2329.31	18807.8	16433.8	19088.8	5973.14	11244.8	529.699
ENSG00000143947	RPS27A	2941	79.8812	338.697	21.6253	483.614	82.0076	331.262	-69.7106	434.731	152.343	247.433	3.88335	444.242	0.235848	0.363873	0.491897	148.972	302.851	12.6886	500.918	269.577	359.844	120.601	443.523	334.592	140.025	257.858	530.261	17.157
ENSG00000198695	MT-ND6	525	3887.77	20031.8	442.305	9769.35	8103.64	17172.1	238.837	10481.2	8921.16	18054.2	-1911.36	9738.4	0.19408	0.368728	0.543375	7239.57	13323.3	1244.07	9180.09	8854.15	18979.9	996.477	8228.52	15218.8	18168.2	5262.62	4708.29	843.189
ENSG00000206503	HLA-A	6219	9.52168	42.7254	2.17291	29.4423	12.3342	42.4585	-7.11181	24.2959	17.2351	40.8695	-7.28663	26.148	0.222858	0.372613	0.522367	26.4126	50.5633	3.65914	47.7821	37.8552	51.4351	16.561	37.7245	56.1498	47.1162	30.3302	40.4122	2.91602
ENSG00000100243	CYB5R3	10450	16.2759	69.3016	4.35603	17.923	18.8995	61.937	-9.46759	16.6626	22.5191	61.4845	-14.3716	17.0708	0.234856	0.373215	0.511575	25.2162	49.2914	3.0351	26.8786	38.0583	59.9173	13.2525	26.659	64.3516	72.472	24.637	20.8886	3.69557
ENSG00000104341	LAPTM4B	3197	25.4176	126.039	3.73891	105.891	52.6013	154.84	-18.3156	151.173	87.7517	155.147	-5.33646	146.14	0.201665	0.376554	0.551444	96.2647	174.569	17.7089	210.588	187.043	266.269	76.8073	220.549	270.564	227.329	145.988	177.392	10.7239
ENSG00000145425	RPS3A	2280	64.9291	263.208	19.6574	462.215	74.5913	255.746	-42.5406	449.69	120.173	207.864	-4.54543	444.378	0.246684	0.391181	0.535679	179.382	334.868	28.6911	578.874	282.011	472.021	86.5944	529.933	331.768	215.801	213.508	575.214	24.1742
ENSG00000110651	CD81	7986	9.84287	35.2307	3.78318	29.4182	12.0298	40.8324	-6.6714	26.3638	15.8297	32.8975	-3.90876	29.2088	0.279383	0.397146	0.514909	19.6998	38.2589	2.48334	44.7504	33.9679	51.3237	12.7199	41.0201	52.1501	47.2502	26.257	41.2616	3.13326
ENSG00000005022	SLC25A5	1555	50.136	201.783	15.4293	402.766	67.7855	214.991	-30.6802	431.465	112.282	223.222	-21.6517	419.182	0.248465	0.398153	0.547841	163.342	298.155	29.1717	600.707	235.378	364.233	84.5853	551.607	338.396	302.262	172.757	474.135	22.3005
ENSG00000051523	CYBA	4161	121.699	484.449	38.3733	383.912	223.958	696.701	-95.1314	285.242	266.308	713.037	-161.514	329.266	0.25121	0.40252	0.553831	213.695	385.849	40.0629	331.198	286.893	429.869	108.927	302.691	380.909	404.402	159.296	328.373	39.2181
ENSG00000198888	MT-ND1	956	802.368	2992.9	287.59	3441.56	1582.25	2530.93	423.084	3258.74	1487.17	2237.25	144.82	2501.67	0.268091	0.405291	0.542492	843.396	1554.67	143.794	1977.04	1218.98	2356.32	243.467	1867.68	1615.22	1869.87	590.537	1263.21	215.692
ENSG00000213741	RPS29	9840	10.662	33.3083	4.93298	64.4755	11.245	36.7045	-5.56566	50.5	19.1517	31.2332	0.411775	56.9953	0.320101	0.406388	0.492676	16.2248	32.932	1.40539	60.2514	28.7099	36.8995	13.4335	53.5206	40.496	16.2701	31.58	71.2905	3.16919
ENSG00000008988	RPS20	6765	81.1335	272.069	34.3378	460.224	95.8126	257.609	-22.1725	353.793	160.183	253.697	7.9646	409.653	0.29821	0.406478	0.514746	135.475	263.188	17.0403	398.273	252.646	405.241	84.8765	362.546	286.283	232.09	159.098	441.937	25.689
ENSG00000049860	HEXB	5015	12.2248	40.4605	5.26556	33.8271	16.4675	40.6641	-2.1566	37.31	21.6066	43.3053	-4.37664	37.2239	0.302141	0.407001	0.511861	28.5545	55.7858	3.45094	63.148	42.5651	52.2694	20.9256	54.607	64.8472	49.082	37.9502	48.6782	4.35825
ENSG00000101439	CST3	3615	14.9338	53.4749	5.73613	84.7465	22.5581	59.5463	-4.71414	63.829	30.9276	58.9027	-4.41403	74.8033	0.279268	0.407252	0.535236	27.1671	50.7573	4.32635	79.3265	50.7277	63.5396	24.4223	70.231	63.5332	50.3387	35.9476	87.9109	5.03124
ENSG00000133112	TPT1	7183	25.9748	91.3844	10.2566	146.889	27.2709	83.8747	-11.1437	145.005	46.1576	79.4723	-1.52581	146.201	0.284236	0.411333	0.53843	43.2731	80.369	7.10702	131.437	69.1921	112.278	22.709	112.713	90.1656	62.7214	55.7943	137.488	8.68183
ENSG00000118816	CCNI	4048	38.2204	147.055	12.927	59.2431	46.8961	144.589	-19.3255	81.2106	71.9773	137.712	-10.6499	85.5533	0.259906	0.417557	0.575209	60.812	105.722	13.2373	80.0888	87.1436	151.044	24.6114	72.5135	128.527	123.972	60.5906	67.8044	13.0821
ENSG00000024422	EHD2	3844	14.0651	55.3221	4.54968	16.1545	16.7165	56.8308	-9.31202	19.3532	20.5855	52.0653	-10.6536	17.0254	0.25424	0.417685	0.581129	21.6042	37.1763	4.8749	36.9665	23.9278	48.4405	3.87346	30.1934	41.1532	56.5492	10.1642	19.9547	4.71229
ENSG00000125166	GOT2	3751	28.5059	108.693	9.81065	46.5277	35.4449	114.921	-17.1888	54.16	50.5347	106.695	-13.4821	52.4494	0.26226	0.422323	0.582385	46.7104	80.2053	10.618	88.5329	68.6006	124.128	17.2116	74.9008	107.538	109.823	47.3549	60.5255	10.2143
ENSG00000198034	RPS4X	2930	108.876	374.479	44.4657	630.518	129.62	369.707	-39.7062	565.521	206.247	337.869	3.52573	581.274	0.29074	0.422797	0.554853	219.358	395.345	41.4532	676.345	322.024	579.258	82.2106	615.317	386.216	352.145	193.24	636.189	42.9595
ENSG00000145741	BTF3	5584	29.4072	88.7261	14.1463	194.646	31.3233	81.5493	-6.02633	188.192	51.3884	77.8683	4.66742	208.323	0.331438	0.42561	0.519782	50.1983	96.5756	6.73929	193.615	75.1552	132.812	20.1709	168.285	97.8638	70.757	59.089	183.112	10.4428
ENSG00000147677	EIF3H	6431	9.27035	28.7903	4.31843	58.6858	11.0315	26.056	-0.902206	59.1771	14.1053	24.6473	-0.683113	55.247	0.321996	0.427288	0.53258	21.0345	39.4955	3.26152	77.1413	36.8671	48.8302	16.6514	67.1374	45.2741	33.7908	26.7567	59.2999	3.78997
ENSG00000145555	MYO10	13982	18.8163	61.4485	8.2472	8.35427	17.8679	60.1117	-9.66326	7.67762	20.7153	58.5742	-14.4293	8.56837	0.306213	0.427416	0.54862	23.3365	42.5367	4.19495	14.7028	23.3004	45.6441	4.40373	11.826	35.9683	33.0944	17.8325	9.74162	6.22107
ENSG00000174938	SEZ6L2	4113	9.42855	29.9493	4.27727	19.253	12.6807	32.3215	-2.12256	16.0388	15.3009	34.7664	-5.55897	16.3427	0.314817	0.42799	0.541163	16.3964	30.2984	2.76208	30.7591	24.2965	35.1427	9.74742	27.7696	34.3222	40.1014	12.3466	23.3468	3.51967
ENSG00000109861	CTSC	24849	2.41215	6.97354	1.2127	8.94053	3.41623	9.16277	-0.780317	12.3562	5.4896	10.5833	-0.860385	12.0646	0.3459	0.42861	0.511321	5.29026	10.3463	0.634438	17.0548	10.3832	13.8986	4.6292	15.1294	14.7101	10.5353	8.9368	12.7087	0.923569
ENSG00000147123	NDUFB11	3396	15.2809	50.5145	6.59239	87.4098	16.9702	53.5932	-7.57551	65.175	28.9032	45.6985	1.48412	69.9999	0.302505	0.430627	0.558749	28.9337	51.7829	5.63134	88.6817	47.9916	66.1305	20.6136	72.2958	54.3356	41.97	31.3361	95.583	6.11186
ENSG00000183291	SELENOF	2201	12.2822	44.9446	4.55172	112.484	21.7064	60.1916	-5.86132	152.087	39.5537	44.6372	12.7714	155.788	0.273274	0.431032	0.58879	43.2019	73.3741	10.1836	182.99	83.9454	103.82	40.9639	175.975	115.185	79.877	71.4123	137.818	7.36767
ENSG00000196230	TUBB	4071	94.6258	346.615	35.008	273.307	142.074	423.236	-51.7684	294.795	207.753	393.525	-28.3618	264.294	0.272999	0.433309	0.593618	194.429	327.532	47.0395	400.657	274.889	469.379	80.5658	353.388	410.071	399.306	191.252	308.226	41.0237
ENSG00000137818	RPLP1	3252	251.56	706.775	129.995	1059.66	301.71	653.558	2.3807	869.051	431.126	755.643	-22.2599	997.434	0.355927	0.434595	0.513264	339.921	662.273	41.898	1040.93	686.57	1062.69	246.619	886.833	874.27	624.26	532.176	1124.76	85.9464
ENSG00000164733	CTSB	10541	4.83909	16.1739	2.05718	13.5519	7.88929	19.7971	-1.17779	15.9329	10.43	18.8358	-0.871496	16.8041	0.299191	0.436999	0.574806	11.7942	20.5185	2.56083	26.0883	23.3234	24.6771	13.1071	23.7843	32.9247	26.2128	18.56	20.6595	2.30901
ENSG00000168003	SLC3A2	6392	88.3728	290.298	38.4416	301.134	90.5844	287.136	-40.9239	251.579	132.089	298.423	-46.9642	279.861	0.304421	0.441728	0.579035	148.466	256.402	33.0848	553.547	174.948	286.135	56.4876	477.452	323.823	309.582	154.172	423.516	35.7632
ENSG00000166557	TMED3	19413	2.62342	9.46736	0.995033	6.74583	3.46443	12.0156	-2.03872	5.80621	5.34732	11.1735	-1.35677	6.17128	0.277101	0.442613	0.608124	7.70327	12.6673	2.003	10.9217	12.1389	17.4751	4.90417	9.1954	16.081	13.5776	8.64051	10.1019	1.49901
ENSG00000127184	COX7C	1969	41.5558	130.648	19.0844	287.306	46.8304	145.704	-19.9021	282.709	84.8926	117.334	14.492	295.137	0.318075	0.442779	0.567482	64.1213	112.993	13.2746	325.711	117.983	179.439	43.6957	294.844	153.717	101.443	98.1262	347.766	16.1795
ENSG00000127884	ECHS1	1277	49.9619	169.015	20.8913	161.326	63.5426	181.732	-19.6904	140.331	92.4635	189.275	-21.1017	146.05	0.295606	0.445205	0.594803	117.532	197.598	28.6129	237.111	180.745	260.363	72.9544	211.016	229.135	199.45	119.836	215.204	24.7521
ENSG00000165672	PRDX3	3379	9.7623	36.6116	3.46511	48.3524	17.9083	44.0474	-2.26541	80.8922	31.6394	46.6936	3.62321	82.193	0.266645	0.446303	0.625962	33.3612	53.2959	9.37803	95.0931	68.785	74.0613	38.1236	99.151	97.774	55.8361	67.1758	72.1452	6.42157
ENSG00000108639	SYNGR2	4051	15.6304	55.6106	6.06533	56.3714	21.1403	57.1295	-5.02507	50.1207	27.9903	53.4796	-4.09745	54.5053	0.281068	0.448756	0.616443	44.0096	71.3928	11.8828	91.9744	70.6904	110.357	25.0025	90.4679	101.599	104.57	44.2945	79.5921	8.97409
ENSG00000196683	TOMM7	1732	32.6096	99.2639	15.5362	179.158	38.365	103.341	-8.96537	159.647	63.9944	87.1915	11.6795	173.817	0.328514	0.448838	0.569161	67.0019	117.72	14.0277	226.252	121.783	164.323	53.7534	205.565	166.354	75.862	124.781	245.033	14.782
ENSG00000049449	RCN1	4472	25.0614	82.7704	10.8249	45.3533	30.336	104.442	-17.4986	52.6036	44.7917	91.0344	-9.82893	52.9017	0.302783	0.44885	0.594918	42.6365	71.6679	10.386	68.492	60.2725	95.5345	20.7212	61.0568	83.6338	69.3765	45.6155	63.2546	10.6054
ENSG00000171314	PGAM1	2540	20.8424	78.9335	7.26588	117.163	35.8944	87.3019	-4.08991	151.943	44.2884	85.92	-7.26358	133.128	0.264051	0.449297	0.634542	101.325	159.682	29.4681	243.322	162.251	277.337	47.4331	257.533	246.083	263.372	101.755	179.957	18.367
ENSG00000172270	BSG	4418	105.55	338.156	47.3874	439.24	142.498	386.54	-34.5371	368.598	195.477	402.665	-46.1226	403.301	0.312135	0.452803	0.593472	183.723	309.573	44.415	543.156	261.138	473.709	65.0228	504.562	428.866	451.507	181.44	479.762	45.9012
ENSG00000171863	RPS7	5529	47.6564	147.835	22.2287	252.275	45.6855	134.927	-16.1108	225.763	72.8065	116.651	2.81567	244.128	0.322361	0.454243	0.586125	78.166	133.361	18.1537	247.644	140.1	187.939	62.2935	215.774	177.042	81.1488	132.572	246.206	20.1912
ENSG00000134419	RPS15A	6679	8.91409	26.5784	4.34259	45.0442	10.7944	31.86	-3.79746	38.4272	16.8427	28.2979	-0.135998	39.4517	0.335388	0.455918	0.576447	13.71	23.7837	3.00738	38.3803	25.0662	25.1296	14.6625	33.1043	29.32	14.9281	21.1394	45.194	3.67499
ENSG00000163191	S100A11	649	165.622	500.938	79.4608	834.908	187.544	440.08	-14.013	711.246	287.294	451.692	16.2788	773.525	0.330624	0.456082	0.581539	188.048	323.362	42.5347	841.371	317.99	541.865	93.6578	710.801	433.437	313.181	261.814	735.303	60.9978
ENSG00000130303	BST2	1101	89.517	255.406	45.5872	318.225	128.4	351.442	-32.5608	281.075	146.185	328.756	-51.0683	307.542	0.350489	0.457678	0.564867	251.668	445.536	51.1771	535.245	404.776	640.396	139.651	522.678	516.438	419.074	286.785	571.475	48.3822
ENSG00000196262	PPIA	6780	141.676	412.868	70.6622	650.908	203.824	502.314	-26.2362	648.92	294.597	490.696	0.178949	648.11	0.34315	0.457902	0.572655	206.227	360.124	44.171	749.736	357.021	585.555	114.601	640.867	469.248	351.881	276.417	699.771	57.4166
ENSG00000142168	SOD1	1975	21.6721	65.4315	10.4179	182.82	23.5191	75.7302	-11.1653	181.354	38.1816	70.1868	-3.93046	175.757	0.331218	0.462782	0.594345	44.0059	74.0409	10.6875	265.673	62.4454	106.402	18.3951	225.305	84.8092	66.998	48.0943	255.923	10.5527
ENSG00000147684	NDUFB9	16591	2.77383	8.8913	1.24453	13.6509	3.26519	9.63174	-1.14615	10.516	4.69888	10.0812	-1.34985	11.8925	0.311971	0.464026	0.61608	5.15784	8.37203	1.39043	14.7187	8.59371	11.6859	3.75577	12.8153	10.5361	6.541	6.95165	13.9252	1.31748
ENSG00000197766	CFD	1818	21.3752	64.8884	10.2144	91.0747	32.4608	76.8425	-2.73302	64.127	36.5879	69.1009	-4.87264	77.4996	0.329415	0.464457	0.599499	41.5919	69.3778	10.3719	97.4792	71.8957	73.7768	41.3521	90.1905	93.6878	61.3339	60.0768	93.6283	10.2931
ENSG00000100097	LGALS1	1067	158.348	490.896	73.9135	978.583	234.952	597.437	-38.6745	799.67	312.992	534.135	-7.48878	896.045	0.322568	0.465706	0.608843	292.195	479.918	76.2318	1073.39	453.268	779.828	130.419	986.768	530.375	513.942	248.734	1107.8	75.0726
ENSG00000178057	NDUFAF3	1727	34.9402	93.9502	18.7808	149.519	46.1179	110.201	-4.35408	128.195	62.1841	108.249	-2.76552	143.11	0.371901	0.466245	0.560588	43.64	77.847	8.60892	162.206	83.7597	109.037	38.6184	143.266	114.35	91.2442	64.3482	141.654	13.6948
ENSG00000237412	PRSS56	2462	353.717	1147.82	156.293	915.031	474.364	1223.73	-86.1024	770.446	508.319	1129.54	-169.406	783.263	0.308166	0.466728	0.62529	574.42	918.645	161.03	1283.25	785.902	1145.24	311.774	1192.28	1300.19	1163.12	662.805	1120.75	158.661
ENSG00000168496	FEN1	2198	14.3488	51.0228	5.57286	42.5205	22.1556	62.8925	-6.64922	47.29	30.3251	53.5351	-1.79595	33.0517	0.281223	0.466825	0.652428	40.736	62.4376	12.6391	98.8253	57.3685	80.4758	24.0515	76.3309	78.9332	62.4024	44.7367	59.0302	9.10599
ENSG00000123131	PRDX4	1855	21.8596	65.8348	10.5361	118.212	24.6056	83.2397	-13.5181	119.162	34.2231	69.1878	-7.28958	124.823	0.332038	0.466848	0.601658	75.5679	125.599	19.0482	208.55	116.721	136.188	60.3397	194.455	159.894	121.936	93.0726	191.009	14.7921
ENSG00000103187	COTL1	6761	24.3711	84.2118	9.8867	86.0421	42.7307	88.0287	2.41357	92.7901	57.8166	91.5023	2.91522	114.299	0.289403	0.467789	0.646175	57.8102	89.4652	17.5508	108.124	96.9688	136.8	40.3337	109.846	132.873	111.064	72.0103	102.531	13.7188
ENSG00000136240	KDELR2	3930	38.283	101.204	20.8758	59.2538	49.6973	129.634	-9.67496	82.8706	67.8419	120.626	-4.53399	83.628	0.378274	0.468245	0.558215	57.7711	103.493	11.1995	91.5408	98.9546	127.402	46.2103	82.0042	126.686	111.383	65.6485	78.3485	16.0377
ENSG00000140391	TSPAN3	8400	5.6319	21.304	1.96761	17.714	7.68409	22.5806	-2.65783	22.3505	12.5222	26.7619	-3.53498	22.0943	0.264359	0.46931	0.674262	15.1955	22.5365	5.05407	30.3679	26.119	36.9709	10.8131	30.726	38.3789	33.77	19.8729	25.6802	3.51084
ENSG00000134291	TMEM106C	3475	20.0039	65.2416	8.78239	74.7223	30.5816	65.2581	0.693337	87.2939	37.7276	69.4217	-3.92541	101.98	0.306613	0.470519	0.634424	42.5636	67.0901	12.373	94.7719	84.2486	90.5516	46.7602	92.2432	114.393	74.6298	73.4958	80.2349	10.5777
ENSG00000189064	GAGE2A	558	106.986	239.445	65.8013	259.258	117.224	220.557	16.2085	293.122	122.047	210.76	-4.40898	232.217	0.446807	0.470951	0.495094	98.8347	199.628	9.0021	677.144	281.647	365.794	130.208	421.997	229.764	270.637	81.4551	521.694	37.4017
ENSG00000109099	PMP22	10398	2.9016	8.81595	1.38526	7.18821	4.79978	9.27901	0.549995	9.79111	6.24461	10.6281	-0.132231	9.59228	0.329131	0.471848	0.614564	6.83834	11.1271	1.83112	13.5035	12.2877	14.6654	6.21619	11.5784	15.1939	12.1518	8.53468	8.39393	1.60819
ENSG00000101160	CTSZ	19384	45.1007	136.769	21.5764	78.8976	57.5177	131.827	-2.85927	73.5809	62.8272	135.37	-18.3948	80.5648	0.329759	0.472299	0.61484	64.9648	105.661	17.4172	92.1834	92.2792	163.639	24.5327	82.3703	135.153	127.244	65.4227	87.4825	19.4968
ENSG00000136238	RAC1	8276	81.7195	254.94	37.8698	93.4898	93.4165	197.151	3.12116	75.7692	118.819	205.768	-4.64194	87.5602	0.320544	0.472567	0.624589	91.2997	146.176	25.5207	85.4115	134.314	179.465	60.015	66.4523	141.232	123.094	73.7763	78.9616	31.6953
ENSG00000143612	C1orf43	2670	62.8579	183.494	31.2968	186.952	60.9763	166.855	-15.4435	227.074	91.4411	157.241	-2.9037	223.687	0.34256	0.472698	0.602836	101.625	168.578	25.7648	252.787	160.675	235.055	63.3623	246.831	235.341	193.591	129.253	191.49	28.5308
ENSG00000163993	S100P	471	89.3382	250.942	46.1762	516.606	96.0511	238.407	-13.1392	381.576	166.543	219.006	35.1387	441.244	0.356011	0.47329	0.590569	148.862	252.065	35.4326	607.248	252.914	274.1	139.437	488.059	331.768	187.338	229.107	667.085	40.8044
ENSG00000112695	COX7A2	1922	27.6279	82.0985	13.5069	194.897	35.0222	93.9812	-8.02122	173.533	48.021	78.4342	0.960483	179.83	0.336521	0.474286	0.612051	49.1896	80.3684	13.0238	204.993	87.6154	104.867	44.2004	187.106	100.776	73.088	60.7237	216.141	13.2654
ENSG00000167315	ACAA2	4920	8.5198	24.6068	4.28742	15.4334	10.8936	27.5957	-1.74523	16.716	11.9646	25.1024	-3.09691	17.5656	0.346237	0.474821	0.603405	16.0435	26.5883	4.07878	24.4415	25.7581	32.0526	12.4883	21.2792	32.4752	28.9291	16.6221	21.3994	4.1831
ENSG00000213719	CLIC1	1942	51.828	155.774	25.0349	164.588	54.5147	154.081	-16.0545	151.775	73.437	156.584	-20.5134	144.896	0.332713	0.475273	0.617832	102.469	165.853	27.8354	247.333	127.043	211.197	39.607	214.006	195.714	158.564	108.821	202.142	26.4352
ENSG00000142089	IFITM3	2844	79.7484	255.439	35.8129	440.701	113.438	264.012	-7.4801	327.859	173.099	294.962	-3.87853	387.383	0.312201	0.475572	0.638942	111.088	173.862	32.85	445.235	176.58	257.716	69.8857	401.605	238.417	204.52	126.34	428.222	34.3314
ENSG00000198832	SELENOM	3187	14.5663	42.2318	7.30246	71.8305	16.7087	40.5087	-1.84423	48.9132	20.1792	37.2756	-2.18616	62.2334	0.344914	0.476022	0.60713	33.4431	55.084	8.65533	86.0316	52.1696	69.6932	23.3166	72.8536	62.3543	41.935	39.3739	88.0953	7.97889
ENSG00000083845	RPS5	3617	160.422	443.505	84.1391	607.418	188.363	454.004	-19.5707	506.552	289.172	453.311	17.1847	548.191	0.361714	0.476848	0.591982	288.508	487.36	69.1963	611.589	455.851	666.999	179.713	510.78	546.232	414.071	319.321	631.376	76.6677
ENSG00000122026	RPL21	2196	72.6885	216.597	35.4338	434.343	78.9666	236.738	-29.4593	412.515	123.64	193.204	7.71725	420.537	0.335593	0.47688	0.618166	145.019	234.595	39.451	486.908	256.819	400.416	91.0465	421.74	320.258	180.012	221.611	542.245	37.4424
ENSG00000148175	STOM	3199	14.059	40.5615	7.08241	24.0298	17.9972	44.8122	-2.5268	43.5338	29.0671	46.2746	1.30233	38.5222	0.346609	0.477629	0.608649	27.664	45.4516	7.21083	54.4584	51.8838	64.1766	25.3147	49.2709	70.8901	53.1961	41.7386	29.8386	7.14662
ENSG00000133318	RTN3	5792	9.70969	28.4437	4.81737	22.6424	20.5369	36.8495	3.65981	30.1027	30.0376	37.7248	7.40269	31.6678	0.341365	0.479366	0.617368	22.7477	36.8463	6.16689	44.3444	48.3075	56.7729	24.8035	40.4857	58.7303	44.0657	34.5824	34.648	5.49213
ENSG00000100804	PSMB5	1549	24.7236	66.9361	13.2106	131.947	30.3593	75.3819	-4.16558	125.451	40.8503	75.6229	-4.52345	125.57	0.369361	0.480153	0.590945	54.3169	91.9152	12.955	196.283	84.0463	132.951	29.0047	176.496	111.916	86.3651	64.5875	166.972	13.0828
ENSG00000142507	PSMB6	1447	28.2457	75.8849	15.1935	129.091	25.3702	85.4944	-13.7862	101.867	37.9659	74.952	-7.00528	106.574	0.372217	0.480715	0.589213	60.714	103.043	14.3448	184.984	92.0418	103.869	49.0401	163.411	109.992	90.2081	60.5575	187.946	14.7691
ENSG00000116260	QSOX1	9276	3.48676	11.5198	1.50534	9.77179	4.98273	14.8338	-1.81114	9.99858	6.99251	13.5716	-1.15048	9.9823	0.302674	0.480976	0.659278	7.82574	11.8702	2.48416	19.4356	12.0965	15.2376	5.7881	17.1538	19.3799	16.6376	10.2625	14.2463	1.99475
ENSG00000030582	GRN	3524	27.4426	70.8965	15.2484	116.422	33.5416	67.5138	2.62023	103.391	35.2666	70.5634	-7.07142	101.762	0.387079	0.481086	0.575092	82.3827	143.251	17.9196	248.264	116.929	165.31	48.4909	218.296	185.448	172.524	90.905	191.148	16.584
ENSG00000131558	EXOC4	9468	4.25732	11.1984	2.33119	4.89921	5.91646	13.0855	-0.0766873	6.24202	7.91362	14.3327	-0.685997	5.74115	0.380171	0.481516	0.582861	9.25802	15.8837	2.11033	10.5323	15.7468	17.6596	8.43571	10.0275	21.8771	15.593	13.3321	7.68505	2.22076
ENSG00000123989	CHPF	3703	14.7745	49.8164	6.20605	36.1934	18.9871	57.465	-7.33183	33.0575	24.9806	55.659	-8.4148	32.5227	0.296578	0.482374	0.668169	32.2085	48.2041	10.5167	64.6612	43.1413	67.2605	15.2955	60.3794	65.6346	67.3493	28.7271	45.643	8.36135
ENSG00000142192	APP	6608	11.8102	38.9065	5.11831	43.8609	21.9603	46.2364	0.784083	71.6188	30.0314	46.1383	2.34841	67.4771	0.303554	0.483901	0.664248	25.5701	38.4948	8.24745	91.6341	43.1532	66.2989	15.7055	85.698	85.202	74.1985	44.5412	53.3001	6.68288
ENSG00000089248	ERP29	3049	33.7761	93.6898	17.6614	109.512	34.7409	82.257	-2.93274	91.6728	45.8248	77.621	-0.747817	86.4773	0.360509	0.484819	0.609128	57.2049	93.9129	14.9441	159.874	74.264	127.116	21.6379	128.243	112.742	96.3413	59.947	138.368	16.3028
ENSG00000124767	GLO1	2356	10.6887	31.98	5.18816	45.7269	14.3098	36.1046	-2.22607	69.2767	22.0597	35.5946	0.702989	67.129	0.334232	0.485009	0.635785	34.9546	54.9786	10.2142	97.7509	60.1502	76.1259	28.634	93.7	75.7169	50.5358	48.0233	72.4178	7.70119
ENSG00000063660	GPC1	6522	5.27982	18.215	2.14684	7.74567	7.343	27.8499	-5.41224	6.52184	10.0086	22.3112	-3.3781	8.64117	0.289861	0.485755	0.681649	12.9612	19.0145	4.4047	16.9694	16.683	26.8692	5.55916	15.4595	27.9755	36.6431	7.89501	13.7505	3.27577
ENSG00000108828	VAT1	3466	23.2825	85.3831	8.59656	55.6273	30.3118	97.1924	-14.2023	56.4987	41.8031	96.0542	-15.8295	58.9389	0.272682	0.486508	0.700333	55.1546	78.7548	19.715	116.673	77.1014	144.484	17.2851	104.089	119.662	152.497	36.0934	84.9618	14.1558
ENSG00000010256	UQCRC1	3204	90.1485	250.631	47.0399	159.389	98.3175	272.075	-26.293	138.215	119.529	297.429	-58.9284	146.266	0.359686	0.486737	0.613789	137.78	224.474	36.7664	238.595	191.832	253.739	86.7843	195.551	231.55	223.067	109.309	195.967	41.9031
ENSG00000168028	RPSA	7689	239.327	681.117	122.174	600.921	279.286	793.912	-84.3252	550.766	442.81	797.302	-35.5715	631.636	0.351374	0.487055	0.622735	447.211	718.141	124.048	554.947	839.838	962.267	441.46	521.162	1033.16	759.193	617.122	577.98	123.111
ENSG00000105518	TMEM205	1606	28.7055	86.6766	13.7971	51.2952	37.8941	92.4476	-4.44686	36.6195	46.5251	90.4822	-7.7642	41.8897	0.33118	0.487343	0.643506	37.5177	58.302	11.2818	45.3705	54.0781	72.9909	23.8598	39.6741	69.101	56.8403	37.9525	49.1501	12.5395
ENSG00000178741	COX5A	1326	31.4299	89.0786	16.1084	227.169	34.1177	87.0257	-5.74007	195.645	55.4657	84.6912	4.65104	217.424	0.352833	0.488154	0.623475	52.0916	83.5504	14.4939	252.803	78.0143	96.9479	37.8779	211.532	106.981	58.1439	75.1179	229.494	15.3011
ENSG00000114942	EEF1B2	1915	55.6257	157.575	28.5228	272.329	52.1234	163.84	-22.9152	278.686	85.8467	151.349	-4.96274	264.18	0.35301	0.488179	0.623349	102.775	164.876	28.5811	323.16	178.881	260.073	71.2106	309.517	222.266	150.034	140.047	310.682	28.5519
ENSG00000168077	SCARA3	4029	10.7434	30.6112	5.47826	13.1288	18.2232	39.7986	-0.00450261	14.2817	18.7849	31.7397	-0.258934	15.1797	0.350962	0.488196	0.625431	15.7666	25.2093	4.42247	17.3238	24.0307	32.7686	10.4644	15.3131	36.7657	39.6376	15.0443	12.2005	4.95037
ENSG00000173660	UQCRH	1341	116.394	309.443	63.1695	530.946	146.032	323.769	-2.25419	532.039	212.339	303.534	30.2187	554.061	0.376139	0.488739	0.601338	203.227	337.958	51.1461	606.336	376.383	564.688	142.602	577.831	461.842	326.522	282.908	649.58	57.1578
ENSG00000148672	GLUD1	14283	6.16246	15.7302	3.45687	7.1395	8.36437	19.293	-0.471817	11.2091	11.8912	22.7057	-1.73225	13.282	0.391761	0.490305	0.588849	9.72069	16.508	2.29211	13.5252	16.8216	22.114	7.66635	13.1729	24.2891	19.0622	13.843	10.5928	2.87449
ENSG00000106153	CHCHD2	1028	71.6901	191.796	38.7012	751.795	69.7398	173.223	-9.59647	675.953	102.254	142.517	16.7437	733.767	0.373783	0.490779	0.607775	164.51	270.675	42.7058	1064.48	252.106	374.088	97.2338	1000.4	334.991	239.893	203.53	963.622	40.7035
ENSG00000169223	LMAN2	10613	7.82345	22.3517	3.97895	28.7897	10.7301	27.5486	-1.88719	28.6804	12.9571	27.6653	-3.64207	27.9731	0.350015	0.490916	0.631817	18.5447	29.3513	5.33658	46.4669	26.4233	34.2636	12.2382	43.0423	37.7932	31.9316	20.2947	41.0656	4.65777
ENSG00000103005	USB1	8773	6.02523	16.8233	3.13162	12.4798	8.33618	19.0482	-0.387882	15.0914	10.8976	21.2111	-1.82901	13.8383	0.358147	0.491669	0.625191	8.22359	13.1537	2.30441	13.3717	11.5485	19.798	3.35209	11.4008	22.1567	31.8431	4.7067	8.12446	2.71802
ENSG00000006125	AP2B1	7591	21.2188	65.1084	10.0202	15.6188	30.0338	65.7898	-0.0978719	15.8978	38.855	62.6252	1.27992	20.1645	0.3259	0.492974	0.660047	29.5828	44.8192	9.41414	31.9303	48.9986	76.0927	17.4962	26.0402	74.1869	74.6332	33.2879	22.8978	9.71717
ENSG00000184840	TMED9	3513	21.9175	64.5789	10.8099	66.7329	27.0518	65.3585	-2.8824	64.3515	33.1795	58.4995	-1.92021	65.83	0.339391	0.493357	0.647324	53.5563	82.735	16.3256	130.223	66.801	131.991	12.1566	126.518	111.841	114.244	49.2353	104.017	13.5677
ENSG00000169567	HINT1	7118	11.0319	29.7169	5.92055	56.4603	12.4524	28.1237	-0.428276	53.9115	17.9247	25.6027	2.56313	53.0224	0.371232	0.494142	0.617051	17.7931	28.8357	4.81704	62.4845	32.4183	37.4811	16.9011	58.0305	38.1542	22.9483	25.5785	63.2688	5.36879
ENSG00000147155	EBP	1768	49.1471	138.704	25.2899	81.4705	65.4212	174.258	-14.389	74.9176	84.7971	150.772	-5.66599	80.3379	0.35433	0.494618	0.634907	83.098	130.882	24.201	114.399	147.271	191.725	67.8968	96.7563	181.212	135.286	107.076	120.232	24.7455
ENSG00000105193	RPS16	2674	356.996	928.365	197.317	1507.92	370.116	857.835	-22.7721	1183.27	550.635	839.473	46.9517	1404.9	0.384542	0.494671	0.6048	555.989	919.293	142.307	1414.21	960.044	1417.17	373.334	1316.87	1110.68	859.951	639.427	1527.32	169.812
ENSG00000074842	MYDGF	1670	35.3619	92.9032	19.3826	155.41	40.0654	105.208	-8.12007	129.598	53.3686	109.165	-12.1305	140.191	0.380632	0.494723	0.608815	89.4283	146.889	23.3282	231.878	129.065	219.444	38.2152	213.266	182.229	158.548	95.3452	222.539	21.3554
ENSG00000116133	DHCR24	6214	23.4738	68.4205	11.7055	23.2303	30.123	89.6317	-10.9283	29.7302	37.8146	78.7644	-9.44402	25.2584	0.343081	0.495524	0.647966	49.5824	76.5201	15.1484	58.4182	68.0457	112.922	21.2961	49.7454	99.0457	113.106	37.0637	36.0939	13.4269
ENSG00000002586	CD99	4858	10.4503	29.2921	5.41205	36.1573	14.8407	30.2236	0.998261	33.0152	20.588	28.193	3.67219	39.6387	0.356761	0.495625	0.634489	16.493	25.9942	4.79564	39.4045	27.024	42.9186	9.2557	37.3753	37.0896	30.6766	20.2788	37.3915	5.10384
ENSG00000150687	PRSS23	11444	2.48875	6.95358	1.29274	17.7502	4.41143	9.1175	0.235618	25.7354	6.12558	9.91152	0.178663	22.5205	0.35791	0.495831	0.633753	12.0153	18.9589	3.48376	47.786	18.5975	25.5083	8.0371	45.6207	28.2849	24.3415	14.9458	30.6567	2.38825
ENSG00000160932	LY6E	2638	162.589	505.853	75.5819	340.829	233.516	626.44	-53.3939	276.538	307.177	576.157	-38.5171	332.591	0.321415	0.496947	0.67248	233.045	346.546	77.0996	327.754	341.873	540.372	118.159	316.75	502.128	422.034	270.854	346.869	76.3408
ENSG00000166710	B2M	3121	17.9678	46.3938	9.9881	130.092	22.2324	60.1012	-5.29394	183.85	38.429	56.416	4.57941	172.847	0.38729	0.498659	0.610029	51.3446	84.1674	13.4692	268.086	89.5574	118.856	40.3512	239.53	114.735	78.804	71.5503	230.408	11.7287
ENSG00000102996	MMP15	4231	19.6052	67.4088	8.01092	35.5235	25.6484	93.8716	-17.3448	33.9793	35.6458	82.839	-14.0576	33.8273	0.290841	0.499035	0.707229	50.2883	71.1062	18.2906	77.5421	64.6046	110.435	18.8847	65.8306	107.817	133.432	34.6962	55.8475	13.1507
ENSG00000180879	SSR4	4564	29.6861	63.484	18.7668	78.7149	32.1994	132.706	-28.5799	72.5349	50.519	122.448	-22.9496	77.1832	0.467615	0.49914	0.530665	45.1644	85.109	6.86533	82.0341	52.5545	99.2541	11.4633	76.6067	81.4194	69.1981	43.4988	73.9271	12.8161
ENSG00000077942	FBLN1	7285	20.1222	53.9322	10.8459	68.3646	31.683	67.7631	0.647529	70.6911	34.0058	68.3861	-7.02589	66.7221	0.373102	0.499207	0.625312	42.2999	67.6461	11.8592	126.426	70.3909	85.4595	35.0107	113.852	112.539	100.09	57.6893	98.5768	11.3525
ENSG00000117691	NENF	1264	57.732	148.393	32.2085	137.232	61.7341	173.842	-17.8857	115.931	91.0696	167.411	-9.37705	137.559	0.389049	0.500734	0.61242	70.4841	115.091	18.6931	122.87	121.918	178.469	48.032	109.538	145.111	105.891	87.0834	140.996	25.4508
ENSG00000142676	RPL11	2659	288.055	767.595	156.028	808.205	349.859	871.093	-49.1019	707.135	490.334	761.934	33.1734	784.282	0.375269	0.500771	0.626272	366.327	584.933	103.107	715.496	530.206	821.097	190.272	639.958	662.385	461.932	409.246	787.636	129.568
ENSG00000197324	LRP10	7118	4.05782	9.58711	2.40884	9.70027	4.99552	9.96074	0.433503	9.80283	5.71344	8.00025	0.913295	9.7003	0.423258	0.501253	0.579249	10.0243	17.3056	2.23673	22.3115	14.4117	22.9636	4.90478	21.0895	23.4251	24.0939	10.2217	14.976	2.32279
ENSG00000156508	EEF1A1	10063	436.682	1280.98	216.352	1616.53	458.72	1097.04	-43.7262	1900.67	644.146	1041.42	19.2941	1640.11	0.340896	0.50153	0.662164	1018.86	1538.68	326.454	2388.47	1527.89	2200.97	616.689	2188.54	1811.75	1225.54	1140.16	1829.04	271.403
ENSG00000183048	SLC25A10	2621	29.1617	80.2136	15.365	22.2356	30.8712	110.993	-19.9634	14.5992	39.159	92.2185	-16.1721	20.8263	0.363551	0.502043	0.640535	47.9814	74.9083	14.2727	25.0777	64.7768	86.1029	29.1302	20.8309	79.5804	69.0247	41.7548	26.7798	14.8188
ENSG00000131507	NDFIP1	5747	8.03577	23.7616	3.94878	23.8871	12.7054	24.6103	1.43389	32.598	18.2308	24.72	3.3988	34.5315	0.338183	0.502421	0.666658	18.3217	27.4829	5.95439	45.4868	41.1547	41.367	24.0288	44.9302	47.9279	26.8195	33.2308	37.0378	4.95158
ENSG00000105220	GPI	10680	24.2045	59.2826	14.0079	56.1748	41.8416	73.5211	8.16894	57.4765	35.4392	69.9678	-6.54144	57.8804	0.40829	0.503132	0.597973	53.0302	88.6833	13.1227	103.728	95.9702	119.983	46.2972	98.0872	117.051	114.983	54.0403	88.2415	13.5653
ENSG00000141424	SLC39A6	3683	7.82056	20.8883	4.22776	19.2063	9.56077	19.0275	0.846187	30.3693	16.3948	17.5858	5.84335	26.2588	0.374398	0.503186	0.631975	28.6971	45.4086	8.26321	62.9897	46.7868	60.0594	21.9222	60.9737	76.4342	52.7573	47.5233	41.0798	6.24549
ENSG00000147403	RPL10	4602	108.201	278.787	60.2494	488.412	118.78	277.991	-8.53973	448.972	172.698	258.402	17.6566	472.006	0.388113	0.503295	0.618477	148.576	240.229	40.473	470.525	248.017	350.815	102.78	430.662	304.146	229.692	178.274	464.144	50.3612
ENSG00000118680	MYL12B	1738	30.7842	80.3545	16.9633	199.286	35.414	88.5279	-5.13176	210.103	69.4052	81.3216	20.6123	215.378	0.383105	0.50355	0.623995	58.9589	94.4861	16.4401	277.156	100.505	121.962	50.0131	238.661	152.295	73.2352	112.162	241.063	16.7017
ENSG00000140612	SEC11A	5492	11.2216	34.9236	5.21474	47.3139	15.6984	36.0842	-0.828177	58.576	23.3948	35.3072	2.21046	52.0895	0.321318	0.503566	0.685814	21.1483	30.8368	7.27174	57.6862	37.4201	50.6576	16.4478	50.3266	46.0993	35.5366	26.6253	50.8093	6.24324
ENSG00000166441	RPL27A	6816	79.9481	190.814	47.1281	339.545	86.4629	206.46	-8.09563	298.385	121.334	190.019	7.32291	312.616	0.418985	0.503751	0.588516	104.154	176.977	24.5141	340.905	193.683	258.51	86.6601	291.882	222.999	133.072	150.075	375.35	35.8211
ENSG00000169100	SLC25A6	1553	380.571	1139.17	184.634	1205.14	501.865	1189.59	-42.9669	1056.58	651.966	1190.33	-62.2325	1125.82	0.334078	0.504023	0.673967	781.865	1160.09	259.823	1337.99	1151.02	1728.85	435.275	1229.84	1496.16	1376.15	742.032	1166.75	222.229
ENSG00000071553	ATP6AP1	5683	11.5948	27.5531	6.85566	35.5237	14.7651	34.5016	-1.03662	33.3713	17.1141	31.041	-1.51052	33.7235	0.420816	0.50443	0.588043	21.8326	37.1275	5.1252	66.2999	36.2638	45.3698	17.4807	62.5077	47.4973	50.1252	20.0287	53.4768	5.99043
ENSG00000156471	PTDSS1	6108	9.86596	28.1723	5.02033	23.6949	16.1154	33.5669	0.741799	32.2493	20.979	30.8239	2.48464	32.4438	0.350201	0.504941	0.659681	22.7228	34.4452	7.22251	40.0723	38.4676	53.8656	16.1672	38.2116	58.6825	56.3622	27.796	28.6351	6.12142
ENSG00000130313	PGLS	2840	42.5792	130.414	20.148	79.3286	52.6184	131.066	-7.40986	53.9547	74.1233	151.074	-16.5209	62.7932	0.326492	0.505205	0.683918	77.7455	113.677	26.591	80.078	123.52	136.535	66.9948	67.3062	150.552	105.439	92.7719	79.0953	23.3695
ENSG00000134308	YWHAQ	2701	10.9617	32.2039	5.42267	56.434	17.9656	37.5141	0.784111	88.6761	28.7865	37.7731	6.12263	80.2242	0.340385	0.506129	0.671872	34.2506	50.9779	11.3105	116.298	63.0715	79.6963	30.0773	125.343	83.7564	62.0225	49.7681	80.0549	8.36661
ENSG00000105438	KDELR1	2244	39.6183	101.065	22.2351	80.4244	59.788	131.472	-0.426168	97.9394	79.2196	143.251	-6.73103	90.8566	0.392008	0.506268	0.620528	61.9823	99.8864	17.0335	124.863	98.8761	170.804	28.1635	123.427	154.108	131.789	81.8879	98.7018	19.6343
ENSG00000067560	RHOA	4805	26.8576	82.4917	12.6691	92.8886	51.4538	99.2959	5.9763	124.953	78.1103	114.664	9.31175	142.032	0.32558	0.506663	0.687746	61.4818	89.3961	21.2536	143.059	106.302	144.076	46.6544	133.686	146.581	127.647	76.63	118.087	16.9613
ENSG00000067167	TRAM1	4131	8.95899	21.422	5.27441	26.9731	14.2298	31.5835	-0.235466	61.207	18.8217	29.6401	1.03758	51.8586	0.418215	0.507251	0.596286	18.0642	30.2945	4.43167	52.0217	35.2397	40.7843	18.3549	51.8185	48.2722	34.0211	29.6286	33.2626	4.85304
ENSG00000105379	ETFB	6496	6.05647	20.0562	2.6068	16.9025	9.88309	28.8896	-3.34836	14.2065	13.4972	28.493	-3.59854	15.0902	0.301974	0.507812	0.71365	12.113	16.9733	4.47503	19.1478	18.6661	21.2945	9.85016	17.1561	22.7819	16.6957	13.6326	21.1263	3.54091
ENSG00000163682	RPL9	4938	54.5658	145.557	29.53	266.406	45.2479	140.64	-19.165	250.224	72.2795	116.933	2.11994	242.962	0.374876	0.50854	0.642204	116.702	181.721	34.9274	321.044	190.492	247.771	87.9146	279.654	211.674	116.033	148.087	372.985	32.2287
ENSG00000210082	MT-RNR2	1559	2489.22	6934.69	1296.46	9319.07	3611.99	5379.32	1148.26	9872.81	8081.88	6527.04	4165.66	11965.7	0.358952	0.510137	0.661322	4304.98	6509.67	1375.63	11593.9	5818.81	13236.3	338.997	8400	9485.85	9505.72	4276.71	7347.05	1336.04
ENSG00000111057	KRT18	3069	174.465	459.166	95.4881	383.487	184.779	489.283	-39.3132	301.228	259.748	543.932	-66.6107	337.193	0.37996	0.511331	0.642701	243.103	378.251	72.8896	456.631	276.961	502.889	68.7655	331.523	363.378	333.885	180.409	387.217	84.1889
ENSG00000182534	MXRA7	9248	5.08068	14.1125	2.65333	15.6835	7.37832	12.8435	1.496	19.5023	8.86213	15.3116	-0.324857	20.9583	0.360014	0.511369	0.662725	12.0929	18.2473	3.88165	25.4714	23.0448	31.842	9.8622	26.5418	32.2137	32.6949	14.2969	18.5664	3.26749
ENSG00000116459	ATP5PB	3138	10.1531	28.1286	5.31499	53.8214	8.79703	24.7197	-2.52457	58.8546	10.8732	24.8229	-4.02059	52.4585	0.360953	0.511588	0.662222	35.1496	53.0783	11.2644	102.297	50.1559	74.3919	19.3577	90.8935	65.3049	53.0683	36.2235	78.797	8.28969
ENSG00000007038	PRSS21	1967	103.198	262.291	58.0835	269.904	131.815	295.235	-3.40232	219.942	161.337	236.93	19.1796	249.292	0.393447	0.512102	0.630758	157.494	249.689	45.1334	303.51	251.002	282.925	133.871	288.395	353.618	277.811	201.377	288.724	51.6084
ENSG00000124766	SOX4	4869	16.0779	47.9287	7.83418	12.8309	13.4815	30.9247	-0.682022	7.55062	11.2688	17.0056	1.06545	6.8674	0.335455	0.512311	0.689166	15.9164	23.0952	5.52359	10.4396	11.6824	17.7892	4.31764	5.96227	8.83382	7.58375	4.67793	5.1887	6.67888
ENSG00000184009	ACTG1	4052	91.3366	266.645	45.4737	335.627	107.567	301.587	-30.5599	399.371	168.717	309.199	-16.8023	341.65	0.34254	0.513635	0.68473	241.235	352.306	82.6969	698.474	369.707	536.79	147.475	711.316	514.809	446.104	270.344	500.343	64.0853
ENSG00000109919	MTCH2	2881	25.2454	60.9871	14.7556	56.7322	31.1058	64.7907	1.4316	69.0127	36.9888	57.4341	2.52835	70.9861	0.413946	0.514047	0.614148	38.4055	62.5347	10.2649	84.4791	67.4325	86.1022	31.7862	80.3312	86.3231	65.2116	50.5872	70.8671	12.5103
ENSG00000141349	G6PC3	7628	10.5474	28.2452	5.68924	20.7623	12.8362	29.8367	-0.829013	19.8232	12.9672	31.3997	-5.87265	19.7745	0.373423	0.514272	0.655121	15.3043	23.361	4.79184	26.6299	22.1592	30.8189	9.40023	26.61	32.1785	37.6136	11.5662	23.2663	5.24054
ENSG00000132589	FLOT2	3390	53.7558	160.528	26.1449	62.6173	56.7976	161.549	-17.1919	57.2035	63.4394	153.765	-28.8195	57.6975	0.334868	0.514632	0.694396	83.8851	120.803	29.5238	95.7448	116.23	184.566	39.82	85.8904	168.704	200.287	58.9466	74.4907	27.8344
ENSG00000175567	UCP2	2768	36.0132	93.8637	19.8686	81.1207	39.7044	115.661	-13.2682	76.8968	51.7966	109.666	-14.0031	78.1998	0.383675	0.515137	0.646598	58.6443	90.6967	17.8308	118.594	82.3444	165.932	13.6485	104.774	131.857	156.56	46.0623	93.4391	18.8497
ENSG00000111843	TMEM14C	1321	41.4764	108.066	22.8891	170.074	47.9456	104.37	0.144278	180.439	66.9987	92.0375	11.7762	188.089	0.383808	0.515701	0.647595	75.1323	116.017	22.9244	226.796	132.145	168.209	62.5064	209.624	169.949	109.702	109.832	200.334	22.9068
ENSG00000147955	SIGMAR1	3123	64.9467	153.877	38.4798	127.503	66.5991	143.501	0.87569	126.979	84.4897	134.093	4.03372	142.812	0.422068	0.515843	0.609618	90.9299	149.159	23.8085	178.636	149.862	273.515	36.6267	181.588	261.282	301.492	96.0646	123.064	31.1442
ENSG00000214717	ZBED1	4764	13.3924	38.341	6.79774	14.4934	19.1255	38.7599	1.37352	14.5982	25.9281	33.7867	5.65608	11.6499	0.349297	0.515894	0.682491	25.6802	37.6271	8.74795	33.3887	42.3157	51.6287	20.9414	24.2293	51.9285	43.9867	27.8238	14.9374	7.77285
ENSG00000204525	HLA-C	2507	28.0488	72.949	15.5015	78.0051	33.9301	72.8528	0.56356	73.691	36.3755	77.505	-10.1275	75.1466	0.384498	0.518289	0.652079	64.473	98.873	19.9802	140.005	89.8367	118.081	40.9514	126.041	127.988	113.362	65.8656	114.886	17.7409
ENSG00000134333	LDHA	6026	58.3858	160.047	30.8577	156.497	69.3175	184.583	-15.2216	187.059	99.8709	174.347	-4.73713	187.172	0.364804	0.518986	0.673169	135.446	201.206	44.903	280.687	194.343	338.736	54.1066	247.493	277.261	255.018	137.511	216.272	37.8803
ENSG00000116221	MRPL37	2549	46.1776	114.617	26.4634	123.7	47.4113	114.056	-4.8263	115.836	65.1164	120.545	-7.2104	130.573	0.402885	0.519249	0.635613	72.6637	114.321	21.2194	171.392	109.632	151.872	46.7568	166.984	141.185	138.256	65.4206	147.637	23.8414
ENSG00000167004	PDIA3	11774	7.38	15.6162	4.69401	23.5636	8.26721	16.3504	0.778734	28.0238	11.0472	20.264	-1.11124	27.5643	0.472585	0.519804	0.567024	13.1893	23.2607	2.72205	44.4317	18.4042	36.767	3.18266	38.9598	30.6008	29.9766	14.1736	36.9628	3.70803
ENSG00000112977	DAP	3323	24.2602	70.8184	12.0794	72.2251	43.6349	74.0447	9.72244	83.9401	57.5414	73.4152	13.4923	101.157	0.342569	0.520573	0.698577	65.8039	94.1972	23.4152	124.953	133.818	160.875	67.2162	115.168	177.789	148.047	96.6592	99.9876	17.7473
ENSG00000083720	OXCT1	4100	6.96628	16.2202	4.1764	17.604	12.6366	22.3737	2.38943	35.6562	16.728	22.0384	3.50492	32.4964	0.429481	0.520966	0.61245	21.4034	34.9472	5.67717	50.0333	41.3676	42.8309	23.6356	50.9716	64.5918	40.1801	42.5731	33.8347	4.92679
ENSG00000157514	TSC22D3	4957	5.72944	16.709	2.8555	15.6339	10.0333	19.888	0.924653	19.6417	15.5463	23.1364	1.66446	20.4786	0.342896	0.521285	0.699674	16.3736	23.4017	5.8428	36.054	25.624	26.7999	14.5288	24.9509	33.6651	25.878	19.484	23.3844	4.34915
ENSG00000106211	HSPB1	1623	236.112	690.946	117.27	905.041	386.406	852.586	-4.07869	740.933	458.679	809.405	-26.9635	776.333	0.341723	0.521535	0.701348	386.329	550.838	138.452	1002.89	650.342	1040.67	219.506	1013.61	824.731	750.913	413.23	1111.96	127.861
ENSG00000108518	PFN1	1599	220.939	549.937	126.349	1312.34	342.36	614.482	60.9272	1197.31	428.836	614.051	60.4056	1293.33	0.401752	0.521756	0.641759	330.058	514.302	98.6221	1250.18	548.591	776.645	227.059	1178.36	786.07	602.815	455.727	1195.96	112.486
ENSG00000146701	MDH2	3641	23.0031	52.4081	13.9889	135.066	25.0086	62.0069	-3.39051	125.098	37.9954	68.5326	-3.1242	136.812	0.438923	0.521943	0.604964	68.6712	113.513	17.5904	284.127	93.2442	136.837	36.5938	244.045	140.055	121.461	73.4938	236.732	15.7897
ENSG00000124172	ATP5F1E	5081	17.3072	41.9131	10.0982	85.9825	20.3256	47.5085	-1.43334	78.3079	34.6749	42.2861	9.30324	76.1468	0.412931	0.52448	0.636029	31.5676	49.6324	9.23305	96.9721	75.1093	63.1169	48.9789	87.2018	79.7415	32.5268	61.9168	119.288	9.66561
ENSG00000148248	SURF4	3445	29.5432	97.3765	12.7945	50.606	44.3313	114.281	-8.00954	61.735	59.1452	128.968	-18.2359	64.9725	0.303392	0.524796	0.746201	65.329	87.5489	25.932	97.8867	106.797	185.651	29.9372	100.133	152.945	170.611	59.4503	77.3001	19.3633
ENSG00000057608	GDI2	3918	15.7503	45.3468	7.95061	33.712	20.181	56.0839	-5.50541	42.1441	28.3951	54.1952	-4.12204	44.4367	0.347329	0.525541	0.703753	37.3969	53.1392	13.4842	61.4964	53.821	63.3363	27.5997	44.4862	74.7174	59.4066	42.1626	43.8823	10.7174
ENSG00000143819	EPHX1	2476	31.032	74.198	18.2699	47.2778	40.0342	79.4108	3.6641	48.6935	43.6794	82.438	-5.78343	48.4549	0.418232	0.525899	0.633567	44.7276	70.5965	12.9591	86.9962	72.2711	88.7098	35.5452	78.4597	105.454	95.0754	53.3527	73.1326	15.6145
ENSG00000149273	RPS3	5859	303.298	714.776	180.357	1070.52	302.809	633.984	12.4447	874.688	333.329	585.685	-18.0822	946.252	0.424326	0.525977	0.627628	499.396	795.687	141.336	1115.1	700.371	1196.16	205.163	956.26	741.611	570.75	428.84	1020.67	160.847
ENSG00000035862	TIMP2	6209	18.4132	58.9577	8.27246	36.8092	27.4091	62.4071	-1.17333	43.3624	42.9962	67.1793	2.6886	46.0651	0.312312	0.526372	0.740433	35.1379	47.4558	13.7827	78.2662	60.443	81.8753	26.5466	66.4518	94.9402	94.3734	43.2235	53.669	11.0276
ENSG00000140988	RPS2	2388	1547.59	3780.82	897.291	4282.44	1786.65	3518.99	174.948	3823.26	2563.23	4126.69	87.2156	4376.34	0.409327	0.526374	0.643421	1877.86	2918.55	564.508	3630.78	2806.72	5028.46	724.938	3414.74	3858.92	3379.28	2007.07	3624.33	730.899
ENSG00000163344	PMVK	1002	41.914	103.326	24.1419	97.2093	41.1812	121.093	-14.2793	71.9988	47.8103	97.8518	-10.9008	80.8311	0.405647	0.526559	0.64747	70.2213	108.455	21.4166	136.755	85.6408	169.785	15.3497	112.549	132.63	102.814	76.2885	126.01	22.7793
ENSG00000142937	RPS8	2781	398.43	1024.3	222.25	1438.38	427.992	1017.75	-38.1363	1304.89	555.946	884.099	25.4863	1230.06	0.388976	0.52662	0.664264	605.119	910.961	195.186	1488.78	954.066	1251.54	435.93	1314.81	1052.88	621.882	712.085	1490.69	208.718
ENSG00000141456	PELP1	6577	40.1483	96.4838	23.5531	24.556	32.9906	78.9057	-3.14816	18.8403	28.5485	77.2697	-17.8133	18.0938	0.416115	0.527517	0.638919	41.6475	65.1843	12.3145	39.6513	41.1485	61.8465	15.544	34.3372	58.6586	57.3425	27.2349	27.0364	17.9338
ENSG00000111669	TPI1	2700	84.1506	219.465	46.4026	355.422	98.5698	299.784	-38.7314	379.055	128.949	252.429	-22.5088	333.845	0.383435	0.52783	0.672224	141.659	210.733	46.8298	492.467	199.786	347.396	55.9642	434.503	268.875	250.49	131.607	425.297	46.6162
ENSG00000130202	NECTIN2	3742	12.5994	30.1519	7.4133	26.4815	15.0468	32.7426	0.0507126	22.5181	15.0311	29.2845	-2.5396	22.1178	0.417865	0.527896	0.637927	23.3187	36.5538	6.86946	46.7233	32.1574	40.9954	15.1853	37.9415	43.2881	38.3196	22.2889	32.2602	7.14138
ENSG00000104823	ECH1	2303	69.4511	164.827	41.1009	169.666	88.1101	195.706	-1.52341	135.226	96.2556	192.949	-19.5141	157.674	0.421358	0.528534	0.63571	109.601	172.407	32.0177	224.981	178.297	226.85	84.3815	198.178	217.323	206.536	104.142	199.618	36.5593
ENSG00000103502	CDIPT	3003	20.2546	51.3121	11.4289	35.8333	22.2616	51.7836	-1.45528	30.7694	26.649	53.7983	-5.62998	32.9091	0.394733	0.529741	0.66475	31.4332	47.2857	10.1546	45.8183	44.3505	67.7263	16.3118	42.9926	65.8995	65.0127	30.2725	43.3776	10.7917
ENSG00000115255	REEP6	2030	24.1367	72.0721	11.7403	50.3874	36.594	85.2905	-2.46902	45.0626	46.7565	95.0636	-10.2817	52.5121	0.334896	0.529868	0.72484	51.6741	71.2904	19.5935	82.5194	80.0583	130.974	25.8352	78.0991	105.058	119.034	39.8273	72.644	15.6669
ENSG00000173692	PSMD1	15795	13.0756	29.9128	7.93063	5.16009	11.0919	27.5864	-1.54264	4.10705	11.2286	23.4366	-2.83338	4.2303	0.437125	0.530426	0.623726	10.1046	16.2004	2.81443	6.032	13.573	17.9783	6.13001	4.68072	16.125	11.8022	9.65734	5.26526	5.37253
ENSG00000145494	NDUFS6	887	133.609	304.416	81.2494	636.927	152.296	336.11	-1.64261	525.089	202.747	340.883	-1.78254	550.378	0.438903	0.53267	0.626438	197.476	315.236	55.6196	785.837	323.693	412.54	152.902	712.612	425.776	242.377	292.954	885.529	68.4345
ENSG00000139644	TMBIM6	6186	63.9509	170.775	34.5776	78.3548	78.9557	171.597	0.364349	90.3593	98.714	172.42	-4.73796	96.9448	0.374475	0.533905	0.693336	85.6841	123.582	30.072	135.924	120.954	181.655	45.7484	119.394	173.449	177.135	76.3786	103.551	32.3248
ENSG00000074071	MRPS34	1092	121.347	292.321	71.0674	407.982	130.619	282.802	1.09583	296.288	168.094	281.746	-0.953293	337.294	0.415115	0.536072	0.657029	242.625	369.276	76.4509	528.994	330.479	494.484	125.763	459.653	424.622	310.036	254.723	523.11	73.7592
ENSG00000126890	CTAG2	993	166.502	414.92	95.1356	609.22	201.04	395.186	20.0447	468.224	269.262	420.791	16.7871	530.941	0.401286	0.536151	0.671015	227.044	338.359	74.7825	577.889	367.664	504.679	158.727	461.598	474.106	324.656	296.195	647.847	84.9591
ENSG00000136810	TXN	1010	44.9277	110.514	25.9193	298.243	42.2815	122.938	-14.0241	294.057	80.8725	130.683	2.46287	327.894	0.406534	0.537321	0.668107	84.3831	126.302	27.5473	338.777	140.995	171.426	70.0252	302.457	181.059	127.073	111.423	359.699	26.7333
ENSG00000135940	COX5B	1419	42.0705	99.0578	25.0326	257.939	38.0143	113.645	-14.0351	226.22	59.5056	96.4263	1.64978	249.537	0.424707	0.537779	0.650852	70.6418	108.538	21.7999	294.951	112.987	157.171	47.9181	253.674	127.901	87.69	79.8464	319.545	23.4163
ENSG00000079246	XRCC5	5463	15.2428	33.1308	9.54433	18.7693	19.3263	38.2827	1.7928	26.1262	22.9007	34.5481	2.17185	23.3005	0.46008	0.53792	0.61576	21.6869	35.2197	5.83801	38.547	37.1862	38.3663	21.3025	32.8347	51.7443	36.4897	31.7479	28.5737	7.69117
ENSG00000171135	JAGN1	1779	23.8789	57.9849	13.9055	73.3311	25.8188	52.3856	1.82619	58.428	32.2368	43.8973	5.89839	55.4551	0.411813	0.538618	0.665424	41.8352	62.87	13.5437	107.85	61.2265	86.1281	25.5695	85.2899	69.4718	54.145	39.8003	63.7444	13.7246
ENSG00000175602	CCDC85B	963	143.951	375.66	79.3377	302.593	174.448	416.226	-16.1835	224.864	204.426	368.433	-16.6337	214.09	0.383195	0.53875	0.694305	289.482	416.938	101.86	395.094	409.399	585.771	166.89	333.101	520.298	374.146	315.266	396.9	90.5989
ENSG00000072062	PRKACA	7330	6.27839	16.3618	3.46417	8.79629	10.1031	17.8745	1.91655	10.7476	12.507	20.1864	0.395126	12.3049	0.383723	0.539646	0.695569	8.36884	12.0316	2.9546	13.1005	14.0028	20.8286	5.37971	12.5507	22.1082	20.6205	10.8081	9.82523	3.20938
ENSG00000109475	RPL34	3505	23.4595	58.3873	13.4169	122.412	23.5784	71.6335	-9.22974	109.204	40.9249	62.8319	3.22582	116.224	0.401792	0.540055	0.678319	41.0824	60.565	13.8282	126.484	69.3212	80.9657	35.8014	104.561	74.8488	35.1798	55.5703	142.088	13.6225
ENSG00000185825	BCAP31	3301	48.015	119.619	27.4406	105.381	62.9555	132.109	2.44942	99.3783	73.9408	141.262	-10.8163	93.9703	0.401401	0.540175	0.678949	80.1425	118.039	27.0249	133.523	125.475	184.228	49.2042	130.307	164.67	157.911	78.1353	126.991	27.2328
ENSG00000178952	TUFM	2211	209.854	428.444	136.162	277.972	220.931	460.635	9.95971	259.049	237.87	447.711	-30.7564	262.239	0.489806	0.541016	0.592227	256.448	433.024	61.5875	399.998	365.75	535.1	144.219	363.462	482.568	421.895	251.369	347.937	98.8747
ENSG00000116729	WLS	4459	9.40063	25.6086	4.99596	17.8292	15.5612	23.9738	4.5812	25.1748	20.3897	27.8018	3.70866	24.7398	0.367089	0.54142	0.71575	17.0799	23.8629	6.34157	39.2524	31.9366	46.7591	12.5784	35.9307	46.731	42.5947	23.3891	25.0474	5.66876
ENSG00000105568	PPP2R1A	10346	14.6898	36.6901	8.37911	31.372	19.4126	48.4916	-2.79655	31.6073	27.1293	57.2904	-7.2449	33.5567	0.400375	0.541524	0.682673	31.4899	46.1274	10.7326	59.7551	41.2372	58.2677	17.1144	54.1608	60.015	59.5074	27.4049	47.4124	9.55585
ENSG00000116685	KIAA2013	3281	20.8925	54.2198	11.5667	34.8386	23.4492	59.6208	-3.85712	33.07	26.723	61.363	-10.0948	27.5598	0.385329	0.541767	0.698205	33.225	47.5863	11.8111	53.002	46.635	65.8865	19.358	50.3087	65.8621	72.1728	26.3114	38.3259	11.6889
ENSG00000176393	RNPEP	3455	20.3526	46.5897	12.3392	39.6248	37.731	61.1932	9.70451	46.4387	39.5022	69.9963	-2.4956	47.6785	0.436848	0.542481	0.648115	36.8725	56.8919	11.2711	68.0162	69.6072	77.6154	37.4744	65.4652	92.7304	70.3609	54.1726	56.1818	11.8052
ENSG00000169692	AGPAT2	1832	40.667	101.931	23.1349	65.8108	44.0724	129.519	-15.2474	52.7997	53.2772	115.832	-16.222	58.8115	0.398967	0.542666	0.686366	74.4069	108.407	25.6237	91.2672	98.6831	144.032	39.0538	75.6082	132.817	135.771	58.4146	72.945	24.3793
ENSG00000181019	NQO1	2971	19.7957	49.3466	11.3081	83.2474	23.1609	64.6424	-6.44535	92.3118	37.3531	61.3172	0.562819	91.2872	0.401157	0.542717	0.684278	37.509	54.8154	12.842	115.126	62.0145	77.2511	30.0326	108.202	83.5226	60.6478	50.2876	110.564	12.0751
ENSG00000102265	TIMP1	1446	128.584	355.594	67.4223	408.581	159.421	462.457	-52.3843	339.74	228.62	460.063	-47.4175	371.013	0.361605	0.543603	0.7256	224.382	309.237	85.2258	540.099	291.501	358.39	143.128	415.375	402.374	306.479	234.423	511.022	76.324
ENSG00000135919	SERPINE2	8957	7.49135	23.1515	3.50929	25.4672	12.7332	25.5321	1.03949	36.4443	19.8392	31.9364	0.677341	32.5896	0.323579	0.544106	0.764633	10.8705	14.2166	4.47301	33.6302	21.0397	20.8092	12.4247	28.3384	33.0371	21.6339	21.1818	23.0048	3.99115
ENSG00000173402	DAG1	7187	12.538	25.5515	8.1431	15.5474	32.1712	39.0663	14.2788	23.6414	48.1172	35.5494	26.7876	19.1984	0.490693	0.545054	0.599414	22.476	37.4966	5.6025	36.2249	52.8435	54.1437	30.428	32.6836	68.9005	59.9193	36.0648	20.113	6.8728
ENSG00000185896	LAMP1	5741	18.4848	43.7685	10.9566	45.5562	22.8575	55.7176	-2.66114	55.0603	35.5152	59.5495	-0.214456	52.4487	0.42233	0.545152	0.667974	29.0692	43.5184	9.48589	89.6948	44.0487	69.4679	15.2889	79.288	72.8795	68.6718	35.2473	63.3307	10.2212
ENSG00000143106	PSMA5	5734	8.76958	24.0527	4.63252	38.7886	10.3824	22.6903	-0.00978867	34.544	11.1075	18.0474	0.279137	34.0715	0.364599	0.545657	0.726714	22.2779	30.6556	8.48284	64.9788	32.4034	36.075	17.4684	58.0666	38.66	30.684	21.8452	56.6396	6.55768
ENSG00000167693	NXN	5889	12.2822	30.824	6.98042	21.4403	15.6187	35.2496	-0.525626	19.9437	19.9683	34.1991	-0.551137	21.217	0.39846	0.546131	0.693801	25.4189	36.6372	8.93219	37.2999	35.3378	52.0832	13.7754	32.5274	53.0225	52.8746	24.0473	26.4485	7.95631
ENSG00000112514	CUTA	1876	75.395	160.73	47.7494	282.562	76.9842	163.642	2.03631	227.535	97.111	159.372	1.48777	248.588	0.469077	0.546306	0.623534	113.232	181.597	31.5132	341.39	181.586	218.384	91.1748	301.093	210.683	189.48	106.848	335.513	39.6313
ENSG00000075624	ACTB	4405	352.726	915.625	195.239	808.853	542.33	1129.36	25.084	964.804	766.923	1300.52	-13.3884	874.821	0.38523	0.546431	0.707632	464.684	656.674	169.18	1157.64	713.024	1169.29	228.94	1031.22	1100.04	909.141	601.827	835.829	182.21
ENSG00000179271	GADD45GIP1	1769	48.7555	112.781	29.3572	163.451	58.8035	141.208	-5.86966	125.836	78.1251	109.427	12.4691	120.552	0.432304	0.547485	0.662666	74.3678	112.225	23.8665	168.688	113.698	158.975	47.882	142.116	137.508	91.4762	87.379	176.837	26.6119
ENSG00000170275	CRTAP	6660	17.6253	43.0735	10.2167	35.4915	25.7261	53.0914	1.41024	48.3205	36.4932	59.1362	1.01147	47.9148	0.409192	0.548462	0.687731	28.7334	41.7799	9.93239	58.9425	54.2213	65.3422	27.1696	57.4196	78.7719	78.0487	36.0012	42.8084	10.0745
ENSG00000184117	NIPSNAP1	2983	36.6271	79.777	22.9055	85.1369	54.3849	87.8137	14.1663	101.846	60.0561	82.8719	10.3329	100.213	0.459119	0.548891	0.638662	65.4638	102.502	19.3381	185.887	105.389	150.236	43.1913	173.917	172.843	151.921	89.5906	122.383	21.1218
ENSG00000130508	PXDN	11266	12.8475	36.6655	6.54101	7.39006	11.8218	37.0787	-5.16023	7.69968	16.1524	34.1822	-4.35688	8.44736	0.350397	0.549623	0.748849	15.1651	20.2512	6.05207	13.7911	17.7353	25.3679	7.23295	11.05	28.5727	28.3685	13.0268	8.10743	6.29654
ENSG00000083444	PLOD1	5320	17.7093	37.2744	11.2981	31.4171	22.2073	53.9613	-2.50696	36.8525	22.2725	45.8569	-5.24167	34.2195	0.475107	0.551612	0.628117	27.3832	43.5957	7.76514	64.5521	44.6638	56.1252	21.4279	59.0812	65.8197	68.0626	28.5214	45.3933	9.53163
ENSG00000187840	EIF4EBP1	880	212.476	490.785	128.061	744.855	224.694	389.969	46.0881	450.762	289.346	448.006	20.543	629.127	0.432931	0.552028	0.671125	322.923	481.167	106.398	763.706	441.66	535.533	219.95	626.331	539.45	479.118	276.893	734.349	117.229
ENSG00000023734	STRAP	2215	17.1445	42.8864	9.76804	50.9834	20.4764	45.9514	-0.569315	73.5824	25.7979	52.0468	-5.43017	68.0734	0.399765	0.552044	0.704323	45.3449	64.3808	16.3735	112	73.762	90.0054	36.4998	111.442	99.5819	72.249	59.9894	94.8589	13.0708
ENSG00000006007	GDE1	4390	12.3341	32.4837	6.74689	26.437	13.771	32.9669	-1.32788	35.562	18.8103	29.779	0.942899	34.2166	0.379701	0.552098	0.724494	31.9652	44.1207	12.1109	47.9829	47.2991	69.6593	18.4602	45.4089	65.8675	61.7628	32.0215	34.3208	9.42888
ENSG00000149257	SERPINH1	6281	33.4709	78.4351	19.9801	76.2428	42.3995	95.0178	-1.11866	81.8254	62.4106	109.767	-3.44976	87.2884	0.426734	0.552359	0.677985	52.5089	77.4485	17.6571	137.177	80.716	115.208	33.0197	116.568	131.976	126.633	62.5813	98.0448	18.8186
ENSG00000090487	SPG21	3983	13.756	35.101	7.71867	36.0379	18.5784	32.8718	3.52311	49.7302	25.0762	34.2034	4.55415	51.3747	0.391899	0.552401	0.712903	29.4467	41.3053	10.8593	56.7994	60.1917	74.5981	29.3081	54.6568	74.4499	55.1915	44.2049	47.2991	9.28897
ENSG00000185201	IFITM2	1606	33.1642	66.2074	21.7765	171.699	40.5855	60.2474	12.9922	137.458	53.6928	69.843	11.7869	164.32	0.500913	0.552624	0.604335	39.5849	65.5016	10.1092	197.151	65.9918	94.1543	27.0119	179.144	94.3808	82.9696	48.9135	174.712	15.9428
ENSG00000140990	NDUFB10	1040	65.9891	134.139	42.9171	248.529	74.809	160.419	1.33724	216.429	102.599	158.339	7.59552	231.325	0.491944	0.552752	0.61356	107.582	175.34	28.6786	306.674	192.453	249.853	89.0142	287.073	244.169	183.9	143.392	300.629	35.7979
ENSG00000164054	SHISA5	4338	22.6826	59.5966	12.432	41.2419	27.4735	65.1867	-2.38196	38.7822	34.8937	59.783	-0.976115	41.2017	0.380603	0.553033	0.725464	31.8229	43.8656	12.0834	54.2148	49.7128	76.4969	18.043	50.3171	73.3625	64.1689	38.198	43.7578	12.2577
ENSG00000158747	NBL1	3448	22.144	60.2512	11.7808	25.4172	29.0326	73.6922	-4.71841	20.5716	34.6646	77.7137	-11.9636	26.772	0.367528	0.553115	0.738703	38.6144	52.2732	15.0914	31.4991	56.8451	91.7376	18.8657	28.5391	76.8858	77.5983	34.3619	32.7067	13.4361
ENSG00000108679	LGALS3BP	3422	81.0434	179.19	50.2228	157.375	85.6881	206.683	-8.97268	140.626	90.9657	193.474	-25.1189	150.244	0.452277	0.554441	0.656604	143.613	218.72	45.1885	305.201	197.952	244.837	96.5892	250.539	264.578	251.689	126.653	221.199	47.7057
ENSG00000084234	APLP2	7463	13.4973	29.3253	8.45336	33.3922	20.6491	36.3851	3.98476	52.2622	25.3532	40.7992	0.873703	46.1445	0.460261	0.554602	0.648943	19.1948	29.5785	5.88445	73.8638	35.9313	49.8764	15.2825	68.5333	65.5858	57.6145	34.0131	48.8864	7.1689
ENSG00000026025	VIM	5176	21.5906	43.7865	14.0593	50.1299	21.7006	61.3583	-6.40152	62.3863	32.001	52.1149	0.732066	55.1812	0.493088	0.554737	0.616387	44.7544	72.6076	12.081	94.7932	66.7273	113.061	19.9201	80.8959	84.9764	66.3059	48.6408	75.467	13.0701
ENSG00000114054	PCCB	7498	5.32222	13.284	3.03738	14.8274	5.58014	14.2814	-0.960732	17.6576	7.71295	15.4814	-1.57586	16.504	0.40065	0.555152	0.709654	13.554	19.0995	4.95926	34.6389	19.1154	21.4099	10.2517	32.3209	27.7537	21.9444	15.7282	24.958	3.99832
ENSG00000065978	YBX1	3395	192.785	377.924	127.783	969.351	282.823	361.107	117.436	1260.31	349.519	488.792	56.2441	1356.28	0.510117	0.555282	0.600447	255.78	425.983	64.0877	893.439	390.564	805.184	57.2183	1022.83	617.948	748.966	207.515	799.217	95.9351
ENSG00000197746	PSAP	3115	52.845	131.929	30.1533	156.708	62.8479	176.75	-18.1034	176.126	80.5024	167.191	-19.812	171.29	0.400558	0.555882	0.711206	134.669	189.353	49.4603	395.729	221.568	250.195	117.987	372.706	332.742	265.662	187.159	300.542	39.8068
ENSG00000177700	POLR2L	1126	59.1628	120.002	38.5225	235.107	59.5756	126.015	1.86089	172.066	86.9881	114.394	18.3517	205.84	0.493016	0.556024	0.619032	69.1331	111.679	18.8774	211.313	124.628	150.682	62.2453	193.235	145.388	74.3001	104.672	250.612	28.6999
ENSG00000184897	H1FX	1516	64.8528	164.652	36.5326	224.257	83.1007	168.992	5.70227	195.452	118.489	174.741	13.6448	199.826	0.393877	0.556919	0.71996	102.5	142.37	38.434	288.962	132.52	197.137	50.9052	205.617	167.276	120.648	101.161	239.867	37.4833
ENSG00000126267	COX6B1	1369	59.7687	144.464	34.921	291.823	55.0627	150.031	-13.6514	237.645	76.0287	130.698	-2.3899	253.349	0.413729	0.5574	0.701071	75.4659	107.644	27.0262	290.543	114.377	181.866	39.0849	274.448	129.551	114.136	67.0041	318.022	30.9736
ENSG00000075785	RAB7A	7194	8.63383	19.0452	5.35805	32.2653	19.5066	25.4897	7.83234	46.3463	24.4903	27.6728	7.88663	41.7998	0.453334	0.557955	0.662576	15.8763	23.9614	5.09364	57.491	34.7034	37.898	19.0136	52.5798	47.3805	32.1329	29.7717	35.6502	5.22585
ENSG00000196154	S100A4	946	177.921	412.208	107.021	651.2	246.362	644.202	-48.6828	702.211	328.325	554.521	-4.38782	646.38	0.431629	0.55828	0.684932	225.649	329.447	77.3976	641.936	421.813	498.846	215.29	580.071	453.578	260.898	310.606	790.543	92.2094
ENSG00000144567	RETREG2	5675	9.11594	21.999	5.33212	10.7218	9.05842	24.4074	-2.12015	12.1225	9.75335	19.7069	-2.07077	9.24598	0.414381	0.558702	0.703024	12.8351	18.257	4.61946	17.8917	19.2034	27.7561	7.71241	17.6651	25.1911	26.8326	10.4868	12.8819	4.97579
ENSG00000167658	EEF2	4021	482.174	1183.02	278.694	1061.46	527.39	1078.52	33.4291	950.398	578.005	1061	-58.5966	822.812	0.407579	0.559464	0.711349	944.282	1327.45	346.928	1748.39	1255.05	2176.19	354.104	1539.76	1754.29	1897.65	714.38	1088.2	312.811
ENSG00000188612	SUMO2	3348	17.7589	39.6367	10.9414	107.903	18.3668	39.4339	0.306018	134.425	25.447	32.2753	6.08183	127.069	0.448042	0.560382	0.672723	43.8081	65.1206	14.5038	191.143	63.7759	103.101	21.0919	172.677	80.3352	65.6199	44.3755	153.428	12.7226
ENSG00000106615	RHEB	3533	19.5617	43.0798	12.1519	88.8397	23.3589	45.4376	2.54849	113.534	28.5628	46.1969	0.844708	124.249	0.45408	0.560439	0.666799	38.6811	58.0102	12.5765	123.603	66.9938	93.0993	28.4507	105.627	89.6686	64.5293	54.3065	103.137	12.3642
ENSG00000167930	FAM234A	6132	25.7164	67.4376	14.1172	33.2186	34.3322	80.7728	-2.66177	29.3277	44.0194	83.9583	-6.35553	33.7243	0.381337	0.561534	0.74173	47.2233	63.6664	18.5734	58.3521	73.8804	83.9614	39.1204	48.3682	109.678	100.521	54.5923	41.3211	16.3453
ENSG00000136930	PSMB7	1788	36.088	86.2225	21.2578	142.808	47.7032	95.8634	3.79777	125.37	53.2776	95.5095	-4.02813	125.345	0.418546	0.562194	0.705842	60.8297	86.1802	22.0485	174.738	93.8916	112.471	47.3286	160.102	100.965	84.6831	54.5589	154.147	21.6532
ENSG00000173113	TRMT112	1100	64.5839	151.83	38.4692	350.098	68.2137	148.263	0.309218	312.024	99.4462	156.633	5.4667	328.398	0.42537	0.564165	0.70296	65.6319	93.3652	23.6176	320.734	103.526	169.028	33.5479	290.198	133.096	96.8482	80.0234	316.031	31.0434
ENSG00000130748	TMEM160	655	110.673	279.326	62.6285	296.365	119.309	347.751	-39.9614	229.888	180.374	305.252	-2.77732	227.497	0.396213	0.564319	0.732426	208.642	284.864	80.4529	334.498	293.08	370.767	139.583	295.268	339.069	245.234	204.681	389.11	71.5407
ENSG00000127022	CANX	13764	14.1575	33.6953	8.36189	22.9265	17.0162	38.8859	-0.793551	48.9339	26.2116	40.5879	1.85883	39.3594	0.420162	0.565737	0.711312	20.8045	29.248	7.64286	47.8587	33.128	53.3105	11.0575	43.3234	55.8386	44.3977	31.5086	28.8323	8.00237
ENSG00000080824	HSP90AA1	5097	180.611	359.102	118.845	147.169	196.862	444.518	-6.72707	173.89	194.847	396.029	-42.7706	138.033	0.502952	0.566675	0.630399	183.28	290.736	52.4484	229.283	262.204	439.696	80.1699	204.134	336.492	334.301	153.295	221.298	85.6469
ENSG00000177600	RPLP2	1637	238.467	528.17	147.622	870.189	233.902	538.042	-12.5208	677.446	391.049	511.473	84.1646	767.913	0.451497	0.567073	0.682648	310.289	454.537	105.747	832.484	507.622	623.046	249.681	702.655	634.512	298.339	471.022	971.405	126.685
ENSG00000149547	EI24	3491	40.2163	99.2539	23.1446	35.9885	36.6981	88.9065	-4.0211	52.5893	42.1553	73.889	-2.17811	50.314	0.405186	0.567348	0.72951	46.9815	64.4014	18.0008	39.1086	64.1515	85.7135	28.6661	37.7598	70.114	55.469	39.717	34.9071	20.5727
ENSG00000099800	TIMM13	1664	92.2532	185.477	60.3512	256.941	95.5547	192.177	7.53741	186.045	118.099	174.378	13.4727	215.613	0.497383	0.567959	0.638536	119.797	187.612	35.3715	266.835	181.239	248.348	78.4226	234.915	215.031	157.924	128.489	265.832	47.8613
ENSG00000204628	RACK1	5740	202.933	430.494	128.888	592.18	219.227	440.136	17.6452	521.047	280.401	446.15	12.7105	557.24	0.471396	0.568896	0.666396	271.035	406.717	88.0119	657.113	411.878	586.577	169.036	588.344	501.947	437.511	262.191	573.849	108.45
ENSG00000262814	MRPL12	1009	165.616	385.422	99.3232	255.979	156.785	418.077	-34.6942	143.227	227.214	451.174	-43.4905	183.653	0.4297	0.569047	0.708394	174.876	246.862	63.7877	202.624	237.491	336.218	98.2964	163.019	296.963	191.981	191.758	209.768	81.5555
ENSG00000104408	EIF3E	37761	4.49781	8.87381	2.97152	11.5496	4.12988	8.20971	0.369835	15.0854	4.99797	6.9943	0.801394	11.6795	0.506864	0.569492	0.632119	6.30257	9.97053	1.81583	16.6191	10.6361	15.6476	4.15796	14.74	13.2817	9.3468	8.15964	11.8884	2.39367
ENSG00000116237	ICMT	4910	10.9623	27.9507	6.15477	14.4577	11.7961	26.3493	-0.271898	18.3604	16.762	28.8125	-0.525475	19.0914	0.392201	0.569548	0.746895	19.3358	25.8882	7.6861	22.1964	25.2706	42.4827	7.68279	20.535	38.606	42.8947	15.0997	15.0054	6.92044
ENSG00000138071	ACTR2	4041	11.5278	28.8559	6.56458	20.6029	19.4527	31.6313	4.96554	49.9733	25.8421	32.0556	6.60873	37.8648	0.399495	0.569663	0.739831	22.7459	30.7448	8.91078	48.564	38.6058	50.6236	17.6477	47.1455	62.4816	49.9372	35.116	28.5577	7.73768
ENSG00000276045	ORAI1	2844	11.627	28.9106	6.6544	34.2929	13.0702	25.7973	1.2551	28.9383	16.1174	26.5965	0.159543	29.9657	0.402172	0.569746	0.73732	30.368	41.187	11.8338	52.4078	40.4063	54.8714	17.6895	43.8336	48.9825	44.1721	24.7762	38.5876	9.24413
ENSG00000105677	TMEM147	1927	43.4636	83.1404	29.1634	91.3157	41.3314	92.6468	-1.10087	86.0772	53.87	80.8108	5.38353	92.5145	0.522773	0.570434	0.618095	54.9762	88.9446	14.9511	100.411	85.8927	133.66	30.5575	92.4866	112.676	106.819	54.1396	99.1587	22.0573
ENSG00000117298	ECE1	7308	11.1964	32.1706	5.66307	10.0991	13.1538	30.6681	-0.892189	9.01094	19.0621	32.3936	-0.374035	10.2381	0.348032	0.571168	0.794305	15.3845	19.3686	6.66868	20.8834	19.5572	29.7429	7.24363	16.3713	39.209	37.2105	18.8176	12.8973	6.16587
ENSG00000164754	RAD21	14382	4.92848	11.0872	3.02149	7.72583	5.77028	12.6295	-0.0140142	15.8391	7.01179	10.7078	0.587141	12.4712	0.444521	0.57132	0.69812	10.4841	15.0176	3.72617	25.5192	17.3429	17.2099	10.218	23.5841	26.5374	16.2345	17.641	14.7167	3.37383
ENSG00000198786	MT-ND5	1812	461.688	1374.05	225.351	1176.87	831.669	1209.55	277.695	2173.65	936.822	1216.91	206.676	1675.21	0.336005	0.573152	0.810299	681.566	841.129	303.058	1577.65	756.291	1535.64	120.538	1433.4	1594.62	1680.52	673.692	501.74	264.204
ENSG00000111639	MRPL51	1388	35.1849	79.9272	21.4374	171.921	38.9048	78.3989	2.99815	148.277	46.3336	81.6246	-2.64113	149.442	0.440211	0.573369	0.706526	56.5476	80.0361	20.5313	200.154	85.2419	110.851	39.3495	188.32	113.128	79.4753	69.575	207.094	20.9844
ENSG00000157637	SLC38A10	7907	7.92651	18.9526	4.66667	10.3474	9.73752	21.4002	-0.063753	10.7808	10.4436	19.3757	-1.18183	9.8745	0.418228	0.573704	0.72918	16.4124	22.508	6.28379	20.766	21.0785	22.1166	11.9223	18.5617	31.5748	27.2316	16.6519	14.3925	5.47523
ENSG00000126432	PRDX5	860	174.757	376.979	109.917	735.536	207.068	372.16	36.6191	585.531	220.894	411.171	-25.8084	614.115	0.463573	0.573789	0.684006	276.849	404.747	94.7131	840.353	386.527	562.967	153.459	751.896	505.909	442.16	263.606	853.447	102.315
ENSG00000272398	CD24	3096	21.6731	46.6708	13.6458	51.8017	22.4864	41.1386	3.6449	77.8099	24.6908	33.1037	4.82853	69.3797	0.464383	0.574242	0.6841	33.5138	48.9897	11.4685	69.6553	51.5251	76.5815	19.8203	70.7074	66.2354	51.3686	38.0854	53.5578	12.5571
ENSG00000111328	CDK2AP1	6027	7.86268	18.0434	4.75922	21.9672	8.94054	15.4173	1.87944	31.9933	10.6247	14.3872	1.99245	28.2707	0.435766	0.574774	0.713783	9.5944	13.4416	3.54567	22.0503	17.9098	22.0572	8.77811	24.6102	23.6626	16.0701	14.8563	19.7639	4.15245
ENSG00000148303	RPL7A	2238	381.535	777.563	247.794	1161.29	352.35	735.71	15.3954	1139.07	448.687	638.167	65.7869	1122.91	0.490681	0.575725	0.660769	511.513	774.118	163.16	1266.52	930.022	1012.67	510.777	1078.11	1027.16	562.662	718.825	1154.01	205.477
ENSG00000006016	CRLF1	2967	12.0941	30.794	6.79753	43.758	18.0059	42.4345	-1.42907	41.7052	21.4199	38.0733	-1.42408	40.4555	0.392742	0.577115	0.761488	29.3262	38.5117	11.9959	60.932	44.7915	58.8479	20.4284	56.2554	65.9092	64.5726	30.5233	54.4801	9.39673
ENSG00000174748	RPL15	7141	90.0324	205.993	54.6015	346.2	90.3964	212.071	-6.73228	333.799	134.635	203.215	12.7059	346.093	0.437064	0.577688	0.718312	135.6	188.775	50.6507	356.132	227.02	288.532	107.568	325.515	289.829	181.575	190.326	323.505	52.6261
ENSG00000103175	WFDC1	8578	71.4984	155.812	44.6987	152.892	71.6923	140.544	7.32336	128.044	103.048	173.167	-0.851963	157.927	0.458875	0.578537	0.698199	92.5737	132.589	32.9085	178.864	135.497	187.729	57.7775	159.29	199.998	178.106	102.396	152.85	38.8036
ENSG00000187244	BCAM	4997	9.37066	20.6132	5.8252	15.847	10.1145	21.8132	0.124054	13.3516	10.6767	22.0225	-2.53685	13.4974	0.454596	0.578802	0.703009	15.0228	21.3693	5.40663	24.6537	21.2323	32.5095	7.77342	21.9908	33.0508	31.2428	15.9297	18.1643	5.61591
ENSG00000119537	KDSR	9031	5.47893	14.5185	2.98175	5.28877	6.52182	15.3475	-0.507334	7.132	6.96086	12.4423	-0.504545	6.90502	0.377376	0.5794	0.781424	8.11485	10.3847	3.44174	8.61592	12.6799	15.0035	6.46844	7.70717	16.1275	12.4056	9.32923	6.13921	3.21174
ENSG00000099624	ATP5F1D	2249	124.279	261.661	79.2731	273.331	113.365	306.235	-26.8904	183.87	165.014	292.438	-10.4495	211.426	0.474961	0.579736	0.68451	153.256	223.892	52.505	271.744	216.48	287.181	97.587	220.926	260.515	172.409	166.035	277.021	65.889
ENSG00000117592	PRDX6	2311	71.021	161.149	43.3033	270.765	73.4411	190.759	-13.9266	276.834	117.755	215.632	-11.6236	294.026	0.440715	0.580257	0.719799	120.585	167.526	45.1984	360.207	185.635	229.188	90.7514	312.446	234.527	172.488	140.003	334.662	44.2508
ENSG00000078369	GNB1	9030	9.52459	20.3951	6.01664	21.2129	12.3686	22.7152	1.96502	26.863	16.8087	22.0316	3.5897	29.2626	0.467004	0.581565	0.696125	16.1492	23.1987	5.70978	33.594	25.4073	34.088	11.2949	34.5583	40.4645	33.0071	22.3766	25.4837	5.86321
ENSG00000213585	VDAC1	3049	50.453	114.609	30.7403	117.232	73.0354	144.527	6.84223	171.931	89.208	148.85	-0.101822	156.683	0.440219	0.582814	0.72541	95.6883	131.909	36.3291	221.673	195.895	242.216	95.6177	211.682	238.596	162.874	149.342	164.294	33.5347
ENSG00000115241	PPM1G	3995	97.1912	203.258	62.2309	97.0713	115.665	235.312	7.89234	93.7586	115.618	232.565	-23.9207	89.1492	0.478167	0.583199	0.688231	113.017	164.214	39.1209	131.324	168.593	254.249	63.3342	117.364	227.803	223.09	105.55	106.432	50.6759
ENSG00000105520	PLPPR2	3273	11.3813	27.4763	6.65536	19.2215	19.1222	37.9089	1.75989	21.5657	18.8908	35.2834	-2.27924	22.9295	0.414221	0.583695	0.753169	23.8593	31.6786	9.60397	35.115	35.5503	53.5973	13.3611	35.2316	56.2723	59.285	23.7841	26.7715	8.12967
ENSG00000108953	YWHAE	3688	38.0681	80.7558	24.1781	151.931	53.7553	85.6191	14.5417	193.08	67.621	91.9799	12.4331	185.903	0.471398	0.585017	0.698637	80.6271	115.406	28.6942	315.591	145.514	207.26	59.7088	282.014	188.135	147.146	107.499	233.157	26.4362
ENSG00000120885	CLU	6285	91.7207	213.789	54.9491	143.285	130.015	275.292	3.93139	134.474	124.007	243.476	-22.0783	134.878	0.429025	0.585823	0.742621	139.664	188.069	55.0329	229.449	252.383	230.038	157.147	206.421	323.699	213.15	206.893	209.37	54.991
ENSG00000117410	ATP6V0B	3239	24.4919	48.5767	16.1367	60.7435	24.5006	51.8468	0.754741	56.9837	28.7294	51.8024	-2.352	56.152	0.504191	0.586949	0.669707	46.7357	69.7852	15.3323	86.6797	79.6936	88.8561	42.9072	88.184	99.2761	82.0733	54.2999	81.2987	15.7345
ENSG00000175390	EIF3F	15136	13.5758	28.7288	8.63448	31.5269	11.8642	25.6727	0.106132	28.6093	15.01	23.0029	1.20826	28.7564	0.472552	0.58713	0.701708	22.8569	32.5732	8.19893	47.0029	34.9378	45.3091	16.1799	41.0436	38.5359	28.9594	22.6662	40.2061	8.41671
ENSG00000132646	PCNA	1403	28.4433	61.6207	17.8446	108.064	22.5922	87.9152	-17.6729	147.391	35.521	90.9108	-19.0256	113.094	0.461588	0.588173	0.714759	61.0994	85.4825	22.6322	214.79	88.3971	100.744	46.689	192.888	114.768	87.3198	66.9163	155.056	20.2384
ENSG00000120725	SIL1	3977	22.1319	45.8142	14.2518	33.9989	23.9246	56.5614	-1.9805	25.4831	27.3152	53.7412	-4.92954	28.1693	0.48308	0.589202	0.695324	31.6839	45.5671	11.1787	48.0549	46.2697	49.5774	25.7447	40.0822	58.2181	39.5558	36.5416	40.3713	12.7153
ENSG00000086062	B4GALT1	4896	40.3429	97.5514	23.564	35.979	87.1876	87.6903	47.0254	44.2877	123.231	98.9522	63.8595	48.6473	0.413555	0.589665	0.765775	56.8779	74.2749	23.4541	71.3442	127.809	102.769	85.2629	54.1307	139.83	103.123	83.3185	39.4478	23.5091
ENSG00000159461	AMFR	5765	7.39662	17.133	4.44973	10.4675	10.2066	21.1736	0.509062	15.1869	13.7739	25.1718	-1.32919	13.5236	0.431717	0.590374	0.749032	17.5855	23.4776	7.02056	20.3595	33.0589	42.997	15.2581	19.1914	42.5891	39.2699	21.0692	14.7034	5.73515
ENSG00000185803	SLC52A2	3820	33.2564	74.1273	20.5065	51.2262	42.1518	74.05	8.23693	37.8164	42.332	88.4024	-10.7094	40.5642	0.448639	0.590477	0.732315	41.2748	56.3621	15.9119	59.01	55.1565	68.812	26.6683	49.9334	73.5667	66.0328	37.3807	44.1702	18.2092
ENSG00000110955	ATP5F1B	2238	149.767	278.683	101.833	331.679	110.24	358.935	-54.1522	366.581	137.427	297.727	-41.2085	356.228	0.53741	0.590768	0.644125	246.889	383.294	74.4069	733.396	308.831	395.759	144.987	664.436	436.029	346.247	246.286	551.377	88.1202
ENSG00000135069	PSAT1	2206	10.6496	25.0421	6.34238	47.8714	15.5963	33.2581	0.364109	87.7487	24.9658	38.9164	1.61595	90.1934	0.425269	0.591048	0.756826	52.2684	69.0626	21.1902	168.046	79.3924	80.8466	45.9219	138.818	114.424	69.5086	76.3332	108.771	13.7663
ENSG00000130638	ATXN10	5127	6.96749	14.1356	4.53617	19.1569	8.11573	17.7672	-0.0216604	21.5683	10.8899	19.6151	-0.879117	20.9479	0.492905	0.591735	0.690565	19.5129	28.2564	6.7975	39.9255	30.6082	35.0889	16.0814	35.5381	43.0892	30.6316	26.3031	30.8922	5.66683
ENSG00000143641	GALNT2	7712	19.8844	47.6242	11.693	25.1791	24.1149	52.6496	0.00140564	27.0386	35.6087	54.6454	2.82148	26.9929	0.417528	0.592834	0.768141	36.424	47.4184	15.0857	59.076	52.6612	82.4338	18.5336	52.2212	93.5712	91.1444	43.624	36.8132	13.3894
ENSG00000103485	QPRT	3680	44.7097	101.796	27.2009	98.8823	77.4569	111.03	26.605	92.9702	75.2603	116.788	5.1878	93.4873	0.439211	0.592911	0.746612	84.5725	113.275	33.5987	157.041	147.428	166.372	78.5501	140.302	195.568	158.203	108.873	139.4	30.3998
ENSG00000173156	RHOD	1240	42.4339	88.9184	27.1399	73.5536	47.0341	107.356	-2.13491	56.9696	51.8637	94.3607	-4.75269	58.4486	0.477223	0.593344	0.709465	63.7763	89.8935	23.3243	87.184	108.104	123.713	56.8866	77.8212	117.791	91.9549	67.4	80.482	25.2321
ENSG00000062485	CS	6401	14.6054	30.5781	9.34602	21.3878	17.2865	29.2328	3.89789	26.2739	21.214	30.9768	2.62789	26.8511	0.477645	0.593922	0.7102	19.5617	27.5439	7.16692	32.4192	29.4501	38.1253	13.6662	29.0961	44.2371	35.0781	25.0143	21.3594	8.25647
ENSG00000178718	RPP25	2355	24.5637	57.4087	14.6895	60.9774	30.0756	58.0013	3.51101	42.6179	30.1767	51.7677	-0.883941	37.7412	0.427875	0.595214	0.762552	35.5796	46.6586	14.5832	69.2175	47.4749	70.2999	18.3708	53.45	58.568	43.1257	34.9351	42.2556	14.6363
ENSG00000130522	JUND	1929	40.1236	112.75	20.7306	94.239	55.8381	88.5721	15.2721	67.3782	63.4264	85.4009	12.1859	42.5795	0.355863	0.5955	0.835137	85.5896	102.486	39.471	133.603	126.853	162.556	59.555	93.4678	131.748	107.086	73.065	61.3951	30.1008
ENSG00000105223	PLD3	13563	14.1241	34.2225	8.23781	31.7863	27.53	35.6089	11.2211	26.5614	25.4921	37.8559	2.77855	29.0278	0.412713	0.596443	0.780173	20.9484	26.8509	8.86546	44.2203	42.7673	36.6733	27.5845	42.0208	57.8146	40.4562	35.6446	36.605	8.55163
ENSG00000182054	IDH2	2787	20.583	35.7385	14.436	31.5353	22.3327	49.8632	-0.50468	35.1007	28.8875	58.9668	-6.49261	39.5204	0.575934	0.596921	0.617907	40.4298	65.4302	10.9862	67.3156	59.2022	89.4652	22.1636	59.9094	86.2668	80.5888	42.1041	52.7075	12.7111
ENSG00000167969	ECI1	3204	114.632	230.748	74.9431	257.722	118.877	210.508	22.4639	178.943	123.337	228.591	-13.8177	208.17	0.496784	0.597102	0.697421	146.502	210.062	51.9739	281.48	242.178	226.221	148.523	236.819	276.771	217.129	157.785	240.138	63.4585
ENSG00000075618	FSCN1	3699	70.2546	160.582	42.6345	178.675	98.1077	211.583	1.2025	203.989	125.765	219.328	-5.83212	190.804	0.4375	0.597256	0.757012	106.576	140.785	43.2227	295.462	177.924	292.008	57.0331	314.612	256.673	279.295	103.619	221.724	42.9286
ENSG00000198931	APRT	1796	70.6003	149.923	44.8136	221.257	70.2735	156.483	-1.39584	169.383	92.878	156.394	-0.958448	194.038	0.470911	0.597909	0.724908	124.511	171.761	47.2184	260.503	208.125	248.053	105.431	230.568	247.163	152.408	163.644	281.239	46.016
ENSG00000079739	PGM1	4077	16.103	33.0498	10.4184	43.8361	19.0123	37.0218	2.05636	52.3208	24.684	41.545	-0.242953	54.5082	0.487234	0.598449	0.709665	51.7625	72.9394	18.9398	111.778	87.2022	100.42	45.6282	101.655	113.699	99.4803	59.1835	90.9311	14.6791
ENSG00000188643	S100A16	1701	64.6105	142.169	40.1575	167.813	80.9743	138.097	17.7257	138.06	94.6613	163.258	-3.29347	156.89	0.454464	0.598541	0.742619	116.696	157.141	45.9824	217.9	209.788	257.825	103.048	197.436	259.184	211.039	143.535	211.696	43.0699
ENSG00000168159	RNF187	7097	24.9064	59.8545	14.6115	59.935	17.7756	43.115	-1.97104	39.7258	26.4664	47.3962	-1.9713	43.845	0.416117	0.599121	0.782126	34.721	44.3931	14.7441	79.9928	38.1173	63.5202	11.8199	62.1463	63.4612	59.3714	30.9257	54.782	14.6778
ENSG00000278845	MRPL45	1704	25.6382	49.4053	17.1404	64.6928	27.2258	51.5278	3.62602	66.3172	31.5926	46.4519	3.72149	61.6527	0.518935	0.599123	0.67931	39.2857	57.8317	13.2614	96.433	71.9707	86.7018	36.0761	83.0489	80.7816	59.2125	48.3331	68.831	15.2009
ENSG00000117362	APH1A	3473	35.6062	72.4163	23.1506	56.5606	36.8717	61.2443	8.82177	65.2422	36.8959	64.3461	-1.71173	66.2426	0.491687	0.599184	0.706681	38.3507	54.2687	13.9297	71.4308	56.6848	90.5774	19.1858	62.1845	80.7979	79.3876	37.2936	53.4384	18.5402
ENSG00000213593	TMX2	2253	23.8189	50.9512	15.0553	47.1783	27.2933	51.0972	3.89083	50.516	27.2597	50.1391	-2.82381	53.3271	0.467484	0.600017	0.73255	49.8804	68.0915	19.2393	81.4646	83.4148	91.0828	45.7065	74.4675	100.472	80.711	56.2426	69.1831	17.1473
ENSG00000112667	DNPH1	1247	136.91	295.983	86.001	473.733	154.036	309.049	12.4915	364.104	176.718	322.641	-16.8666	420.457	0.46256	0.600253	0.737946	154.334	209.14	60.2209	441.053	212.129	369.863	59.0057	392.614	310.044	233.435	182.122	448.6	73.111
ENSG00000259956	RBM15B	6624	8.84235	19.7257	5.44953	14.4306	10.2576	16.6071	2.65158	13.3482	10.9679	14.3215	2.37504	8.87052	0.448265	0.600685	0.753106	12.2006	16.2004	4.91044	20.4127	18.4881	25.9727	7.73538	15.5612	20.2709	19.1754	9.76278	8.21472	5.17998
ENSG00000233927	RPS28	2119	218.586	418.086	146.675	698.07	228.619	471.666	12.5959	524.44	303.335	437.365	40.9152	598.472	0.522825	0.600885	0.678946	290.662	428.108	98.0137	667.435	491.86	576.054	253.373	604.216	561.974	338.411	376.525	792.766	122.344
ENSG00000082781	ITGB5	6515	11.4231	25.8091	6.98392	30.8238	14.8433	30.5584	0.847578	34.3362	18.6633	28.7762	1.39757	33.2156	0.442599	0.601054	0.75951	34.9934	46.0737	14.2602	73.9367	49.6782	63.1362	23.5398	65.7314	85.6247	74.0061	45.0694	50.9026	10.6221
ENSG00000161203	AP2M1	6709	38.5909	87.2412	23.5854	76.6133	48.7657	102.534	1.80523	79.6593	45.1446	87.597	-7.41356	76.3099	0.442347	0.601277	0.760207	56.9362	74.8956	23.2332	107.899	87.3179	118.658	38.1934	108.486	116.314	125.768	47.3928	88.297	23.4093
ENSG00000125991	ERGIC3	5995	28.9882	59.247	18.7977	44.8477	35.1744	66.5247	4.70611	40.6359	35.2523	65.519	-4.05916	40.4348	0.489277	0.601755	0.714233	34.1771	47.8514	12.6439	53.8903	56.5059	71.9808	26.7059	49.926	68.7339	58.7073	36.5623	51.9713	15.7208
ENSG00000142552	RCN3	1703	71.4794	140.582	47.2993	132.292	103.992	183.967	19.7354	112.04	91.7573	179.182	-15.7519	120.055	0.508455	0.602202	0.695949	116.151	166.896	41.048	217.497	189.982	230.536	94.5397	187.546	221.197	214.878	103.444	182.214	44.1737
ENSG00000163931	TKT	9502	94.054	157.354	66.9891	144.27	95.0463	165.81	19.1053	159.865	83.989	165.265	-15.1702	136.633	0.597721	0.602345	0.606969	105.792	174.295	27.3589	257.662	145.975	232.426	49.7505	236.888	198.431	216.782	79.6348	191.144	47.174
ENSG00000175166	PSMD2	4960	25.7263	44.4744	18.0767	43.5037	26.0035	56.2936	0.221021	47.8819	30.0176	51.4039	-0.824724	43.5714	0.578452	0.603133	0.627813	36.014	57.3643	10.2001	89.481	50.9962	60.9357	25.7688	82.4988	74.1963	64.9031	38.6294	65.4896	14.1384
ENSG00000163479	SSR2	6643	11.7601	22.5247	7.88587	30.2676	12.6314	24.303	1.5006	23.6748	14.3296	22.8428	0.623881	26.1827	0.522099	0.603617	0.685134	19.4309	28.3606	6.66856	40.9912	28.837	35.7324	14.0438	35.0995	36.5555	26.8346	21.8501	35.3032	7.27721
ENSG00000103257	SLC7A5	4764	2688.93	6982.38	1487.96	2244.18	2975.16	7061.93	-259.199	1952.19	4787.51	8499.36	-312.112	2195.55	0.385102	0.603988	0.822874	3511.36	4267.19	1591.12	3779.96	4005.63	7383.03	949.057	2882.71	7650.01	8722.51	2870.08	2114.13	1539.54
ENSG00000163520	FBLN2	4818	10.8042	20.2026	7.32939	24.2444	17.7031	24.5958	6.43819	29.6717	20.0722	22.9508	6.30172	26.1707	0.534794	0.604102	0.673409	18.3578	27.261	6.09034	54.3744	35.7769	30.0573	23.3332	49.5686	63.5643	45.076	38.8627	33.3599	6.70986
ENSG00000089157	RPLP0	3988	592.927	1105.13	402.844	1596.87	535.439	1107.28	28.3038	1426.88	737.602	1164.75	38.7522	1649.05	0.536523	0.604578	0.672633	881.796	1310.96	291.863	1458.39	1458.79	1957.07	648.558	1409.18	1932.01	1437.1	1144.48	1410.76	347.354
ENSG00000185624	P4HB	11132	22.4411	46.1833	14.4976	63.0037	27.4175	49.7871	4.61504	71.2304	32.6937	54.9544	-0.278912	70.5129	0.485914	0.604866	0.723817	46.1009	63.6913	17.4398	137.012	75.3775	114.323	28.0477	134.793	113.995	120.622	47.8937	102.994	15.9687
ENSG00000178531	CTXN1	1237	51.0571	149.066	25.4178	107.334	80.1798	163.086	5.4863	88.9742	92.5001	165.652	-6.89128	103.088	0.342514	0.60505	0.867586	87.084	100.375	41.9152	103.994	152.672	223.062	60.3248	115.988	207.958	194.27	101.498	120.277	33.6665
ENSG00000104805	NUCB1	7646	22.7709	46.5922	14.757	35.221	26.833	61.0864	-1.14455	33.7937	32.1568	64.7151	-6.67227	34.0735	0.488727	0.605161	0.721594	33.4852	46.4044	12.6032	61.0351	53.6208	73.3227	23.2652	53.4495	73.6893	68.452	36.1776	51.8279	13.6801
ENSG00000277791	PSMB3	1168	109.042	221.28	70.9821	289.68	101.988	277.62	-25.1615	242.024	130.128	258.872	-25.1957	266.313	0.49278	0.60584	0.718899	140.379	195.27	52.5078	336.254	211.23	192.355	131.595	298.355	222.368	163.349	132.853	343.045	61.7449
ENSG00000168461	RAB31	5476	40.7714	93.7743	24.6423	30.0648	38.4555	77.9353	2.76116	38.6905	76.0413	73.1452	32.1542	47.0436	0.434782	0.605966	0.77715	46.4287	59.7423	19.5447	43.211	75.3535	76.4503	43.703	35.771	98.7869	68.8596	61.0519	33.61	22.0935
ENSG00000120438	TCP1	4883	7.24974	13.0312	5.00838	22.0628	7.95475	14.5947	1.27038	31.8061	8.01799	10.3994	1.77832	26.6066	0.556338	0.606008	0.655678	15.4141	23.5087	4.83522	51.5995	27.4876	31.7529	14.3419	52.7738	38.156	26.2701	23.76	39.7167	4.9218
ENSG00000173207	CKS1B	2340	20.2858	39.1099	13.5589	118.456	16.6981	29.2842	3.28596	104.034	20.7966	31.7867	1.72461	110.847	0.518688	0.606702	0.694715	36.93	53.1584	13.0087	184.827	52.1878	71.4924	22.5899	176.053	71.1091	50.0598	43.6764	165.807	13.2838
ENSG00000162704	ARPC5	10650	2.8405	5.54191	1.88729	7.33552	3.18727	5.43052	0.700093	11.1202	5.04834	4.55648	2.31445	9.66049	0.512549	0.607123	0.701698	7.16505	10.211	2.57009	20.3725	13.3281	12.8428	8.01118	21.0264	13.4299	8.19171	8.94083	16.294	2.22869
ENSG00000010278	CD9	5829	5.42444	10.2421	3.66279	21.6932	9.82756	14.4989	3.18706	32.2879	10.6309	13.8409	2.32634	26.2305	0.52962	0.607383	0.685146	11.8585	17.3079	4.0699	39.3914	22.5322	19.2483	14.5634	35.1296	29.8469	21.711	17.9493	29.3683	3.86634
ENSG00000171302	CANT1	4422	9.87956	21.1915	6.23463	12.7972	13.541	19.6907	4.52263	12.7645	11.1297	16.9406	0.965357	11.1162	0.466205	0.607667	0.74913	22.1868	29.6168	8.85925	24.3062	34.1848	32.0672	20.909	22.0833	31.6433	27.8545	16.379	13.7014	7.54694
ENSG00000099795	NDUFB7	535	275.354	527.87	184.56	642.018	289.23	609.339	10.1534	467.432	391.029	550.295	60.8521	556.729	0.521631	0.60767	0.693709	344.631	496.794	121.073	619.436	525.462	743.571	217.624	552.223	656.181	406.185	433.592	686.429	152.817
ENSG00000115310	RTN4	6644	7.98017	18.2218	4.84603	18.7872	11.9095	20.4764	2.53135	29.4218	13.4767	17.3515	3.06577	25.4131	0.437947	0.607916	0.777885	15.8556	20.3829	6.68326	47.1658	32.3977	36.0846	17.4587	45.9525	40.9799	27.07	26.1456	32.9234	5.76464
ENSG00000128422	KRT17	2996	70.6807	165.798	42.1634	145.235	70.4995	166.082	-5.56627	92.678	89.6127	176.022	-16.0004	112.961	0.426305	0.609039	0.791772	119.89	151.42	51.7513	193.313	122.84	166.814	53.7791	127.064	194.686	163.542	105.065	160.313	46.9573
ENSG00000116161	CACYBP	4611	10.6437	19.0445	7.36802	38.1349	9.2614	20.7264	-0.231299	44.1838	12.0638	17.9715	1.28088	38.911	0.558885	0.609106	0.659327	17.4733	26.5017	5.54751	66.9567	25.1845	36.4793	10.0821	65.2117	36.4304	26.4684	21.9258	55.6828	6.45776
ENSG00000068001	HYAL2	4421	13.1939	26.1534	8.69553	22.4852	18.7844	29.1398	5.43837	22.48	17.9924	27.9808	1.20395	20.5825	0.504481	0.61014	0.715799	18.4147	25.7261	6.83798	30.7118	34.1925	39.7624	17.7309	31.2135	45.745	30.8748	28.8256	20.0266	7.76676
ENSG00000103855	CD276	5482	15.0873	31.927	9.59583	15.4042	20.8572	43.2667	1.04108	17.329	21.6017	40.233	-2.53807	16.3383	0.472556	0.610422	0.748287	18.2583	24.4001	7.27825	25.8526	31.8535	37.9667	16.1353	25.9409	46.4097	40.3418	24.3024	18.4444	8.43704
ENSG00000197956	S100A6	971	135.391	276.058	87.9089	418.335	111.997	313.432	-31.5548	421.177	220.986	327.984	24.1954	423.416	0.490444	0.61114	0.731836	156.919	214.418	60.4306	428.908	267.38	308.727	139.567	381.592	338.187	178.875	240.163	487.284	74.1698
ENSG00000198732	SMOC1	4369	44.8408	105.721	26.6569	81.9416	58.1715	100.715	12.0442	73.2228	99.7574	102.391	38.3229	74.754	0.424145	0.61225	0.800355	58.8505	73.5304	25.7618	118.936	82.9438	95.2773	43.499	91.0166	141.046	104.181	83.9542	80.8898	26.2093
ENSG00000077147	TM9SF3	7494	5.76524	11.4255	3.80006	8.7625	7.46722	14.5084	0.822354	17.151	10.8904	14.4369	2.2282	13.0729	0.504595	0.613033	0.721471	10.5859	14.6726	3.98318	16.6646	19.1256	17.6296	11.827	15.7802	24.9172	14.7908	16.8119	10.7848	3.89162
ENSG00000071082	RPL31	5277	100.505	180.043	69.5374	331.82	87.2268	181.798	3.96321	299.027	123.412	163.553	25.2799	322.01	0.558228	0.613962	0.669697	103.618	154.723	33.9922	305.485	177.817	215.751	88.4963	281.67	186.137	116.129	122.498	316.616	51.7648
ENSG00000100234	TIMP3	4597	19.4095	45.2739	11.6224	41.0835	21.5253	47.323	-0.148642	44.2807	31.3683	50.1993	1.24872	45.3583	0.428712	0.614616	0.800519	34.3739	42.9395	15.0511	68.427	54.4464	66.7014	26.832	55.2033	76.4865	62.9907	41.9676	46.2784	13.3367
ENSG00000125534	PPDPF	1053	87.4086	194.921	53.8821	280.595	106.833	158.352	34.3079	219.347	131.705	194.913	14.7576	266.628	0.44843	0.614801	0.781172	89.925	115.116	38.123	207.593	158.115	218.395	67.6994	212.003	217.065	186.729	114.738	224.832	46.0026
ENSG00000181924	COA4	2159	22.5082	38.0133	15.9699	67.3539	29.3358	35.5903	13.0355	56.6985	32.2458	30.8897	13.7119	62.6381	0.592114	0.615229	0.638343	33.8064	52.9596	9.97456	88.5778	68.9486	70.588	39.7251	81.6928	74.9315	44.0009	50.819	76.0076	12.9722
ENSG00000172757	CFL1	5865	33.2111	63.279	22.3271	159.95	45.456	74.8225	11.1873	160.911	57.729	79.2578	10.1743	162.742	0.524836	0.61576	0.706685	53.1412	75.1978	19.3021	217.596	89.5953	137.494	32.6728	223.683	126.423	93.4772	75.1978	202.923	20.8146
ENSG00000135404	CD63	2422	110.651	214.639	73.7335	224.885	101.913	223.475	-0.438957	213.176	115.461	220.092	-16.5943	212.914	0.515523	0.615777	0.71603	144.662	202.034	53.7471	276.836	190.857	281.117	74.4747	269.746	265.5	202.574	154.489	281.943	63.7403
ENSG00000160211	G6PD	5062	30.294	62.0158	19.6273	58.3695	46.2115	85.7893	6.92002	60.9409	46.2298	79.1274	-1.24668	63.2215	0.488489	0.615967	0.743445	47.9256	64.4642	18.9167	92.8966	72.7954	116.239	24.6725	93.6973	105.682	114.946	42.6915	82.3607	19.272
ENSG00000166794	PPIB	4369	13.9402	30.0107	8.77841	57.0969	18.5463	27.3326	6.02794	55.5346	21.5828	34.9446	0.616045	51.8464	0.46451	0.617071	0.769632	24.8944	32.3458	10.3388	70.5938	31.2358	54.5398	8.65638	65.7459	46.6208	49.0105	19.763	59.2119	9.55858
ENSG00000110958	PTGES3	3399	11.9062	23.0561	7.94056	51.0699	15.2088	32.2565	0.435301	77.6995	21.3541	29.6846	3.54331	71.8552	0.516402	0.617292	0.718181	25.6281	35.6847	9.56997	110.704	45.1856	58.3037	21.0478	105.614	59.2561	38.9684	37.9014	80.6836	8.75526
ENSG00000273604	EPOP	3255	14.3609	43.6713	6.84944	19.5008	15.4213	38.7361	-2.31984	12.8372	17.0682	24.9897	2.07436	9.76338	0.328841	0.61782	0.9068	25.0112	27.5819	12.5994	30.2513	27.0359	40.2799	10.3601	19.8232	32.0611	31.6903	14.6948	12.1867	9.72441
ENSG00000140374	ETFA	9591	5.81334	10.9209	3.93495	15.8406	7.0784	12.6604	1.27992	21.1396	6.77004	13.0361	-1.0516	19.9406	0.532315	0.619682	0.70705	10.808	15.2861	3.92929	39.3959	20.8687	17.7094	13.537	35.1485	24.9241	17.4321	15.3713	30.2625	3.93212
ENSG00000167085	PHB	5120	20.4282	44.4721	12.779	61.9264	25.2359	43.5241	5.3019	57.3197	22.3213	40.9153	-2.22791	55.6508	0.459349	0.620128	0.780907	35.0628	44.9001	14.8578	87.296	49.7515	65.5984	22.5937	88.2397	67.4215	74.9941	26.3247	75.243	13.8184
ENSG00000131143	COX4I1	4816	75.5274	148.428	49.9977	281.578	87.152	168.865	9.81177	233.565	99.5582	164.576	0.812322	243.372	0.508848	0.622055	0.735263	98.7615	134.321	38.3169	315.75	177.643	183.227	101.787	260.313	191.631	129.406	120.716	324.195	44.1573
ENSG00000156261	CCT8	3341	44.5745	86.2026	29.7476	70.8242	40.4156	91.4213	-1.45534	84.1616	45.2858	84.9052	-5.6573	71.1523	0.51709	0.622208	0.727326	65.6422	90.2515	25.029	134.528	95.6659	113.272	48.7714	115.912	124.18	83.5956	78.3697	110.569	27.3883
ENSG00000130005	GAMT	2403	87.7881	182.749	56.3552	183.837	105.356	210.413	8.98715	132.553	123.344	221.474	-9.53997	159.462	0.480375	0.622791	0.765207	147.373	192.593	60.7065	179.539	237.885	280.412	121.795	173.575	265.534	245.475	131.014	196.33	58.5309
ENSG00000074695	LMAN1	6070	5.31511	11.454	3.34502	8.66277	9.01962	14.6307	2.31876	19.2444	13.6269	17.2122	3.29958	16.7801	0.46404	0.622904	0.781769	11.3876	14.5665	4.83272	23.6267	24.3625	24.5802	14.1863	23.2473	34.2262	25.0428	20.5027	16.3658	4.08887
ENSG00000143878	RHOB	2367	32.9708	68.0048	21.274	110.864	30.3614	29.4519	16.8724	41.9142	24.549	19.493	12.8532	21.9504	0.484831	0.623892	0.762953	67.7421	88.7893	27.7869	216.517	65.1297	59.1355	40.6476	60.2257	41.41	19.9972	30.4516	20.091	24.5305
ENSG00000165678	GHITM	6575	10.5602	22.7806	6.64192	27.9434	12.8672	24.4988	1.64676	36.0945	16.0713	26.8298	-0.026604	37.1635	0.46356	0.624178	0.784796	24.048	30.6424	10.259	57.1434	46.7619	39.2425	30.5155	52.5617	55.2483	33.444	36.921	42.9271	8.45044
ENSG00000125505	MBOAT7	5292	15.6746	29.4175	10.6148	24.0719	21.3774	35.4797	5.12767	24.2112	18.9256	36.3535	-2.88648	24.1722	0.532832	0.624302	0.715773	27.4344	38.3284	10.1867	49.3622	45.1941	57.32	21.4636	46.3503	63.9797	60.2926	30.9394	36.8416	10.4007
ENSG00000155366	RHOC	4007	35.68	74.289	22.9023	64.4891	57.2567	94.7641	13.8547	57.239	56.6469	92.6647	1.04808	66.4156	0.480286	0.624436	0.768585	65.4903	85.2089	27.1463	77.5494	112.917	116.38	64.7356	72.2329	118.988	84.5249	72.6681	83.0052	25.0243
ENSG00000182934	SRPRA	4148	12.3942	23.6298	8.32989	19	11.8235	21.1676	2.12868	21.5385	13.3771	22.6944	-0.239542	18.6438	0.524517	0.6258	0.727084	19.34	26.5994	7.37026	39.6449	25.1057	36.344	10.0593	34.0887	40.4636	39.8909	18.6033	23.7836	7.85007
ENSG00000173801	JUP	4942	40.8139	86.1381	25.9982	65.0562	47.5552	107.876	-1.85211	59.1273	55.414	106.388	-8.41889	64.8376	0.47382	0.625937	0.778054	80.5121	103.479	33.9466	133.203	102.096	131.873	47.5	115.148	154.721	143.291	76.198	96.493	29.9724
ENSG00000133265	HSPBP1	2167	32.7837	65.1094	21.5849	80.509	39.4133	68.8939	7.85989	56.063	39.7926	68.1592	-1.10293	64.3587	0.503518	0.625945	0.748371	42.645	56.9838	17.0023	90.8217	61.088	74.5859	30.2094	83.0958	72.5873	67.3026	35.7055	82.4002	19.2936
ENSG00000120742	SERP1	5743	13.6031	27.6863	8.84103	55.3176	15.0323	23.9434	4.06627	47.3633	19.0357	26.2956	3.25831	51.2261	0.491329	0.626351	0.761373	21.3802	28.0811	8.74367	68.0597	37.1493	44.8322	18.5888	61.0407	43.6764	33.4524	25.3445	60.8603	8.79235
ENSG00000172893	DHCR7	6878	4.70241	7.79008	3.36251	11.4312	5.83177	8.64782	1.87107	16.4466	5.82261	10.6408	-0.561881	15.4903	0.60364	0.627288	0.650936	10.8784	16.7119	3.35801	31.9365	17.7383	24.708	7.50918	32.373	27.1288	32.3755	9.38701	20.2521	3.36026
ENSG00000184207	PGP	3164	51.9249	99.1458	34.8718	126.167	68.9783	111.061	18.1125	105.852	81.2599	121.356	8.44645	117.459	0.523723	0.627353	0.730983	88.1699	120.618	33.8917	154.657	161.654	177.68	88.0942	150.196	191.102	137.405	115.804	155.775	34.3818
ENSG00000102178	UBL4A	2575	22.965	56.7593	13.2024	35.2012	18.509	54.7135	-6.54985	30.1683	24.9484	44.5644	-1.79025	24.306	0.404603	0.629236	0.853868	40.872	47.8668	19.3319	54.3577	48.2755	71.9224	18.4996	43.6611	65.5565	65.598	29.6088	27.9685	16.2672
ENSG00000163382	NAXE	10113	18.2105	39.4634	11.4228	47.6563	19.1133	38.4783	1.4903	39.0183	23.0173	41.1079	-1.6474	46.6284	0.461454	0.629414	0.797375	32.921	41.2867	14.342	56.8917	50.2509	67.9219	22.1312	52.8634	59.2848	57.7057	27.6621	55.598	12.8824
ENSG00000111640	GAPDH	2396	259.869	447.247	182.943	1329.81	250.102	393.99	69.6542	1392.49	336.85	512.001	29.6499	1606.46	0.581041	0.629524	0.678007	435.16	641.822	146.34	1651.87	509.632	955.498	114.056	1568.67	804.482	948.91	284.48	1246.43	164.641
ENSG00000067704	IARS2	4135	10.001	19.0071	6.7318	20.7855	12.7526	24.0183	1.75224	35.0892	14.4693	22.7978	0.790659	26.7059	0.526173	0.629768	0.733363	29.2989	39.9515	11.3208	58.8293	43.777	57.4715	19.9838	55.8579	57.4105	44.6336	32.9513	36.0641	9.02628
ENSG00000108479	GALK1	2416	64.7042	113.545	45.1745	76.1239	63.9758	154.522	-6.79513	66.8396	67.5313	153.961	-24.8455	70.2881	0.569855	0.629989	0.690123	81.7707	118.487	28.4515	103.407	123.157	138.033	66.0111	92.2568	132.866	120.568	66.7946	97.7078	36.813
ENSG00000072042	RDH11	5498	21.1895	39.5726	14.383	13.9589	24.5806	38.1553	7.10543	15.1371	25.5507	45.8071	-1.93353	16.6858	0.535458	0.630689	0.72592	26.4516	36.4387	10.0542	21.428	42.6936	53.1449	20.6917	17.1841	43.7923	38.9945	22.4233	16.6546	12.2186
ENSG00000143771	CNIH4	5090	10.2743	17.6086	7.24562	24.1294	10.1108	16.7835	2.42402	20.9654	12.3233	18.9502	0.953203	23.7503	0.583482	0.631268	0.679054	11.5942	17.0741	3.91089	28.4585	18.6479	18.4887	10.9935	24.7298	22.9539	16.697	13.8039	23.1776	5.57825
ENSG00000005486	RHBDD2	2390	65.0715	144.819	40.1626	90.048	53.4832	148.863	-14.6959	76.8638	63.7957	143.265	-22.1635	94.1312	0.449329	0.631284	0.813239	91.4923	112.504	40.8657	144.554	107.497	139.65	49.6819	127.334	161.393	177.993	63.8526	116.038	40.5141
ENSG00000157593	SLC35B2	2363	25.8766	48.6434	17.5099	40.6111	30.0957	61.5942	1.8856	44.8672	31.5622	53.9491	-0.807219	43.7574	0.531965	0.631343	0.73072	40.4289	55.3274	15.5315	59.1285	63.6303	89.7814	26.4608	65.6033	82.5518	84.9214	36.0149	45.2813	16.5207
ENSG00000183011	NAA38	1906	29.295	52.4163	20.2794	60.9567	34.7719	54.4077	9.85316	43.9367	38.7682	49.6329	8.9885	56.0783	0.55889	0.631568	0.704246	27.8949	39.6096	10.0706	55.8003	59.6565	50.9563	38.5606	48.5696	59.5989	34.3987	40.7484	61.6562	15.175
ENSG00000101474	APMAP	2226	28.8064	55.1679	19.3176	40.1577	32.9318	59.1872	5.82407	42.7542	40.0075	62.2428	2.66178	42.8042	0.52216	0.63182	0.74148	35.972	48.5138	14.1408	63.3862	55.3265	61.0753	30.0413	55.303	76.1133	53.4574	46.8187	43.061	16.7292
ENSG00000211459	MT-RNR1	954	2041.84	5634.35	1072.73	1892.53	3359.25	4476.87	1308.84	1672.81	7511.34	4129.84	5033.44	1797.48	0.36239	0.632607	0.902824	2113.84	2341.37	1060.23	1966.68	3401.36	4606.16	1494.41	997.416	6794.67	3834.92	4693.13	1343.21	1066.48
ENSG00000110090	CPT1A	6571	8.88918	22.783	4.9705	4.15357	12.5505	18.3262	4.15714	5.62123	12.5564	17.2517	2.2054	5.01904	0.390167	0.632747	0.875326	10.0971	11.5353	4.90625	9.58369	18.7512	18.3262	11.1642	6.75426	26.3717	16.0209	17.5922	5.46266	4.93838
ENSG00000141552	ANAPC11	4027	22.7362	38.3018	16.1483	65.1793	22.9979	39.9999	4.67795	54.5183	27.267	47.8884	-1.466	62.7928	0.593605	0.632803	0.672001	27.3531	40.7039	9.03632	71.1174	49.2301	59.1943	24.7236	65.2958	58.3683	43.1638	34.7145	72.5013	12.5923
ENSG00000179862	CITED4	1310	250.027	609.879	145.127	553.068	198.848	391.83	19.3894	216.274	206.104	324.431	11.4451	200.576	0.409961	0.633084	0.856206	364.026	425.162	172.703	540.548	363.469	472.735	167.757	332.496	358.801	272.156	209.659	257.996	158.915
ENSG00000084754	HADHA	4331	39.0111	63.0955	28.1586	49.5183	34.8498	65.4819	4.85914	56.6216	31.7352	61.2113	-4.9916	55.0331	0.618286	0.633655	0.649025	75.8989	116.943	23.2746	119.329	116.126	141.343	57.6102	105.261	141.217	139.153	64.9611	93.9654	25.7166
ENSG00000123144	TRIR	1311	163.182	336.872	105.24	364.706	187.486	337.659	32.8385	305.476	224.98	309.368	39.3591	315.393	0.484403	0.633798	0.783194	176.658	225.562	75.1557	318.867	238.216	326.021	103.243	270.478	282.395	205.706	169.668	321.671	90.1978
ENSG00000086232	EIF2AK1	5492	41.0629	75.943	28.0007	43.9628	49.5086	84.579	10.7714	64.6816	54.1821	90.3744	-0.0426081	53.2551	0.540706	0.634361	0.728016	41.1327	56.4997	15.7078	72.3443	72.5105	91.533	34.6159	68.5909	103.394	84.7253	56.9645	49.1129	21.8542
ENSG00000142534	RPS11	1409	1064.65	1844.23	747.444	3018.16	1211.27	1796.66	388.395	2335.89	1241.17	1570.76	298.714	2697.9	0.577287	0.634774	0.692262	1328.9	1919.64	465.057	2583.21	2360.12	2867.45	1172.99	2400.73	2316.25	1739.66	1362.91	2660.95	606.251
ENSG00000100216	TOMM22	2182	24.7045	50.2886	16.0549	70.6604	22.3708	48.74	0.0478964	76.3352	29.5366	39.709	5.71121	70.1769	0.491255	0.634873	0.778491	43.7598	56.2111	18.4648	98.7179	61.4604	81.9452	27.535	86.7037	68.5502	45.9677	43.36	80.8122	17.2599
ENSG00000101444	AHCY	3894	15.9506	32.507	10.3594	34.7075	16.9754	36.6264	0.200533	37.0682	19.5424	33.9978	-0.856299	37.7236	0.490683	0.634935	0.779187	41.343	53.0592	17.4664	83.5615	64.4978	80.1277	31.3249	73.1433	73.7441	63.2117	39.1041	64.277	13.9129
ENSG00000265354	TIMM23	1190	44.4872	83.3827	30.1454	110.732	42.6661	73.4004	9.04866	113.246	46.2811	79.2732	-1.28279	109.657	0.533531	0.635148	0.736765	57.1289	77.5402	22.2358	159.916	82.8622	102.423	40.4592	135.992	92.9677	78.8832	49.7397	116.237	26.1906
ENSG00000125817	CENPB	2890	35.6065	81.4551	21.5962	49.1693	32.4247	71.8603	-0.487314	34.1093	34.6316	70.6056	-7.73174	29.7458	0.43713	0.636121	0.835111	70.1423	83.9916	32.3461	87.8766	80.4037	129.589	26.7539	67.979	104.014	106.482	45.662	50.2752	26.9712
ENSG00000128228	SDF2L1	1059	75.6693	145.577	50.6301	175.974	83.0447	156.592	11.3258	139.572	88.3909	146.609	0.425824	126.73	0.51979	0.636377	0.752965	104.295	138.512	41.9643	194.594	144.811	258.398	37.8347	185.95	194.746	157.689	108.333	190.472	46.2972
ENSG00000197728	RPS26	2053	123.446	227.046	84.3944	427.794	124.693	243.704	13.077	362.028	156.459	208.954	31.0867	370.482	0.543707	0.636974	0.730241	123.623	169.29	47.4422	374.861	214.55	276.37	100.133	353.82	252.047	118.507	187.105	403.001	65.9183
ENSG00000144713	RPL32	3714	209.046	377.552	144.107	605.678	225.805	368.492	57.0359	500.486	330.412	318.989	139.018	541.107	0.553688	0.637082	0.720477	212.718	295.246	79.8572	482.638	428.645	394.2	265.447	412.702	540.707	200.504	430.831	542.169	111.982
ENSG00000147889	CDKN2A	3885	48.9361	96.288	32.3745	224.647	67.0652	86.4279	27.4812	181.492	79.4861	99.8236	19.5919	212.978	0.508226	0.637097	0.765968	61.208	79.9093	25.2488	208.115	101.184	127.466	48.4126	194.074	142.738	110.983	81.9189	182.346	28.8117
ENSG00000123983	ACSL3	14436	3.16561	5.86313	2.15716	3.96338	4.50314	6.3101	1.61312	5.69307	4.24482	6.03875	0.621565	5.07199	0.539919	0.638527	0.737134	7.54791	10.2395	2.94012	11.0402	14.0284	11.8227	9.1338	8.68353	15.3606	9.72629	10.0306	6.15291	2.54864
ENSG00000085662	AKR1B1	3654	28.1176	50.898	19.3632	109.008	34.2724	66.2371	3.93584	116.803	37.0302	64.878	-1.89661	116.991	0.552431	0.639661	0.726891	76.1294	104.733	28.9996	235.594	120.403	124.748	68.7574	218.348	157.081	115.097	94.0081	207.264	24.1814
ENSG00000008018	PSMB1	2219	29.8038	63.9242	18.8088	94.8151	23.7639	76.9143	-11.4629	79.4059	34.2938	66.6516	-5.69715	83.4572	0.466236	0.639943	0.813651	40.4845	49.7566	18.094	127.37	53.5531	54.8859	30.8304	111.813	69.768	47.7705	43.5898	94.0439	18.4514
ENSG00000179010	MRFAP1	2639	33.353	70.4456	21.2363	121.141	48.3058	68.2394	17.0522	148.211	59.2651	67.4738	18.7808	130.993	0.473457	0.640505	0.807553	74.2789	91.9802	32.8878	250.799	126.159	169.854	55.8389	229.086	195.217	125.402	126.497	198.222	27.0621
ENSG00000186205	MARC1	14186	6.22729	12.748	4.03464	6.81324	8.81563	17.4541	0.82166	9.47123	10.8161	18.6972	-0.402267	9.42827	0.488493	0.641088	0.793683	9.12001	11.4907	3.94917	9.38585	17.9156	16.1144	11.2443	8.25478	20.5	14.8325	12.3718	8.33234	3.99191
ENSG00000131462	TUBG1	4316	52.2701	88.7212	37.01	81.5409	53.5981	97.5269	8.93079	76.6493	48.2473	102.097	-13.0108	78.0425	0.58915	0.641979	0.694809	52.5929	75.6941	18.5306	109.127	84.6033	94.2668	45.5768	109.438	108.249	122.188	41.2903	87.5777	27.7703
ENSG00000141526	SLC16A3	9236	47.8936	102.933	30.1891	85.8667	50.9541	114.179	-1.33973	83.1658	45.5399	104.615	-17.2289	71.107	0.465289	0.642038	0.818786	73.1723	89.3668	32.9573	139.051	93.8214	121.954	43.3324	126.083	118.156	116.817	54.1404	97.6375	31.5732
ENSG00000116857	TMEM9	3919	37.6924	71.3292	25.4238	72.4862	43.234	69.6149	11.3504	58.4212	46.715	70.336	4.51346	68.1403	0.528429	0.642797	0.757164	63.6735	84.0947	25.8309	102.18	101.556	105.355	57.9389	87.9631	129.803	103.373	73.1549	92.5115	25.6273
ENSG00000135624	CCT7	3585	72.556	127.112	50.6927	146.815	60.8458	146.645	-6.31783	143.875	70.0445	148.582	-19.1045	142.185	0.570804	0.642962	0.715119	125.044	174.858	46.3582	267.944	156.077	235.412	58.6162	244.525	212.691	191.427	107.789	227.771	48.5255
ENSG00000140264	SERF2	9185	14.5495	27.4065	9.83555	40.817	20.9127	27.4548	8.3384	35.0307	22.266	24.951	7.29539	38.7006	0.530877	0.643505	0.756133	17.2577	22.8237	6.98707	42.5481	32.4137	35.3132	17.7941	40.1769	38.4233	23.1539	25.735	51.1839	8.41131
ENSG00000100345	MYH9	17034	16.2527	36.3838	9.99465	9.05504	12.9715	34.9182	-3.02108	10.0595	15.5227	56.8632	-18.5953	10.0062	0.4467	0.644837	0.842974	17.5961	20.8738	8.20285	20.1423	17.7216	38.8928	1.61997	15.8296	48.8745	77.9724	6.14561	12.0463	9.09875
ENSG00000105281	SLC1A5	3332	41.7249	80.3117	27.9113	69.1368	32.4302	73.1043	-1.05155	59.4291	41.1052	83.4434	-8.96081	61.9439	0.519537	0.645727	0.771916	71.2029	92.2417	29.6941	130.157	70.0493	108.45	25.151	97.7089	111.048	109.507	51.0384	76.6966	28.8027
ENSG00000069849	ATP1B3	2617	41.4422	84.6389	26.8843	85.9448	57.4765	90.0749	16.2222	118.759	72.6168	99.4523	12.9454	107.349	0.489635	0.645951	0.802267	74.5057	92.8689	32.7147	170.861	125.281	159.167	59.3859	145.333	172.257	130.661	100.655	142.229	29.7995
ENSG00000100591	AHSA1	2944	23.0927	39.3003	16.3331	54.4975	20.0259	48.073	-1.99157	56.0871	21.5404	38.686	-1.67118	47.5086	0.587598	0.64611	0.704622	25.6841	36.4509	9.28123	75.5056	39.4253	51.6731	18.0327	73.3191	54.1086	41.816	31.1934	62.2641	12.8072
ENSG00000132305	IMMT	3688	19.2413	33.6465	13.4541	20.1477	17.3455	39.4403	-0.71819	28.7945	22.8394	32.805	3.15637	26.6262	0.571866	0.646255	0.720644	33.8309	46.9453	12.7055	59.6115	56.0055	52.5457	34.2516	54.1463	71.0039	51.7331	42.6542	43.8913	13.0798
ENSG00000065911	MTHFD2	11443	4.49984	8.7109	3.00156	11.5427	4.65356	10.7232	-0.257655	20.4015	8.17417	13.5216	0.0611925	19.8402	0.516575	0.646646	0.776716	11.0593	14.2386	4.65198	32.4127	15.5723	16.4002	8.78265	26.1361	23.4744	16.2735	14.5565	19.4556	3.82677
ENSG00000198363	ASPH	21954	4.35371	8.72959	2.85222	6.93451	6.13477	11.8318	0.715809	19.6771	9.7551	10.3664	3.53525	14.5095	0.49873	0.646671	0.794612	7.68063	9.66588	3.33098	19.5489	14.5744	15.2819	8.24766	21.9931	22.2857	13.2532	15.023	12.4449	3.0916
ENSG00000115365	LANCL1	9372	4.71299	10.0714	2.98072	5.93794	9.05168	12.6248	3.26951	11.565	17.3574	12.1311	10.0787	10.6851	0.46796	0.646715	0.82547	8.17383	9.90203	3.71792	12.8911	16.892	13.1513	11.4473	12.6058	24.668	12.7323	17.6907	9.1299	3.34932
ENSG00000089685	BIRC5	3815	39.2472	74.8584	26.3715	62.5496	40.5605	66.6988	10.0124	61.4358	45.5855	59.8984	9.64647	65.2035	0.524286	0.646812	0.769339	62.3311	81.019	25.8725	92.9876	86.7406	100.875	44.9785	86.2915	94.1161	72.2708	54.5117	81.9238	26.122
ENSG00000128050	PAICS	7516	9.63413	19.0236	6.36207	15.9495	11.4863	22.3433	1.25305	24.1039	15.389	22.0948	2.1321	19.7954	0.506431	0.647221	0.788012	12.1305	15.3938	5.2033	34.1395	21.5617	22.2338	12.3568	29.8324	31.7134	18.6901	21.4712	23.5522	5.78268
ENSG00000130159	ECSIT	6294	11.4918	20.3757	7.98721	15.3662	15.6484	25.2732	4.07325	13.2503	13.4267	22.519	-0.0847548	14.1578	0.563996	0.647691	0.731385	21.2956	29.1168	8.19301	23.3726	36.7997	36.5525	21.667	21.1362	38.462	31.9879	20.9326	22.0404	8.09011
ENSG00000170043	TRAPPC1	1171	43.6288	82.9286	29.3651	123.594	50.8882	84.8126	12.044	100.15	52.8595	100.713	-7.56851	109.532	0.526101	0.647784	0.769468	52.9357	68.7952	21.9779	125.839	89.5219	117.973	40.6811	125.532	102.717	91.2025	52.738	123.59	25.6715
ENSG00000173267	SNCG	1264	154.101	258.402	109.655	386.142	176.676	296.942	40.677	317.246	190.374	271.571	27.431	362.618	0.59636	0.648129	0.699898	143.947	205.669	51.3963	352.663	249.307	301.279	124.578	315.419	247.906	206.222	134.896	389.479	80.5259
ENSG00000125868	DSTN	3639	10.8557	21.5147	7.15512	32.7702	12.9388	25.66	1.18651	47.1516	18.8661	25.3222	3.67275	43.5399	0.504569	0.648249	0.791929	21.9226	27.6826	9.46546	58.1779	44.6444	43.8379	26.4955	57.2543	46.0476	25.5226	32.0612	50.2154	8.31029
ENSG00000161016	RPL8	2159	2288.27	4052.89	1591.17	5791.94	2083.99	3809.81	339.101	4631.39	2617.14	3986.18	225.433	5198.38	0.564602	0.648529	0.732455	2345.81	3202.67	904.611	5143.34	3335.85	5202.23	1182.13	4548.2	3769.91	2949.35	2153.67	5212.57	1247.89
ENSG00000174780	SRP72	6145	24.5229	48.2452	16.2248	18.5504	19.7886	46.449	-1.48511	21.0946	23.8589	39.3012	0.278145	21.5982	0.508298	0.648535	0.788773	20.1186	25.5061	8.6408	27.8308	27.0662	33.5581	13.1732	25.9409	35.9621	23.9065	22.8614	19.8867	12.4328
ENSG00000117450	PRDX1	1682	37.1665	61.0593	26.6643	256.908	30.3229	62.3596	1.76219	311.321	39.3823	67.1602	-0.913788	282.731	0.608695	0.64938	0.690065	61.4815	89.0953	21.3887	454.195	73.8714	118.038	25.0037	451.146	111.18	117.254	46.9248	392.969	24.0265
ENSG00000100294	MCAT	2389	17.2766	32.8668	11.6235	38.2563	16.0661	31.5137	1.63289	26.2601	14.3687	25.0021	-0.632587	25.7438	0.525654	0.649577	0.773499	27.2331	35.2077	11.3896	55.2358	33.845	44.5169	15.4151	44.7896	34.2771	35.3804	14.8887	35.3618	11.5066
ENSG00000177239	MAN1B1	10873	9.83404	18.2934	6.68758	9.9716	9.31271	21.0329	-0.320361	7.57457	10.5236	21.2177	-2.20706	8.54766	0.537573	0.650164	0.762755	15.2575	20.0032	6.2561	16.8688	23.1148	20.7556	14.522	14.9209	28.8954	21.0714	17.3483	14.7245	6.47184
ENSG00000088986	DYNLL1	2931	35.1084	61.1843	24.5847	128.487	31.7352	52.2451	7.80693	110.9	42.2136	51.0034	11.6116	103.122	0.573814	0.651324	0.728834	36.0429	49.4528	13.7891	118.598	71.8073	84.6646	36.7562	111.333	80.2412	53.9663	50.6676	115.856	19.1869
ENSG00000126247	CAPNS1	3100	62.8073	124.23	41.4398	131.054	83.0625	129.829	23.6008	109.285	76.2892	143.001	-9.51119	121.82	0.505574	0.651532	0.797491	68.0441	85.3227	29.6489	142.806	126.527	150.195	64.3465	128.33	141.616	120.696	75.4749	127.757	35.5443
ENSG00000130707	ASS1	3018	626.744	1102.4	437.131	964.598	746.926	1038.7	271.203	823.375	808.606	1167.47	108.127	856.119	0.568528	0.651623	0.734718	645.109	878.037	249.993	1115.66	1082.11	1118.83	618.915	1020.06	1439.66	1031.43	874.435	935.644	343.562
ENSG00000063241	ISOC2	4408	17.5404	31.0824	12.1942	28.5586	19.2189	42.4913	-0.242078	25.1387	21.3762	35.613	0.00842544	25.5317	0.564318	0.651731	0.739145	26.1804	35.4199	10.2415	39.9195	40.752	55.363	17.8317	35.6655	50.4304	40.6662	28.1453	36.0608	11.2178
ENSG00000105254	TBCB	3373	17.1502	33.0247	11.4699	43.0564	19.3412	38.1123	1.88577	38.653	22.4792	37.323	0.0853514	42.5507	0.519314	0.651741	0.784168	18.2895	23.3234	7.79394	44.0771	29.2339	38.4916	13.2984	38.6359	37.5402	30.2869	20.943	38.6193	9.63194
ENSG00000109062	SLC9A3R1	2339	25.2133	45.0715	17.461	97.6049	32.1046	59.3356	4.92894	121.425	37.5148	54.2192	4.98324	105.861	0.559407	0.65181	0.744212	48.2583	64.8448	19.0781	193.872	85.0785	118.827	35.884	210.648	101.729	112.491	40.0837	147.159	18.2696
ENSG00000108561	C1QBP	2335	21.7075	36.9605	15.3503	97.6649	14.0436	36.9771	-2.89189	112.537	26.7156	47.7254	-1.91957	113.459	0.587318	0.653065	0.718812	49.5293	68.9044	18.5223	192.515	75.5986	106.236	31.617	168.718	108.309	89.4602	59.2849	144.253	16.9363
ENSG00000070770	CSNK2A2	10363	4.38651	7.27056	3.13598	5.3399	3.66483	5.93359	0.947245	4.77843	4.56292	5.73819	1.12	5.12397	0.603326	0.653373	0.703421	5.28354	7.51121	1.9035	7.67761	7.70782	9.48668	3.78033	6.48262	10.2566	7.81725	5.97273	5.8079	2.51974
ENSG00000184990	SIVA1	4729	14.6994	25.329	10.3429	37.4746	11.9551	26.527	-0.194286	29.5467	17.7971	29.1723	0.293747	32.9483	0.580341	0.653406	0.726472	16.0209	22.053	6.09703	33.9667	25.3604	29.174	13.2824	29.1561	33.6411	19.808	22.7863	33.5284	8.21995
ENSG00000102054	RBBP7	7340	30.9984	54.8563	21.5632	43.7168	27.2686	67.0935	-3.46025	57.4548	34.3238	62.5088	-3.18148	53.0307	0.565085	0.653781	0.742478	46.0806	62.0634	18.1521	110.742	67.3431	73.8153	36.7835	100.151	91.2515	65.0287	55.6158	83.3462	19.8577
ENSG00000177519	RPRM	1425	28.5124	63.6922	17.5573	75.3382	41.6154	66.0405	11.3689	65.5715	40.2934	58.9427	4.92779	53.7485	0.447659	0.654009	0.86036	51.7412	60.139	24.6786	130.249	61.4727	105.985	17.5948	92.1808	70.6707	60.1988	37.6818	66.9851	21.118
ENSG00000181817	LSM10	1506	28.9555	58.9618	18.8141	81.2621	37.9612	61.0324	10.0084	64.689	48.1041	64.3562	9.49031	80.727	0.491089	0.654066	0.817044	52.6433	64.4315	23.6492	92.7344	90.0048	112.783	43.3129	74.0781	103.989	81.3477	59.4104	85.1676	21.2316
ENSG00000198356	ASNA1	1451	62.2131	97.5503	45.4345	143.533	60.0534	108.431	10.3921	128.316	61.4236	100.879	0.896284	130.979	0.637755	0.654104	0.670453	74.377	110.935	24.4561	175.501	112.084	128.14	59.0339	168.171	157.336	137.795	81.8241	141.772	34.9453
ENSG00000169604	ANTXR1	17891	7.36607	15.0797	4.77237	11.7738	9.31574	13.1246	3.30467	15.8326	12.1014	15.0624	3.064	15.6033	0.488477	0.65429	0.820104	11.2029	13.6604	5.05577	21.3853	17.0176	19.8605	8.79539	18.9166	27.3005	23.5922	14.372	12.9485	4.91407
ENSG00000161513	FDXR	3599	9.43381	15.6015	6.75036	12.1406	11.9617	23.7112	1.10197	11.6262	10.8211	20.5934	-1.53497	12.8006	0.604675	0.654822	0.704968	25.4017	36.0324	9.18711	31.7082	36.3654	38.2577	20.5267	27.1653	41.1967	31.7374	23.8046	27.8087	7.96874
ENSG00000169714	CNBP	3584	12.661	23.11	8.68606	50.4074	11.5133	20.3943	2.17266	65.4117	19.271	21.327	6.47478	63.9837	0.547857	0.654855	0.761853	28.2731	37.111	11.5732	116.622	47.5163	56.3649	24.1813	99.3735	57.2359	39.3615	35.6658	74.1586	10.1296
ENSG00000084733	RAB10	3654	10.9212	17.0418	7.98998	23.6245	20.2512	19.5036	11.3185	32.9638	26.9002	21.0273	14.2838	33.0527	0.640845	0.655458	0.67007	17.0457	25.4387	5.5983	44.2338	42.8366	30.8306	30.0727	41.4298	49.4616	26.2886	35.0554	30.5186	6.79414
ENSG00000138629	UBL7	1885	25.2678	40.7324	18.2618	56.5216	25.1312	55.5955	-0.331499	54.4688	30.6434	53.0696	-1.19841	52.4276	0.620335	0.655468	0.690601	36.9066	53.4413	12.858	86.5092	62.1861	74.1597	31.484	81.6879	69.6241	64.8512	34.0856	74.7146	15.5599
ENSG00000250479	CHCHD10	889	128.693	235.215	88.2358	468.752	114.289	234.532	6.87339	341.352	145.225	214.614	16.4563	339.154	0.547128	0.657324	0.767521	164.091	213.793	67.8838	457.908	252.693	322.507	119.175	427.112	285.797	190.229	181.551	449.484	78.0598
ENSG00000108106	UBE2S	2799	73.7295	137.4	50.0966	207.455	78.7145	147.251	11.2737	139.945	97.3236	147.46	8.8475	162.039	0.536603	0.657667	0.77873	160.318	205.871	67.6759	275.913	206.515	274.361	92.9295	229.352	261.04	183.366	160.555	236.575	58.8863
ENSG00000239672	NME1	3415	47.9907	91.925	32.1796	98.3067	50.4078	118.549	-3.88771	78.4846	67.799	112.067	0.558575	83.3685	0.522063	0.657775	0.793487	47.9545	60.4351	20.7587	76.6034	69.3255	87.1929	33.2277	63.5448	74.7424	55.1116	44.5412	79.0001	26.4691
ENSG00000169504	CLIC4	4467	12.5898	28.6248	7.6663	16.3118	22.1517	30.7828	8.05322	35.1169	35.2439	28.2417	18.2989	33.4093	0.43982	0.657941	0.876061	19.534	22.2976	9.50012	30.2554	48.5868	26.283	37.7056	27.6749	49.3476	23.1069	36.6851	18.9375	8.58321
ENSG00000109084	TMEM97	2929	26.2051	46.2356	18.2526	30.156	28.7661	49.2862	6.19306	41.202	33.0174	42.2338	7.67705	39.0094	0.566773	0.658142	0.749512	32.701	43.6297	13.0676	56.1445	49.5635	82.3828	15.4571	49.8128	56.7625	61.2459	23.1998	38.5996	15.6601
ENSG00000114631	PODXL2	2175	145.523	259.827	100.833	196.949	147.958	275.906	21.5934	137.851	153.102	284.161	-17.3944	165.613	0.560077	0.658296	0.756515	147.672	195.2	59.8318	237.098	233.861	275.276	119.897	218.332	316.378	266.056	170.579	215.571	80.3323
ENSG00000125818	PSMF1	10361	4.58149	8.19828	3.17139	11.4008	5.66239	7.40739	2.2698	11.915	6.59289	9.14321	1.10696	13.604	0.558836	0.658593	0.758351	5.58107	7.35949	2.2693	15.3401	9.84521	10.5908	5.46062	14.6221	12.3276	11.2099	6.18457	12.0814	2.72034
ENSG00000160886	LY6K	4049	18.9565	35.854	12.7896	55.8427	20.3963	30.2374	6.54759	42.2487	21.4329	31.4683	2.55194	46.5705	0.528712	0.658643	0.788574	24.1083	30.572	10.3509	51.22	36.1241	54.7884	13.4417	51.5138	46.9005	41.9796	23.8957	52.3865	11.5702
ENSG00000167900	TK1	1845	39.1594	84.1322	24.6887	154.784	48.416	94.0408	5.34532	127.503	53.9853	90.6185	-0.38583	139.379	0.465451	0.658691	0.851931	91.6349	107.561	43.2323	259.658	131.598	175.058	59.124	242.463	169.988	167.583	78.1527	229.251	33.9605
ENSG00000135390	ATP5MC2	3904	51.7274	99.8264	34.5572	166.294	55.254	96.726	10.9535	143.295	60.3131	82.3909	10.8786	151.225	0.518173	0.659056	0.799939	50.7436	63.4344	22.1981	153.114	86.0031	94.8771	46.724	134.026	91.8822	52.7594	62.9701	153.246	28.3777
ENSG00000132507	EIF5A	2685	187.79	330.77	130.897	525.037	171.862	333.752	19.0033	472.548	215.362	323.688	21.1495	497.902	0.567736	0.659811	0.751885	208.408	277.18	83.6765	641.795	272.334	514.137	59.4815	588.363	421.2	408.696	197.235	513.676	107.287
ENSG00000076554	TPD52	8111	5.05886	9.27058	3.46432	12.7034	9.32919	11.2871	4.15971	20.9197	14.8719	10.8541	8.35951	19.0691	0.54569	0.659869	0.774049	9.18802	11.8701	3.84649	20.2051	21.3584	15.8717	14.7875	18.1589	25.9961	12.6522	19.0628	15.912	3.6554
ENSG00000148841	ITPRIP	7296	14.3245	33.7772	8.51486	11.9689	18.1597	21.389	8.36349	7.45951	35.929	24.1421	21.4438	9.0641	0.424089	0.659981	0.895872	15.6543	17.4738	7.7911	22.1275	23.136	19.9489	14.8772	10.4655	26.5193	18.2088	16.5408	5.24888	8.15298
ENSG00000128524	ATP6V1F	762	80.878	133.589	57.9007	292.621	107.698	109.112	57.7248	221.768	102.218	113.359	34.2023	250.235	0.605424	0.659999	0.714574	77.317	108.2	28.627	270.276	117.984	176.498	44.9137	267.137	153.87	140.851	76.6834	246.859	43.2638
ENSG00000086598	TMED2	3833	10.852	23.4621	6.81649	40.8942	19.6062	26.4112	7.50981	97.902	25.9856	36.2338	4.24535	83.0452	0.462532	0.660269	0.858007	33.7145	39.294	16.0322	77.2972	57.1646	74.5378	26.3059	81.9413	77.3274	59.5133	44.7141	53.4299	11.4244
ENSG00000168894	RNF181	1315	45.9484	82.6976	31.7244	116.105	44.3515	87.2673	4.38307	87.3395	53.6233	87.8699	0.90142	95.0169	0.55562	0.661164	0.766709	43.9737	57.3539	18.1645	108.774	77.9219	76.4284	46.2806	85.8911	83.5014	56.4626	52.56	109.187	24.9445
ENSG00000172336	POP7	911	53.8726	80.4658	40.0325	170.412	53.3289	84.0453	14.8362	124.045	51.5267	65.2743	12.3621	107.038	0.669509	0.661316	0.653122	69.5122	106.431	21.6184	195.149	102.483	134.593	46.7612	152.553	113.798	85.286	67.061	133.138	30.8255
ENSG00000122705	CLTA	2514	28.3227	56.6335	18.5817	129.107	28.8841	56.0048	3.23391	114.717	34.6566	50.4977	4.35795	116.521	0.500105	0.661585	0.823064	51.4624	62.5253	23.326	179.704	74.09	106.049	30.1856	155.994	85.298	71.8571	45.9203	165.653	20.9539
ENSG00000132475	H3F3B	6134	20.2123	40.2005	13.2978	92.3164	15.3613	31.6223	0.878257	86.4585	23.8792	32.7251	4.24413	86.5569	0.502787	0.661713	0.820638	44.5664	54.307	20.1282	174.846	53.6001	72.435	23.612	139.656	73.1433	50.1359	45.6688	111.138	16.713
ENSG00000100280	AP1B1	6555	22.2281	44.4206	14.5878	15.4324	27.0701	53.7467	2.45414	15.725	29.8641	55.4819	-3.42504	17.2476	0.500401	0.662037	0.823674	31.6882	38.4717	14.3759	31.6002	52.6457	59.7403	27.9132	29.83	77.184	66.1414	40.9385	24.9123	14.4818
ENSG00000091483	FH	9350	10.2914	18.5009	7.10929	14.863	10.3242	20.9801	0.71531	18.0673	11.0803	20.9656	-1.49909	16.7622	0.556268	0.662434	0.7686	12.3002	16.0034	5.09867	26.9275	21.9243	19.8564	13.7038	23.5857	24.0921	14.861	15.9483	20.9987	6.10398
ENSG00000141401	IMPA2	3819	49.9503	92.9258	33.9671	105.069	55.5633	97.4673	10.9232	106.437	66.4385	110.471	0.155863	108.883	0.537529	0.662688	0.787847	88.9418	112.892	38.1403	171.946	147.449	194.887	66.7662	163.516	194.118	158.173	107.439	148.35	36.0537
ENSG00000175793	SFN	1308	62.8637	122.948	41.7166	226.61	77.9424	144.245	11.8783	171.069	78.3623	115.76	8.9066	139.486	0.511302	0.662944	0.814586	86.221	105.846	38.5901	272.027	118.61	158.774	52.8774	245.462	120.416	97.9698	66.728	194.547	40.1534
ENSG00000100316	RPL3	4710	638.914	1085.42	452.221	1098.26	554.71	1053.99	71.9808	1004.4	607.471	944.473	40.7871	1040.97	0.588632	0.663344	0.738055	914.37	1238.89	356.869	1579.15	1367.29	1764.6	636.747	1444.01	1393.18	1134.16	771.657	1405.88	404.545
ENSG00000128311	TST	1877	20.8747	46.5024	12.8763	46.1237	35.8618	49.4071	13.2333	39.0194	26.661	48.0687	-2.18021	34.9281	0.448896	0.664024	0.879152	40.9181	46.5427	19.9739	60.5311	91.7424	47.7521	71.973	55.1929	74.7683	47.8921	48.5234	54.1127	16.4251
ENSG00000162129	CLPB	14541	5.04058	9.34444	3.43334	4.55037	7.11813	13.0003	1.16398	4.90577	9.58971	14.0419	1.16459	5.01571	0.53942	0.664455	0.789489	6.43363	8.1491	2.76653	7.6801	10.4711	12.0767	5.47136	6.50928	16.7097	10.4265	10.996	6.68238	3.09994
ENSG00000074800	ENO1	5216	310.902	520.278	221.414	570.398	286.827	650.269	-10.9959	535.561	349.84	607.619	-14.7313	565.464	0.597568	0.664739	0.73191	522.437	713.8	201.227	1062.54	682.331	1026.93	257.183	949.453	878.783	842.149	417.285	933.484	211.32
ENSG00000089009	RPL6	4442	175.256	316.032	120.899	572.296	160.541	296.808	24.6027	566.151	191.41	260.382	35.1809	564.322	0.554552	0.665673	0.776794	206.189	265.436	86.7429	609.007	362.43	452.596	175.055	580.69	379.468	246.278	244.508	605.652	103.821
ENSG00000188229	TUBB4B	2037	75.874	138.789	52.0023	180.851	63.7983	154.341	-6.88988	170.055	74.2081	140.527	-10.1081	140.888	0.546686	0.667122	0.787558	92.5333	117.494	39.661	250.487	115.799	170.309	45.291	237.204	151.293	149.379	69.4328	195.633	45.8317
ENSG00000125652	ALKBH7	1093	44.0923	70.1785	32.0216	129.149	50.8816	79.7473	14.3573	90.1884	59.2174	80.1825	11.1079	103.962	0.628289	0.667436	0.706584	62.9242	89.0541	22.8499	139.917	90.4796	118.367	41.4756	117.752	111.75	64.4129	76.4517	138.162	27.4358
ENSG00000143537	ADAM15	6584	76.1909	131.699	53.5387	70.5378	82.5771	142.74	17.2024	60.721	79.7231	141.517	-5.18727	64.2158	0.578522	0.667592	0.756662	94.5103	124.904	38.3034	110.318	140.715	163.069	73.2047	101.28	189.891	173.143	95.008	90.1123	45.921
ENSG00000185950	IRS2	8156	15.4973	30.7994	10.1998	8.48876	22.7951	26.4264	10.6918	7.57164	30.4503	16.3376	20.6477	5.07385	0.503169	0.667937	0.832705	17.9466	21.5521	8.24811	13.0018	29.0485	23.8387	19.1793	7.64948	20.9425	11.8183	14.466	3.77736	9.22395
ENSG00000140319	SRP14	2047	32.1508	55.3773	22.6259	101.62	39.8094	54.0523	15.0534	117.797	41.6202	48.0277	12.8036	109.736	0.580578	0.668564	0.756551	39.5775	52.313	16.0366	138.103	68.5543	88.3761	31.9666	143.708	84.2844	65.7749	48.2397	114.428	19.3313
ENSG00000084090	STARD7	4416	11.7696	23.3081	7.76057	18.6407	12.3718	25.6969	0.602632	30.896	17.6226	28.2226	0.68899	23.9452	0.504956	0.668922	0.832888	21.6223	25.9606	9.93999	36.0765	35.1839	33.228	21.4275	32.8956	38.6947	27.5321	23.6071	23.0133	8.85028
ENSG00000172354	GNB2	2692	65.8409	113.582	46.3049	170.752	83.8556	134.878	22.0816	144.243	85.9568	149.135	-3.52411	162.386	0.579678	0.669213	0.758748	146.204	192.69	59.4928	251.651	232.942	246.846	130.747	230.621	299.505	254.46	160.06	212.835	52.8988
ENSG00000196352	CD55	10254	16.1712	28.05	11.3466	49.095	20.9413	28.0498	8.09449	69.1175	21.753	27.5219	5.23985	63.5404	0.576511	0.669227	0.761944	41.5434	54.5229	17.0081	147.7	82.9726	72.3876	53.0042	126.59	102.708	71.782	63.3718	93.708	14.1773
ENSG00000143753	DEGS1	2446	23.3538	36.7044	17.0407	42.8671	48.2297	39.8188	29.9927	62.1738	47.3995	43.9605	21.0232	58.9806	0.636268	0.669303	0.702338	29.2725	41.6786	10.5171	86.6812	65.5943	60.2885	40.6349	76.0243	74.1145	52.6605	45.2566	48.4417	13.7789
ENSG00000101255	TRIB3	3291	30.2412	67.0292	18.7121	86.7748	29.402	59.1621	2.30575	65.4306	66.8558	58.9205	31.5035	76.9574	0.451164	0.669318	0.887471	83.1263	93.6664	40.9764	187.625	104.159	88.7014	67.4366	125.214	220.172	104.526	162.891	98.0421	29.8442
ENSG00000100997	ABHD12	4479	19.7771	38.1316	13.2185	21.4113	23.4434	42.2869	4.07601	18.6969	25.962	39.6071	2.19771	21.0179	0.518654	0.669872	0.821091	24.3272	29.6279	10.9946	28.2876	41.0839	44.2656	22.7579	26.7375	58.6492	40.066	36.693	25.0122	12.1066
ENSG00000026508	CD44	9992	4.13873	8.38003	2.69737	7.78726	7.66525	11.2105	2.53083	11.5752	9.57505	11.0864	2.92318	11.4236	0.49388	0.670096	0.846311	9.81886	11.6019	4.59798	17.3851	21.052	19.0195	13.178	14.8733	26.9109	15.9164	18.1886	12.9566	3.64768
ENSG00000105197	TIMM50	7192	26.7365	44.4266	19.0951	38.2103	23.8472	42.6979	4.29153	29.467	23.9125	45.8023	-3.56891	34.77	0.601813	0.670211	0.738609	31.4169	42.5352	12.2761	48.481	41.5963	47.3221	22.005	41.2635	45.3523	40.9815	22.8944	41.8035	15.6856
ENSG00000074416	MGLL	11298	5.09168	11.8862	3.04725	3.70119	6.22827	13.6427	-0.0200959	3.07523	12.3912	13.3725	4.3677	3.57174	0.428368	0.671331	0.914294	11.4118	12.4815	5.79511	8.01185	16.0629	20.0961	7.74313	5.75202	21.5427	21.6283	9.6904	5.57009	4.42118
ENSG00000105372	RPS19	3461	283.838	483.583	200.662	728.288	283.025	488.09	59.4796	568.121	344.408	451.831	73.3088	661.337	0.586948	0.671848	0.756749	353.311	466.879	143.215	702.46	780.087	699.492	490.497	629.354	768.997	392.549	553.88	765.232	171.938
ENSG00000087460	GNAS	22221	53.3185	91.1578	37.6393	163.676	72.878	94.1297	29.7666	210.702	81.0612	110.25	14.9113	205.492	0.584903	0.672162	0.759422	74.1396	97.6264	30.2077	221.317	122.002	184.917	45.4464	219.084	202.892	163.3	113.404	158.489	33.9235
ENSG00000233276	GPX1	1432	38.5985	67.8138	26.9345	132.104	37.2265	58.763	10.313	83.8308	40.4334	58.2842	5.46286	110.604	0.569183	0.673031	0.776879	81.1771	104.491	34.156	162.704	106.609	135.838	50.3719	153.838	135.548	129.577	64.5399	135.99	30.5452
ENSG00000103507	BCKDK	3873	17.5744	30.9271	12.2549	24.8262	18.9424	30.8094	4.83167	21.8757	18.4559	30.7245	0.0211806	23.0225	0.56825	0.67497	0.781689	28.8885	36.9565	12.2581	41.9103	47.6312	55.4145	24.6896	36.6433	56.4177	46.6089	30.8761	32.6005	12.2565
ENSG00000177733	HNRNPA0	8713	17.0182	30.9901	11.6879	58.2953	25.8686	26.2051	13.8667	56.7935	25.9325	26.4016	10.0916	45.6843	0.54915	0.675246	0.801343	24.9658	31.1549	10.9461	95.2956	34.917	53.2911	12.8545	68.0012	41.2009	32.496	23.3931	41.7614	11.317
ENSG00000142227	EMP3	1645	55.9521	94.1772	39.7536	74.6619	66.0037	117.138	12.3545	66.4153	60.7584	110.139	-5.32518	63.586	0.594115	0.676052	0.75799	41.508	54.7606	16.8657	66.6325	65.4082	76.8146	33.6069	64.5909	78.3992	71.0888	39.4426	69.5276	28.3097
ENSG00000164032	H2AFZ	2270	20.6633	36.554	14.376	129.472	14.9789	33.5682	-0.395336	129.997	20.3751	35.5705	-0.967148	119.05	0.565281	0.676311	0.78734	45.6869	58.0269	19.5748	218.903	64.6377	80.459	31.3277	184.965	84.5371	52.392	55.8263	190.409	16.9754
ENSG00000114686	MRPL3	2715	25.2776	47.0965	17.177	50.9552	31.0972	47.6856	9.25718	63.22	33.8173	49.1765	4.31133	61.6632	0.536719	0.678216	0.819713	32.2854	39.3863	14.5616	74.9802	58.2038	63.7379	31.8163	64.9844	71.265	54.0112	41.6669	53.3263	15.8693
ENSG00000143321	HDGF	3674	105.727	201.723	71.0304	184.184	104.312	219.066	3.98016	201.969	133.769	210.373	7.54471	208.983	0.524119	0.679305	0.834492	142.812	171.136	65.8005	289.072	182.272	325.08	47.689	254.2	287.537	305.158	120.311	228.476	68.4154
ENSG00000170421	KRT8	6881	50.7802	85.2472	36.1177	89.2631	61.8853	118.494	7.61516	94.6695	65.2129	108.221	0.280136	81.5129	0.595682	0.679767	0.763851	52.2221	68.3669	21.457	123.933	81.3328	107.526	36.817	105.967	91.2079	82.9988	45.7245	104.082	28.7874
ENSG00000129354	AP1M2	2214	21.1132	30.8225	15.8118	45.182	19.7829	36.1505	3.22596	35.0874	22.0424	35.7216	0.609465	45.1274	0.684994	0.679814	0.674634	27.0805	40.141	9.01703	58.7535	43.3401	65.6569	16.1582	57.0365	54.1721	42.2491	31.0196	66.5551	12.4144
ENSG00000139832	RAB20	1507	19.3798	35.4539	13.2818	45.7341	21.9891	33.8911	6.46699	29.9103	30.188	19.8395	18.2843	22.719	0.54662	0.679975	0.813329	62.9328	77.3768	28.1132	123.37	82.9468	83	48.5849	70.1992	88.7802	52.2163	60.1657	43.8451	20.6975
ENSG00000114353	GNAI2	7405	8.4856	14.9204	5.91929	8.91854	9.26137	16.9778	1.48555	10.7868	10.8537	14.888	1.92091	9.5945	0.568725	0.680379	0.792033	9.95026	12.5629	4.29694	15.0727	16.0712	22.0613	6.93785	16.1335	23.2154	20.2505	12.1181	12.4427	5.10811
ENSG00000067225	PKM	8572	74.8992	118.665	54.4889	130.762	82.5735	166.724	6.21393	150.359	86.0651	163.823	-12.2284	127.365	0.631185	0.680748	0.730311	99.0433	135.618	38.0152	268.849	161.685	236.347	63.837	259.586	210.736	197.224	102.657	223.344	46.2521
ENSG00000182240	BACE2	9631	16.9248	31.6928	11.4737	26.8374	16.6591	30.8129	2.5468	29.789	24.978	36.6742	2.97347	31.49	0.534028	0.681646	0.829263	31.5588	38.0565	14.4334	54.4287	53.4958	59.8138	28.7329	52.1292	78.0116	55.562	47.5636	41.6503	12.9535
ENSG00000004142	POLDIP2	2670	56.56	104.215	38.635	110.005	51.8028	107.553	2.54376	94.6773	68.5421	129.383	-9.08789	114.808	0.542724	0.681816	0.820909	107.415	130.849	48.5331	165.312	144.94	195.942	63.82	145.15	201.754	180.034	103.095	127.695	43.5841
ENSG00000134247	PTGFRN	6488	7.3164	11.3916	5.35704	5.15225	10.4993	14.2936	3.95281	8.44187	13.652	12.6496	6.06222	8.01691	0.642261	0.682039	0.721818	8.66829	12.009	3.26425	13.228	16.504	18.3212	8.91899	10.8437	21.312	19.8736	10.4212	8.51026	4.31065
ENSG00000187446	CHP1	3947	30.7595	56.1952	21.0939	41.759	30.458	51.3894	6.92161	57.8312	39.9395	47.8849	11.2086	51.7419	0.547368	0.682459	0.817549	41.3402	50.5661	18.5855	71.5438	62.2592	91.9917	24.1747	59.8345	82.1843	81.6109	37.4615	44.8632	19.8397
ENSG00000177666	PNPLA2	3831	15.9609	29.8854	10.8206	26.3402	20.4588	28.6907	7.31847	21.4225	19.126	31.4075	0.281566	23.1258	0.534072	0.682898	0.831725	21.5094	25.8612	9.87187	35.8665	29.4848	26.3773	18.5645	33.7457	43.7038	36.0277	23.9606	30.526	10.3463
ENSG00000130309	COLGALT1	6108	25.7648	47.6095	17.5759	22.2601	23.7486	51.6368	0.0989246	27.6288	32.6139	56.6769	-1.39224	26.2863	0.541168	0.683946	0.826724	31.9953	38.7013	14.5797	51.3765	42.1851	62.4069	16.3486	46.5456	66.3112	71.3508	27.2109	31.6951	16.0778
ENSG00000127445	PIN1	4577	11.2852	18.9218	8.03069	33.5766	15.1474	18.0458	6.88245	25.8371	12.8913	22.2329	-0.448427	30.7456	0.596416	0.684122	0.771829	16.6179	21.5305	6.92915	44.3539	27.2855	29.2844	15.1617	41.2083	30.5114	23.913	17.4071	39.0377	7.47992
ENSG00000006712	PAF1	2850	25.6329	49.1347	17.1817	32.0901	23.8813	49.6586	1.13771	28.2901	17.0751	50.0106	-12.9312	24.2269	0.521686	0.684541	0.847396	34.5811	40.8086	16.2172	48.4756	34.6795	49.6586	14.1209	39.1445	43.9696	40.2411	21.9175	36.1398	16.6994
ENSG00000103018	CYB5B	10047	5.13308	7.71736	3.8057	11.2462	11.3919	9.65775	6.96866	19.4449	11.08	6.72367	7.04581	17.3004	0.665134	0.684822	0.70451	6.33253	8.98855	2.28768	20.698	17.0018	13.459	11.4298	20.117	15.7041	9.3168	10.5985	14.1259	3.04669
ENSG00000142230	SAE1	3742	19.9312	39.7245	13.0985	36.5355	33.7899	47.1727	12.1847	41.0879	31.2411	50.455	0.968058	41.7305	0.501734	0.684832	0.867929	36.4412	41.9864	17.5473	70.7122	64.1453	69.2209	35.4879	63.606	76.1501	61.6869	42.3457	55.7985	15.3229
ENSG00000089220	PEBP1	1514	132.959	242.088	91.3199	198.216	127.975	255.151	11.116	231.581	176.785	217.664	46.1867	216.022	0.549217	0.685424	0.821631	148.75	181.042	67.2808	275.948	220.511	278.083	105.385	259.714	216.895	157.369	130.657	251.736	79.3003
ENSG00000072506	HSD17B10	2822	38.4317	66.654	26.9672	103.57	33.206	65.3683	3.26737	85.3852	38.4705	68.3369	-2.53165	91.7524	0.576585	0.685696	0.794807	45.7403	57.549	19.8433	113.042	63.4305	79.3549	30.5775	98.7605	76.6967	58.4939	44.642	109.698	23.4052
ENSG00000133597	ADCK2	3110	14.0215	22.8172	10.097	16.9278	13.1198	21.2405	3.39161	15.607	12.855	23.0001	-0.945064	14.2252	0.614515	0.6857	0.756886	22.1623	29.2809	8.9859	30.3131	27.2958	36.4879	12.1898	25.5353	39.0969	31.0149	22.1007	20.5291	9.54143
ENSG00000132824	SERINC3	4649	17.306	34.9004	11.3031	14.4345	18.5202	31.4054	4.13646	20.1361	26.8808	40.4261	2.62514	19.3026	0.495868	0.685983	0.876097	20.0803	22.9202	9.76621	25.8259	27.4827	37.5372	11.9423	20.9927	44.4653	37.346	23.9996	15.7864	10.5347
ENSG00000178982	EIF3K	2798	46.7264	76.2737	33.6073	103.25	45.5196	102.665	-1.50101	93.1927	56.7102	103.112	-5.15699	99.6076	0.612614	0.686427	0.76024	63.7357	83.8363	26.0093	133.968	104.221	106.486	60.1362	116.233	111.351	73.2115	71.2313	138.748	29.8083
ENSG00000179604	CDC42EP4	4837	10.978	18.889	7.72913	13.6276	15.5366	21.2314	5.8126	12.8744	12.3551	14.9663	3.37533	8.66172	0.581187	0.686611	0.792035	13.9831	17.6547	6.03853	24.2527	24.675	23.4225	14.9781	19.0193	23.0999	18.7079	12.848	8.44902	6.88383
ENSG00000141759	TXNL4A	5217	12.8772	24.2924	8.69893	40.6526	15.0125	27.0755	2.6119	35.7105	18.7617	24.7662	3.90195	40.8114	0.530093	0.686721	0.843349	20.487	24.2924	9.55539	41.5766	37.4041	40.0178	20.8368	38.3102	42.0288	26.7358	27.3776	45.5992	9.12716
ENSG00000167815	PRDX2	2034	79.1899	113.729	59.6285	248.179	70.1258	131.929	9.70226	249.67	65.7438	116.746	-4.30396	254.653	0.696305	0.686934	0.677562	113.888	168.085	38.2499	343.586	148.298	206.586	62.7719	278.697	154.972	166.287	63.8472	254.822	48.9392
ENSG00000099341	PSMD8	4313	15.7815	23.8822	11.6737	40.0586	14.9923	26.5648	2.8256	31.4197	17.9635	28.9581	0.588646	36.2455	0.660805	0.687788	0.714771	18.8988	26.4404	7.00065	48.6364	31.3474	30.1872	18.8499	45.9921	36.3585	27.544	21.2644	43.8259	9.33719
ENSG00000153162	BMP6	3784	9.67424	21.5491	5.9678	23.5076	16.7988	20.3547	7.47635	31.6635	27.1236	25.4556	11.8503	33.0652	0.44894	0.688389	0.927837	27.2764	29.3978	14.0474	60.5971	50.9751	51.9612	29.4632	58.1566	87.3821	55.9392	56.7274	31.6755	10.0076
ENSG00000156709	AIFM1	13092	3.65652	5.83007	2.65375	6.19677	3.45555	6.9509	0.272038	6.68308	3.63285	5.95483	0.0599463	6.3698	0.627183	0.688513	0.749844	6.50985	8.6816	2.60313	14.7747	8.39457	10.1402	4.19652	12.4492	11.3355	8.76009	6.53501	10.8492	2.62844
ENSG00000147065	MSN	11407	7.5469	13.992	5.14028	11.6944	11.6201	15.0022	4.74911	18.8468	14.1098	17.5627	3.57213	16.3752	0.539372	0.688836	0.838301	7.83634	9.34789	3.62979	25.2931	13.7622	19.3835	5.73748	19.2364	23.6512	21.1427	12.065	13.1833	4.38503
ENSG00000132394	EEFSEC	2394	20.4668	37.9436	13.9405	26.8281	25.9506	41.0654	7.1427	19.8649	32.8235	45.1369	5.74134	24.1142	0.5394	0.689453	0.839506	26.1827	31.1882	12.148	31.5347	38.0593	39.5006	21.7061	27.1696	56.6925	38.8233	35.4173	27.1942	13.0443
ENSG00000143222	UFC1	2100	28.6958	46.3505	20.7236	65.4009	29.2544	57.8655	2.752	59.803	33.9067	49.6883	4.0937	63.6086	0.619105	0.68952	0.759936	37.4932	49.3374	15.2914	63.2546	48.6019	70.0478	19.6021	61.3145	59.7387	48.6465	33.0805	63.1731	18.0075
ENSG00000100380	ST13	3764	16.9932	26.6829	12.4037	61.0688	16.5971	27.6722	3.92329	87.1234	20.3638	26.6828	4.35414	77.2786	0.636855	0.689723	0.742592	34.53	46.4994	13.6053	131.118	55.1962	77.0936	23.2794	127.894	67.5742	48.2052	41.1577	105.842	13.0045
ENSG00000102882	MAPK3	3669	16.2271	29.3512	11.1787	27.8786	21.5035	33.6679	6.08359	26.9931	23.6716	34.33	3.07354	27.7767	0.55286	0.689942	0.827025	27.4425	33.1823	12.5105	41.579	42.5515	50.9502	21.4581	38.7593	59.3668	50.2483	31.8307	33.8056	11.8446
ENSG00000171858	RPS21	1036	369.972	587.138	268.984	935.055	303.896	608.435	25.2329	747.222	440.323	580.96	91.7463	868.955	0.630127	0.690075	0.750022	371.103	494.789	148.448	883.09	787.916	741.075	481.111	774.407	783.306	383.617	573.084	1040.65	208.716
ENSG00000054116	TRAPPC3	3527	13.0481	21.7908	9.30007	27.7586	15.6699	26.708	3.43767	25.1999	13.739	25.2617	-1.41805	25.1838	0.598789	0.690465	0.782142	19.2892	24.662	8.19127	39.3483	32.5653	39.79	16.0923	33.4635	36.0184	31.2012	18.9201	31.6986	8.74567
ENSG00000157216	SSBP3	6930	13.328	22.4424	9.46791	11.1829	16.4493	26.698	4.22156	15.149	19.2664	24.4127	4.61877	13.5348	0.593875	0.691569	0.789263	14.7436	18.6802	6.33751	18.3551	21.9545	26.3553	11.0435	17.0561	34.0966	23.877	21.012	13.5595	7.90271
ENSG00000122642	FKBP9	5169	8.07825	13.9476	5.67926	9.5188	9.15356	14.9008	2.32901	14.8501	13.1084	14.377	4.48226	15.4257	0.579185	0.691577	0.80397	11.5896	14.4155	5.10264	21.2659	18.0953	24.8523	7.80644	20.7008	29.6173	30.6777	12.8059	14.0213	5.39095
ENSG00000149541	B3GAT3	2407	46.6288	80.281	32.8205	44.576	43.8156	88.292	3.37785	34.5518	53.7517	88.4367	0.689672	37.1871	0.580821	0.692166	0.803512	55.2734	68.7898	24.318	54.3806	84.0397	94.4413	44.941	47.6916	108.448	80.7801	64.1809	49.0366	28.5693
ENSG00000172216	CEBPB	1839	76.0807	146.623	50.8616	230.754	84.1113	87.9882	43.8127	144.458	83.06	69.7537	41.2078	81.9294	0.518888	0.692672	0.866456	99.0202	114.282	47.5934	293.523	125.195	142.59	66.1634	141.979	132.499	62.3278	98.3431	75.2781	49.2275
ENSG00000155380	SLC16A1	6347	8.96205	15.6215	6.27515	7.89019	10.9959	18.2244	2.64909	16.2131	17.3545	21.182	4.64528	12.7068	0.573699	0.69288	0.81206	13.4591	16.5741	6.00081	21.4317	28.0753	21.7224	19.0822	17.0406	30.7994	16.6908	21.6528	11.0317	6.13798
ENSG00000111229	ARPC3	3027	17.9145	31.2822	12.5339	48.1848	20.6953	32.4175	5.84803	50.8885	23.819	34.2744	3.25433	50.5678	0.572674	0.692922	0.813171	28.483	35.027	12.7208	67.7689	50.1484	50.1958	29.3673	57.0279	58.7277	27.5071	43.6538	60.5757	12.6274
ENSG00000274523	RCC1L	4196	14.1123	29.9873	8.95453	21.6918	19.9153	37.7138	2.64235	20.6869	16.9038	33.0518	-2.92727	17.3136	0.470611	0.693329	0.916047	23.8896	26.079	12.154	32.478	39.6245	45.0954	20.955	30.3839	43.4012	40.6195	21.1417	26.4675	10.5543
ENSG00000160445	ZER1	4370	15.3547	29.2256	10.3279	8.83832	15.8913	35.9194	-0.559807	8.06943	17.745	36.9391	-4.41848	7.79545	0.525385	0.694152	0.862918	16.7134	19.3684	7.99759	12.663	24.8194	24.7965	14.5537	12.0843	32.004	27.0785	17.165	9.57428	9.16274
ENSG00000110711	AIP	2961	21.031	32.5409	15.4339	50.7598	17.5364	33.9115	2.00491	41.5169	20.3226	33.8966	-0.0153187	42.1204	0.646293	0.694361	0.74243	25.9216	34.9145	10.2101	68.0744	33.3016	45.1433	14.6123	59.2151	40.9479	39.1803	19.4771	58.4899	12.822
ENSG00000177156	TALDO1	2907	25.9052	42.8161	18.5409	59.3903	29.6975	54.4365	4.76559	61.3078	32.8641	59.5657	-2.87531	62.624	0.605035	0.694538	0.784042	36.6473	46.7415	15.6136	100.907	64.2918	63.1112	38.1638	86.6012	73.2211	53.4769	43.9158	91.8616	17.0772
ENSG00000142949	PTPRF	10712	17.3049	31.6339	11.8638	12.2778	20.2557	32.0193	5.59091	14.5363	21.5951	34.3595	0.979389	14.0494	0.547035	0.694719	0.842404	18.2391	21.6513	8.49605	26.8347	25.7702	29.6481	13.4959	23.3077	38.8339	32.7505	20.8866	13.3877	10.1799
ENSG00000105355	PLIN3	2739	14.0408	20.8311	10.4579	28.4997	15.5702	22.9167	5.07431	33.7141	16.4081	20.3309	4.20964	31.7196	0.67403	0.695246	0.716462	26.0145	36.3096	9.67515	74.3461	48.9198	56.0742	25.705	69.5774	54.2324	47.7533	28.0636	49.8123	10.0665
ENSG00000130402	ACTN4	6125	47.0255	76.867	33.8044	45.2653	44.4297	90.8296	2.82973	47.3587	47.8735	92.3774	-7.55292	51.7547	0.611777	0.695256	0.778735	56.6211	72.709	23.902	85.2468	61.1873	113.847	14.0548	73.6293	103.557	116.503	39.7137	62.4024	28.8532
ENSG00000169908	TM4SF1	3495	93.393	153.327	67.0208	204.937	73.0153	172.982	-6.21057	243.688	122.456	159.635	26.6748	209.301	0.60911	0.695484	0.781857	145.391	185.956	61.7107	365.957	228.61	279.093	113.065	328.699	303.23	195.655	196.011	227.389	64.3658
ENSG00000176788	BASP1	2146	197.952	364.229	135.305	377.489	315.008	357.462	151.29	456.873	386.21	367.114	165.941	396.057	0.543483	0.697148	0.850814	282.087	331.55	132.89	597.81	604.934	812.848	268.415	593.682	679.079	553.977	375.5	423.331	134.097
ENSG00000124570	SERPINB6	13201	19.0336	35.5732	12.915	22.3632	25.2159	42.2677	5.85725	19.3284	28.1022	41.2493	3.35268	20.9347	0.535056	0.697635	0.860214	27.7837	32.2986	13.2493	31.8519	50.471	39.4508	34.1384	26.6165	58.2722	29.5283	42.0907	29.7545	13.0822
ENSG00000126934	MAP2K2	7767	65.2077	114.968	45.4333	68.974	72.5893	121.634	16.8809	53.3227	89.412	134.575	8.66704	62.7066	0.567184	0.697803	0.828422	84.5938	102.114	38.6423	83.0863	124.009	147.902	62.7781	71.6394	158.377	128.558	87.9272	74.8344	42.0378
ENSG00000131153	GINS2	3219	13.9466	23.8054	9.85212	36.7931	13.7318	24.2396	2.6301	33.5636	17.0664	23.7041	2.84394	35.4418	0.585861	0.698125	0.810388	27.0919	33.4308	12.0481	52.6616	39.1366	46.3503	19.9475	47.5305	44.7537	34.6808	25.7486	45.6517	10.9501
ENSG00000172531	PPP1CA	4073	23.388	35.3273	17.3117	67.2557	23.6862	39.3238	5.67587	60.775	29.1761	54.2161	-3.35361	67.4023	0.662039	0.698184	0.734329	48.6138	66.2016	18.8231	95.1355	71.6386	96.0101	31.8904	96.6392	93.0622	94.5161	41.2674	85.0282	18.0674
ENSG00000166741	NNMT	2596	74.939	136.762	51.4159	143.427	76.4117	131.137	16.3508	90.6621	108.598	134.348	27.9893	105.399	0.547951	0.698344	0.848737	102.709	121.013	48.2525	175.499	154.666	125.365	102.765	114.495	163.614	88.9952	114.845	128.407	49.8342
ENSG00000119522	DENND1A	10337	5.54169	9.64291	3.88311	3.73643	7.6603	10.7215	2.74987	3.88037	7.70179	9.26705	2.14155	4.43462	0.57469	0.698538	0.822386	6.36099	7.7348	2.88033	6.37676	12.8508	10.474	8.51457	5.5721	18.3643	11.4026	12.1156	4.62815	3.38172
ENSG00000100116	GCAT	2102	33.2999	51.0521	24.5189	31.2994	32.2699	62.8526	3.48339	30.3123	28.8244	61.6885	-8.18873	30.8087	0.652273	0.698804	0.745336	41.9364	56.2652	16.6171	50.5079	60.6739	63.4177	34.419	47.6376	65.2238	50.9971	37.2774	44.8942	20.568
ENSG00000117419	ERI3	2785	29.6689	49.2232	21.2025	42.5717	28.9705	47.6353	7.15355	34.0483	33.7345	46.7503	5.68433	38.0711	0.602742	0.699587	0.796432	40.0674	50.3086	17.4285	51.6974	62.3901	55.0824	39.586	44.5343	75.3891	50.7493	47.5785	45.9316	19.3155
ENSG00000116030	SUMO1	2153	19.8056	28.2559	14.9456	65.2737	25.5095	32.7613	10.5049	93.3668	29.7744	32.5153	10.2652	87.5023	0.700936	0.699964	0.698992	29.7119	42.5068	10.5839	99.6115	49.6271	69.2995	20.9372	84.2526	53.6899	40.9213	31.2651	74.9982	12.7647
ENSG00000115268	RPS15	2138	897.619	1437.41	650.383	1885.08	967.187	1501.95	279.293	1433.06	1136.11	1459.6	260.351	1630.93	0.624468	0.699982	0.775496	849.011	1094.8	356.352	1612.58	1493.49	1699	790.105	1451.76	1613.78	955.421	1090.21	1861.86	503.368
ENSG00000266412	NCOA4	3988	11.9433	17.4337	8.94466	9.10414	10.3325	21.6961	0.395644	15.8613	12.652	22.8402	-1.0521	14.3611	0.685066	0.700175	0.715285	15.9536	22.3038	5.91686	20.0762	24.6823	31.5705	11.6121	19.4938	31.3708	20.9119	19.9111	12.4549	7.43076
ENSG00000179632	MAF1	2415	129.962	235.664	89.4275	171.648	109.629	250.795	-5.23453	133.711	150.018	285.678	-21.3892	150.386	0.55147	0.700529	0.849587	137.9	162.314	64.8588	162.524	167.403	253.557	62.4309	150.894	249.259	214.965	131.458	144.09	77.1431
ENSG00000113013	HSPA9	9782	31.7398	48.7792	23.3497	44.0022	33.1809	64.2985	3.73221	60.8236	42.1947	62.9859	4.40318	58.3791	0.650682	0.701339	0.751997	43.1072	57.3237	17.3116	105.392	64.724	71.9482	34.9375	91.4625	96.5447	67.0386	59.8076	67.5295	20.3307
ENSG00000172809	RPL38	3829	94.891	156.788	67.9235	290.008	103.928	189.796	17.0011	237.655	153.574	184.509	42.8688	269.907	0.60522	0.70159	0.79796	112.275	140.702	48.9588	264.668	234.12	217.977	143.877	246.638	280.506	126.371	211.255	311.301	58.4412
ENSG00000129353	SLC44A2	4952	25.1018	41.0058	18.0488	23.1712	31.1545	51.3476	7.63733	27.9597	31.9452	51.6743	0.940622	27.7825	0.612152	0.702591	0.79303	37.7833	47.6442	16.3434	42.2087	61.4711	75.8683	30.0617	37.2952	87.8737	83.201	42.2796	30.7951	17.1961
ENSG00000108528	SLC25A11	2471	27.4155	43.4895	19.9353	45.0681	23.7893	47.4397	2.0619	39.9399	28.4253	45.501	1.12469	43.3253	0.630392	0.703191	0.775989	39.9653	51.5024	16.7892	83.1695	55.4616	70.0317	26.4685	77.1704	73.8668	58.4324	41.8458	66.9657	18.3622
ENSG00000197747	S100A10	1012	47.224	77.3637	33.9174	167.013	46.1273	80.2618	9.3674	183.237	60.0066	73.0403	16.1825	161.42	0.610415	0.703403	0.796391	65.9531	82.815	28.6864	206.663	106.548	137.772	49.5107	189.51	124.577	69.5684	86.4533	210.671	31.3019
ENSG00000176101	SSNA1	1170	76.8111	140.163	52.7031	148.258	83.1458	138.768	19.59	101.173	84.188	133.889	3.85439	115.049	0.548014	0.703777	0.85954	89.9956	104.702	42.8797	135.684	130.038	176.876	56.8116	132.003	172.088	143.408	93.4998	125.015	47.7914
ENSG00000107438	PDLIM1	2227	21.9293	46.1166	13.9973	84.9736	28.1296	37.4164	10.9928	85.8846	27.9803	42.6574	2.38585	86.0834	0.475519	0.703819	0.932119	35.7111	38.3117	18.4708	120.391	57.2684	79.3458	24.4192	109.986	62.739	49.2361	35.7576	101.971	16.234
ENSG00000182199	SHMT2	4592	69.7329	119.841	49.1202	111.279	55.8611	119.939	0.929185	96.3874	68.7342	135.026	-12.2814	104.993	0.581877	0.704063	0.826249	104.54	126.523	47.6042	185.779	132.919	137.906	75.8266	147.956	170.327	139.314	93.983	128.468	48.3622
ENSG00000179218	CALR	2802	128.092	185.557	96.1757	257.589	162.382	213.548	64.5771	306.1	161.573	250.48	11.2851	297.866	0.690307	0.704209	0.71811	233.712	325.454	87.2574	489.196	326.718	584.786	84.6164	494.691	548.851	595.999	222.244	359.165	91.7166
ENSG00000164713	BRI3	5139	12.0707	20.5583	8.53467	39.5887	13.0311	19.8237	3.95186	34.6353	17.6381	21.7494	4.58843	39.0507	0.587145	0.704723	0.8223	12.4672	15.1614	5.64457	26.4452	21.7671	21.8149	12.7357	25.8529	27.8856	15.5832	19.346	31.5319	7.08962
ENSG00000104635	SLC39A14	6908	4.42576	7.3843	3.15566	5.18334	5.59788	9.46997	1.26064	8.36306	10.6767	11.7366	3.6347	8.96919	0.599347	0.705956	0.812564	10.7737	13.2589	4.80721	15.2238	19.6051	14.2975	13.6859	15.3392	26.3225	16.6309	17.2087	9.24224	3.98143
ENSG00000100304	TTLL12	4623	28.2804	59.1756	18.1022	32.2676	28.4102	70.3383	-3.80475	29.2005	35.3369	66.0063	-4.26688	27.9299	0.477907	0.706733	0.935558	39.5182	42.2403	20.5101	53.9192	50.2258	68.0062	22.0712	51.4098	75.8327	76.3023	34.019	34.6681	19.3062
ENSG00000168710	AHCYL1	5035	48.3213	73.6053	35.6612	33.0462	46.1274	74.545	11.9858	43.4662	44.0682	68.0969	3.21007	43.3991	0.656493	0.706837	0.757182	52.7096	69.6128	21.3838	69.0141	69.6146	81.1684	36.0109	61.7262	88.2459	57.5769	56.6938	46.3847	28.5225
ENSG00000122958	VPS26A	5116	9.56158	14.225	7.11487	15.3928	15.996	16.4303	8.47093	23.1602	19.4015	16.4307	9.54308	22.6688	0.672165	0.706958	0.741751	14.1891	19.1292	5.58097	26.711	34.6618	21.788	25.6415	21.7387	34.8284	16.1716	25.9664	17.6077	6.34792
ENSG00000115756	HPCAL1	6237	22.0327	38.5067	15.4096	36.383	28.0715	37.619	10.842	37.227	36.5921	44.578	9.84528	42.0001	0.57218	0.707105	0.842031	27.2103	32.3151	12.6685	48.4471	47.8176	57.5711	23.9832	43.3991	73.9689	49.563	46.8083	40.9096	14.039
ENSG00000149428	HYOU1	6825	9.98475	16.1108	7.21369	10.3827	8.56227	12.865	2.67012	11.0608	10.1702	13.0838	2.31996	11.0966	0.619753	0.707664	0.795574	12.2624	15.4133	5.32643	26.0393	16.3308	32.3163	2.95183	22.5276	29.4098	38.008	8.58143	15.5269	6.27006
ENSG00000160075	SSU72	6919	17.6051	30.2111	12.4088	33.8824	17.8914	28.4704	4.85198	28.4526	21.7478	26.8373	5.6454	34.4071	0.582736	0.707705	0.832674	29.4123	35.3228	13.5171	42.7579	47.7937	52.4114	26.0954	38.5791	51.4753	39.8583	29.633	40.5615	12.963
ENSG00000113048	MRPS27	19524	4.75135	7.43948	3.47176	5.75842	6.64742	10.7399	1.72853	8.99827	6.24544	10.4445	-0.0212346	7.23988	0.638667	0.708023	0.777378	7.86251	10.1141	3.31115	12.1164	16.4533	13.8566	10.7166	10.8606	17.4018	12.312	10.6548	8.48117	3.39145
ENSG00000116251	RPL22	4665	26.0597	54.7873	16.6363	46.0534	29.2539	50.8833	5.94934	47.0127	30.7633	38.7385	7.52022	46.6085	0.475652	0.708642	0.941633	33.193	35.2505	17.3303	52.4542	60.2373	50.0607	39.5122	46.4065	64.2306	30.4678	47.5342	54.8422	16.9833
ENSG00000176014	TUBB6	3941	17.9448	30.2976	12.7336	38.3281	21.935	29.1186	8.59871	39.76	18.5047	23.6845	4.29404	34.7647	0.592284	0.708902	0.82552	33.7336	40.8635	15.345	69.6513	54.1064	66.3283	26.6465	73.8672	68.2647	59.2449	35.7985	54.1412	14.0393
ENSG00000114302	PRKAR2A	8701	19.9544	40.4044	13.0049	7.28077	19.6915	37.4035	2.56071	6.84532	29.1688	33.2265	9.23287	8.126	0.493867	0.709107	0.924347	16.9478	18.3348	8.69707	9.1873	24.5333	28.7719	12.6217	6.5203	26.103	21.2799	14.4416	7.33771	10.851
ENSG00000163468	CCT3	3864	75.4168	113.592	55.8789	133.46	63.6711	122.248	7.68164	136.773	54.1052	118.312	-16.8819	122.955	0.663927	0.709178	0.75443	119.619	158.555	48.269	248.354	179.947	215.199	90.8544	221.238	218.401	194.95	111.568	205.334	52.0739
ENSG00000077348	EXOSC5	3712	14.6736	21.9467	10.8988	46.6287	12.5291	20.4295	3.17237	32.1067	12.8685	22.7347	-0.772266	37.9256	0.668603	0.709197	0.749791	19.2489	25.6723	7.69634	56.7302	26.4089	33.1795	12.6726	48.4943	33.1091	30.1284	16.5988	46.7796	9.29757
ENSG00000125901	MRPS26	1016	46.5629	68.5053	34.78	101.23	32.3322	65.6473	2.2657	85.8329	40.2314	72.296	-3.14623	94.4568	0.679698	0.709388	0.739078	53.1595	71.9268	20.7925	138.629	62.3387	110.791	16.4712	122.416	92.8782	63.2916	58.1944	108.465	27.7862
ENSG00000221983	UBA52	4306	166.834	271.731	120.097	571.371	166.561	257.634	48.5649	422.496	179.767	222.604	46.2046	495.214	0.613969	0.709669	0.80537	190.377	236.385	84.004	467.136	322.309	395.257	158.672	464.757	312.119	243.095	178.903	521.456	102.05
ENSG00000221869	CEBPD	1252	40.6134	67.6643	28.9751	112.998	28.9074	31.5988	14.4351	41.1191	36.2815	32.2994	16.9019	31.9116	0.600219	0.71055	0.82088	69.6161	84.8067	31.4531	167.997	63.4305	54.2946	40.9526	58.3135	49.715	26.369	35.2648	36.8422	30.2141
ENSG00000103121	CMC2	12564	6.58937	11.1577	4.67025	13.6966	7.43547	9.22102	3.21225	11.9618	9.96853	8.24706	5.02029	13.5343	0.590568	0.710625	0.830682	6.94512	8.36074	3.18279	13.8361	16.4168	10.3337	12.1386	11.066	19.6682	6.37393	16.1753	12.8064	3.92652
ENSG00000089693	MLF2	3367	95.677	153.455	69.2828	161.452	108.449	171.662	29.8279	148.374	111.306	172.496	7.80885	150.678	0.623486	0.710705	0.797924	110.124	138.013	48.018	222.749	180.269	209.788	93.417	219.15	268.102	212.701	151.542	174.92	58.6504
ENSG00000228300	C19orf24	2096	114.273	188.712	81.8146	162.261	115.096	199.734	23.6183	101.716	125.822	176.834	19.7217	131.005	0.605541	0.711116	0.81669	141.134	172.812	63.3685	138.1	225.821	225.714	132.375	126.002	255.394	152.733	171.696	151.758	72.5915
ENSG00000136770	DNAJC1	2490	26.1077	38.6052	19.4676	17.4975	27.2415	35.9229	10.7888	16.2249	36.1256	36.5011	14.2249	16.4587	0.676274	0.711598	0.746923	25.4121	34.0223	10.102	28.3077	39.8786	33.7947	25.8876	20.5824	56.3892	30.8037	39.5088	21.8531	14.7848
ENSG00000169230	PRELID1	1840	93.005	150.034	67.1991	246.925	96.6566	133.425	35.5479	201.279	97.2503	152.51	5.74418	235.186	0.619892	0.712612	0.805332	123.903	153.854	54.6691	257.472	188.615	341.88	47.0768	264.419	257.698	276.413	106.224	222.108	60.9341
ENSG00000125648	SLC25A23	4881	26.2746	46.8045	18.2242	27.4711	32.6586	51.8886	8.89357	35.8039	29.1195	51.1222	-1.5538	32.0745	0.561369	0.712946	0.864523	30.7191	35.533	14.7292	35.4355	50.9832	68.6794	22.55	34.7752	72.2197	77.4031	29.8029	24.8258	16.4767
ENSG00000099204	ABLIM1	10209	9.21272	17.64	6.17864	5.95391	8.72165	17.4965	0.708256	8.64951	11.6806	14.656	2.88702	9.00843	0.522263	0.713036	0.90381	9.24613	10.2302	4.64256	10.4239	12.3119	15.1965	6.0206	8.69473	18.635	16.2535	9.72812	6.88649	5.4106
ENSG00000099797	TECR	5899	40.4801	60.4034	30.0908	62.429	50.0202	75.5684	15.4098	57.3425	40.1727	70.0354	-1.84848	58.6404	0.670163	0.713209	0.756254	37.8328	50.0266	15.3208	75.9803	59.8288	54.566	37.2385	73.1041	68.9644	56.9093	37.778	71.9149	22.7058
ENSG00000065054	SLC9A3R2	3516	19.3359	36.3242	13.0881	28.8603	24.0619	45.7093	3.12708	27.2813	25.2506	43.5543	-0.882047	27.7174	0.532315	0.713268	0.894222	29.6373	33.1431	14.7229	40.5219	43.9606	60.1575	19.0554	38.0986	61.0875	54.5278	31.2063	36.3983	13.9055
ENSG00000145912	NHP2	1476	37.7204	58.829	27.6018	175.073	42.4421	53.6067	17.8902	142.878	44.1316	55.379	10.9042	163.342	0.641187	0.713328	0.785469	62.7774	79.9235	26.8119	218.502	102.376	149.678	40.4098	222.724	132.488	106.177	74.3033	204.351	27.2068
ENSG00000088832	FKBP1A	5973	13.3217	22.3058	9.48512	35.0147	21.989	23.2967	11.3191	51.2887	20.7261	21.6981	7.70722	48.1053	0.597231	0.713502	0.829772	20.1255	24.2542	9.21109	47.1613	40.8615	42.8917	23.1044	47.9455	46.0683	28.8791	30.2426	38.9474	9.34811
ENSG00000183624	HMCES	2783	24.978	40.026	18.0935	41.1177	29.2813	44.0582	9.10259	45.1055	26.5265	48.237	-2.41567	47.6282	0.624043	0.713656	0.803269	33.7221	41.9811	14.8306	63.9259	47.9807	55.8443	24.8611	55.4331	58.6011	44.5448	34.1905	48.4702	16.4621
ENSG00000105976	MET	7224	7.04989	11.3085	5.10483	5.6585	7.30754	14.3045	0.756083	10.8734	12.9004	11.9665	5.72048	8.64806	0.623414	0.714427	0.80544	11.8046	14.6561	5.20936	13.9686	21.9146	18.9841	14.0552	12.7109	29.0354	15.7474	20.4059	8.14959	5.15709
ENSG00000174903	RAB1B	1950	20.7122	34.1041	14.8463	45.3922	27.4263	33.8291	11.9326	39.6305	20.5727	36.6142	-1.39576	40.8899	0.607323	0.714675	0.822028	40.8093	49.6447	18.4692	83.3688	73.8855	95.6304	34.2945	82.8422	105.656	106.001	47.5677	68.4429	16.6577
ENSG00000171492	LRRC8D	4852	13.3485	20.4193	9.83636	16.4367	22.9121	19.8852	13.8047	22.7669	36.2262	22.0522	22.995	20.4152	0.65372	0.714754	0.775788	17.6777	22.7867	7.42364	35.6215	45.0046	30.8259	32.2427	25.9905	49.907	23.5551	36.9988	17.0578	8.63
ENSG00000131669	NINJ1	2604	16.5608	28.9923	11.5741	31.4917	17.4618	27.9293	4.67021	29.3891	17.9735	31.67	-1.02848	29.9618	0.571213	0.71572	0.860227	23.3671	27.1639	11.1434	40.0257	36.2294	46.0342	17.1713	34.4646	46.4823	40.8095	24.1187	31.1471	11.3587
ENSG00000214253	FIS1	1791	42.137	62.2378	31.4321	86.5409	41.0268	77.8479	5.37253	66.2216	46.4917	66.145	6.80466	71.7745	0.677032	0.716532	0.756032	46.4796	61.4783	18.8143	89.8962	77.9671	86.7243	42.0632	75.8889	91.9058	48.7112	65.212	94.593	25.1232
ENSG00000151465	CDC123	2298	22.5122	34.1354	16.6409	48.4337	24.0504	32.8013	9.02738	52.8922	24.1163	31.9061	4.97261	48.3529	0.659496	0.716897	0.774298	30.6834	39.6274	12.8511	84.5547	56.4269	56.4581	33.0532	78.409	66.4097	49.0996	39.5031	60.7893	14.746
ENSG00000175224	ATG13	7001	7.28594	13.8276	4.90759	7.09054	7.25219	14.0946	0.796888	5.45734	8.83154	13.3325	0.832051	5.89459	0.526913	0.716929	0.906946	8.63472	9.52065	4.35042	9.60308	12.7839	13.8596	7.04605	8.16952	18.6772	13.181	11.454	6.58855	4.62901
ENSG00000168653	NDUFS5	548	281.448	425.297	208.297	996.669	271.432	462.669	59.5297	872.033	310.685	415.058	61.6504	910.98	0.661769	0.717016	0.772264	294.681	381.581	122.97	975.993	493.752	571.375	257.202	911.949	527.536	335.7	343.572	1051.37	165.633
ENSG00000135821	GLUL	12638	4.98471	7.49855	3.69496	5.62686	3.88521	7.03432	0.663494	8.48954	4.91963	6.95034	0.749425	7.11421	0.664757	0.717134	0.76951	5.96347	7.7497	2.47611	11.4271	8.55476	10.3744	4.25978	10.4852	10.232	8.93315	5.33658	6.98757	3.08553
ENSG00000138814	PPP3CA	5213	10.7573	17.773	7.7003	5.52378	11.5195	16.738	3.8535	7.06344	21.7776	18.3123	10.7902	7.80672	0.605258	0.718176	0.831094	12.0241	14.4677	5.51357	9.17428	19.7003	18.1051	12.2048	7.92699	25.6518	13.7342	18.1254	6.98438	6.60694
ENSG00000143862	ARL8A	1975	29.9825	48.978	21.5582	41.7114	31.4269	47.2331	9.79419	36.1189	31.5155	44.9786	4.52836	34.4973	0.612162	0.718177	0.824193	33.7445	40.9425	15.3204	55.7209	53.8664	63.4709	27.5895	46.902	64.2875	64.447	28.9706	35.8575	18.4393
ENSG00000112149	CD83	2384	43.6364	75.8251	30.5945	76.1216	39.6453	76.0367	4.82045	91.4374	53.6053	73.4952	9.50812	78.8559	0.575487	0.718436	0.861385	80.3326	93.2598	38.3657	152.716	111.418	120.417	61.565	125.378	131.527	95.9637	78.9385	81.1096	34.4801
ENSG00000197043	ANXA6	5508	11.6418	16.0939	8.87367	18.7183	12.0953	22.344	1.86176	22.2139	12.3893	22.1097	-0.876585	21.6988	0.723367	0.718576	0.713785	17.9022	25.0807	6.61591	49.5858	25.7078	37.9699	9.98825	42.2379	34.0517	33.3993	15.7489	38.6241	7.74479
ENSG00000177674	AGTRAP	2435	17.2145	28.1803	12.3675	23.4456	22.3896	33.3197	7.12913	20.9525	22.3914	28.9675	5.01091	24.2012	0.610872	0.719324	0.827777	25.7419	31.0976	11.7479	33.4203	48.7553	49.9046	28.0948	29.6749	56.6438	41.8994	33.6829	30.5859	12.0577
ENSG00000171551	ECEL1	2978	244.231	402.371	175.023	330.882	299.145	445.666	95.0305	300.141	300.808	403.057	58.9737	304.772	0.606978	0.720182	0.833385	370.098	444.09	170.258	639.126	595.794	574.401	357.992	611.271	967.394	764.018	548.713	526.494	172.64
ENSG00000197157	SND1	6486	24.6354	38.7761	17.9659	28.7032	21.4582	39.2739	3.4708	27.5224	24.2624	36.6421	2.27708	25.9793	0.635323	0.723217	0.811111	48.5574	59.8653	21.618	76.0625	61.0338	85.4361	25.6632	62.724	92.3521	69.9318	54.0295	56.3824	19.7919
ENSG00000065427	KARS	4051	36.0074	53.8384	26.7472	61.1617	24.896	52.3706	0.910247	57.7143	32.7546	56.7034	-1.26745	61.7717	0.668806	0.723486	0.778167	51.5198	66.2067	21.7268	108.895	72.1557	99.9372	30.7817	99.6999	91.9681	86.6343	44.4925	90.2731	24.237
ENSG00000100075	SLC25A1	1999	231.345	381.071	165.801	322.952	263.677	470.179	48.3346	299.571	262.821	507.064	-41.4175	298.599	0.607092	0.723797	0.840502	309.201	367.877	143.657	444.987	532.918	608.212	281.118	420.717	634.915	536.911	340.688	419.005	154.729
ENSG00000158042	MRPL17	2612	26.7364	36.7442	20.4164	87.4035	19.8574	40.2265	1.43368	74.1757	22.6949	37.9942	-0.101551	65.6922	0.727637	0.724732	0.721828	39.9515	55.3477	15.0451	123.712	53.3282	71.4633	23.7424	97.7519	61.9889	49.6691	34.7702	89.6758	17.7307
ENSG00000136830	FAM129B	4617	56.826	116.983	36.705	44.8781	47.5075	116.321	-5.7674	30.7384	55.881	106.712	-8.14636	39.5166	0.485764	0.725593	0.965422	75.2971	77.994	40.1998	86.2988	87.6006	142.838	28.4655	66.4395	152.34	143.097	73.9233	60.5995	38.4524
ENSG00000143761	ARF1	3232	119.339	206.489	83.8231	190.895	137.015	242.636	25.8881	199.696	184.181	291.591	9.22647	241.772	0.577945	0.726186	0.874426	165.409	189.163	80.2855	321.148	263.475	347.968	119.416	291.964	413.384	374.396	208.215	241.365	82.0543
ENSG00000079462	PAFAH1B3	1419	35.0399	55.9197	25.4217	61.9812	45.1623	69.3459	13.4019	52.6302	43.5241	62.9294	5.76644	57.7218	0.626611	0.726682	0.826753	42.3572	51.2331	19.3023	66.3486	79.2371	72.5653	49.195	58.7311	88.554	62.6491	54.2223	72.6256	22.362
ENSG00000163902	RPN1	3965	30.9242	44.9236	23.1973	56.2679	38.6918	61.6178	10.4708	72.3284	44.226	76.0908	-1.42844	72.6547	0.688373	0.726689	0.765006	65.7591	85.959	27.0776	125.119	112.456	139.896	54.5392	116.229	136.868	117.89	72.2642	94.5088	25.1375
ENSG00000197111	PCBP2	7926	40.1974	57.5034	30.3068	57.7179	40.5727	50.8246	17.295	61.8867	45.6137	53.7136	13.3855	71.5087	0.699044	0.726716	0.754387	36.2158	48.0069	14.6127	53.3662	56.1983	68.7959	27.7168	44.1486	69.3033	44.2539	45.0521	46.1172	22.4597
ENSG00000181163	NPM1	8311	60.1844	90.6476	44.593	149.662	41.141	81.8903	3.63523	179.566	49.1073	75.2029	3.98552	144.322	0.663938	0.726717	0.789496	77.2084	97.7947	33.2008	232.077	98.5636	145.4	38.3682	208.913	116.809	78.0346	74.0462	161.859	38.8969
ENSG00000147604	RPL7	2700	374.238	558.361	278.2	1172.36	285.443	505.731	53.8176	1090.2	318.964	431.617	59.9937	1087.12	0.670243	0.727567	0.784891	650.47	828.739	277.537	1387.35	982.304	1238.69	469.484	1316.48	1077.52	720.532	682.667	1326.25	277.869
ENSG00000131100	ATP6V1E1	3143	14.7959	27.9396	9.99025	43.2595	12.6886	32.6746	-2.2763	43.2627	18.1808	32.8407	-1.52358	40.3542	0.529566	0.728244	0.926922	28.6614	30.9211	14.7469	77.3572	41.2748	50.6688	20.2979	65.243	51.7354	34.1484	33.022	69.9425	12.3686
ENSG00000137161	CNPY3	1431	117.17	200.679	82.6527	119.598	105.354	217.275	5.84215	104.821	110.162	199.528	-9.55505	102.812	0.583865	0.728632	0.873399	144.462	165.402	70.031	144.445	184.571	256.031	78.5743	124.705	215.844	235.153	86.9799	134.207	76.3419
ENSG00000145050	MANF	2139	25.5397	34.4824	19.6087	72.6076	23.6558	40.4935	5.10976	64.4597	22.203	36.0134	0.595021	58.6276	0.740659	0.728755	0.71685	36.6475	51.1229	13.6422	95.2005	69.6471	85.2157	34.3678	93.1415	72.6996	61.8612	38.7997	90.6403	16.6254
ENSG00000005075	POLR2J	937	82.6881	107.994	64.1132	235.764	83.8935	109.991	33.5176	166.737	85.334	93.1782	29.4271	205.756	0.765675	0.728791	0.691908	72.7129	105.09	25.4222	154.125	121.104	124.812	69.432	155.342	132.121	111.29	71.1335	159.457	44.7677
ENSG00000071127	WDR1	18461	3.47344	6.29592	2.39054	5.85942	4.08013	7.39901	0.691382	7.18107	4.7307	8.49626	-0.367057	7.17686	0.551697	0.729308	0.906918	5.95863	6.57019	3.00204	12.7293	9.77733	10.7842	5.31265	11.561	13.5013	10.8089	7.5781	8.6723	2.69629
ENSG00000105048	TNNT1	2119	57.6744	86.8769	42.7316	76.0698	77.0222	105.854	28.541	66.7568	75.1749	98.9547	15.8021	75.716	0.663864	0.729472	0.795081	77.354	97.2907	33.5732	96.8967	129.785	162.037	62.7014	88.5461	160.109	101.27	104.613	99.561	38.1524
ENSG00000101400	SNTA1	2211	18.0488	34.419	12.1288	22.0554	23.1461	32.8523	8.09973	21.8223	24.6911	45.7245	-2.74363	22.465	0.524386	0.72994	0.935494	27.7223	29.6339	14.3871	32.5027	47.5433	54.9605	24.7897	30.7496	59.3584	45.9344	34.1863	28.23	13.2579
ENSG00000100220	RTCB	2941	9.73894	16.2912	6.93685	18.9861	8.83762	16.3099	1.36767	20.8603	8.64839	17.334	-1.75203	17.4331	0.597805	0.730225	0.862645	25.9125	30.0384	12.3952	52.2969	36.0755	38.5846	20.1015	46.8426	43.0779	37.0349	22.7828	38.3644	9.66604
ENSG00000088256	GNA11	6285	13.0444	22.437	9.18528	11.1851	13.1491	24.2045	2.06347	9.27469	15.2884	28.9538	-2.08389	9.76732	0.581381	0.730341	0.8793	16.4301	18.6855	8.02167	17.0117	18.5317	30.4265	5.93511	13.1958	31.0813	33.4366	12.758	10.8041	8.60347
ENSG00000160888	IER2	3079	45.9112	77.3141	32.6132	40.0315	41.0284	33.6505	25.6165	8.80991	70.6979	40.0256	46.6825	16.5403	0.593827	0.73049	0.867154	55.8268	64.3794	26.8561	53.6126	44.1729	24.036	34.222	12.5588	42.356	14.6624	34.321	11.1197	29.7346
ENSG00000007520	TSR3	1210	99.6054	159.575	72.1586	151.789	79.3017	142.411	14.0774	116.716	101.172	151.488	10.2795	126.314	0.624194	0.731391	0.838588	115.277	137.465	53.4173	168.551	168.129	226.227	74.4712	154.779	229.233	163.651	139.552	156.924	62.788
ENSG00000136295	TTYH3	6119	9.45377	20.0692	6.00186	7.72383	14.7491	26.4738	2.62409	9.84698	14.847	24.3114	0.260142	8.68718	0.471058	0.731813	0.992568	10.2113	10.2878	5.58183	13.9131	14.2405	23.1142	4.67123	12.4691	27.2496	31.256	10.1213	7.52889	5.79185
ENSG00000157483	MYO1E	9077	12.8523	19.9898	9.4141	9.21362	13.6505	18.5612	5.1495	11.4958	15.3623	19.5658	3.62284	10.623	0.642946	0.733177	0.823409	14.7391	17.9	6.68404	20.4548	19.4028	23.4532	9.6932	17.2373	33.8154	29.8783	17.4421	12.1532	8.04907
ENSG00000014216	CAPN1	7506	9.23964	14.2666	6.7858	10.4415	10.9411	18.0274	2.6845	10.3956	11.4882	22.0535	-1.7439	10.2497	0.647643	0.73331	0.818976	10.8924	13.3	4.90739	17.0967	16.9299	20.8515	8.29736	17.1082	24.4458	22.0182	12.3798	13.0977	5.8466
ENSG00000075415	SLC25A3	8896	22.0403	36.6899	15.7296	45.9992	20.4519	34.3755	4.70792	51.1228	22.6949	29.7037	4.87268	47.5395	0.600718	0.733448	0.866178	36.1213	41.7019	17.3554	77.9108	62.0294	41.38	44.8981	69.4764	78.0491	34.7189	59.0231	67.0912	16.5425
ENSG00000042445	RETSAT	4049	14.5651	21.2026	10.9182	10.8068	17.2223	22.0914	7.10445	14.1684	14.317	22.8072	0.632695	12.3802	0.686948	0.733735	0.780522	19.7394	25.29	8.35893	27.5812	28.1819	36.9844	12.8704	22.8919	37.231	37.3789	16.7474	16.3046	9.63858
ENSG00000136628	EPRS	5323	51.1633	77.8998	37.7646	33.1516	37.0599	65.9803	6.84088	33.6332	48.4953	64.7986	9.6161	33.4593	0.656783	0.733756	0.810728	63.1786	77.9282	28.1109	75.2174	76.231	82.9217	41.9014	56.4457	105.848	69.9421	67.5196	45.8616	32.9377
ENSG00000131188	PRR7	1753	36.9463	68.5446	25.1566	48.2793	47.1763	66.9223	16.5259	39.1456	45.7694	65.5746	6.42463	38.3118	0.539011	0.734472	0.929933	45.6215	49.059	23.545	51.8502	72.4246	81.6202	38.6339	43.1952	79.2314	62.7761	44.83	40.3659	24.3508
ENSG00000167325	RRM1	4233	10.6438	16.9246	7.73276	14.4629	11.5043	21.3901	1.70768	24.4055	12.7991	23.5542	-1.33344	20.1464	0.628895	0.736342	0.843789	21.843	25.8868	10.1939	46.7014	33.315	31.0815	20.4472	36.8673	39.6836	25.2456	25.849	30.7192	8.96334
ENSG00000198910	L1CAM	7269	27.051	45.1516	19.2849	34.5245	41.5917	51.2578	18.1157	44.1928	35.4746	52.6223	3.90121	43.8218	0.599115	0.736731	0.874347	35.924	41.0866	17.435	58.9819	58.3363	76.1703	26.8018	56.0469	103.683	95.021	51.6117	37.7278	18.36
ENSG00000122359	ANXA11	8513	27.8802	40.3557	20.939	38.752	28.9947	46.6761	7.61708	33.7621	32.1935	47.9073	3.44906	36.0015	0.690862	0.737215	0.783569	29.2426	37.3197	12.4487	47.3113	44.2537	58.7503	19.9311	42.2366	53.3994	46.8327	27.7351	40.6141	16.6939
ENSG00000108946	PRKAR1A	12585	3.41385	5.33834	2.49566	6.7747	3.75962	6.13467	0.949937	11.7813	5.68523	7.27459	1.32047	11.1636	0.639496	0.738191	0.836885	6.52799	7.80035	3.01784	17.2899	10.4271	10.9698	5.8856	14.7072	14.6896	8.64944	9.94969	11.3635	2.75675
ENSG00000006118	TMEM132A	7274	9.10297	15.6151	6.41718	12.3149	10.7275	18.8285	2.10405	10.394	11.8167	15.9216	2.26374	10.6159	0.582961	0.738441	0.893921	11.9619	13.3814	5.94027	18.6747	15.9407	17.2961	8.78014	16.916	24.3821	20.4329	13.1848	14.0341	6.17872
ENSG00000127220	ABHD8	2162	29.287	55.1581	19.7999	27.2748	35.7992	61.7	7.54067	23.011	35.6124	60.5898	-0.741467	23.0535	0.530965	0.738649	0.946333	41.4143	43.763	21.721	32.9498	56.671	63.4326	30.4099	29.6847	72.6595	56.9409	41.4559	26.4904	20.7604
ENSG00000189159	JPT1	3406	18.6612	31.5732	13.2306	65.8703	17.6141	30.9295	3.44837	58.0193	19.3472	24.3685	4.72609	56.8223	0.591045	0.738662	0.88628	28.9069	32.616	14.2297	92.189	45.9556	56.4402	22.5894	91.0787	49.3798	33.7694	30.8742	86.5424	13.7301
ENSG00000068366	ACSL4	9971	4.19586	6.82122	3.02261	4.53906	7.82011	9.42897	3.50164	10.685	11.8627	10.8837	5.33243	8.26614	0.615119	0.739385	0.86365	8.37852	9.70129	4.01294	14.314	21.8015	13.2317	16.3236	11.4259	24.1539	11.4555	17.8763	7.30883	3.51778
ENSG00000134871	COL4A2	19271	1.96641	3.64309	1.3398	2.93975	1.93787	3.99205	0.109512	3.36924	2.44298	4.61654	-0.326941	3.4554	0.539764	0.739402	0.939039	3.36576	3.58426	1.75285	8.14035	4.31834	5.5424	2.02378	6.62766	8.16951	7.01769	4.32381	4.74264	1.54632
ENSG00000242372	EIF6	1637	44.1351	70.3549	32.0341	69.5585	32.107	67.925	0.997354	50.0637	38.6543	67.751	-1.99627	52.7585	0.627321	0.739478	0.851634	41.4384	48.6575	19.5425	82.1012	46.5763	47.5531	26.8893	63.9546	49.7706	47.0572	23.9833	65.1188	25.7883
ENSG00000175416	CLTB	1963	64.3071	85.6195	49.5806	89.1945	73.3961	120.364	18.2695	83.9988	69.0698	150.553	-21.2618	122.148	0.751081	0.73959	0.728099	75.6258	103.867	28.8854	94.1055	110.153	99.9774	68.7623	95.7886	114.578	84.3945	68.3297	84.4702	39.233
ENSG00000166913	YWHAB	7907	30.6478	51.4387	21.8004	30.0129	29.9414	50.7849	6.68191	32.8023	40.0831	44.528	13.3663	33.4981	0.595813	0.740379	0.884945	29.0021	32.7728	14.2544	40.5186	42.762	48.7859	22.5646	34.2329	41.1641	26.0075	26.912	34.9511	18.0274
ENSG00000152234	ATP5F1A	10908	11.9489	21.1029	8.31915	31.9766	9.24584	24.3577	-1.91	36.9259	11.3682	19.3081	-0.216728	32.3727	0.566218	0.740485	0.914753	25.7428	28.1419	13.079	75.8956	36.7668	41.8303	19.449	69.6455	39.7791	30.2537	23.2001	62.0521	10.6991
ENSG00000070404	FSTL3	3033	220.835	408.804	150.521	181.336	301.074	493.283	75.1503	136.55	256.672	426.26	0.916215	167.742	0.540199	0.740607	0.941015	348.7	370.557	181.949	308.784	520.69	554.044	291.316	283.567	589.229	557.229	283.867	266.944	166.235
ENSG00000128185	DGCR6L	1192	78.2283	128.319	56.1573	93.163	67.2519	135.824	5.04469	65.1706	83.039	131.808	3.95445	85.8807	0.609637	0.740705	0.871773	83.3463	95.6056	40.3238	78.5636	118.549	142.492	59.5572	70.2061	139.536	123.298	71.968	77.9688	48.2406
ENSG00000103043	VAC14	8275	5.02666	8.98639	3.481	6.64947	5.15368	8.18159	1.40651	5.39132	5.01456	9.84583	-0.892941	5.56728	0.559363	0.741684	0.924005	7.85623	8.50236	4.03017	11.2262	11.4843	12.4987	6.30987	9.84804	15.6184	12.6898	8.6644	8.26804	3.75558
ENSG00000143149	ALDH9A1	3007	11.7727	17.7431	8.72088	21.5671	11.461	20.6616	1.99797	32.9933	13.2265	24.7359	-1.615	32.5422	0.663508	0.741892	0.820276	24.8824	30.3342	11.232	58.1647	35.9353	32.2685	22.5762	48.2712	45.9834	37.5227	25.421	35.5455	9.97644
ENSG00000131446	MGAT1	11499	6.18513	11.2184	4.25556	6.86469	8.07902	11.8469	2.65313	5.97269	8.00848	9.9333	2.0485	5.52243	0.551337	0.742053	0.93277	9.97991	10.6992	5.16526	10.8006	16.143	16.8844	9.15284	9.2903	17.7793	14.9028	9.61256	6.21833	4.71041
ENSG00000187735	TCEA1	4327	15.9535	28.6777	11.021	32.2615	13.6651	20.0808	4.46813	46.5769	23.3694	23.257	9.4152	47.964	0.556305	0.74208	0.927855	21.6662	23.3508	11.1583	48.5947	33.0174	30.8075	20.2631	40.7214	44.397	23.1957	31.6858	30.6198	11.0896
ENSG00000158104	HPD	2223	618.419	979.506	449.944	629.114	975.236	1385.67	340.601	660.949	770.749	1227.75	34.0998	611.176	0.631358	0.742507	0.853655	619.727	725.969	293.041	670.931	1330.69	1067.1	888.913	638.933	1308.2	850.478	842.138	613.233	371.493
ENSG00000104904	OAZ1	3436	97.268	141.202	72.9813	219.096	93.155	146.835	25.9044	197.28	103.033	147.983	14.2433	202.115	0.688858	0.743218	0.797579	133.337	167.177	58.107	278.342	207.511	253.917	102.389	254.188	253.811	176.421	157.132	281.265	65.5442
ENSG00000136950	ARPC5L	3610	14.8431	23.6763	10.7707	18.3288	11.7656	24.1451	0.707142	17.0425	16.3636	25.2134	1.2355	18.8257	0.626917	0.743285	0.859653	20.7673	24.1578	9.89631	31.7849	26.4686	30.3459	13.9054	24.0769	35.2475	19.7777	24.4093	23.5757	10.3335
ENSG00000090273	NUDC	2848	63.1102	88.2817	47.9258	150.65	57.9544	95.9221	14.0221	119.502	66.4364	111.381	-0.392035	121.922	0.714873	0.743644	0.772416	70.5678	91.3598	29.4559	182.236	93.8724	143.017	34.6634	171.319	132.292	107.005	73.6534	163.647	38.6908
ENSG00000114779	ABHD14B	3161	37.6189	60.0077	27.2976	40.2407	68.3327	64.5434	38.7718	34.435	57.0231	62.5391	19.4997	39.3831	0.626901	0.743739	0.860577	43.7819	50.8751	20.8881	51.5089	84.4496	60.728	59.3082	41.7748	83.256	58.7851	51.0418	44.6993	24.0929
ENSG00000176845	METRNL	2711	25.3742	36.5453	19.0885	27.5472	19.2386	40.5437	0.66953	24.0565	20.1881	36.8757	-1.93734	19.2072	0.694324	0.745204	0.796083	32.333	40.6152	14.0562	41.1476	41.2407	50.3511	20.3953	32.2314	54.6909	33.2566	36.4663	27.4088	16.5723
ENSG00000130513	GDF15	2087	27.8337	39.5058	21.0387	139.445	18.6671	24.6038	7.39862	60.2585	27.1159	26.0789	11.4686	60.9648	0.704549	0.745396	0.786243	58.9051	74.9197	25.1912	255.614	58.0449	60.1085	33.16	142.419	79.5643	56.859	48.4056	107.852	23.115
ENSG00000174851	YIF1A	2345	73.2507	107.734	54.7205	137.424	56.3527	115.406	3.49657	111.22	63.609	122.89	-10.1248	125.674	0.679923	0.745819	0.811714	94.6426	116.596	42.1744	193.696	134.799	156.278	70.1002	178.557	167.517	145.675	87.6873	179.225	48.4474
ENSG00000198898	CAPZA2	8329	4.64632	7.6125	3.33697	9.63521	5.70148	9.47782	1.36064	16.471	6.0248	8.45279	0.953125	13.08	0.610354	0.746251	0.882147	7.73985	8.77388	3.79161	15.7831	16.4194	12.297	11.3285	15.4454	14.9379	8.30156	10.3886	12.1261	3.56429
ENSG00000063245	EPN1	17616	23.3429	48.7465	14.9585	25.6742	25.449	51.6894	1.77523	18.3732	30.9392	54.9131	-2.0087	19.5264	0.478863	0.74651	1.01416	28.2097	27.8159	15.6925	27.6713	39.9482	55.683	16.8954	26.1149	59.4328	56.4598	28.4928	24.124	15.3255
ENSG00000101972	STAG2	15987	2.92392	4.67979	2.119	2.16142	3.41018	5.64076	0.826714	4.09744	5.48002	6.17027	1.77786	3.77549	0.624798	0.746535	0.868272	3.7596	4.32999	1.81111	4.62433	6.79153	5.32072	4.58875	3.91332	10.8436	4.67746	8.28039	2.71006	1.96505
ENSG00000099804	CDC34	1894	38.911	65.0777	27.7176	54.1377	31.1583	66.523	0.69074	38.9129	34.9742	56.1426	1.28859	37.6928	0.597916	0.746584	0.895252	53.8672	60.1699	26.7908	64.02	65.9984	75.2545	34.843	51.7417	81.4851	63.878	46.4799	50.3376	27.2542
ENSG00000176485	PLA2G16	3080	14.8895	23.2358	10.893	49.1645	15.2497	24.5919	3.9866	40.1002	20.455	32.0488	1.22569	41.291	0.640801	0.74669	0.852578	20.8981	24.5117	9.86785	52.8432	35.252	37.3476	19.7901	46.1714	41.2904	27.3136	26.3226	47.5821	10.3804
ENSG00000143256	PFDN2	621	151.583	206.878	116	595.042	151.362	199.212	60.1227	446.008	188.917	218.201	57.9965	509.359	0.732716	0.746826	0.760937	138.438	181.931	56.5692	662.983	234.235	256.739	127.945	514.503	301.025	198.025	192.507	540.377	86.2846
ENSG00000070413	DGCR2	5605	8.28241	16.7997	5.39287	6.61169	10.0661	20.6859	0.59196	4.66451	15.7166	18.3326	4.71705	4.97646	0.493011	0.747003	1.001	10.3786	10.3683	5.7129	10.2302	13.747	19.4796	5.68249	7.75359	22.0131	19.6691	11.2344	5.49654	5.55289
ENSG00000135862	LAMC1	8446	13.5363	19.9442	10.1059	9.6055	16.5877	22.5117	6.27738	14.5413	20.4356	23.3274	6.43916	14.5906	0.678707	0.747921	0.817134	15.0834	18.4589	6.77689	22.9687	24.2163	30.2031	11.7122	19.3656	44.3642	33.4841	26.0149	13.9545	8.44139
ENSG00000131148	EMC8	4021	10.2846	17.1591	7.33319	19.6312	8.45613	16.6101	0.848723	20.0658	10.6111	16.0086	1.00594	19.6307	0.599364	0.74804	0.896716	16.5497	18.4559	8.24455	30.2641	27.7476	24.9946	17.3998	27.4577	32.7761	20.1138	21.7538	23.4687	7.78887
ENSG00000128283	CDC42EP1	2540	120.842	216.331	83.6329	156.398	133.617	186.942	47.9975	100.386	121.82	177.53	15.3025	111.075	0.558597	0.748954	0.93931	180.313	191.964	93.9296	213.625	249.74	240.107	150.336	161.077	294.062	233.827	165.925	130.248	88.7813
ENSG00000211584	SLC48A1	4912	12.563	18.7852	9.33195	13.7254	15.0647	15.327	8.04494	12.3489	14.8748	17.2616	4.51786	14.7549	0.668772	0.749322	0.829872	12.8315	15.462	5.87359	14.1204	18.2442	17.4847	11.0056	11.3854	19.9687	17.491	10.3837	10.6938	7.60277
ENSG00000137409	MTCH1	14126	12.7125	20.4309	9.19839	18.7052	13.0471	25.9107	1.17996	20.9187	13.1993	23.7277	-1.0373	22.9344	0.622219	0.750409	0.8786	23.7791	27.0647	11.5999	34.8003	36.624	45.1206	17.9441	35.5944	48.3911	44.0624	24.2448	30.9379	10.3992
ENSG00000148834	GSTO1	1691	31.9253	44.3776	24.2924	96.8412	26.14	56.0303	0.478113	77.2368	30.2457	45.3584	3.03068	89.3705	0.719402	0.750626	0.781849	44.3054	56.6675	18.805	134.823	64.4468	55.4359	41.4963	114.507	60.6545	43.6335	36.7434	126.383	21.5487
ENSG00000078808	SDF4	4686	33.1197	51.5744	24.2489	58.0034	42.7003	61.4765	14.5441	58.1577	43.4817	64.2276	4.94508	54.6208	0.642173	0.750674	0.859175	56.6987	65.992	27.0023	95.7551	101.733	106.828	57.506	95.4392	142.86	105.877	84.8395	77.1498	25.6256
ENSG00000147649	MTDH	7876	38.2563	63.424	27.3473	17.2473	33.7837	59.0357	6.74541	21.1189	36.3813	48.8865	7.04939	18.535	0.603183	0.750884	0.898585	29.4875	32.8155	14.7205	26.9518	42.4108	41.0663	25.4093	23.1267	45.5532	31.6904	28.1869	18.4479	21.0339
ENSG00000067829	IDH3G	2699	47.1883	61.9356	36.5354	65.8923	53.8726	71.1908	21.2672	60.0023	50.3881	70.223	8.2543	60.271	0.761894	0.750995	0.740096	49.7341	67.1996	19.4943	99.7545	74.1149	79.9924	40.998	92.1632	91.1226	75.0372	50.0022	85.3874	28.0149
ENSG00000152291	TGOLN2	6900	15.4382	28.1586	10.5949	5.46152	13.514	22.2193	3.33753	5.85507	16.613	21.4348	3.7521	6.96664	0.548257	0.751458	0.954658	13.1848	13.811	6.96982	9.3989	13.1966	15.7442	6.67849	5.56232	18.511	19.1577	8.01257	5.3016	8.78235
ENSG00000185262	UBALD2	1650	130.582	204.226	95.455	183.509	138.349	186.388	52.9828	157.682	104.355	149.461	14.6783	147.537	0.639398	0.752132	0.864865	163.517	189.066	78.437	219.248	222.28	246.358	120.288	196.159	247.435	202.254	136.6	169.118	86.946
ENSG00000121774	KHDRBS1	3544	18.7064	31.7298	13.2489	34.4082	22.1806	33.1539	6.99615	59.3753	23.7479	32.866	4.02836	45.7554	0.589553	0.752164	0.914776	29.0257	31.7298	14.7472	74.186	51.3375	46.3794	32.1364	66.9968	53.039	31.0328	36.033	48.0455	13.9981
ENSG00000090863	GLG1	14111	7.16694	9.61848	5.51257	5.08829	7.05323	11.2792	1.88736	5.88963	7.63005	11.5382	0.707114	5.69108	0.745122	0.75272	0.760318	7.96053	10.47	3.24903	11.4098	11.7949	16.9576	4.7744	9.24754	17.8148	17.4718	8.24031	6.805	4.3808
ENSG00000167775	CD320	2279	89.4226	115.131	69.62	153.325	55.5824	120.913	0.203982	108.515	53.5646	114.668	-15.2359	124.122	0.776701	0.753909	0.731117	107.885	147.562	41.4822	206.255	138.855	189.509	60.3982	195.859	179.779	170.285	86.4625	185.218	55.5511
ENSG00000158710	TAGLN2	2262	114.459	155.553	87.7039	332.338	98.497	157.084	26.5523	310.642	108.361	156.354	14.5484	309.012	0.73582	0.754725	0.773629	135.486	175.131	56.6775	503.862	183.338	297.729	60.0779	495.521	252.924	217.812	133.563	386.056	72.1907
ENSG00000049656	CLPTM1L	6549	40.8851	66.9977	29.3615	68.8692	41.7908	80.094	5.10773	83.4649	50.0261	89.1905	-3.48818	80.5308	0.610246	0.755101	0.899957	74.4809	82.7605	37.2387	124.557	108.785	138.871	51.2921	120.901	164.866	133.011	91.976	98.1782	33.3001
ENSG00000180822	PSMG4	10415	5.36113	8.1848	3.95335	12.6881	7.30966	7.07949	4.06725	9.42602	6.99551	6.95075	2.82506	11.1133	0.655011	0.755448	0.855884	6.50841	7.60431	3.08647	14.383	12.0905	10.6148	7.69599	12.7343	12.3497	6.7407	8.65579	13.0176	3.51991
ENSG00000125912	NCLN	4175	42.6849	76.2412	29.5714	33.1811	39.2993	85.7424	0.0292568	24.3298	40.8623	81.9494	-8.30734	29.2019	0.559866	0.755585	0.951303	55.3779	58.2127	29.1822	47.8	72.1246	89.0907	35.241	44.7199	102.89	90.1745	53.4748	38.4019	29.3768
ENSG00000104973	MED25	7683	6.83815	11.9215	4.78766	7.42256	7.99613	13.1169	1.98858	6.83587	7.13247	11.7866	0.0605209	6.95596	0.5736	0.756236	0.938872	9.08717	9.67882	4.7317	14.8451	11.9192	12.5461	6.72509	14.7309	19.3878	16.2648	10.4747	11.3081	4.75968
ENSG00000168610	STAT3	11208	14.2491	25.1298	9.92682	7.83044	16.3822	25.116	4.87901	7.53869	20.9654	25.8536	5.45323	9.30193	0.567022	0.756369	0.945717	23.0069	24.3274	12.0595	19.0232	32.9237	32.8196	19.3364	14.4543	46.8077	31.8394	29.3597	11.7345	10.9932
ENSG00000119318	RAD23B	4613	11.825	15.94	9.08337	29.7321	12.7679	14.9142	5.93725	47.6552	13.4482	15.8224	3.95473	43.6026	0.741849	0.756839	0.771829	18.7009	24.2294	7.79772	60.4955	27.6972	38.7214	11.6665	58.8278	37.8939	30.0209	21.4425	35.2513	8.44054
ENSG00000111667	USP5	3718	39.9249	59.1279	29.7549	25.154	38.6891	73.9682	4.8117	23.2689	32.759	58.7687	-2.50219	25.6888	0.675229	0.756943	0.838657	42.5138	50.6927	19.7021	51.2677	63.2263	71.1667	33.7633	44.6129	76.2709	67.2916	39.3951	37.9413	24.7285
ENSG00000110080	ST3GAL4	5962	27.5023	42.2602	20.2335	37.4837	33.7065	38.8638	15.9069	34.7331	31.0425	38.6617	7.84545	39.4219	0.650784	0.757565	0.864346	30.0195	34.7309	14.3906	40.1506	55.3591	57.1003	31.7195	35.5269	67.4957	53.7394	38.0465	30.5635	17.3121
ENSG00000119185	ITGB1BP1	6659	7.06811	11.3261	5.12003	14.3642	6.61208	11.3745	1.40255	16.3722	7.25626	8.99969	1.85645	17.3731	0.624056	0.757672	0.891287	8.55731	9.60106	4.23683	13.2173	15.5955	13.1445	10.1537	13.5727	15.6926	8.7309	10.908	13.15	4.67843
ENSG00000247077	PGAM5	3952	14.3729	27.6509	9.61694	18.2791	16.5367	34.0082	0.960984	19.1748	18.4358	34.2872	-2.13653	17.2978	0.519798	0.75768	0.995562	19.1707	19.2562	10.5055	28.3691	28.5528	46.5156	9.29538	25.6881	40.8832	49.8708	13.554	16.0974	10.0612
ENSG00000124702	KLHDC3	2019	75.8331	115.659	55.9398	107.277	79.0959	119.107	24.5449	108.968	69.2366	121.521	-3.67598	107.805	0.65566	0.757846	0.860032	106.488	123.819	50.7697	145.847	155.195	161.871	88.1798	141.87	183.265	146.771	102.835	122.554	53.3547
ENSG00000101421	CHMP4B	1602	45.9531	68.3068	34.2044	72.0941	42.7014	55.2648	17.3901	66.865	42.2956	60.9135	5.74747	67.5048	0.672746	0.758687	0.844628	50.8805	60.2402	23.7725	97.9621	76.625	91.1955	38.8701	88.0485	88.9799	64.224	53.7851	82.383	28.9884
ENSG00000142657	PGD	3333	22.1838	30.4281	16.9502	35.7976	21.2678	37.9118	3.90423	43.5671	23.9071	47.7358	-4.73441	43.1128	0.729057	0.758996	0.788935	27.6371	35.0309	11.8732	65.8668	40.3224	54.4965	17.7609	63.8268	52.5087	50.7193	24.7145	52.6305	14.4117
ENSG00000131469	RPL27	2026	357.603	492.222	272.941	1767.91	342.996	469.235	128.087	1373.35	364.856	431.167	106.156	1558.53	0.726507	0.759536	0.792565	530.455	669.289	229.275	1735.59	1054.28	1057.3	616.554	1749.46	1216.33	630.243	870.961	1868.58	251.108
ENSG00000034510	TMSB10	461	2683.66	3637.92	2057.94	7294.32	2317.35	4296.61	349.505	5476.47	3197.66	3757.57	943.122	6627.34	0.73769	0.760424	0.783158	2911.34	3717.43	1238.49	6786.07	4685.08	5355.35	2467.97	6178.18	5681.36	3271.66	3888.49	7956.23	1648.21
ENSG00000116863	ADPRHL2	1651	33.576	43.6676	26.0652	33.3279	20.1062	45.3236	-0.652062	25.0992	17.4098	35.8167	-4.08028	20.2182	0.768899	0.761058	0.753216	37.5456	49.847	15.1144	50.807	37.8736	52.9606	15.9479	34.0133	42.585	32.8052	24.6078	26.1382	20.5898
ENSG00000077549	CAPZB	19094	4.89206	6.46715	3.77971	7.75355	6.81221	7.90977	3.18954	11.1505	8.55209	7.46466	4.07329	10.0282	0.756447	0.76131	0.766173	5.72216	7.46849	2.36134	14.3105	12.233	12.8097	6.92979	15.3066	17.8081	11.9608	11.2536	12.417	3.07052
ENSG00000188846	RPL14	8626	163.625	210.936	127.344	386.732	157.018	197.499	66.5635	345.844	159.05	186.275	47.2852	350.713	0.775711	0.76139	0.747069	166.976	223.508	66.3974	374.417	306.666	352.799	160.608	339.133	303.478	209.231	188.819	355.451	96.8709
ENSG00000176105	YES1	5100	7.71428	14.9068	5.1503	7.95373	9.44691	17.915	1.24182	19.3965	15.3672	20.6678	2.96647	13.4713	0.517499	0.762018	1.00654	16.7792	16.6702	9.27759	18.1046	26.5666	28.6282	14.7145	16.6127	39.114	25.3864	25.2023	11.2298	7.21394
ENSG00000197879	MYO1C	7806	17.3362	29.9246	12.1892	14.8438	19.4834	30.6194	5.45969	16.813	20.5216	32.4926	1.02604	16.834	0.579329	0.762571	0.945812	27.1493	28.7048	14.2322	36.921	40.7313	49.1245	20.3937	34.077	65.2912	65.0956	29.6188	22.56	13.2107
ENSG00000112699	GMDS	4217	15.1105	25.4653	10.7304	26.7793	17.7935	27.6462	5.13154	24.1286	27.2971	34.8837	6.36693	27.8131	0.593376	0.762638	0.931901	23.2301	24.9277	12.0127	33.6522	34.4663	40.1693	17.8363	30.6705	57.2422	30.026	40.788	30.1445	11.3716
ENSG00000108829	LRRC59	4540	16.6405	22.3385	12.7983	35.3807	14.6235	24.4919	3.40617	37.8067	17.5056	30.635	-0.875386	36.3721	0.744923	0.762905	0.780888	24.1641	30.9444	10.2391	67.8522	34.8957	61.6222	9.38416	61.8585	51.1352	51.7933	22.7525	44.3792	11.5187
ENSG00000134684	YARS	9775	40.5365	62.792	29.7363	53.5244	40.1616	54.2405	15.3195	47.0275	43.4872	65.6624	4.08974	51.714	0.645568	0.762991	0.880414	49.368	56.0737	24.1349	98.7044	69.4457	65.8588	42.1802	70.6742	94.7875	75.4554	53.4379	62.7304	26.9356
ENSG00000100300	TSPO	1422	180.997	299.841	129.424	391.573	232.184	325.18	83.2516	276.03	239.12	301.489	58.2263	309.947	0.603642	0.763559	0.923476	270.124	292.507	138.495	426.658	598.192	363.282	447.793	387.806	663.214	274.823	512.612	452.52	133.96
ENSG00000138107	ACTR1A	4655	27.1354	43.2649	19.6939	16.9575	27.4349	47.2241	5.80628	13.7622	30.1334	43.3647	4.11464	16.294	0.627193	0.763723	0.900253	26.6434	29.5955	13.3254	25.6447	40.8057	47.754	21.0356	24.4991	47.71	40.5876	25.468	21.402	16.5096
ENSG00000101182	PSMA7	1752	145.803	228.44	106.511	316.674	119.57	229.042	14.669	268.806	143.17	239.745	-0.676978	279.167	0.638255	0.764079	0.889903	163.867	184.141	81.0041	368.304	264.502	296.055	141.936	330.671	306.602	216.096	188.181	339.489	93.7577
ENSG00000031698	SARS	3849	111.873	154.284	85.3359	140.697	99.6146	124.481	42.6024	102.878	91.1536	134.171	10.6511	115.207	0.725108	0.764302	0.803495	139.885	174.095	61.5418	269.229	175.647	163.862	107.808	187.268	211.874	165.5	121.18	183.651	73.4389
ENSG00000184220	CMSS1	7207	17.7054	26.5816	13.1333	23.3041	15.8011	25.3169	4.20589	20.1403	18.5259	27.025	2.31089	21.5165	0.666076	0.76757	0.869064	13.8607	15.949	6.68364	24.0424	23.2138	26.4326	12.2707	21.4617	24.3314	16.7044	15.1774	22.8727	9.90849
ENSG00000204237	OXLD1	1600	77.7906	124.457	56.384	165.065	77.8734	105.757	29.4368	107.926	76.1238	99.3568	16.5097	109.136	0.625041	0.76774	0.91044	126.168	138.579	63.8074	208.728	187.12	167.144	117.922	163.259	196.793	131.592	124.681	160.685	60.0957
ENSG00000069329	VPS35	9733	32.007	46.447	24.0181	16.9408	29.5466	43.1441	9.78661	17.137	28.4414	47.1946	0.124648	18.7864	0.689108	0.767972	0.846835	28.6877	33.8763	13.4433	23.1281	44.6752	42.6747	27.0078	19.4496	43.2995	33.1568	25.1296	17.0246	18.7307
ENSG00000159363	ATP13A2	5253	12.7277	20.5005	9.20161	11.7023	13.7905	21.7937	3.80902	10.6683	11.0486	20.9619	-1.5285	10.337	0.620847	0.768043	0.915239	15.932	17.4075	8.09864	18.185	23.9497	23.2374	14.3294	18.1394	32.6735	30.7929	15.799	13.7645	8.65013
ENSG00000162144	CYB561A3	10572	4.36829	6.87663	3.18551	5.83237	4.69353	6.45582	1.73677	5.48646	5.14427	6.37096	1.32169	6.22292	0.635236	0.768759	0.902282	7.28822	8.07754	3.65333	11.8069	10.2538	14.4586	4.26795	10.1377	14.4679	18.4984	4.33075	8.28822	3.41942
ENSG00000130985	UBA1	6437	39.4841	56.2589	29.8076	37.6157	46.3498	68.2163	15.1068	38.527	41.409	77.1171	-4.86127	37.0723	0.701829	0.768962	0.836095	36.2796	43.3917	16.7533	68.1712	52.7423	60.9489	27.5094	57.0418	75.1401	58.085	43.3096	49.6014	23.2805
ENSG00000079999	KEAP1	3573	15.4471	24.9367	11.158	16.6089	13.0326	25.418	1.39119	13.5846	10.6683	19.5187	-1.0429	11.278	0.619454	0.768999	0.918545	21.3707	23.2658	10.9011	27.1209	24.42	31.1204	11.5362	21.9356	27.8958	21.3741	16.1828	13.9975	11.0295
ENSG00000177469	CAVIN1	3570	43.8562	68.6282	32.0522	42.2937	49.3977	73.2725	15.8389	36.2452	54.7959	67.0359	14.5744	39.258	0.63904	0.769424	0.899807	44.6094	49.5766	22.2999	81.6064	74.8876	84.9684	39.7106	64.0515	81.3829	81.7615	36.5776	47.1833	27.176
ENSG00000069011	PITX1	3442	163.903	265.532	118.232	132.8	136.894	267.915	14.1886	99.3148	184.519	308.276	-0.446744	118.185	0.617263	0.76978	0.922296	219.263	237.736	112.282	181.195	233.62	329.313	97.2847	130.251	293.721	287.476	136.184	123.15	115.257
ENSG00000115484	CCT4	2701	18.3788	22.9428	14.4326	54.1859	14.4877	21.0742	4.83569	57.1587	16.6135	28.3482	-0.395458	53.2007	0.801069	0.770001	0.738932	36.6355	49.5789	14.325	138.802	51.3363	63.6624	24.9801	127.715	68.572	41.2829	45.949	98.1906	14.3788
ENSG00000113384	GOLPH3	2742	10.2403	17.6113	7.2112	29.9296	18.8109	20.9257	9.22691	65.2285	25.0881	28.8914	7.75321	50.7375	0.581464	0.770043	0.958621	28.8774	30.1239	15.3216	73.8767	58.093	49.5819	37.5661	58.451	60.2314	38.0545	39.3776	32.2686	11.2664
ENSG00000142541	RPL13A	3228	1356.56	1913.99	1027.35	2930.3	1257.64	1867.38	402.383	2267.32	1404.77	1759.7	348.943	2573.04	0.708759	0.7701	0.831441	1811.34	2178.56	830.992	2885.75	3092.6	3193.13	1770.64	2785.95	3461.35	2171.78	2271.22	2836.22	929.171
ENSG00000116649	SRM	1894	166.646	236.61	125.949	201.414	129.928	209.555	33.9515	164.58	139.424	250.157	-10.6705	186.231	0.704307	0.770671	0.837035	164.82	196.909	76.2106	207.594	240.32	296.773	117.457	199.318	296.061	280.083	142.576	193.594	101.08
ENSG00000178719	GRINA	2529	90.3496	130.734	67.8634	138.861	102.66	140.825	38.1616	116.615	100.9	125.718	25.4691	124.644	0.691097	0.77159	0.852084	129.372	151.83	61.0485	191.534	212.406	209.757	125.567	181.336	282.286	214.03	164.997	158.388	64.456
ENSG00000137710	RDX	8518	16.1232	21.4791	12.4288	11.3689	12.449	17.6233	4.3775	14.1135	13.1417	16.6783	3.13472	12.7159	0.75065	0.77292	0.79519	14.6883	18.4715	6.37616	14.5437	15.8048	22.536	6.4749	11.925	22.0674	15.3008	13.6826	12.6018	9.40251
ENSG00000148334	PTGES2	6084	38.1384	52.7659	29.0627	33.8717	33.8452	54.4686	8.89861	27.3678	29.6269	56.1051	-4.03612	28.8232	0.722785	0.772981	0.823176	43.5481	52.9025	19.742	45.2103	60.0367	67.1584	32.2331	41.0659	68.3402	60.5072	35.1822	40.5197	24.4023
ENSG00000175130	MARCKSL1	1546	29.9757	54.65	20.5759	68.2675	35.0779	56.0847	9.39112	75.6707	40.0379	57.9743	5.25328	67.3251	0.548503	0.77341	0.998316	35.6725	35.7327	19.5928	84.6663	54.0893	85.5159	18.6857	92.8431	68.4835	53.5147	39.1574	68.693	20.0844
ENSG00000041357	PSMA4	6994	11.8601	16.4779	9.02593	20.5411	10.127	21.7117	0.183036	20.4979	11.5211	18.4832	0.431147	20.4719	0.719759	0.773625	0.82749	15.969	19.2981	7.28483	33.7339	20.2622	20.34	11.8414	29.3853	25.3385	15.7818	16.69	28.9304	8.15538
ENSG00000155660	PDIA4	3298	26.3225	32.3092	20.7653	57.0944	29.7939	41.9987	10.5585	79.8165	37.8087	57.5693	3.26715	75.2689	0.814706	0.77424	0.733773	40.6561	55.4069	15.723	145.014	70.7889	94.2478	31.7703	131.948	104.334	93.148	53.2894	101.387	18.2442
ENSG00000125995	ROMO1	702	89.1659	135.856	65.7986	245.937	94.4092	139.002	30.7462	160.811	101.921	113.794	33.6449	206.648	0.656325	0.774426	0.892527	90.7015	101.623	44.971	215.529	163.615	155.662	99.1713	190.654	159.166	82.0637	114.195	226.515	55.3848
ENSG00000169738	DCXR	1879	90.3467	124.236	68.978	115.236	100.294	163.867	25.2429	99.948	94.0212	148.392	4.98593	116.871	0.727215	0.774816	0.822417	96.1212	116.876	43.5268	137.824	158.17	160.56	91.698	128.82	171.131	127.259	101.393	147.96	56.2524
ENSG00000082641	NFE2L1	5883	21.5943	36.3791	15.3371	12.9603	24.6863	35.6117	8.37609	14.225	27.2882	33.8396	6.98444	12.2613	0.593591	0.775391	0.957191	21.2841	22.236	11.2779	30.7195	34.2963	33.0492	20.6139	22.5442	44.664	42.1107	21.5874	15.0692	13.3075
ENSG00000138430	OLA1	6001	7.0521	9.3693	5.44058	14.4058	8.59514	11.6625	3.2537	19.4369	12.9566	12.8366	5.25458	19.4685	0.752682	0.776105	0.799528	10.28	12.8576	4.4941	24.253	22.7027	21.9396	13.6197	21.4373	30.7948	17.8409	21.018	17.2493	4.96734
ENSG00000107223	EDF1	1222	342.364	510.571	254.546	835.453	258.112	448.684	52.6147	536.478	307.418	435.028	46.4011	657.409	0.670552	0.776371	0.88219	328.323	372.168	160.847	654.163	445.765	521.508	229.861	547.152	458.589	305.317	291.275	712.79	207.697
ENSG00000153395	LPCAT1	6475	28.7279	45.1095	20.9691	15.2557	23.8177	47.8352	1.90918	20.795	20.237	29.3635	2.61891	12.8881	0.63685	0.776373	0.915897	37.5742	41.0245	19.1132	29.8541	54.9338	71.0332	25.5261	28.0148	61.2965	53.1778	32.1551	17.3548	20.0412
ENSG00000096384	HSP90AB1	2980	181.322	251.922	137.992	316.082	152.895	306.906	12.3323	390.036	163.927	267.931	3.16833	305.028	0.719756	0.776866	0.833977	236.745	283.875	109.001	598.89	259.976	391.803	97.7695	544.47	400.831	349.374	209.374	440.212	123.497
ENSG00000174547	MRPL11	2539	23.2906	35.1516	17.2446	55.4982	17.2506	26.3772	5.16984	41.1888	19.9268	34.1779	-0.579946	46.2396	0.662576	0.777342	0.892107	32.4742	36.4017	16.0935	63.2892	55.9283	55.4893	32.9557	56.896	54.3507	37.2589	33.9329	65.4423	16.669
ENSG00000110880	CORO1C	6462	9.02667	12.642	6.85224	9.0963	12.4947	15.2843	5.49445	14.4866	13.5576	15.7885	4.08451	13.144	0.714021	0.777789	0.841558	13.2963	15.7996	6.18646	21.2247	22.9114	24.2344	12.8783	17.434	29.3339	22.8261	16.8252	13.7013	6.51935
ENSG00000165629	ATP5F1C	2308	19.4864	27.2424	14.8007	62.3005	21.6739	31.432	7.27805	69.1421	22.0705	28.8381	4.76768	70.2091	0.715298	0.779753	0.844209	28.1674	33.3654	13.1529	111.013	49.6652	42.6351	32.0143	104.651	53.3694	29.0679	37.4403	90.046	13.9768
ENSG00000105135	ILVBL	5616	14.3835	18.3008	11.2357	14.5239	14.8694	23.3785	4.16208	12.5068	12.7524	21.9088	-0.392884	13.6279	0.785947	0.779937	0.773927	26.3899	34.0987	11.0455	32.5924	40.1342	33.4816	26.2728	26.8737	46.4561	33.4299	28.1365	25.6274	11.1406
ENSG00000141756	FKBP10	4211	122.432	188.884	89.9437	134.905	137.309	193.408	48.728	119.965	123.863	190.52	9.55134	126.912	0.648185	0.78	0.911815	154.276	169.197	78.1376	221.363	223.871	246.675	121.748	196.223	326.919	251.885	188.886	167.076	84.0406
ENSG00000116688	MFN2	10234	5.55029	10.9215	3.6718	4.11046	5.86218	10.6865	0.967749	5.38005	6.83635	11.0834	0.186316	4.84787	0.5082	0.780771	1.05334	8.14383	7.73142	4.66469	11.9644	13.7291	14.8111	7.59728	9.31639	18.2931	15.119	10.0079	6.66302	4.16825
ENSG00000011478	QPCTL	2825	32.3531	47.804	24.1309	22.5134	35.7616	52.2973	11.8094	18.2438	33.1349	48.787	3.86265	22.9846	0.676787	0.782088	0.887389	37.0796	41.785	18.2763	37.0275	62.8123	56.8252	39.2867	33.2189	71.0033	61.6702	37.208	31.9073	21.2036
ENSG00000145592	RPL37	8040	119.092	165.045	90.7047	290.96	86.3313	183.927	2.09295	256.671	127.639	157.059	33.4041	281.055	0.721576	0.782682	0.843788	112.321	133.115	52.419	265.547	200.718	197.552	118.932	238.653	221.791	87.2942	173.954	312.57	71.5618
ENSG00000113719	ERGIC1	16736	43.593	74.6368	30.7554	40.7513	48.4709	64.3868	18.9817	44.3237	62.1048	68.8955	20.7674	51.5193	0.584068	0.78269	0.981312	44.8164	45.6698	24.2649	50.6895	78.4433	83.6963	43.793	48.7171	123.406	89.5646	74.325	36.7961	27.5102
ENSG00000158864	NDUFS2	8898	9.66589	12.4169	7.53018	19.2834	6.94962	10.2169	2.27029	22.092	5.75573	11.6374	-1.22673	18.0313	0.778447	0.782876	0.787306	12.4572	15.8226	5.33706	46.9878	15.4472	20.136	7.11089	41.0253	22.0856	19.0431	11.65	33.4481	6.43362
ENSG00000150753	CCT5	5638	36.3035	43.5092	28.8199	85.2823	29.1731	42.507	9.70487	93.7064	25.2708	44.6461	-1.51686	82.4015	0.834386	0.782995	0.731604	58.348	79.7535	22.4589	223.715	88.5312	114.719	41.0377	194.937	119.129	122.086	52.2255	161.863	25.6394
ENSG00000119986	AVPI1	1375	81.86	118.551	61.4692	204.14	58.7623	102.862	11.6514	136.248	74.6442	92.7621	18.9869	126.496	0.690504	0.783545	0.876585	138.994	158.563	67.6405	341.812	165.851	203.532	81.5884	236.566	222.679	159.73	135.147	177.127	64.5549
ENSG00000157916	RER1	5689	12.8412	19.2881	9.52368	17.4735	11.2243	21.7295	1.27214	17.3782	14.0306	24.2962	-0.547112	18.9689	0.66576	0.783658	0.901557	15.8084	17.5346	7.91787	24.0866	26.3182	27.5915	14.8954	20.8275	31.2478	22.3385	19.0063	21.2697	8.72077
ENSG00000173457	PPP1R14B	1658	298.045	416.509	226.405	308.086	312.068	476.286	93.9287	255.746	387.177	487.562	94.6393	299.131	0.715578	0.784084	0.85259	256.21	300.508	120.982	276.182	424.166	516.734	210.238	261.733	557.338	396.479	340.067	285.652	173.693
ENSG00000161638	ITGA5	7383	7.53012	9.5296	5.89103	5.36707	6.77549	11.6328	1.44768	6.87912	5.22828	11.7807	-1.84011	5.51218	0.790182	0.784097	0.778013	9.73158	12.5082	4.10287	17.0339	13.7617	13.6252	8.12091	13.3048	17.9909	16.9706	8.69101	9.52245	4.99695
ENSG00000122203	KIAA1191	3811	15.5802	21.1981	11.9342	21.1072	17.4056	23.3511	6.71083	33.1808	17.9784	21.4135	5.13032	32.591	0.734983	0.784401	0.83382	18.8659	22.6258	8.68424	35.7754	29.7907	31.3586	16.8083	36.0733	37.6027	30.5982	20.835	25.4518	10.3092
ENSG00000164318	EGFLAM	6183	6.70138	8.50684	5.23821	13.759	4.25962	8.02395	0.584647	11.4252	4.68224	4.61039	1.91601	12.3042	0.787765	0.784729	0.781694	9.54467	12.2102	4.05006	21.575	11.8095	13.5506	6.19955	17.3712	14.5595	11.6117	8.19631	14.6153	4.64413
ENSG00000197965	MPZL1	7069	13.1684	19.5958	9.79789	15.9486	30.0586	24.467	18.8527	20.607	33.631	27.7964	16.9531	22.6804	0.672	0.785382	0.898763	18.323	20.3869	9.14888	26.2563	54.5001	36.7716	39.2766	25.0239	49.9345	33.9202	31.3462	20.6347	9.47339
ENSG00000205609	EIF3CL	3053	178.462	280.231	130.263	267.906	184.671	283.138	54.9939	254.884	209.43	320.413	17.1817	265.214	0.63684	0.785539	0.934237	218.766	234.165	113.391	411.721	289.852	324.916	155.337	361.787	419.627	309.969	249.764	357.719	121.827
ENSG00000133026	MYH10	32700	1.23267	2.56296	0.79184	0.652789	1.26188	2.53424	0.101202	1.00603	1.543	3.01867	-0.268196	0.777837	0.480955	0.785678	1.0904	1.83958	1.68707	1.0804	2.03303	2.34047	3.94525	0.70714	1.62553	5.1581	5.80014	1.97963	1.13966	0.93612
ENSG00000089597	GANAB	5030	40.8836	56.2805	31.2034	30.8389	43.6641	64.6106	14.0725	38.851	45.2357	67.901	4.49512	41.4764	0.726426	0.785948	0.845469	44.1029	52.1639	20.6292	71.9202	67.3351	83.3925	32.8106	59.401	102.75	89.6868	53.6015	42.3173	25.9163
ENSG00000105669	COPE	2875	42.8724	52.7818	33.7939	66.8664	41.0932	66.1018	10.8185	57.9953	38.5045	66.27	-1.25751	58.9472	0.812257	0.787007	0.761757	41.7086	54.7532	17.0697	80.17	70.2994	75.8582	38.8941	73.5531	71.0391	52.6886	42.1658	78.4704	25.4318
ENSG00000105329	TGFB1	3264	29.1356	36.6744	22.8276	34.368	37.6965	45.8233	16.7095	34.48	28.6572	46.4295	0.799469	34.0776	0.794439	0.787304	0.780168	31.0146	39.7538	13.1254	48.5601	53.8345	56.8802	30.2861	48.0068	62.974	60.8905	29.606	38.9283	17.9765
ENSG00000149136	SSRP1	6337	63.3539	99.6609	46.2122	70.5509	52.5833	106.606	3.75757	73.3245	62.7293	113.013	-5.07862	71.5714	0.635695	0.787444	0.939193	77.7076	82.7387	40.4752	108.533	94.4535	125.22	42.6124	98.8984	129.722	121.068	63.377	82.7107	43.3437
ENSG00000147689	FAM83A	6317	16.2007	23.4838	12.1615	11.287	16.6041	21.3338	6.83316	9.19116	23.1219	27.5058	6.61844	10.6679	0.689867	0.787491	0.885114	27.6579	31.2479	13.5964	33.0385	35.9177	37.3017	20.4748	22.8774	44.9235	42.8696	21.431	18.4223	12.8789
ENSG00000069998	HDHD5	4936	10.5948	13.8558	8.21165	18.0593	13.5437	16.1039	6.16807	18.7899	14.5232	16.8016	4.44224	16.8486	0.764651	0.788096	0.811542	20.2278	24.9251	9.01148	36.7527	35.3303	33.9848	21.2606	33.2886	45.9017	26.5387	31.3584	27.282	8.61156
ENSG00000183010	PYCR1	2886	128.907	199.403	94.6101	179.099	163.946	195.27	74.5121	150.285	146.29	227.845	9.58257	172.523	0.646467	0.788107	0.929747	200.245	215.376	103.326	296.444	379.711	369.424	226.77	278.272	497.385	427.299	263.225	232.513	98.9681
ENSG00000025800	KPNA6	7457	33.7704	48.8068	25.3757	8.73882	25.7046	47.4538	3.97081	9.0476	32.0105	40.5653	7.67131	9.78821	0.691921	0.788782	0.885643	24.5925	27.768	12.0969	12.5332	27.1112	38.8893	11.011	8.43617	41.3742	36.9737	21.1126	9.6809	18.7363
ENSG00000164924	YWHAZ	8557	21.3809	30.2127	16.1843	33.0515	39.6282	27.7399	26.9233	62.7998	42.4434	30.8185	23.9523	54.9536	0.707678	0.790574	0.87347	26.3822	30.2039	12.7904	60.0677	64.9919	48.5075	44.9098	55.5695	66.4886	32.8483	48.4877	38.9759	14.4874
ENSG00000104964	AES	5236	93.4091	140.607	69.2247	103.833	138.1	180.831	55.2793	93.67	148.522	182.167	39.2218	106.391	0.664328	0.792053	0.919778	100.852	109.648	51.5102	106.726	201.289	174.48	129.054	101.562	255.312	171.747	161.195	102.439	60.3675
ENSG00000084693	AGBL5	5283	12.6402	18.2241	9.50565	14.4559	12.5341	19.9578	3.39342	15.0758	12.4342	22.1604	-0.86211	16.7157	0.693597	0.792293	0.890988	14.1345	15.8639	6.99578	14.9773	21.8392	26.7372	10.77	14.8683	25.4163	23.6537	12.4541	12.5178	8.25072
ENSG00000082153	BZW1	8085	6.8962	9.37517	5.28367	13.4024	5.65971	10.3741	0.908371	23.5212	9.35256	10.5118	3.04549	20.82	0.735582	0.792463	0.849345	17.1481	20.1898	8.0627	40.9893	24.3567	26.3082	13.4651	35.8492	33.838	19.3427	23.2382	24.8002	6.67318
ENSG00000105538	RASIP1	4040	37.3203	55.8556	27.7131	47.0576	23.8511	55.4985	-1.56719	36.8857	27.8277	53.0017	-3.97334	39.7559	0.668157	0.792526	0.916895	51.2308	55.8743	26.0874	68.1304	59.2569	66.6027	31.6834	58.4	75.9758	69.0662	38.1275	54.2293	26.9003
ENSG00000076706	MCAM	7422	11.0461	17.9103	7.96555	19.7108	10.2108	18.2192	1.86639	24.3314	12.4355	18.3284	1.43847	21.0626	0.616747	0.793005	0.969262	18.6132	19.2034	9.97162	47.4931	27.9457	32.1174	14.649	43.5929	42.8138	38.604	21.6588	29.0872	8.96858
ENSG00000100364	KIAA0930	8238	19.6305	30.0616	14.4599	13.7994	20.6303	39.7719	2.41482	13.5213	20.3659	30.7002	1.94575	12.6277	0.653007	0.793187	0.933367	21.046	22.5485	10.8992	19.3769	31.5926	41.2248	14.5256	18.6286	42.6646	36.6873	22.5599	15.7639	12.6795
ENSG00000213639	PPP1CB	7394	9.52106	15.7807	6.80678	10.9891	17.1084	17.831	8.94179	20.2944	25.6457	19.2137	14.1175	19.7509	0.603336	0.793723	0.98411	16.6665	16.9356	9.04548	19.6838	40.0702	26.7032	29.0151	16.3292	44.02	19.5185	33.3239	14.7185	7.92613
ENSG00000101224	CDC25B	3903	34.7342	56.1704	25.0729	32.1414	33.7988	64.3757	4.3147	33.5964	45.688	67.9067	4.94395	32.2767	0.618373	0.794043	0.969713	46.3767	47.8252	24.8553	59.5034	70.3735	75.8697	38.9634	47.5999	102.537	73.6816	62.1599	37.212	24.9641
ENSG00000087111	PIGS	8049	5.35771	8.10265	3.96406	9.57375	6.93086	7.52591	3.48399	11.6375	6.26007	7.88203	1.53085	9.94884	0.66123	0.7941	0.92697	8.72936	9.4171	4.49167	22.1651	15.6231	19.5015	7.54943	20.371	22.6253	20.5658	11.3553	13.0095	4.22786
ENSG00000154174	TOMM70	5078	10.3936	14.9863	7.81599	8.76482	9.9418	15.8695	2.67356	13.1045	11.2801	14.0994	2.82047	10.6031	0.693542	0.794469	0.895395	12.939	14.4506	6.4362	18.6884	20.6553	24.416	10.5471	16.3096	23.9176	17.0889	14.5528	10.772	7.1261
ENSG00000163655	GMPS	8765	14.4022	18.9856	11.1366	14.5052	13.0253	18.3984	4.59878	15.2763	17.6629	18.7043	6.44034	15.5399	0.758585	0.795291	0.831997	16.4057	19.7184	7.53237	28.8105	25.3798	24.5277	15.2254	24.6397	30.4579	22.0321	18.3843	20.2677	9.33451
ENSG00000118217	ATF6	14263	5.29113	7.84168	3.94236	3.47601	4.97798	6.7902	1.86807	3.96955	5.76545	7.762	1.10825	4.36409	0.674745	0.795804	0.916863	5.28057	5.75939	2.68885	6.14007	7.96396	7.50125	4.85845	5.03781	10.0714	6.83707	6.32471	4.13166	3.3156
ENSG00000132591	ERAL1	2240	43.3167	56.9148	33.5274	50.1908	34.0896	62.1212	5.63807	44.7028	36.0033	65.2277	-3.13335	45.8284	0.761081	0.796813	0.832545	52.2714	62.7851	24.0181	79.4223	73.8907	97.8928	33.3631	66.0622	89.762	90.1172	40.3778	64.3026	28.7728
ENSG00000177731	FLII	6308	20.2287	25.2664	15.8829	19.8474	20.7755	27.1145	8.35709	20.888	18.1284	30.7924	-0.347104	18.9379	0.800618	0.797137	0.793656	22.2302	28.0099	9.62575	33.7506	32.552	38.0646	16.7933	34.6487	46.2115	42.5104	22.9158	25.4166	12.7543
ENSG00000101986	ABCD1	4238	28.1538	48.1996	19.8635	16.3218	28.2578	54.6734	3.21738	13.9587	24.6896	47.9913	-4.10515	13.7163	0.584109	0.797421	1.01073	28.657	28.3527	15.8983	24.8446	38.4567	45.8127	19.4903	23.369	52.5346	52.95	23.518	18.7604	17.8809
ENSG00000129255	MPDU1	3290	15.4798	21.2014	11.8331	13.357	11.6838	25.8826	-0.170442	11.5429	11.0413	21.9432	-2.12467	11.9528	0.730131	0.799088	0.868046	16.1905	18.6517	7.79726	21.3673	21.3706	30.3537	8.8042	19.5597	25.7699	23.7164	12.7733	19.319	9.8152
ENSG00000143198	MGST3	8052	11.6906	17.288	8.71712	46.5526	18.3513	21.3665	8.56547	48.6113	17.2751	20.1876	5.16256	51.4293	0.67623	0.799448	0.922665	13.483	14.6131	6.90711	51.155	32.6588	22.1608	23.4842	45.8087	31.1346	15.3465	22.7247	46.8507	7.81211
ENSG00000104825	NFKBIB	2324	26.5531	36.4525	20.2833	19.1514	21.6239	39.5503	3.50987	15.8441	17.5586	36.5125	-4.34894	15.5684	0.728431	0.799784	0.871137	23.9651	27.5101	11.5855	28.1749	27.4266	32.1592	14.1127	20.9102	35.0579	28.3258	19.5353	24.693	15.9344
ENSG00000204843	DCTN1	10439	8.31609	10.8156	6.45581	7.81361	7.39775	10.9843	2.36694	8.34836	6.59645	9.46863	0.915277	6.5267	0.768899	0.800124	0.83135	6.37953	7.6737	2.92636	15.7771	9.27479	11.562	4.48813	13.8494	14.0117	12.1358	7.36124	9.60936	4.69109
ENSG00000112697	TMEM30A	5502	8.27661	13.3782	5.97556	7.03127	8.49481	17.3534	0.546978	11.9268	12.6784	14.2177	4.14776	11.0742	0.618666	0.800309	0.981951	11.3024	11.5102	6.12285	16.1446	16.1202	20.3258	7.70535	13.5002	22.4878	13.6635	15.0003	10.0665	6.04921
ENSG00000103260	METRN	3689	89.9646	139.446	65.98	69.9634	106.185	181.297	23.1508	56.2593	119.136	180.28	10.9683	68.3912	0.645159	0.800755	0.956352	92.9224	97.1634	49.1989	67.978	182.562	166.139	113.781	63.941	207.405	118.138	142.665	74.031	57.5894
ENSG00000167632	TRAPPC9	9655	12.2329	16.6171	9.37478	6.68456	12.8572	16.0968	5.48488	5.98363	12.872	17.3509	2.46152	6.22195	0.736164	0.800835	0.865507	14.2467	16.4606	6.83948	13.0709	23.2134	20.1376	14.8765	10.5326	33.4616	21.0723	21.9139	9.06357	8.10713
ENSG00000125656	CLPP	3531	42.8823	56.0954	33.2339	81.515	40.2811	51.9581	16.4842	69.5971	34.8648	51.2546	4.11205	72.5684	0.764454	0.802865	0.841277	58.265	69.2578	27.099	105.484	94.2394	89.5812	57.1528	99.1979	108.792	78.2525	65.9092	94.988	30.1665
ENSG00000114850	SSR3	5179	12.8008	18.6339	9.5958	21.5512	15.9906	18.912	7.32891	31.3589	19.3252	18.7397	8.08139	26.918	0.686965	0.8029	0.918835	19.8432	21.596	10.125	34.4481	40.7721	36.1832	25.7922	34.535	39.4623	30.6441	22.6694	27.2601	9.86038
ENSG00000135506	OS9	8692	9.26554	10.9375	7.38429	7.40354	8.41386	10.6798	3.52253	7.76208	6.76446	9.06077	1.328	7.00336	0.847134	0.803428	0.759722	8.82469	11.6157	3.59763	13.6044	11.7489	16.0722	5.09502	11.6132	17.2958	16.7716	8.10495	9.41672	5.49096
ENSG00000196961	AP2A1	8714	11.615	17.2928	8.64065	13.5269	15.1186	18.4746	6.65724	15.1604	14.6497	23.0664	0.80981	14.0173	0.671667	0.803978	0.93629	15.5009	16.5557	8.05084	27.4489	23.5443	27.3869	12.2061	25.89	36.5688	29.5101	20.3972	18.7072	8.34575
ENSG00000174307	PHLDA3	3243	21.2613	27.9869	16.4476	40.8446	20.6319	34.7097	4.73482	30.7169	21.2548	34.0358	0.833336	29.1165	0.75969	0.804064	0.848437	44.05	51.919	20.6865	80.3187	55.0184	70.631	25.7771	60.01	65.4435	60.6511	32.2067	56.0123	18.567
ENSG00000110700	RPS13	2115	118.915	179.728	88.0014	316.871	97.577	175.001	17.4267	289.499	115.86	150.609	25.4944	299.626	0.661637	0.805091	0.948545	139.163	146.712	73.1427	285.172	266.954	217.379	176.959	246.411	250.59	99.9568	195.813	296.059	80.572
ENSG00000092010	PSME1	1776	29.446	41.1899	22.3614	72.0803	25.5055	49.8504	2.67398	65.611	33.3003	42.4783	7.8133	73.9255	0.714886	0.805305	0.895725	29.4625	32.8923	14.6609	89.0341	54.8075	49.0787	34.4889	82.4768	58.5278	32.4373	40.7522	85.1254	18.5112
ENSG00000171603	CLSTN1	5241	19.5267	33.3374	13.7927	20.1735	20.4198	35.145	4.32336	22.6739	21.2009	33.2288	1.26367	22.2044	0.58573	0.805749	1.02577	24.7894	24.1667	13.9144	39.5587	33.2633	45.6746	14.354	33.752	59.5914	52.6702	30.7282	24.5383	13.8536
ENSG00000115380	EFEMP1	3962	15.9815	25.2922	11.6312	51.2862	20.2333	26.0817	8.28786	69.0474	21.921	24.496	7.22339	70.1562	0.631873	0.805924	0.979976	34.6178	35.3252	18.7215	112.321	64.2781	49.5806	43.7517	103.513	88.4668	46.6662	62.8938	68.3817	15.1764
ENSG00000143575	HAX1	3428	80.8077	107.03	62.3985	114.588	60.9089	98.5363	15.7793	91.8074	69.5527	109.36	3.93641	110.548	0.754999	0.806338	0.857677	71.6228	83.5078	34.0443	115.958	94.0281	103.974	50.983	94.4002	111.337	90.4858	61.7503	94.0404	48.2214
ENSG00000118181	RPS25	1477	368.996	448.261	291.895	807.47	341.336	415.449	151.06	738.915	406.202	373.162	182.305	817.006	0.823171	0.806405	0.789639	315.017	398.938	135.495	752.839	668.508	613.957	414.33	690.93	597.263	291.743	437.387	775.018	213.695
ENSG00000063854	HAGH	5839	22.694	28.6677	17.7632	30.1898	24.2209	29.1359	10.8766	26.8457	23.8225	31.6422	4.83714	31.1388	0.791623	0.806687	0.821751	23.4726	28.5642	10.6188	39.7849	39.845	37.6639	24.2521	37.3428	50.5135	32.1304	32.9061	34.6334	14.191
ENSG00000140105	WARS	6356	40.3797	63.1467	29.5185	44.9104	44.438	50.9445	21.1054	37.5379	58.54	63.0702	20.6979	48.5878	0.639459	0.806996	0.974534	57.0891	58.581	30.7277	85.2313	103.547	71.1843	74.0763	63.8979	154.614	80.3214	110.598	58.1741	30.1231
ENSG00000160014	CALM3	5235	26.0808	39.9728	19.2055	41.2064	33.5876	45.2208	12.8765	45.5871	32.5489	53.541	0.424247	49.4168	0.652465	0.807281	0.962097	36.1383	37.562	19.2354	50.6769	52.6547	82.5005	18.4995	50.0962	69.9432	67.952	32.7055	43.6846	19.2205
ENSG00000123933	MXD4	6873	10.2545	14.7449	7.71838	13.589	16.2	19.5814	7.23169	11.437	14.8128	18.9629	3.43507	11.0524	0.695463	0.807861	0.920258	12.6382	13.7333	6.45819	13.3158	26.2537	21.7616	17.2444	13.5867	25.1026	19.9757	14.1559	12.6241	7.08828
ENSG00000100889	PCK2	4177	24.8667	46.1896	16.9221	44.7498	23.8415	36.2229	7.25136	35.6483	21.8983	42.2009	-3.42227	41.7361	0.538361	0.808187	1.07801	44.1174	40.9248	25.7013	67.1547	53.8088	43.8131	35.6702	50.6537	66.9656	46.0259	41.7434	45.6086	21.3117
ENSG00000142409	ZNF787	3686	26.673	38.1548	20.1104	29.5672	33.1775	32.6947	18.2033	19.0867	30.8929	30.9164	12.3431	20.9961	0.699074	0.808603	0.918131	26.9933	29.4003	13.7632	36.1905	47.9369	38.6189	31.9487	24.7861	46.9191	28.7042	31.1891	19.0578	16.9368
ENSG00000073060	SCARB1	14887	12.3005	15.7722	9.58765	12.9218	13.4602	20.0446	4.27977	13.6077	13.7007	17.0509	3.47015	13.8105	0.779883	0.808687	0.837492	15.0712	17.9956	6.97316	24.4559	24.0828	23.3526	14.4148	23.0671	33.152	27.6804	17.9832	18.8171	8.2804
ENSG00000163930	BAP1	4718	32.878	51.6571	23.993	20.884	28.9008	49.7501	6.11529	23.1567	30.2132	53.7455	-2.03409	21.6008	0.636467	0.808744	0.98102	35.0887	35.7675	18.9933	35.5054	50.2894	53.8556	27.9932	30.9122	67.9943	65.436	32.1354	21.9521	21.4931
ENSG00000101558	VAPA	11866	4.60386	7.0693	3.38794	12.8985	3.79801	5.15121	1.43875	15.9291	5.5011	5.45273	2.22946	13.9643	0.651246	0.809713	0.968179	6.3264	6.53433	3.38595	23.1224	9.82043	8.30816	6.38085	19.6061	11.13	5.43597	8.15109	13.29	3.38694
ENSG00000139428	MMAB	6018	27.4469	37.1328	21.0601	31.185	28.5568	38.4566	10.9437	26.4404	29.8029	36.5945	7.84624	31.6942	0.739156	0.810644	0.882132	35.5697	40.3224	17.4246	45.2068	66.4697	50.9516	45.3757	38.5913	64.7716	34.9091	45.6414	42.2178	19.2423
ENSG00000196642	RABL6	10178	24.9082	42.4189	17.6122	14.0414	22.2244	45.9167	1.19458	10.7002	22.9313	43.5745	-3.21339	11.8775	0.587195	0.81085	1.0345	25.6321	24.7772	14.4824	15.6774	32.4392	30.683	19.7364	14.0061	42.7947	28.6002	27.1218	13.6128	16.0473
ENSG00000004059	ARF5	1825	119.736	176.941	89.3018	155.622	102.977	146.938	35.6799	123.841	99.4848	177.012	-6.72216	139.966	0.676699	0.811641	0.946584	124.216	131.225	65.1644	158.572	154.134	248.017	51.4555	148.096	196.855	165.46	106.182	148.297	77.2331
ENSG00000092621	PHGDH	9187	62.2837	86.002	47.4914	139.241	57.0661	95.2751	13.4301	107.551	55.244	101.247	-5.50436	125.876	0.724213	0.81182	0.899426	86.5341	96.2103	43.2395	233.715	103.662	102.734	61.1305	186.882	128.06	111.718	66.8386	190.543	45.3654
ENSG00000125970	RALY	7513	21.7818	29.0698	16.7818	32.3284	25.5591	32.5554	10.6487	26.5487	26.6432	38.1629	3.74553	29.5946	0.749293	0.811966	0.874638	23.9476	27.38	11.6266	37.5693	40.5171	34.2336	26.3444	33.1014	46.9927	29.3391	30.9149	35.62	14.2042
ENSG00000171222	SCAND1	1996	24.83	38.7323	18.168	82.357	25.3506	33.4157	10.0462	49.4157	27.4543	29.792	9.57909	53.4638	0.641067	0.813377	0.985687	33.8115	34.3025	18.3754	91.6715	52.5779	48.384	32.5469	72.4609	53.4237	27.5003	38.3535	79.2937	18.2717
ENSG00000115866	DARS	4752	33.574	52.4007	24.5611	18.0209	33.9211	43.7606	13.8787	18.2543	30.1856	46.4833	2.29561	18.6677	0.640716	0.813637	0.986558	30.4373	30.852	16.5539	23.5536	44.1811	36.8389	28.9298	19.1288	40.3103	25.0134	26.603	19.3052	20.5575
ENSG00000131236	CAP1	3814	11.0537	14.2266	8.60671	21.5666	12.4358	19.0447	3.7133	37.0134	14.4039	15.8867	4.87193	32.6253	0.776972	0.814331	0.851691	16.0318	18.8235	7.56123	58.4299	27.8936	33.2025	14.1478	61.0282	40.2479	26.8718	25.5222	39.3541	8.08397
ENSG00000144579	CTDSP1	4614	31.1256	47.4492	22.9643	19.5638	24.5311	51.2081	1.07782	17.1742	25.2173	44.4109	-1.42924	19.895	0.655976	0.815016	0.974056	32.0672	32.9213	17.2526	26.0896	36.0847	45.5843	17.2128	20.4014	43.4431	42.3994	20.2082	17.1573	20.1084
ENSG00000131475	VPS25	2391	26.8858	31.7015	21.4332	52.8071	18.5594	37.1046	1.56554	42.6038	19.4593	31.4414	0.594506	46.8308	0.848095	0.815833	0.783571	27.0445	34.5145	11.513	76.3177	36.2753	47.5366	16.5951	67.2006	42.061	41.0069	19.5892	57.0623	16.4731
ENSG00000168936	TMEM129	3442	12.6925	21.824	8.93873	11.8214	23.1393	26.0403	11.2129	8.53474	17.9833	23.9402	3.61916	11.5744	0.581583	0.815941	1.0503	19.9239	18.9697	11.3875	18.8415	36.3833	27.5268	24.9872	14.94	41.3936	26.81	26.7018	14.1815	10.1631
ENSG00000173812	EIF1	3623	80.278	108.82	61.5609	206.042	40.149	83.3472	1.97599	165.799	65.0862	97.0152	6.87706	179.078	0.737711	0.816254	0.894798	98.0069	109.53	48.7186	263.492	104.604	140.215	46.5547	183.211	125.796	84.8288	79.3103	199.161	55.1397
ENSG00000102144	PGK1	5437	8.87868	10.1466	7.13346	38.7659	14.3096	16.603	6.70546	70.0172	12.2087	15.6314	2.82992	57.3577	0.875038	0.816497	0.757957	21.5445	28.4244	8.7535	124.311	39.3037	45.2212	20.5822	123.634	55.1992	40.8342	32.8221	98.3259	7.94348
ENSG00000068120	COASY	4032	66.0487	88.5603	50.8163	79.118	79.9425	102.266	33.1046	75.3062	70.2799	104.027	7.86373	73.8573	0.745804	0.81715	0.888496	93.4234	105.148	46.1069	148.486	162.972	159.733	96.8429	130.959	192.804	138.226	117.056	116.825	48.4616
ENSG00000143153	ATP1B1	12290	4.97529	7.47721	3.68921	9.21919	7.38085	9.90239	2.84556	19.2631	8.56428	10.5076	2.2597	14.0128	0.665393	0.817559	0.969725	9.9222	10.232	5.31781	26.7866	18.3255	18.4443	10.6896	21.7614	22.6081	16.6515	13.4831	13.0128	4.50351
ENSG00000108179	PPIF	2671	15.1513	21.5029	11.4528	31.0065	9.98989	18.027	1.7335	28.8031	10.271	16.3313	0.47224	24.4382	0.704617	0.817915	0.931213	25.2669	27.1333	13.0569	54.9351	27.3158	37.2513	11.8937	46.3702	33.213	32.4144	15.45	30.644	12.2549
ENSG00000108424	KPNB1	10305	27.1465	38.7574	20.4802	17.5435	24.6685	42.558	5.17694	23.5338	28.5015	42.5485	2.97237	21.3157	0.700419	0.818701	0.936982	30.014	32.0326	15.5993	37.1523	35.8759	53.1886	13.8558	30.9546	55.605	43.6872	31.6644	24.3718	18.0398
ENSG00000129657	SEC14L1	10356	10.426	15.5215	7.75629	9.86494	13.3503	18.0245	5.09509	16.29	13.9842	19.2491	2.43477	13.8093	0.671713	0.819541	0.96737	19.78	20.4472	10.5788	25.8471	25.1146	36.4725	10.015	21.5398	44.3222	37.2947	23.8847	15.9232	9.16753
ENSG00000070961	ATP2B1	9523	10.1721	13.4748	7.8544	2.8463	9.73119	12.4054	4.04949	3.7454	12.884	12.7184	5.25293	3.4392	0.754896	0.819712	0.884528	9.39186	10.6179	4.61379	5.77805	13.1081	11.801	8.22244	4.0666	17.0677	8.86878	12.2076	3.09708	6.2341
ENSG00000177732	SOX12	4673	15.1166	27.6217	10.3657	17.1601	18.1907	26.6885	5.96737	14.055	17.3024	25.493	2.00661	12.3294	0.547274	0.820371	1.09347	17.2414	15.7676	10.146	22.5586	23.4444	27.9594	11.8692	17.0809	27.8785	27.4365	12.8433	11.4487	10.2558
ENSG00000117868	ESYT2	7094	9.4587	15.1484	6.85318	9.07127	12.2914	15.6099	5.14208	13.8875	14.1182	16.606	4.15458	12.8351	0.624403	0.820489	1.01658	12.8871	12.6769	7.18244	17.2513	24.2578	21.2511	15.4599	16.4503	32.8031	20.6617	21.4805	10.2004	7.01781
ENSG00000101363	MANBAL	2034	22.7839	37.9344	16.2592	42.5943	29.3537	41.416	10.3852	38.1073	33.7869	38.2962	10.8092	46.0017	0.600614	0.820665	1.04072	38.7829	37.2656	22.0134	59.0596	78.3426	63.741	51.9538	55.6997	83.1964	54.3643	53.4048	49.8797	19.1363
ENSG00000136854	STXBP1	9358	9.45728	12.921	7.23487	9.85339	11.1529	12.9464	5.22349	11.6872	9.90702	14.4728	1.22332	10.6461	0.731933	0.820881	0.90983	10.9183	12.0003	5.51812	20.3222	17.5885	20.5131	9.09609	19.1065	26.6274	21.9962	14.5735	12.3991	6.37649
ENSG00000163812	ZDHHC3	13449	5.48575	7.50714	4.19452	6.49307	7.37042	7.08569	4.12517	8.51402	7.15996	9.44439	1.49332	7.94745	0.730737	0.821077	0.911417	6.68337	7.33295	3.38355	8.13612	14.8694	13.2475	9.38494	8.01194	14.9811	9.8338	9.59215	6.21771	3.78903
ENSG00000099864	PALM	4912	39.4089	69.5713	27.4426	35.0971	45.2175	94.38	1.99152	29.4094	50.6024	89.304	-2.98	32.9077	0.566453	0.821104	1.07576	59.6483	55.4478	34.6968	51.3713	84.4397	103.457	41.6085	44.3549	125.201	106.228	66.9879	44.2532	31.0697
ENSG00000124155	PIGT	19653	2.3826	2.9801	1.87002	5.83529	2.62157	3.40771	1.06084	6.13469	1.93253	2.76601	0.272928	5.75273	0.799502	0.821629	0.843755	4.51307	5.3488	2.10611	12.1356	7.44832	7.30822	4.42272	12.1049	10.2133	10.1263	4.6641	9.65865	1.98807
ENSG00000137309	HMGA1	2327	139.337	200.539	104.844	272.723	150.776	190.822	63.3796	261.463	153.854	184.151	43.3639	260.735	0.694811	0.822077	0.949343	196.392	206.872	103.3	376.83	306.852	386.237	146.95	366.921	423.618	356.564	228.221	319.023	104.072
ENSG00000197756	RPL37A	6205	142.486	201.723	107.79	292.111	145.261	214.612	46.9684	237.266	159.098	194.552	42.367	248.298	0.706346	0.822628	0.93891	153.379	163.359	79.8677	258.587	338.233	233.931	241.386	235.275	335.582	113.409	273.434	296.853	93.8288
ENSG00000116898	MRPS15	2863	50.1337	59.2852	39.9367	68.5242	44.6673	66.2512	14.3242	60.8187	48.1037	62.4957	10.6063	69.7754	0.845636	0.822972	0.800308	50.0871	62.5847	21.9239	82.6269	93.6825	89.4838	56.6362	76.3409	98.0612	66.6636	61.5295	73.8681	30.9303
ENSG00000065000	AP3D1	9317	29.8783	47.1744	21.7643	13.3771	20.2329	46.2962	-0.970777	11.4103	22.1059	45.0967	-4.95209	12.472	0.633359	0.823189	1.01302	30.9525	30.5547	17.2029	23.3612	34.4349	45.6196	15.5484	20.1384	49.0059	44.1361	24.8193	15.6437	19.4836
ENSG00000132383	RPA1	5492	7.07576	9.37076	5.46399	13.9286	8.02758	10.7471	3.10542	22.6675	10.4298	16.875	0.304736	19.233	0.75509	0.823291	0.891491	13.9846	15.6867	6.92556	40.6459	23.6	25.021	13.2413	38.7564	35.6444	24.3348	22.309	26.6432	6.19477
ENSG00000167645	YIF1B	4723	25.2116	31.7455	19.7514	32.2338	26.1004	35.2854	9.93966	25.3195	23.6867	36.817	1.59649	30.2914	0.794179	0.823361	0.852544	27.4873	32.2415	12.9786	46.6012	47.7347	44.4549	29.3304	42.1706	51.1825	36.424	31.2222	41.2074	16.365
ENSG00000188677	PARVB	7368	18.8472	24.5956	14.6168	21.7923	18.1699	26.7354	5.92511	17.5775	22.8361	25.8406	7.33173	19.9292	0.766285	0.823374	0.880463	19.0186	21.6006	9.29829	25.9129	31.7563	35.1181	17.2174	23.2878	40.9291	28.6658	25.2202	23.4124	11.9575
ENSG00000105854	PON2	3844	19.7372	24.142	15.5847	32.1137	23.523	32.3967	8.68536	52.3692	17.6986	23.5923	3.54315	48.8608	0.817545	0.824748	0.831951	29.0806	34.9548	13.351	68.0379	59.4897	41.6902	42.23	69.8907	64.3029	32.8706	46.2898	55.1505	14.4679
ENSG00000181649	PHLDA2	920	54.4825	77.4608	41.1592	165.955	52.1182	65.8436	21.9618	132.429	58.0655	75.3003	12.8853	127.487	0.703355	0.82477	0.946185	75.0798	79.3501	39.3723	204.671	120.085	123.544	68.9377	197.86	149.322	92.7383	98.5013	187.503	40.2658
ENSG00000124588	NQO2	2426	57.672	66.1328	46.2972	77.5647	63.9258	81.6877	26.5129	72.2023	70.833	91.3511	16.0223	77.4435	0.872063	0.824883	0.777703	56.495	72.6433	23.8055	104.555	103.74	111.666	57.5101	97.2531	124.959	85.5307	78.0884	93.1349	35.0513
ENSG00000167543	TP53I13	4570	27.376	40.4316	20.4218	23.5054	28.0335	37.8062	10.7182	16.0893	25.5204	40.008	1.51566	17.8603	0.677096	0.824938	0.972781	31.9314	32.8248	17.1602	26.8065	47.5674	39.4256	31.2452	23.6035	49.1253	33.045	31.0167	24.8768	18.791
ENSG00000148308	GTF3C5	3592	30.462	41.8673	23.2609	23.8231	23.4245	49.7022	0.660864	17.8991	18.7099	36.3763	-3.11585	18.3949	0.727586	0.825209	0.922833	34.404	37.2808	17.6276	34.872	40.8645	41.5627	23.6576	31.1869	40.7972	36.487	20.8024	25.7624	20.4442
ENSG00000071462	BUD23	1201	112.276	146.298	87.1129	229.442	113.198	135.566	51.1085	186.983	93.4362	139.817	9.54594	195.888	0.767449	0.82543	0.88341	211.9	239.866	103.96	369.964	300.965	339.373	160.465	345.469	362.037	260.867	219.082	338.141	95.5366
ENSG00000167986	DDB1	15516	7.13502	8.61601	5.65307	9.80376	6.42569	10.9821	1.39587	12.4051	6.48156	9.90807	0.536714	10.4804	0.828112	0.825708	0.823305	13.4734	16.3651	6.10915	29.3306	17.6911	19.232	9.72904	25.8516	25.3176	21.5722	13.4961	18.2385	5.88111
ENSG00000146731	CCT6A	3846	41.734	50.9705	32.9671	55.9092	39.6941	59.2244	12.5693	83.4801	45.0209	63.1387	7.13767	69.3593	0.818788	0.826047	0.833305	50.7101	60.8541	23.3257	129.12	87.4799	91.4379	49.6246	124.327	105.76	73.8084	65.3127	90.8195	28.1464
ENSG00000167767	KRT80	4364	24.7414	41.6128	17.584	18.2173	11.6608	26.1496	-0.315694	11.0297	17.5166	26.6297	1.53885	12.4951	0.594562	0.826186	1.05781	18.9959	17.9578	10.9149	23.9838	19.0694	26.1287	8.25208	15.9495	28.7943	33.4656	10.4551	11.1853	14.2494
ENSG00000186432	KPNA4	13643	2.80707	4.45353	2.04107	3.34491	3.2822	3.978	1.46028	4.8268	4.7088	4.58216	1.9595	4.52051	0.630303	0.826302	1.0223	4.54719	4.44799	2.54559	6.39616	8.65115	6.77063	5.84811	5.54172	9.52369	5.4811	6.52005	3.94655	2.29333
ENSG00000277972	CISD3	3118	48.4334	61.1746	37.9113	89.1401	49.8862	62.2102	21.3939	62.3233	46.115	68.9508	4.74453	76.9377	0.791723	0.82697	0.862217	60.0391	69.6334	28.7041	80.1658	100.234	102.238	57.9079	74.0586	105.804	72.6928	65.968	85.8102	33.3077
ENSG00000167863	ATP5PD	3231	47.113	58.3568	37.0756	127.213	40.4003	71.3175	7.73693	119.966	50.4116	69.8837	8.4814	123.745	0.807326	0.827061	0.846796	40.2263	47.5041	18.8494	144.785	73.7373	73.8059	43.1816	128.468	86.4016	41.3024	63.7679	133.492	27.9625
ENSG00000162430	SELENON	4403	12.5718	18.7084	9.35393	5.28884	11.2041	21.6848	1.27251	6.69816	11.4126	20.1906	-0.701784	6.82831	0.671986	0.827234	0.982482	10.6911	10.8817	5.79434	9.21282	14.6596	17.4308	7.44326	9.04448	21.6979	22.1629	9.55265	6.52974	7.57413
ENSG00000169174	PCSK9	5711	23.2308	28.0399	18.408	27.9618	28.2048	39.18	10.2604	37.1287	29.9929	41.0574	5.35845	38.6924	0.828492	0.827692	0.826892	33.4386	40.4389	15.2411	83.0303	56.3995	57.2741	32.688	75.642	92.5615	81.3951	47.957	49.0911	16.8245
ENSG00000103275	UBE2I	12097	7.77487	10.389	5.98797	18.2047	6.49816	9.67518	2.06692	17.5476	7.40177	10.5109	1.09524	19.7031	0.748378	0.828197	0.908017	9.21213	10.1453	4.64673	20.7197	14.0873	18.1041	6.59217	18.2298	16.3249	13.1797	9.10244	17.9218	5.31735
ENSG00000132471	WBP2	5399	14.0078	18.4625	10.8323	27.4558	16.8868	18.8013	8.27577	27.3231	14.9758	18.148	4.08694	26.2869	0.75872	0.829174	0.899627	16.5841	18.4345	8.28864	48.2912	27.9133	32.4073	14.4967	44.5765	34.8413	31.8143	17.407	36.3761	9.56047
ENSG00000104140	RHOV	1650	104.544	153.341	78.1689	93.7844	42.9261	90.4807	1.48596	42.044	35.3837	41.4231	10.5298	22.2396	0.68177	0.829268	0.976766	141.234	144.593	76.167	151.755	100.696	131.457	46.2732	72.2653	78.287	50.7444	50.4791	39.1099	77.1679
ENSG00000113845	TIMMDC1	2715	38.1979	46.7068	30.1643	55.9124	42.1776	46.5751	20.8462	61.6682	39.5804	41.0944	14.9238	66.8842	0.817823	0.831595	0.845366	43.1081	50.9934	20.161	94.2556	86.8811	75.449	55.6452	88.1976	93.2006	59.383	60.6587	79.3053	25.1627
ENSG00000110107	PRPF19	2919	49.8059	60.685	39.3681	61.7625	39.5261	58.7514	12.6179	55.1439	35.2793	52.0761	4.03369	51.8122	0.820728	0.831934	0.843141	48.3283	57.3194	22.5346	100.45	66.831	76.9996	34.9532	82.7455	76.6511	59.9568	43.7948	63.1498	30.9513
ENSG00000135480	KRT7	3999	163.205	241.606	121.649	401.077	123.332	179.58	41.0838	214.318	145.494	239.56	1.75829	266.508	0.675501	0.831985	0.98847	161.934	163.823	88.214	355.995	184.666	210.447	97.5409	269.781	224.783	176.583	128.016	299.011	104.931
ENSG00000132481	TRIM47	3145	24.9937	31.1657	19.6332	23.9647	16.9685	39.539	-1.14032	19.7458	16.6351	31.0914	-2.01973	17.9925	0.801961	0.832107	0.862254	26.8313	31.1177	12.8284	30.6724	31.7931	34.8617	17.3603	25.6732	39.122	34.1478	20.4091	22.3543	16.2308
ENSG00000241553	ARPC4	2607	71.7219	94.2107	55.5176	72.3236	75.6471	102.161	28.8574	53.8844	79.0823	103.089	17.2291	65.1605	0.761292	0.832176	0.90306	67.0937	74.296	33.6605	72.8999	119.395	113.341	72.472	56.5409	116.892	76.6681	74.8775	68.778	44.5891
ENSG00000087191	PSMC5	4279	29.1626	35.9932	22.9718	34.4959	24.1755	43.1104	4.43097	30.3745	25.7257	45.4245	-1.52903	30.8431	0.810226	0.832201	0.854176	29.7488	34.8275	14.0765	43.3905	40.2431	47.6371	20.5214	36.6598	48.5518	36.8725	28.3456	41.6629	18.5241
ENSG00000141873	SLC39A3	4428	55.9265	80.4697	42.0857	45.5495	68.0948	83.1544	30.0101	30.2127	70.6105	96.4753	12.7253	36.7628	0.695001	0.833134	0.971266	63.4377	65.3144	34.0462	46.4826	123.825	77.4388	91.7656	36.3647	140.785	65.8739	104.686	43.7075	38.0659
ENSG00000160877	NACC1	5007	37.4399	58.969	27.2972	19.0034	41.3095	58.8491	14.3566	15.5611	39.6202	51.7555	8.56695	13.4247	0.634908	0.834418	1.03393	31.8659	30.8203	17.9968	27.805	46.2588	53.174	24.2447	21.2783	53.5245	55.3833	23.1745	12.5914	22.647
ENSG00000165752	STK32C	3553	17.1871	24.3752	12.9946	19.5919	21.5892	26.6925	9.36401	15.659	20.6613	30.749	2.21196	17.6799	0.705108	0.834847	0.964585	22.3835	23.2053	11.9411	27.3969	38.6367	35.1786	24.0728	24.4307	50.0528	28.4353	34.4703	26.3187	12.4679
ENSG00000170759	KIF5B	5866	44.2465	60.4855	33.843	14.9294	30.7508	57.4273	4.44903	21.4682	35.5222	47.1149	7.25328	18.7473	0.731522	0.835051	0.93858	38.1977	40.6973	19.8839	25.3234	42.5009	43.5806	24.4585	22.2258	55.8273	30.8411	38.9264	16.2236	26.8634
ENSG00000106266	SNX8	5750	15.7833	22.4874	11.9155	13.7609	15.0842	21.4513	5.2595	10.0975	15.1884	21.1677	2.48782	10.6165	0.701871	0.835811	0.969751	14.8738	15.3377	7.9718	13.9133	22.2504	20.0212	13.9617	11.6432	24.347	20.2799	13.2336	12.8133	9.94363
ENSG00000196976	LAGE3	967	83.7837	112.537	64.4274	246.77	81.2908	91.2722	39.4882	165.981	86.322	100.365	26.1029	193.935	0.744501	0.836625	0.928748	92.5422	99.6418	47.7033	222.43	161.688	159.018	95.8544	216.772	175.21	112.705	113.448	238.976	56.0654
ENSG00000138867	GUCD1	4395	31.926	49.6588	23.3847	20.5387	28.6252	47.9181	6.6787	22.8099	25.1251	43.1395	-0.758633	22.538	0.642906	0.836649	1.03039	39.8997	38.7229	22.4744	31.3065	49.4745	60.9319	24.2487	26.3161	53.6221	55.4328	23.245	21.0684	22.9296
ENSG00000158850	B4GALT3	3890	10.4861	13.1327	8.22729	17.8624	11.2002	15.7836	3.97129	17.0917	9.69263	12.7814	2.02376	17.0445	0.798472	0.837001	0.87553	17.2472	19.6991	8.38256	29.8189	28.2524	26.541	17.2644	26.4388	32.1965	25.3413	18.3095	20.4534	8.30492
ENSG00000159377	PSMB4	2125	116.992	144.137	92.2004	187.001	77.6183	157.624	5.42672	164.56	80.5743	153.145	-11.3126	172.577	0.811672	0.837157	0.862642	103.508	119.99	49.5128	206.532	135.846	148.938	74.1851	179.308	150.963	132.212	78.5112	162.059	70.8566
ENSG00000001497	LAS1L	12555	5.85074	7.08464	4.63218	4.93611	6.10963	8.07782	2.40999	5.28186	5.44627	9.3407	-0.158153	5.29012	0.825834	0.837804	0.849774	6.94615	8.17412	3.2678	10.999	9.96085	8.40529	6.48106	9.66272	13.7474	9.70503	8.42907	8.10363	3.94999
ENSG00000171552	BCL2L1	4197	12.6137	20.617	9.06761	13.5877	26.9547	20.1803	17.7121	10.6298	34.5057	15.669	25.1043	11.1674	0.611813	0.838463	1.06511	17.2606	16.2055	9.96817	21.0154	44.6408	23.0104	35.1145	13.5725	37.6426	17.9435	27.8095	12.1071	9.51789
ENSG00000167601	AXL	5134	15.7182	22.3594	11.8723	11.6443	9.51905	18.5972	1.00152	12.1859	12.5534	22.6745	-1.05132	10.9551	0.702978	0.838502	0.974026	17.334	17.7962	9.32569	23.7763	19.981	26.5344	8.99578	20.8082	32.6656	28.9887	16.7798	13.9722	10.599
ENSG00000125445	MRPS7	3327	23.0461	30.0287	17.8811	47.5465	18.6213	31.252	4.30787	43.0559	21.5262	28.2348	4.58526	45.9222	0.767467	0.838944	0.910421	34.2252	37.5927	17.3085	69.8427	53.7505	58.3022	29.6134	67.7063	59.5854	41.2862	36.9606	64.803	17.5948
ENSG00000167792	NDUFV1	5057	65.9778	78.5304	52.4705	78.2207	76.4002	92.4326	34.0661	62.9071	87.7121	89.4832	34.0222	68.3928	0.840156	0.839664	0.839172	65.424	77.9625	30.3408	100.143	102.441	90.5717	64.9439	87.3304	122.456	76.2823	80.6535	96.2541	41.4057
ENSG00000176463	SLCO3A1	9422	8.38542	11.0205	6.48989	5.40149	8.5449	13.8282	2.2116	6.06423	9.5032	11.722	2.47003	5.74491	0.760892	0.840036	0.91918	7.85172	8.5421	4.00778	8.71015	11.5604	12.9263	6.20889	7.93862	16.3142	12.8266	9.28522	6.07856	5.24884
ENSG00000001617	SEMA3F	4826	25.6404	34.4034	19.7231	21.2468	23.3819	44.3959	3.04851	21.7535	21.8386	37.1027	-0.423057	20.2173	0.745289	0.840221	0.935152	29.5804	31.6317	15.3462	34.5422	38.3329	42.5784	20.7054	30.7706	55.5605	48.2843	29.1007	24.3389	17.5346
ENSG00000120896	SORBS3	5865	24.9941	37.2768	18.5825	31.8598	28.7416	39.304	10.7404	25.2801	28.1946	41.5731	3.25078	30.5622	0.670499	0.840258	1.01002	28.1758	27.8964	15.6224	32.6069	43.2844	57.1567	19.6215	32.6802	58.3754	55.9846	27.6959	30.8448	17.1024
ENSG00000150093	ITGB1	14561	6.43159	8.2988	5.0042	13.1638	8.16114	11.4953	2.89628	33.4767	12.7861	12.4655	5.30676	28.2159	0.775002	0.84056	0.906118	11.1549	12.3107	5.61511	44.0311	18.8118	23.0534	9.26767	45.9423	35.1345	27.039	20.3171	22.0412	5.30965
ENSG00000141959	PFKL	8926	21.5876	23.8246	17.4898	24.3074	23.3467	34.178	7.69313	22.9538	21.607	31.067	2.96682	21.6824	0.906108	0.841489	0.77687	24.3756	31.3766	10.2561	40.0307	35.0523	37.1772	19.6609	37.2692	49.5618	42.6605	26.1838	31.6847	13.8729
ENSG00000134802	SLC43A3	4517	19.2723	24.7276	15.0192	13.9694	20.7965	31.3321	6.44645	15.6009	18.6782	31.6422	-0.307122	14.9949	0.779384	0.841774	0.904164	38.9976	43.1311	19.5886	41.7002	58.2048	44.3584	39.8404	35.3926	71.9203	38.364	50.8968	26.9529	17.3039
ENSG00000161981	SNRNP25	2242	35.8139	44.8643	28.0972	46.8514	36.1156	48.6175	13.8487	45.2807	34.5569	46.3638	6.73863	43.1106	0.798272	0.842339	0.886405	41.8594	47.2238	20.6087	53.4128	74.1847	88.025	37.7424	53.2866	82.5184	62.7153	48.1504	52.212	24.353
ENSG00000213024	NUP62	6021	11.4784	16.0155	8.72373	9.34668	18.8752	16.5252	11.3067	9.49923	23.7778	10.3277	17.5812	7.13881	0.716706	0.843484	0.970261	9.03612	9.31308	4.84524	15.7719	18.7986	11.8969	13.8733	13.0554	18.3972	8.7532	13.6004	7.49005	6.78448
ENSG00000144381	HSPD1	7629	26.7447	30.1236	21.5635	36.2103	20.8872	34.5035	5.08463	50.482	22.0729	28.9277	4.71628	37.9929	0.887833	0.843959	0.800085	38.6844	48.3503	16.9267	102.009	62.4351	65.1507	35.4627	97.1285	74.9467	45.1165	50.2229	73.1238	19.2451
ENSG00000213619	NDUFS3	4507	33.2569	44.1323	25.6662	37.6676	19.986	47.072	-1.573	31.2326	23.9654	46.2448	-3.78147	32.4279	0.753573	0.844925	0.936276	32.5756	34.7927	16.9189	49.3485	41.4552	38.1319	25.6686	45.6131	44.8262	32.4479	27.0448	46.5177	21.2925
ENSG00000090060	PAPOLA	13609	5.09018	6.93021	3.89819	5.10579	5.5814	7.87516	1.97457	11.285	6.52369	8.32987	1.52577	9.89522	0.734492	0.845721	0.956949	6.55746	6.85247	3.47385	9.93099	11.6837	10.8359	7.1976	11.179	15.2405	9.36745	10.1072	7.50121	3.68602
ENSG00000137154	RPS6	2696	828.998	1125.92	635.339	1553.11	678.165	1057.7	193.739	1387	721.789	990.069	127.748	1472.37	0.736285	0.845732	0.955179	1004.56	1051.69	531.294	1506.06	1666.84	1615.12	998.185	1416.57	1622.17	839.286	1162.24	1571.61	583.317
ENSG00000130175	PRKCSH	5170	75.7715	102.263	58.1823	82.6377	74.474	106.565	25.6672	70.34	65.5295	108.8	0.249404	70.867	0.740949	0.845979	0.951009	79.07	83.1433	41.6555	123.151	107.135	122.753	56.3153	105.471	135.925	117.648	71.4544	97.5222	49.9189
ENSG00000179085	DPM3	622	116.674	154.059	90.1755	227.047	129.437	156.44	57.788	154.678	124.893	156.567	30.9527	193.804	0.757331	0.846593	0.935854	115.751	123.685	60.0926	225.638	207.915	170.101	137.493	207.938	201.025	122.994	133.625	233.41	75.1341
ENSG00000106771	TMEM245	9503	10.2273	14.5051	7.73246	3.69546	12.2563	15.3928	5.20638	5.51453	16.5015	12.0406	9.27718	5.53956	0.705084	0.84697	0.988856	12.0709	12.2069	6.57776	7.48973	21.2802	17.2869	14.1235	6.75347	24.4368	15.403	15.9959	4.82381	7.15511
ENSG00000198792	TMEM184B	7056	17.3887	28.3929	12.5052	13.21	18.9652	31.7245	4.43536	12.4246	20.837	32.1225	1.56357	14.8646	0.612433	0.847046	1.08166	25.4635	23.5411	14.87	24.415	35.0472	43.3266	17.11	21.1194	57.3532	48.1884	30.9459	16.023	13.6876
ENSG00000143314	MRPL24	1695	110.027	151.098	84.0383	194.186	123.285	156.967	51.3944	159.421	95.1591	144.085	8.70816	168.203	0.728183	0.847287	0.966392	125.382	129.742	66.9979	244.412	224.811	168.125	155.207	207.737	217.524	128.636	147.031	225.968	75.5181
ENSG00000173726	TOMM20	3438	29.9544	44.9736	22.2189	62.2347	38.5881	39.4912	20.5011	77.3553	44.2086	37.0802	21.9605	73.3177	0.666044	0.847973	1.0299	47.3598	45.9848	26.6667	104.914	93.4361	75.1822	62.3107	92.4805	97.0584	56.7097	65.9815	77.8565	24.4428
ENSG00000108774	RAB5C	2759	35.4891	43.305	28.0407	37.5729	36.7006	43.6798	16.6953	36.6284	33.3029	44.3796	6.67516	39.7143	0.819516	0.848688	0.877861	43.4981	49.5501	21.2006	51.0501	67.6988	73.0536	37.4546	46.7948	79.997	66.3892	43.6157	45.5772	24.6206
ENSG00000109089	CDR2L	3536	22.594	36.8881	16.2493	17.5086	19.9491	36.5622	3.2036	17.4155	21.0141	36.1087	-0.65116	15.3078	0.612501	0.84876	1.08502	26.0645	24.0222	15.2545	31.8836	33.7863	51.4196	12.4986	25.5111	46.4337	55.6817	15.9201	18.6377	15.7519
ENSG00000167526	RPL13	3866	900.017	1203.92	692.942	1901.69	882.065	1234.04	316.874	1422.55	940.976	1242.82	195.287	1535.29	0.747569	0.849295	0.951022	1309.91	1377.37	690.093	2026.54	2575.48	2174.98	1675.03	1724.1	2525.82	1196.16	1870.32	2139.43	691.518
ENSG00000021355	SERPINB1	3047	14.1002	19.3703	10.7685	22.1058	10.1379	18.3513	1.73296	27.1808	12.8267	23.3016	-1.15426	27.5754	0.727929	0.849993	0.972057	28.2797	29.0927	15.188	52.1212	37.355	30.7054	24.6429	38.6782	42.8235	30.2638	26.239	33.9721	12.9783
ENSG00000196591	HDAC2	15333	3.97739	5.41169	3.04658	6.00553	3.36771	6.25081	0.504839	7.54693	3.87961	5.31365	0.691415	6.97093	0.734963	0.850881	0.966799	5.51316	5.70249	2.94704	11.7906	8.11106	7.50216	5.00517	11.1604	9.78218	6.24322	6.3609	8.59997	2.99681
ENSG00000182180	MRPS16	2794	24.3325	29.9148	19.1872	51.9118	25.8864	26.3243	13.8298	45.5682	23.659	27.3809	7.23045	48.934	0.813392	0.850881	0.88837	31.2129	35.1351	15.4022	78.1925	51.8552	53.9567	29.5171	70.7279	54.4477	43.7999	30.4454	66.3433	17.2947
ENSG00000162909	CAPN2	8585	5.41682	6.7693	4.2525	8.88852	5.10855	10.749	0.185503	13.8891	6.75242	9.62929	0.974847	11.9775	0.800203	0.851221	0.90224	10.4757	11.6108	5.25087	23.0635	15.668	15.8468	9.10744	24.5714	24.2718	17.3744	14.7506	14.9336	4.75169
ENSG00000100348	TXN2	1650	83.7714	123.067	62.6039	101.372	92.6631	127.913	34.0788	80.1004	93.7021	113.14	25.818	91.0023	0.680697	0.851846	1.02299	116.339	113.724	65.163	129.523	207.435	167.118	138.249	111.721	246.307	133.872	172.946	127.618	63.8834
ENSG00000174444	RPL4	5609	662.594	859.23	514.806	956.192	529.505	821.062	153.459	917.296	604.609	739.566	160.87	916.493	0.771148	0.85245	0.933752	774.831	829.804	401.419	1157.25	1137.41	1157.5	658.201	1077.19	1254.48	662.588	891.381	1068.4	458.113
ENSG00000105202	FBL	2138	149.095	169.135	120.004	256.573	117.256	165.469	41.4714	201.973	99.5896	161.516	2.68017	215.639	0.881518	0.852664	0.82381	152.962	185.677	69.4078	312.555	212.328	294.142	90.5527	282.714	243.896	206.011	131.002	289.907	94.7059
ENSG00000173915	ATP5MD	924	64.4342	91.3565	48.7209	210.289	67.9218	106.1	19.328	217.178	64.155	82.5076	14.6504	233.085	0.705305	0.852666	1.00003	79.5812	79.5791	43.7706	235.559	155.678	149.905	93.6171	231.919	162.402	83.5121	116.637	280.841	46.2457
ENSG00000168874	ATOH8	9296	9.97906	14.7712	7.43841	7.33327	9.70843	15.0672	2.80764	5.41382	9.11297	10.911	2.56638	4.31636	0.675574	0.854025	1.03248	11.4655	11.1048	6.46831	9.92585	18.5737	14.2515	12.6736	6.7176	18.5596	9.74857	13.2174	5.25095	6.95336
ENSG00000134352	IL6ST	12060	3.53578	5.37021	2.6121	2.0451	4.02363	6.23505	1.16798	4.25439	5.83556	6.19505	2.11853	4.05224	0.658406	0.855062	1.05172	5.57546	5.30128	3.18988	5.07642	10.4318	7.90178	7.16048	4.10604	12.0255	6.18406	8.63662	3.13278	2.90099
ENSG00000150938	CRIM1	7270	7.23769	9.99997	5.51769	8.31781	9.5919	10.6573	4.71083	12.5352	12.1361	10.3042	5.95362	11.125	0.723771	0.855179	0.986587	8.75824	8.87731	4.76345	16.2567	17.0593	15.0309	10.8365	15.2343	24.7842	14.0793	17.0688	9.83556	5.14057
ENSG00000012232	EXTL3	16477	3.78914	5.72852	2.80383	2.07054	5.74663	6.41014	2.81078	1.75136	5.83579	6.63454	1.85507	1.67203	0.661451	0.855693	1.04993	6.67911	6.36145	3.81646	3.89794	12.0809	9.75383	8.04277	3.16646	11.8766	9.34227	6.75701	2.20278	3.31014
ENSG00000108298	RPL19	3591	434.586	533.294	342.859	824.523	372.216	488.154	148.642	748.694	410.063	466.267	130.303	828.718	0.814909	0.856159	0.897408	406.325	452.777	202.576	847.481	769.372	653.23	498.935	762.323	763.635	353.969	569.66	805.336	272.718
ENSG00000144199	FAHD2B	2662	16.9555	22.257	13.1273	22.7397	15.7824	24.4377	4.58995	18.4504	14.138	23.5338	0.0177382	20.3338	0.761808	0.856624	0.951441	21.2572	22.3421	11.2033	33.9567	30.2009	24.6093	20.0126	28.7487	28.3019	20.2465	17.2068	29.4164	12.1653
ENSG00000107833	NPM3	961	86.4835	99.7921	69.3193	151.318	68.8449	113.139	17.0274	126.419	80.9077	150.384	-9.32269	152.381	0.866637	0.856777	0.846917	110.29	130.225	51.6886	197.763	146.685	190.72	67.7274	171.521	168.199	130.103	96.9027	189.495	60.5039
ENSG00000108578	BLMH	5119	8.44006	11.4856	6.46455	7.03151	7.50921	11.1018	2.42459	9.20001	6.90774	8.18465	1.99695	8.30738	0.734841	0.857072	0.979302	11.2478	11.4856	6.07934	16.8634	15.2436	15.1713	8.96269	14.8598	18.3264	14.2066	10.5412	11.2775	6.27194
ENSG00000163975	MELTF	14808	2.84159	4.42467	2.08055	1.91922	3.60775	5.45436	1.10966	1.59408	4.04974	4.93348	1.08965	1.81031	0.642216	0.857374	1.07253	4.13256	3.85308	2.39867	3.81731	6.3126	4.60905	4.40445	3.24273	8.28567	6.50485	4.72101	3.06093	2.23961
ENSG00000184992	BRI3BP	6703	8.91818	11.9846	6.85683	3.01647	10.4635	11.9132	5.00719	3.70239	11.4351	9.13842	5.95204	3.51321	0.744139	0.857575	0.971012	6.60132	6.79839	3.54204	4.54806	13.8424	9.40519	9.94861	3.47853	9.58408	7.61535	5.41087	3.12949	5.19944
ENSG00000163832	ELP6	3264	17.4271	21.787	13.6798	17.4908	19.3868	21.8899	9.3612	17.2754	14.8038	18.9699	3.42181	16.8462	0.799886	0.857993	0.916099	18.0501	19.7032	9.18366	25.8719	32.0818	27.0965	20.8638	20.8295	31.1491	20.026	20.1749	20.2084	11.4317
ENSG00000149806	FAU	1548	182.325	252.296	138.93	348.62	167.121	261.941	47.1523	277.051	241.876	235.88	100.348	331.981	0.722663	0.858827	0.994992	180.405	181.313	98.8141	296.091	342.582	252.38	238.097	257.701	437.265	137.383	361.979	330.91	118.872
ENSG00000105849	TWISTNB	3948	33.8492	43.3368	26.3953	10.6393	31.9392	30.525	17.9587	7.85019	34.1155	26.7154	18.0862	7.73108	0.781073	0.858841	0.936609	23.0558	24.6162	11.9785	9.98917	38.4788	22.8879	29.0032	6.89998	24.6351	11.3679	18.4055	7.45601	19.1869
ENSG00000044574	HSPA5	6530	9.24069	11.4804	7.26607	23.1031	5.18058	11.4453	-0.0613738	27.063	6.77682	10.812	0.289637	19.9484	0.804911	0.859443	0.913975	17.8018	19.4773	9.03698	83.6696	21.3225	26.2627	10.4497	71.1839	34.2535	19.0352	23.8223	50.2342	8.15152
ENSG00000125148	MT2A	914	59.6815	91.6945	43.9101	162.73	47.5421	77.7716	11.9227	125.09	75.6412	92.4042	20.1988	146.397	0.650874	0.8604	1.06993	89.6138	83.757	51.9232	210.809	122.765	112.859	76.0411	135.951	159.503	66.7283	122.936	192.924	47.9166
ENSG00000100129	EIF3L	4296	11.8736	13.7739	9.50447	41.9074	12.6235	11.4846	7.36351	51.9509	10.686	9.95322	4.71403	41.059	0.862037	0.860447	0.858857	23.4027	27.2487	11.1408	68.9228	44.9535	51.3406	23.6985	68.6633	51.9216	44.2108	27.6941	41.6976	10.3226
ENSG00000173511	VEGFB	1970	57.6667	78.1417	44.2263	54.1782	68.4254	95.0306	24.9014	57.099	62.8062	99.1704	3.30389	60.7267	0.737976	0.861089	0.984202	72.1878	73.3466	39.1819	71.8457	124.623	117.014	76.1787	74.6184	122.778	92.3056	72.1947	75.4368	41.7041
ENSG00000184216	IRAK1	4264	47.1903	80.3745	33.3659	44.1451	43.9799	76.8817	8.76805	41.1877	51.212	78.7775	3.94554	39.1553	0.587131	0.86121	1.13529	57.0226	50.2274	34.4203	54.8327	85.1215	103.109	42.4344	54.168	128.628	111.94	67.2853	41.796	33.8931
ENSG00000150459	SAP18	3804	12.4998	13.5488	10.1694	43.987	9.99901	12.6818	4.19074	40.9796	10.2742	12.7567	2.62013	42.8835	0.922575	0.861266	0.799957	13.7944	17.244	6.03464	58.3696	20.2404	28.2699	8.5367	52.6772	25.5314	19.5185	14.8353	47.0306	8.10203
ENSG00000198668	CALM1	7833	7.90896	11.4134	5.94585	12.1553	6.36417	12.3992	0.685344	15.6867	8.67666	10.2829	2.50691	15.2655	0.692954	0.861372	1.02979	8.30587	8.06559	4.67635	20.4907	12.8681	15.1753	6.58556	20.5349	14.9598	9.76666	9.60764	16.0244	5.3111
ENSG00000121067	SPOP	6506	7.82792	10.6051	6.00384	4.68577	7.03331	9.32485	2.76253	4.35563	6.36743	8.763	1.10963	4.62991	0.738128	0.86258	0.987033	9.61917	9.74554	5.23368	8.67878	15.5902	11.965	10.6367	6.05885	11.9085	7.73385	7.67032	5.44696	5.61876
ENSG00000163956	LRPAP1	11816	4.48035	4.93108	3.6322	7.7083	3.83847	4.11366	1.95441	7.18009	3.90265	5.23455	0.761919	8.20895	0.908594	0.862829	0.817063	4.3948	5.37878	1.97435	12.9213	6.53076	8.25826	3.11184	10.2964	10.2846	8.43812	5.66047	9.80527	2.80328
ENSG00000106682	EIF4H	5807	21.8908	29.8798	16.7515	40.9851	27.0637	32.0971	12.3632	53.7388	31.7405	34.8875	10.808	48.0434	0.732628	0.86304	0.993451	28.5852	28.7736	15.6371	83.4256	43.151	54.3291	20.6588	74.0834	59.0178	52.1486	30.4404	50.2974	16.1943
ENSG00000204580	DDR1	9122	11.951	13.6695	9.59989	13.5052	15.0616	20.8435	5.51525	17.7154	12.997	19.9272	1.04067	14.7438	0.874287	0.863467	0.852647	17.3769	20.3799	8.20593	29.9132	25.2711	31.3002	12.3128	28.1548	39.8146	34.8253	20.7303	17.6261	8.90291
ENSG00000125726	CD70	1530	76.5643	92.1182	60.72	105.109	137.786	113.044	86.0122	96.1527	103.935	111.875	36.8096	101.614	0.831153	0.863498	0.895843	112.347	125.409	55.9128	189.433	215.719	187.69	138.016	168.616	255.849	135.446	181.625	152.533	58.3164
ENSG00000105640	RPL18A	3493	988.478	1337.92	758.357	1706.98	1223.74	1280.05	637.478	1223.02	1229.89	1370.37	407.674	1465.81	0.738819	0.863515	0.988211	1188.43	1202.61	647.258	1389.41	2519.86	1760.4	1791.06	1308.36	2767.2	1198.31	2110.53	1534.82	702.807
ENSG00000166681	BEX3	1112	77.4169	103.639	59.591	298.189	96.1893	107.224	47.0805	276.894	95.2117	96.6973	37.1933	298.691	0.746986	0.864049	0.981113	118.217	120.493	63.9954	345.926	205.75	190.539	126.867	321.84	244.91	112.555	183.23	351.634	61.7932
ENSG00000174917	C19orf70	1474	71.3403	88.7478	56.0756	113.009	70.6894	98.371	25.6355	77.0176	61.8213	95.5718	4.47819	92.7168	0.803854	0.864278	0.924703	81.9231	88.594	42.0558	110.249	150.176	125.273	98.313	108.302	142.909	92.5585	92.187	124.127	49.0657
ENSG00000119335	SET	5940	32.5073	42.5312	25.192	49.4573	22.2858	33.2704	7.04796	70.7243	32.3759	32.9122	12.6286	66.1935	0.764317	0.864726	0.965135	39.8573	41.2972	21.2736	91.1266	43.6887	65.864	16.421	79.2843	68.2679	48.3582	41.7676	63.172	23.2328
ENSG00000108671	PSMD11	7083	9.06447	13.6462	6.71732	7.97178	9.72309	12.1384	4.16372	10.9676	10.4226	9.80872	4.53737	9.69175	0.664249	0.865443	1.06664	8.84256	8.29014	5.112	13.4159	13.4333	11.2612	8.77118	11.8639	16.6119	9.90231	11.1855	8.81215	5.91466
ENSG00000119383	PTPA	5624	31.487	45.4316	23.6728	23.3299	37.2386	57.689	10.817	17.2609	42.4435	52.6549	10.8505	21.5562	0.693064	0.866589	1.04011	33.9206	32.6124	19.245	34.4939	57.7946	52.8153	35.9291	29.0829	60.7421	58.3129	28.7866	28.7517	21.4589
ENSG00000065057	NTHL1	2430	32.9107	41.611	25.7536	61.4911	28.7205	42.6002	9.20959	45.2214	27.2313	41.8765	2.10543	46.0792	0.790913	0.866958	0.943003	33.4619	35.4844	17.4939	67.8025	48.737	41.961	31.3652	56.1467	45.2437	27.3902	30.2339	69.3657	21.6238
ENSG00000110075	PPP6R3	8305	8.28291	11.6474	6.27956	2.98484	7.32787	12.7726	1.47801	3.40518	11.2627	11.6222	4.2894	3.54441	0.711139	0.867387	1.02363	9.74305	9.5181	5.45991	5.75864	13.6495	11.4525	8.90823	4.41978	20.907	10.6644	15.063	3.63388	5.86973
ENSG00000099194	SCD	5245	196.023	262.13	150.937	92.5317	222.172	327.073	72.3723	143.554	322.831	315.932	133.272	154.016	0.74781	0.867494	0.987179	204.976	207.638	111.539	222.587	367.397	381.301	209.538	200.234	475.895	429.306	240.635	146.725	131.238
ENSG00000198171	DDRGK1	1832	44.0925	52.6773	35.032	48.7259	35.8933	37.5541	18.6936	35.8194	37.0984	45.4499	9.82851	43.0868	0.837031	0.867876	0.898721	45.0066	50.0785	22.4713	62.5647	53.9186	61.4431	28.4812	48.7673	75.4008	55.2563	45.1204	50.2316	28.7516
ENSG00000085998	POMGNT1	9028	8.58205	10.7062	6.74058	8.15421	10.8584	17.5184	2.83501	10.1837	11.8038	16.375	1.97879	10.4338	0.801594	0.868263	0.934933	12.9914	13.8955	6.73839	15.4764	25.9363	21.3641	17.0916	15.2852	33.7012	22.5652	21.3354	12.1052	6.73949
ENSG00000126088	UROD	4029	29.4545	35.4505	23.357	31.4781	31.5545	37.5535	14.355	27.4462	29.1696	36.1823	7.46025	27.9051	0.830862	0.868345	0.905827	27.3887	30.2361	13.7824	42.3696	50.0782	38.3699	34.193	36.9721	55.1058	32.9902	37.0272	37.9492	18.5697
ENSG00000106609	TMEM248	5086	21.8303	25.2153	17.4933	18.3021	21.8013	23.6231	10.9819	23.0925	33.7057	28.2195	16.774	22.9935	0.865756	0.871039	0.876322	20.4691	23.3579	9.958	26.2654	31.8294	33.7909	17.84	22.2641	39.4656	26.4729	24.9585	17.2058	13.7256
ENSG00000127837	AAMP	3055	20.4629	23.1043	16.4889	30.3466	14.9594	21.3239	5.19312	27.223	14.1469	21.5697	1.20507	26.2122	0.885671	0.87133	0.856989	17.1927	20.0617	8.16489	44.3417	22.7504	31.0736	9.88595	40.1827	30.0988	23.8699	17.0181	35.0057	12.3269
ENSG00000007202	KIAA0100	9232	23.8874	32.1948	18.3499	9.33693	23.9587	40.6756	5.32926	12.1905	22.511	33.8646	2.19226	9.1631	0.741965	0.871882	1.0018	23.9702	23.9272	13.203	16.721	36.5498	44.3374	18.1941	15.9039	52.2495	43.6377	28.336	11.1815	15.7764
ENSG00000188690	UROS	9505	7.38956	10.7573	5.5393	10.0435	8.05798	11.2466	2.90704	9.56339	9.78281	9.79924	3.90327	11.185	0.686934	0.872016	1.0571	7.97605	7.54522	4.5807	9.12803	13.5452	12.3809	8.41949	8.25184	17.361	9.68765	12.0522	8.75559	5.06
ENSG00000140564	FURIN	4960	63.3426	93.3826	47.2808	41.4717	59.4316	110.248	8.93809	44.0653	60.2298	118.512	-10.8776	43.1796	0.678313	0.872461	1.06661	82.1979	77.0646	47.5189	66.8015	95.0209	122	44.5128	57.5514	139.888	148.545	58.4851	46.3025	47.3998
ENSG00000112473	SLC39A7	4003	71.8734	82.2734	57.7224	53.4037	71.0485	92.8274	28.5336	52.8411	59.5447	82.0093	10.3391	46.5202	0.873592	0.872573	0.871554	81.759	93.8083	39.5452	98.3472	124.821	148.702	63.2582	88.7845	155.319	110.461	94.7865	76.7769	48.6338
ENSG00000106636	YKT6	7683	12.7338	21.7282	8.99659	9.4269	14.1545	24.129	3.10343	8.63874	16.5886	22.5205	3.07631	10.5865	0.586052	0.872741	1.15943	15.8977	13.7117	9.72746	13.7289	25.8487	26.1625	15.0174	13.3863	31.7866	24.5137	18.3531	12.0074	9.36203
ENSG00000167460	TPM4	12375	13.4775	16.7448	10.5974	13.0711	11.0837	14.6187	4.38837	18.3193	14.1925	17.4157	3.74308	18.6877	0.804879	0.873085	0.941291	11.9162	12.6594	6.21944	23.8558	16.6535	23.4268	6.95483	21.0197	25.4941	18.321	15.4542	15.4869	8.40843
ENSG00000158716	DUSP23	827	68.2949	73.9267	55.5795	94.9958	77.4216	85.6217	38.2069	82.6284	70.3462	77.4355	23.885	90.6095	0.923819	0.873472	0.823126	76.8722	93.3907	34.8464	120.126	176.237	142.629	117.188	114.661	185.617	80.4816	141.513	145.072	45.213
ENSG00000013306	SLC25A39	3526	511.005	617.474	404.8	406.005	531.67	602.357	255.79	328.346	483.111	636.76	101.055	401.791	0.827573	0.873737	0.919901	520.323	565.629	265.79	464.769	992.355	882.753	626.896	445.051	1115.07	765.868	695.372	466.374	335.295
ENSG00000114650	SCAP	6288	62.0051	73.913	49.2921	41.2348	65.2103	74.0174	31.3103	37.6134	65.8928	74.6008	21.1323	34.4238	0.838893	0.874927	0.910961	58.9673	64.7309	29.8384	63.5645	91.6885	88.1119	55.2102	54.7313	151.145	93.367	99.9795	42.1049	39.5652
ENSG00000172889	EGFL7	2564	53.2187	68.9398	41.3611	53.2481	69.4984	79.7142	32.9893	42.6329	60.8374	77.6694	14.2357	47.3269	0.771959	0.875323	0.978688	56.7976	58.0344	30.6821	63.966	116.183	77.8612	83.9483	54.5179	133.369	66.4224	96.9696	56.935	36.0216
ENSG00000102172	SMS	2130	62.6648	78.8356	49.105	97.5719	79.1136	98.3157	34.0851	154.284	86.016	104.295	23.4391	131.061	0.794879	0.875517	0.956154	66.2535	69.2916	35.0723	159.201	128.33	121.565	78.0018	145.099	151.45	97.6034	97.9637	125.613	42.0886
ENSG00000171992	SYNPO	10243	15.3088	25.0626	10.998	5.83636	23.0118	26.8311	10.7231	6.19232	23.8154	23.5064	9.7115	5.64157	0.610822	0.876051	1.14128	14.5754	12.7711	8.8284	10.5666	20.463	24.3781	10.3705	6.92481	24.6094	27.7197	9.41902	5.62483	9.91322
ENSG00000164880	INTS1	9084	55.9665	77.3185	42.6677	22.5891	57.3261	85.9655	17.9539	17.5671	43.3805	84.8587	-7.53465	18.3731	0.723843	0.876089	1.02833	68.7729	66.8779	38.6778	35.1033	87.4484	82.7168	53.2036	31.3921	111.103	89.1425	62.2533	24.9232	40.6728
ENSG00000142453	CARM1	4420	18.0388	22.244	14.2128	13.5961	19.0233	18.5007	10.55	15.0423	18.168	21.5678	5.22737	14.8326	0.810951	0.876395	0.941839	16.0871	17.0805	8.40087	26.4841	25.0602	26.1284	14.2431	25.5275	41.6695	35.5763	22.1737	16.3973	11.3069
ENSG00000230124	ACBD6	7512	8.94309	9.99974	7.22313	15.2164	9.73553	9.41398	5.42393	15.6117	13.0389	12.0372	5.8166	16.1765	0.894332	0.876517	0.858702	10.5737	12.3136	5.03258	25.7662	19.6935	16.5657	12.8354	21.5199	26.1421	14.7642	18.0514	21.282	6.12785
ENSG00000130165	ELOF1	4167	30.6608	40.6603	23.6672	27.4461	26.319	35.7836	9.93007	20.4015	27.4923	34.9363	6.53053	21.9606	0.754073	0.876635	0.999198	24.2461	24.2656	13.3266	29.1587	33.082	39.7742	16.6154	24.335	35.5481	28.4454	19.96	22.5367	18.4969
ENSG00000188986	NELFB	2540	60.3734	82.0278	46.2646	55.1067	54.8853	94.8558	11.4413	50.8749	55.1706	101.528	-5.74598	48.8093	0.736012	0.87706	1.01811	62.5819	61.4688	34.921	90.4479	94.7276	102.554	52.2703	79.1185	128.578	105.182	70.9381	68.972	40.5928
ENSG00000100219	XBP1	3028	38.979	49.0416	30.5439	61.8132	15.1309	41.9116	-4.0646	61.3357	20.3055	36.1678	-1.39523	41.7547	0.794815	0.878031	0.961248	66.0456	68.7082	35.1269	126.996	53.2532	93.1771	14.6779	89.278	59.6416	57.0322	28.388	42.623	32.8354
ENSG00000176715	ACSF3	14575	9.62156	11.5729	7.63101	5.68651	8.6357	11.71	3.27253	4.96165	7.38241	12.5627	-0.155215	4.82754	0.831384	0.878182	0.924979	10.0189	10.8315	5.14473	9.45747	13.6139	11.6661	8.78412	7.68996	15.356	11.4211	9.09724	6.13737	6.38787
ENSG00000099956	SMARCB1	16526	9.7758	11.6471	7.7725	15.8486	11.7556	13.0089	5.7975	13.9588	12.98	14.8263	4.08426	15.4948	0.839331	0.878615	0.917898	10.884	11.8575	5.5481	19.9357	20.0762	19.0462	12.1911	18.0763	23.787	15.8492	15.1016	16.2038	6.6603
ENSG00000131504	DIAPH1	7364	9.48337	14.6032	6.97161	5.60193	10.9721	19.6406	1.97665	9.07566	11.2885	17.3385	0.885449	7.20295	0.649402	0.878699	1.108	12.0983	10.9191	7.18471	14.2131	16.9902	19.5289	8.90526	11.4817	25.5724	20.7594	14.1962	6.87696	7.07816
ENSG00000133606	MKRN1	5843	7.21526	10.0753	5.4823	10.6706	6.68725	10.1327	2.04645	16.5547	7.9865	9.67791	2.17976	13.1963	0.716131	0.878948	1.04177	11.8301	11.3558	6.71995	25.2195	16.1855	15.4962	9.77007	20.3378	21.6827	14.636	13.6622	13.568	6.10113
ENSG00000132612	VPS4A	5676	17.8034	26.9879	13.1615	13.5763	15.687	28.6688	2.55669	11.0324	20.8391	37.5731	-1.70476	14.6621	0.659682	0.88043	1.10118	20.2619	18.4002	11.9818	15.8703	26.3988	26.045	15.6162	12.761	31.8051	24.8891	18.1659	14.1586	12.5717
ENSG00000129103	SUMF2	4101	56.2071	63.0039	45.3705	63.2857	58.5862	60.9557	30.6686	67.3404	59.1807	61.7345	22.14	70.6216	0.892122	0.880955	0.869788	57.4767	66.0813	27.7401	99.2331	88.842	108.878	43.7665	89.6183	111.504	105.72	53.5694	75.3046	36.5553
ENSG00000175115	PACS1	9587	19.923	29.505	14.8481	13.0852	20.1139	29.1817	6.74872	12.8287	19.8153	34.3532	-0.796628	13.033	0.675242	0.881461	1.08768	20.5087	18.8554	12.0237	23.6305	29.3834	34.9189	14.927	20.2515	46.7773	50.8245	18.9255	14.4877	13.4359
ENSG00000164587	RPS14	5082	374.067	402.275	304.875	778.383	435.791	382.96	260.395	572.237	404.163	353.25	192.213	677.707	0.929878	0.881475	0.833071	350.237	420.417	161.05	627.59	791.168	681.6	508.986	574.746	882.843	428.635	647.951	666.685	232.962
ENSG00000126261	UBA2	4815	9.00635	12.6502	6.83052	13.2088	8.50995	12.1822	2.93049	20.9282	9.06174	12.6666	1.46178	17.8656	0.711954	0.882022	1.05209	17.2887	16.4327	9.89395	29.4468	31.5622	20.9109	22.9051	28.995	34.6436	20.2252	23.5602	18.744	8.36224
ENSG00000079332	SAR1A	6914	8.94857	11.2144	7.01969	9.22595	10.6693	14.1133	4.20535	12.9552	10.468	15.485	1.177	13.1114	0.797953	0.882377	0.966801	12.8499	13.2911	6.86887	18.3885	25.8813	20.5093	17.3904	16.5864	25.3525	17.8629	15.5636	13.6075	6.94428
ENSG00000198911	SREBF2	7556	46.9041	66.3701	35.4884	32.3019	53.9391	74.2566	19.9296	33.9671	53.7313	76.7249	7.69637	35.5232	0.706705	0.883218	1.05973	49.7407	46.9371	28.619	62.0935	83.4714	82.5395	49.3	55.5145	120.754	98.7465	66.6409	36.3856	32.0537
ENSG00000167193	CRK	4064	24.8256	31.9654	19.3276	10.9209	33.651	25.2247	22.098	12.0427	35.4145	20.896	22.8769	9.38099	0.776641	0.883408	0.990176	23.5682	23.802	12.8573	16.235	49.0797	28.8893	37.1195	12.1422	25.7976	16.6385	16.6797	7.91828	16.0924
ENSG00000096696	DSP	13340	4.33037	5.79533	3.33358	2.2712	4.22942	6.67785	1.17096	3.66014	5.95768	6.96227	1.78032	3.09784	0.747218	0.884334	1.02145	6.1511	6.02193	3.44123	7.41425	6.76102	9.07502	3.00396	5.78873	13.6619	12.4486	6.84002	3.52631	3.3874
ENSG00000079459	FDFT1	5197	38.4707	42.6353	31.1374	57.7928	53.1728	52.1091	29.3068	66.2987	54.9763	51.7257	23.9409	69.5859	0.902321	0.884573	0.866825	53.1546	61.321	25.5601	119.476	105.647	75.1045	74.5537	116.85	134.516	72.7221	94.6645	91.9454	28.3488
ENSG00000142327	RNPEPL1	7970	11.2557	17.096	8.3152	6.99819	10.9983	22.1022	0.875444	5.49625	10.8626	22.533	-2.65716	6.11023	0.658382	0.884814	1.11125	12.9814	11.6818	7.72455	8.62403	21.5988	20.6463	13.0513	8.29145	27.2171	21.7428	15.3021	7.83142	8.01987
ENSG00000160208	RRP1B	5750	12.719	16.7966	9.82998	6.68447	10.7343	16.732	3.07107	10.4187	12.8748	14.4	4.23479	8.06175	0.757237	0.884947	1.01266	11.9783	11.8286	6.65544	14.5774	16.5174	16.3824	9.73512	12.5365	22.9565	15.6798	14.364	7.29633	8.24271
ENSG00000084623	EIF3I	9526	13.4965	13.6768	11.1441	27.0609	9.59503	13.6484	3.34406	28.1483	9.37051	14.7882	0.497561	27.6969	0.98682	0.88502	0.783219	18.5906	23.7361	7.90932	53.9246	27.079	34.356	12.8556	47.0814	34.7686	32.7986	16.7949	41.3054	9.52673
ENSG00000154217	PITPNC1	7812	37.3132	47.8368	29.0853	42.2855	36.8417	37.9291	19.4702	36.4667	51.997	47.2928	23.6213	46.5634	0.780011	0.88514	0.99027	48.8274	49.3072	26.6392	59.1131	74.9302	68.4665	46.585	49.0039	134.744	66.5392	98.2804	48.9779	27.8622
ENSG00000189060	H1F0	2204	33.2555	41.0774	26.1902	56.9752	23.7949	35.444	7.56154	59.4164	27.2402	32.8458	7.53276	55.7056	0.809581	0.885513	0.961446	47.0101	48.8952	25.0072	101.425	37.1305	59.1147	12.657	68.7125	45.1606	42.5311	21.8536	55.0832	25.5987
ENSG00000203485	INF2	13627	22.1582	30.8009	16.8605	11.6359	17.2169	34.2549	1.52811	8.94069	16.0297	29.6949	-1.78725	9.43334	0.719401	0.885953	1.0525	29.0969	27.6454	16.6565	21.0209	35.4445	32.096	22.1568	16.7506	43.7744	37.25	23.3614	12.9777	16.7585
ENSG00000119487	MAPKAP1	6741	6.85084	11.3004	4.90717	8.87768	7.45497	11.819	2.04188	10.5052	8.30301	9.66713	2.50273	11.6927	0.606247	0.887043	1.16784	9.15152	7.8363	5.62519	10.7164	17.1926	15.9665	10.5825	11.8579	25.952	15.371	17.5287	9.33554	5.26618
ENSG00000065809	FAM107B	7019	11.0843	16.0962	8.31574	10.9162	19.7631	16.2713	12.3108	22.8752	20.888	14.97	11.906	20.1791	0.688627	0.88826	1.08789	18.7994	17.2806	11.0232	22.8759	41.9729	24.8365	31.6906	19.3559	40.735	19.5224	30.0367	14.2671	9.66945
ENSG00000140350	ANP32A	7544	17.5437	19.6642	14.1614	39.6885	20.1906	23.0354	9.64036	45.0376	20.9693	22.7685	7.30826	43.8761	0.892163	0.888344	0.884524	17.6947	20.0048	8.69258	61.0222	22.4747	31.3195	9.50847	49.1306	30.4809	22.1973	18.3168	46.1112	11.427
ENSG00000116120	FARSB	6761	22.4076	23.5735	18.353	19.4805	19.8438	24.8518	8.46169	16.7654	22.1438	25.6112	6.77709	19.0808	0.950544	0.888961	0.827377	16.9517	20.4885	7.73188	27.4431	26.6375	25.2843	16.1698	22.1433	33.0628	19.0221	22.6387	20.6195	13.0424
ENSG00000066322	ELOVL1	2506	38.3015	49.6673	29.7587	49.0099	33.5757	50.4595	10.4653	44.9554	30.0912	45.8179	2.60051	48.4451	0.771162	0.889064	1.00697	42.4521	42.1584	23.4808	70.917	50.5936	58.6992	26.2921	61.1228	64.0883	56.1349	33.3264	52.3681	26.6198
ENSG00000099817	POLR2E	4870	54.3365	59.4175	44.1167	102.536	46.3412	58.6848	19.4636	78.3587	40.3951	59.4596	4.71937	84.7979	0.914486	0.889728	0.86497	56.3472	65.1436	27.0326	123.411	82.174	103.599	39.284	118.32	102.375	87.3517	54.5062	110.138	35.5746
ENSG00000174564	IL20RB	2443	20.6491	27.0362	15.9988	18.8591	16.2536	21.2802	6.50724	12.0484	18.8759	27.0817	2.62685	16.0267	0.763756	0.890303	1.01685	28.1523	27.6858	15.6937	27.853	32.3892	24.2722	22.3405	18.3325	44.1565	26.7289	29.5091	19.5362	15.8463
ENSG00000102978	POLR2C	3666	16.9207	18.3672	13.7615	16.7169	11.4601	20.5612	2.04306	16.9239	10.5857	20.2351	-1.55537	19.5672	0.921245	0.89166	0.862075	22.3559	25.9326	10.6862	29.9163	30.293	38.9293	14.1763	28.2432	37.9995	33.5082	19.637	24.1978	12.2239
ENSG00000167114	SLC27A4	3229	19.7838	22.538	15.9072	12.5624	18.1334	24.5889	6.87167	11.0638	15.2417	25.0267	0.225692	9.9128	0.877794	0.891883	0.905973	23.2177	25.6274	11.6854	20.7241	31.4122	35.0017	16.9215	18.1955	39.9828	31.8839	22.5105	15.2763	13.7963
ENSG00000173272	MZT2A	4068	37.1029	47.483	28.9359	60.3214	52.4314	48.9849	29.9963	43.8532	43.9026	46.2813	16.1338	52.8022	0.781395	0.893081	1.00477	43.1923	42.9873	23.848	59.7366	90.526	67.11	62.7425	54.2384	95.8199	37.8399	75.0836	63.4385	26.3919
ENSG00000204394	VARS	5880	81.2219	94.1559	65.0271	49.7277	69.7449	96.6187	25.4935	43.1679	57.8866	104.648	-4.90248	47.1747	0.862632	0.893163	0.923694	88.8707	96.2123	45.5752	102.223	120.368	110.961	74.43	87.4057	148.315	117.58	83.8814	76.3661	55.3011
ENSG00000133466	C1QTNF6	7144	30.7002	45.0636	22.9492	16.6837	32.7117	58.7284	5.81409	14.8648	34.8602	41.9621	9.68298	14.4735	0.681263	0.893851	1.10644	28.8744	26.0967	17.1309	20.7232	38.1892	36.7436	22.9773	18.274	44.5185	35.1602	25.2507	17.2498	20.0401
ENSG00000197226	TBC1D9B	11511	10.6939	14.5878	8.18477	7.40679	11.6203	16.5176	4.0552	9.37587	10.084	16.1082	0.419068	7.43832	0.733071	0.893863	1.05465	12.0616	11.4365	6.91513	14.0957	20.0764	22.1452	10.9083	13.6577	29.0244	27.4018	14.0082	8.38177	7.54995
ENSG00000126458	RRAS	1102	47.1637	57.2615	37.3147	98.6698	45.2887	63.1773	16.3535	77.5634	41.0949	66.0525	1.4634	89.6269	0.823654	0.894664	0.965675	77.878	80.6462	41.5872	137.922	106.266	110.187	60.6488	135.016	130.415	104.072	73.3839	135.478	39.4509
ENSG00000172115	CYCS	5791	13.5876	15.4379	10.9322	38.5149	9.18548	15.0989	2.27017	45.3562	11.76	14.092	3.3048	42.9153	0.880142	0.896277	0.912412	20.5869	22.5631	10.4335	74.8029	27.4669	33.7478	13.4953	74.4376	32.1615	19.335	21.5659	59.201	10.6829
ENSG00000100347	SAMM50	6410	15.9531	16.7648	13.0695	13.6526	14.9336	15.9215	7.64159	12.4072	12.5815	17.7781	1.9146	13.3666	0.951578	0.89756	0.843542	17.6326	20.903	8.22622	21.1723	30.8293	21.5945	21.8891	19.7813	32.8839	20.4361	21.6849	18.6365	10.6479
ENSG00000122406	RPL5	3687	655.145	767.911	523.064	869.558	420.687	662.984	117.04	892.012	451.004	577.381	104.575	866.934	0.853153	0.898381	0.943609	584.54	619.473	305.778	875.518	911.305	898.971	539.131	810.802	831.975	536.458	537.996	819.093	414.421
ENSG00000275700	AATF	12155	5.46741	7.86491	4.11465	5.63415	6.47189	7.08082	3.22888	5.20402	4.54803	7.12835	0.271021	4.89992	0.695165	0.898545	1.10192	5.57673	5.0609	3.29932	11.5207	8.56281	7.41908	5.49131	9.39192	8.97697	6.22299	5.56678	8.27156	3.70699
ENSG00000137106	GRHPR	7226	18.0374	19.7661	14.6376	42.492	16.6687	19.4088	7.77949	36.5407	13.8889	19.0733	2.44493	40.5627	0.91254	0.899295	0.886051	20.5718	23.2174	10.124	51.874	33.1859	32.0909	19.9003	49.895	37.0593	31.6603	19.7094	42.2159	12.3808
ENSG00000117676	RPS6KA1	5884	9.84501	11.3922	7.88555	8.8515	12.2137	20.8075	2.68387	10.3187	11.7498	16.2916	1.97488	9.2187	0.864186	0.89958	0.934974	16.4635	17.6085	8.53968	16.8944	26.641	28.8199	14.7095	14.8111	32.5786	25.5528	18.5756	11.6764	8.21261
ENSG00000132341	RAN	4667	101.625	117.867	81.3524	199.063	61.4711	124.432	4.48098	223.079	76.9787	117.174	6.67421	200.585	0.862205	0.899983	0.937762	130.454	139.112	67.8534	320.64	171.669	178.446	97.7929	265.458	225.796	129.802	154.665	247.97	74.6029
ENSG00000198431	TXNRD1	6710	14.0048	15.9477	11.2618	15.3652	20.5272	21.977	10.4617	32.2546	26.1027	20.8759	13.5772	23.1783	0.878169	0.900756	0.923342	16.9402	18.3466	8.68424	38.9867	43.1672	30.2558	30.6412	36.409	55.5235	23.4545	42.6705	19.3877	9.97301
ENSG00000170265	ZNF282	3761	27.9595	36.6103	21.6625	12.8826	18.6637	27.4513	6.091	7.16633	13.8738	15.053	4.84204	4.96959	0.763705	0.901132	1.03856	22.6212	21.7813	12.8196	18.0756	22.4332	25.2892	11.9635	10.3275	22.561	17.9261	12.7375	6.26138	17.241
ENSG00000188186	LAMTOR4	1931	50.665	60.1128	40.3256	79.5209	57.9291	70.7843	25.5099	59.119	53.9012	50.4322	23.6419	64.5875	0.842832	0.902246	0.96166	53.6306	55.7687	28.5346	83.7677	122.275	61.2739	96.9075	70.9249	123.794	40.1329	101.802	95.4309	34.4301
ENSG00000162191	UBXN1	2532	59.3885	70.5573	47.2526	115.704	48.5718	60.6585	20.7902	88.3493	48.6752	54.3279	16.0785	95.5115	0.841706	0.902536	0.963367	64.0908	66.528	34.1532	130.266	89.4277	92.5574	51.1089	111.668	103.231	65.6124	67.2751	126.032	40.7029
ENSG00000100225	FBXO7	8521	10.8961	16.0526	8.13507	15.163	10.774	19.7294	1.73796	17.8067	11.7376	17.5827	1.18801	15.6093	0.678775	0.902598	1.12642	14.4157	12.7978	8.65666	22.3478	20.0534	21.059	11.3349	19.8454	24.5673	16.6336	15.4521	16.9777	8.39586
ENSG00000159335	PTMS	1487	343.303	439.453	267.717	489.003	333.072	478.584	113.88	418.593	359.712	457.855	84.9989	433.47	0.781204	0.902769	1.02433	313.598	306.148	175.831	507.442	492.012	507.033	282.1	480.771	646.508	394.37	430.393	518.88	221.774
ENSG00000166925	TSC22D4	3668	14.1258	18.0482	11.0215	17.9707	15.9317	19.4042	7.04458	15.4198	13.1544	16.4468	3.28639	14.6011	0.782673	0.903205	1.02374	18.2235	17.8009	10.2131	27.579	31.4863	28.5209	19.6787	25.0494	33.6754	22.9532	21.0971	20.8499	10.6173
ENSG00000124207	CSE1L	3800	35.0194	43.3741	27.559	28.4825	33.4409	47.7511	11.5709	36.1322	48.3049	46.5098	20.399	37.0624	0.807381	0.903254	0.999128	44.2304	44.269	24.3093	63.5213	79.5606	56.8637	56.0191	55.2994	101.326	45.3584	76.4697	41.4696	25.9342
ENSG00000161091	MFSD12	5290	26.3268	30.4572	21.0882	22.6137	33.1404	30.778	19.044	17.1615	24.666	32.0813	5.4172	19.2867	0.864387	0.903534	0.942681	26.7048	28.3286	13.957	28.5541	43.3047	41.0718	26.301	26.1405	49.5666	44.5881	25.1323	22.0528	17.5226
ENSG00000108262	GIT1	5650	44.6422	64.296	33.5833	25.8594	38.1484	66.3338	7.76755	21.6352	33.2447	61.8931	-3.8912	22.9744	0.694324	0.903979	1.11363	41.2453	37.0367	24.5788	31.1221	54.1014	67.0615	26.338	27.4475	68.9049	73.38	28.6927	22.3675	29.0811
ENSG00000067182	TNFRSF1A	4205	31.857	37.0399	25.4861	44.0797	24.6284	37.7417	7.34267	39.8441	29.0306	45.9401	1.46658	33.9277	0.860072	0.904492	0.948912	46.3689	48.8654	24.3795	80.3587	58.823	65.5971	31.6658	58.9221	68.4867	56.156	37.7132	44.2855	24.9328
ENSG00000002834	LASP1	7061	16.3965	21.7157	12.6614	15.3727	23.1714	23.369	12.4684	14.5491	28.3195	21.8567	15.2055	17.064	0.755053	0.904531	1.05401	17.4174	16.5249	9.98121	30.1159	33.643	32.5302	20.1755	23.2214	41.8398	42.7464	18.4148	16.3193	11.3213
ENSG00000111481	COPZ1	3898	58.9279	69.387	46.9933	78.8989	77.9152	73.9981	44.0241	82.0852	76.3209	73.283	32.3511	89.5347	0.849264	0.90529	0.961316	68.5292	71.2869	36.4501	124.957	161.523	101.469	119.514	115.147	168.61	85.3409	121.843	104.066	41.7217
ENSG00000105373	NOP53	5317	124.519	161.973	96.6599	154.56	126.295	147.97	58.5249	116.004	114.031	155.677	20.6246	124.066	0.768764	0.905334	1.0419	154.411	148.201	87.7205	181.91	254.357	232.79	157.982	170.505	250.386	158.645	163.448	162.863	92.1902
ENSG00000122218	COPA	17664	6.34481	7.90626	4.98493	4.66727	6.12065	7.82079	2.53873	6.44646	6.00556	7.62986	1.42764	5.84717	0.802505	0.906759	1.01101	7.37479	7.29446	4.09229	13.4064	12.5186	10.6812	8.09661	11.5043	17.0997	13.766	9.55587	6.39079	4.53861
ENSG00000154122	ANKH	12695	24.799	32.9193	19.1369	24.5662	25.195	37.2808	8.12038	32.2736	36.2266	38.5174	13.1162	32.4803	0.753326	0.907046	1.06077	34.9449	32.9431	20.1205	39.1471	51.089	52.7544	29.2487	33.4966	78.8493	49.6454	51.6436	29.8104	19.6287
ENSG00000100266	PACSIN2	4558	11.0852	13.4298	8.77524	12.1682	13.4025	15.8559	6.14049	16.942	15.652	17.1041	5.38952	16.1015	0.825416	0.908078	0.99074	19.3832	19.5644	10.5792	34.5543	30.636	29.9477	18.2377	30.4399	44.4305	30.3977	27.7726	21.3433	9.67723
ENSG00000161980	POLR3K	1869	27.1629	26.4035	22.6215	82.4268	24.3597	28.1579	11.4633	63.952	25.1893	31.178	6.48247	67.4641	1.02876	0.908504	0.788246	29.163	36.9973	12.5142	104.063	49.1819	51.9651	27.6683	86.803	51.0424	32.7386	33.1016	81.5624	17.5679
ENSG00000188554	NBR1	8405	8.43325	10.3849	6.64704	7.06052	7.38468	12.2185	1.78863	12.0235	8.04517	12.8248	0.350281	9.74507	0.812068	0.908687	1.00531	11.9676	11.9044	6.6106	21.3678	19.9873	17.0667	12.9217	19.4395	22.8234	14.9465	14.6327	12.2136	6.62882
ENSG00000107874	CUEDC2	1335	103.417	114.574	83.7104	182.967	108.829	134.21	47.3611	162.032	103.265	142.071	18.0224	172.33	0.902621	0.908979	0.915338	122.336	133.651	62.193	250.114	204.708	224.208	111.886	239.676	224.653	156.472	138.906	240.063	72.9517
ENSG00000179295	PTPN11	13456	3.00752	3.76285	2.36031	2.78196	2.85241	4.31167	0.877665	5.73454	4.34394	4.8232	1.45002	5.3182	0.799267	0.909248	1.01923	4.67666	4.58843	2.61187	8.13189	7.09248	8.40606	3.61237	7.33009	12.8013	8.55268	8.11444	4.31998	2.48609
ENSG00000107130	NCS1	5462	17.8528	22.6078	13.9643	11.7129	20.3955	28.7884	7.2104	11.8028	21.8827	24.9176	6.93218	12.1704	0.789676	0.909583	1.02949	18.5883	18.0558	10.4631	15.7013	33.9643	31.7993	20.7994	14.0112	38.0361	28.8379	22.2329	12.8924	12.2137
ENSG00000137764	MAP2K5	5031	7.94801	10.5749	6.12913	8.78449	8.90062	9.71599	4.4507	6.73391	9.23442	11.0423	2.60906	8.37316	0.751592	0.910182	1.06877	11.9764	11.2058	6.93383	14.2841	19.2789	15.9633	12.6701	10.6458	23.9629	15.417	15.5144	10.4863	6.53148
ENSG00000089327	FXYD5	2991	48.8759	55.3585	39.3543	74.1307	64.2396	65.3099	34.3277	60.8788	63.2371	66.6921	23.2218	69.2163	0.882899	0.91021	0.937521	47.6122	50.7853	24.7589	81.7908	83.4691	63.7825	57.0631	69.1954	108.499	48.7391	81.7896	84.982	32.0566
ENSG00000092201	SUPT16H	6900	12.9778	14.9062	10.414	9.1993	13.0045	17.8496	4.82937	12.8728	13.1665	16.4484	3.29747	12.5582	0.870634	0.910344	0.950054	15.0878	15.881	7.94134	21.6828	20.7971	21.4116	11.9328	18.5438	29.6496	21.3771	17.9349	14.2978	9.17766
ENSG00000135090	TAOK3	10532	13.1241	17.4865	10.1164	5.17694	11.1245	16.4307	3.59922	6.5156	17.2192	19.3302	5.62109	6.79469	0.750527	0.91067	1.07081	15.8127	14.767	9.16754	11.4594	16.4213	17.2549	9.27783	8.2582	27.3243	15.0248	19.0907	7.85297	9.64197
ENSG00000136758	YME1L1	7336	5.98811	6.28389	4.90728	6.43396	5.71907	8.38192	1.88015	11.0614	5.75037	7.95228	0.979006	8.89781	0.952931	0.910877	0.868823	8.67269	9.98211	4.18074	17.0577	13.4885	13.1271	8.05391	16.2459	16.6404	12.1634	9.97485	10.0354	4.54401
ENSG00000135018	UBQLN1	6867	7.14693	7.46141	5.86356	9.48964	7.5112	7.82344	3.92807	14.1449	10.3991	8.9974	5.00068	12.5519	0.957853	0.911982	0.866112	7.69199	8.88105	3.69551	20.9301	14.351	11.8682	9.43757	19.9021	17.807	9.99175	12.3315	10.9954	4.77954
ENSG00000134248	LAMTOR5	2388	21.192	22.5322	17.3165	54.5774	14.649	20.3547	5.32654	49.5212	15.4427	15.7682	5.98178	53.2804	0.940522	0.913698	0.886875	24.7545	27.9121	12.1941	66.9241	38.155	32.1008	24.8653	61.8471	38.3903	20.2655	27.2848	62.7349	14.7553
ENSG00000238227	TMEM250	3408	20.7513	38.2292	14.1759	21.6194	24.2833	33.5923	8.89809	16.9688	27.5677	35.2668	6.40758	17.8115	0.542813	0.913787	1.28476	38.6314	30.0689	25.1004	36.7915	54.0964	52.1176	32.5197	24.0984	57.9467	48.6889	31.2652	16.9059	19.6381
ENSG00000141367	CLTC	12073	3.99846	5.70871	3.01656	4.47986	4.39641	6.70511	1.32547	7.13242	6.04623	7.01752	1.83572	6.54288	0.700414	0.914178	1.12794	8.43012	7.4739	5.06686	12.864	14.2585	10.4739	9.9223	11.9989	18.0131	8.88996	13.1414	8.18571	4.04171
ENSG00000004478	FKBP4	5163	39.8928	39.0372	33.1784	55.215	32.8058	42.3829	13.3944	56.7753	30.2792	46.2626	2.52165	53.7703	1.02192	0.91456	0.807203	35.9417	44.5261	15.9049	86.4235	54.6503	73.9357	24.041	84.8779	65.0042	58.4478	32.9748	75.6792	24.5416
ENSG00000104979	C19orf53	1197	171.598	182.773	140.161	339.195	159.748	173.497	80.2863	262.872	169.3	146.93	81.1419	302.789	0.93886	0.914675	0.89049	164.051	184.225	81.1494	338.619	317.137	289.29	197.371	319.96	292.417	187.747	189.531	358.849	110.655
ENSG00000160256	FAM207A	1400	47.124	67.8524	35.4534	88.4879	39.9298	65.2619	10.0399	56.8073	49.0875	71.9754	5.9023	66.5481	0.694508	0.915291	1.13607	43.3567	38.1636	26.1831	72.7488	53.2672	55.6684	30.2205	59.9816	61.741	35.7983	42.1235	68.9978	30.8183
ENSG00000158019	BABAM2	3392	28.2733	33.5972	22.4946	30.1737	35.8493	38.4376	18.2449	24.9097	58.1794	38.6384	34.9964	29.4215	0.841537	0.915484	0.989431	34.2121	34.5775	18.6522	41.3204	69.4388	41.5621	52.2321	32.158	125.341	38.5211	104.231	33.5836	20.5734
ENSG00000176946	THAP4	2856	45.045	51.413	36.202	56.1767	42.4158	55.3446	17.068	45.4682	37.9159	58.6332	2.73604	46.2106	0.876141	0.916375	0.956609	46.8787	49.005	24.8264	70.5113	84.0245	91.0787	46.3179	61.7357	90.4094	76.0885	48.7129	53.7156	30.5142
ENSG00000136448	NMT1	8564	41.9658	45.5688	34.128	25.2764	34.3873	44.4991	14.0067	21.2621	33.5793	38.8361	10.2776	21.7045	0.920933	0.917546	0.914159	35.728	39.0829	18.1407	34.0186	44.9996	47.6997	25.2519	27.7384	51.8097	33.193	33.6199	28.4254	26.1343
ENSG00000162434	JAK1	13174	8.31184	9.70601	6.6424	7.27484	7.97485	10.5834	3.12766	11.7715	12.5626	13.2345	4.62189	11.3587	0.85636	0.917936	0.979513	12.4234	12.6832	6.71592	21.4254	19.9087	16.8807	12.9201	17.6989	33.3188	15.6549	24.7399	11.9531	6.67916
ENSG00000082497	SERTAD4	5470	13.0612	13.2216	10.7871	5.2757	11.3997	9.48743	7.05446	5.35994	9.14857	7.07773	4.90193	5.02613	0.987869	0.918482	0.849095	10.2996	12.1301	4.84107	7.4615	13.8229	9.8549	9.743	5.14891	9.87945	7.61098	5.70863	3.97075	7.81407
ENSG00000063177	RPL18	3857	492.371	584.802	391.785	817.177	541.791	587.641	272.651	572.414	587.356	578.488	240.263	684.294	0.841944	0.919735	0.997525	462.9	464.049	254.078	704.119	1002.16	717.644	705.059	664.949	1153.16	444.062	909.812	725.551	322.932
ENSG00000129250	KIF1C	8578	44.0452	69.8803	32.0258	27.8622	39.8201	74.3033	5.7892	24.8606	36.3289	64.2837	-2.24133	21.6491	0.630295	0.919795	1.20929	46.6103	38.5434	29.2658	37.9767	56.3609	76.9555	24.5013	36.6416	84.213	79.8717	40.4433	28.4124	30.6458
ENSG00000060491	OGFR	4702	24.4858	31.2765	19.1062	25.7877	19.0345	31.168	4.75958	18.6694	15.4805	26.7738	-0.583794	14.6116	0.78288	0.920344	1.05781	24.5329	23.1922	14.0964	35.8392	26.3272	31.5372	13.2708	27.1878	33.717	25.7023	19.6321	20.0454	16.6013
ENSG00000135446	CDK4	3094	12.6118	13.5804	10.276	34.1724	9.12703	13.0228	3.16256	33.0729	8.93363	16.8411	-1.17103	34.4167	0.928679	0.921061	0.913444	23.382	25.5976	11.863	60.8588	33.0622	40.1021	16.4599	52.883	44.178	41.16	21.6224	42.3604	11.0695
ENSG00000185187	SIGIRR	3496	18.8712	22.4596	15.0081	33.6988	22.716	22.9462	12.2066	24.1687	22.6347	23.2481	8.68583	26.6007	0.840227	0.92138	1.00253	18.6807	18.6335	10.2956	32.8393	37.783	26.3437	26.8767	29.1213	36.2392	16.4216	27.2401	34.8245	12.6519
ENSG00000076248	UNG	5271	15.1112	18.5954	11.9128	19.3936	12.1581	22.4647	1.86928	30.3627	14.2671	26.6254	-1.70814	28.2157	0.812632	0.921491	1.03035	19.5438	18.9681	11.0082	47.3618	26.3826	31.3742	13.3937	43.4034	35.2035	26.3613	20.7575	32.2279	11.4605
ENSG00000167513	CDT1	2760	79.9018	91.9727	64.0825	110.092	45.2275	90.3404	3.85162	81.6782	42.906	63.5549	4.77306	62.211	0.868755	0.921551	0.974347	101.112	103.774	54.4136	160.806	96.8237	136.984	40.1124	117.311	94.9277	86.8536	47.3319	89.7338	59.248
ENSG00000168701	TMEM208	1787	33.1818	40.302	26.2498	48.5868	20.4142	39.5223	2.31299	43.6006	23.8765	47.4105	-4.56984	43.2123	0.823328	0.921596	1.01986	39.6792	38.9064	22.1714	62.1084	48.5362	69.5859	19.7276	54.5169	53.2302	41.2152	30.6443	61.7318	24.2106
ENSG00000123159	GIPC1	4440	32.5266	40.4069	25.5766	35.6559	41.912	34.7564	25.9936	28.0252	34.5733	42.1797	9.26549	30.0208	0.804975	0.921916	1.03886	38.5467	37.1049	21.8495	48.077	72.8561	49.5314	52.35	42.0248	83.1654	45.3899	58.2917	41.7227	23.713
ENSG00000114738	MAPKAPK3	3915	20.9	23.9744	16.7764	19.2194	23.5822	29.1253	10.2428	18.9433	22.325	29.2435	4.77892	21.4762	0.871762	0.922335	0.972909	24.9588	25.6538	13.4146	26.8144	51.5658	41.5176	34.3775	26.8744	59.5979	35.8135	39.9721	21.1842	15.0955
ENSG00000171105	INSR	10831	6.28432	6.7401	5.12502	1.28885	5.7785	7.39807	2.39018	1.67851	4.93852	6.55525	1.00537	1.65178	0.932377	0.9227	0.913022	4.918	5.3865	2.49407	2.13845	6.14032	6.70635	3.36389	1.5826	7.10231	5.31275	4.19092	1.3457	3.80955
ENSG00000106799	TGFBR1	7990	13.896	20.0042	10.4552	8.68862	21.8477	23.0761	11.2789	16.8664	28.745	21.5473	15.8166	14.4719	0.694652	0.922707	1.15076	23.597	20.5055	14.3695	20.5189	60.0325	31.195	47.1178	16.9603	51.6237	29.0976	35.6782	12.3544	12.4124
ENSG00000205302	SNX2	8606	5.48774	6.11175	4.43652	9.00504	5.29698	6.04086	2.53027	13.0907	4.79766	6.30886	1.01234	11.8487	0.897899	0.923033	0.948168	7.8765	8.30707	4.13832	22.1998	15.4892	12.5701	10.2851	20.6017	15.1539	10.638	9.32424	14.8175	4.28742
ENSG00000160767	FAM189B	4574	25.2062	32.5813	19.6022	22.9648	22.0115	33.858	6.50457	23.0024	22.1526	32.7117	2.52557	21.581	0.773638	0.923686	1.07373	30.1051	28.0378	17.4881	35.0219	43.3175	52.0354	21.7748	34.3207	61.4095	55.4665	31.0138	25.3674	18.5452
ENSG00000146670	CDCA5	3901	12.4159	16.8539	9.51699	13.4473	11.1686	20.7513	1.66452	12.8714	10.0364	15.7703	0.574174	10.784	0.736675	0.923963	1.11125	17.8463	16.0597	10.6195	26.3329	24.8635	25.2482	14.4107	23.568	26.9639	19.7469	16.1426	18.2565	10.0682
ENSG00000091527	CDV3	4411	19.1335	22.0838	15.3351	24.7642	16.3838	19.1599	7.60856	28.0132	17.4394	20.3042	5.25684	25.1386	0.866405	0.92418	0.981954	24.7135	25.1677	13.388	47.4423	34.0218	33.7214	20.0612	40.0637	37.504	26.7667	22.8359	27.5877	14.3616
ENSG00000164081	TEX264	5688	19.7037	25.1108	15.3847	20.5911	27.3969	25.9579	15.5081	16.5086	24.4791	26.9112	8.33241	17.3343	0.784671	0.924387	1.0641	30.368	28.5386	17.5256	25.7967	68.482	38.214	52.6614	23.175	72.4315	34.1605	53.7116	22.3889	16.4551
ENSG00000196419	XRCC6	3244	70.4359	77.6448	57.081	111.921	76.6395	97.4221	32.0202	117.937	73.4339	102.934	11.6735	110.069	0.907155	0.924536	0.941917	124.854	132.553	65.2051	253.367	246.369	157.216	181.282	223.456	278.331	149.977	196.143	199.366	61.143
ENSG00000090266	NDUFB2	4447	12.773	15.2265	10.1541	27.0131	12.9206	17.1967	5.04446	24.6457	12.2141	14.49	3.52016	23.9068	0.838871	0.926728	1.01458	12.1899	12.0146	6.78327	27.6324	20.9813	17.1351	13.8874	25.4244	19.3442	12.7011	12.384	28.4954	8.46868
ENSG00000111144	LTA4H	7405	5.85626	6.58253	4.72406	7.194	7.08223	8.34083	3.26213	10.366	8.54519	7.47532	4.06	8.1588	0.889667	0.927613	0.965558	7.73537	8.01129	4.13029	14.9206	13.931	11.3391	9.23659	13.468	13.6928	7.61856	9.51781	11.4933	4.42718
ENSG00000166228	PCBD1	1395	38.4688	42.7968	31.1077	75.2532	36.644	40.6729	18.0158	72.8565	32.8094	34.2633	12.2514	78.3412	0.898871	0.927903	0.956935	38.3617	40.0881	20.3221	77.6764	77.6258	64.8408	50.7817	78.8555	82.5175	50.3257	54.939	74.7355	25.7149
ENSG00000146648	EGFR	15941	2.95759	3.81152	2.30201	1.5472	2.42222	4.04074	0.571555	2.45107	3.58894	3.88002	1.26093	2.49916	0.775961	0.928159	1.08036	3.77978	3.49864	2.20539	4.57485	5.51687	6.05825	3.00875	3.816	8.48806	6.06332	5.16537	2.05096	2.2537
ENSG00000186480	INSIG1	3650	21.4475	23.6446	17.3806	23.8733	35.4626	26.0082	23.5508	36.2572	34.4647	21.0503	21.8345	25.0868	0.907079	0.928838	0.950596	33.1242	34.8457	17.4436	51.0052	101.667	56.0966	78.4428	49.6975	96.7465	38.2502	75.7854	32.9637	17.4121
ENSG00000173153	ESRRA	3101	15.4373	19.1061	12.1511	21.842	19.9598	24.1602	8.89444	22.036	17.3379	25.4612	2.06121	21.7314	0.807978	0.929835	1.05169	30.9351	29.4146	17.6985	44.128	53.858	56.7764	30.3526	39.14	63.3501	50.5162	35.6672	32.717	14.9248
ENSG00000151779	NBAS	21043	3.04342	2.83353	2.55605	0.943013	3.3467	2.82224	2.05412	0.954454	3.14134	3.02435	1.32673	0.937104	1.07407	0.929936	0.785797	3.64041	4.63276	1.55567	2.18351	7.25758	5.67487	4.90818	1.57979	8.19565	4.20889	5.88918	1.53739	2.05586
ENSG00000167123	CERCAM	6058	19.0448	23.4274	15.0153	21.4622	24.7818	25.9863	12.88	18.6538	18.6944	25.4973	3.39602	19.4175	0.812928	0.930164	1.0474	23.4011	22.3421	13.3472	30.3591	42.3906	35.0354	27.8859	30.9435	50.4283	35.9589	30.7228	25.371	14.1812
ENSG00000139405	RITA1	2309	32.4053	37.6385	25.9314	41.0457	24.6596	42.1418	5.35867	37.0931	26.1209	40.2525	1.96942	37.3049	0.860961	0.930201	0.999441	39.0567	39.0785	21.4714	56.1193	52.9633	67.2686	25.1141	54.2899	66.8993	62.1013	32.8678	45.4986	23.7014
ENSG00000188486	H2AFX	1592	92.6857	124.038	71.3512	137.505	75.2963	83.9632	36.8412	76.0219	70.5746	97.1077	12.31	69.5445	0.747237	0.9322	1.11716	107.972	96.648	64.48	153.705	129.597	140.092	71.5986	106.438	124.263	93.0269	73.2845	81.1772	67.9156
ENSG00000130635	COL5A1	11160	5.47185	6.37888	4.37468	3.43284	5.08141	6.77882	1.97672	4.39063	5.05235	6.36794	1.23158	4.14856	0.857807	0.932287	1.00677	5.76758	5.72881	3.18961	8.92426	7.65827	8.76006	4.0316	6.77988	12.3962	10.2826	6.76132	5.11143	3.78215
ENSG00000147324	MFHAS1	6868	11.984	18.0896	8.87259	2.3789	11.7057	15.3785	4.66233	2.72269	13.6795	11.6409	6.69496	1.88085	0.662479	0.933548	1.20462	9.11938	7.57035	5.71272	4.24739	13.0567	10.0572	8.89298	2.54622	12.2744	6.60228	8.65634	1.45641	7.29265
ENSG00000148358	GPR107	9139	12.3338	15.6783	9.63711	3.38372	11.1932	16.3258	3.71594	3.92172	18.9689	18.3813	7.94017	5.02219	0.78668	0.933633	1.08059	11.1962	10.3612	6.53363	8.42505	17.9595	17.8854	10.555	5.86047	25.6062	20.7025	14.2612	5.38494	8.08537
ENSG00000103415	HMOX2	3377	21.0371	23.6091	16.9764	32.5136	20.8201	25.7569	9.02342	26.9345	19.2888	27.9935	2.49269	28.2151	0.89106	0.934139	0.977217	23.9022	24.4595	12.8955	51.0133	39.1486	39.6905	22.7167	44.4521	39.7206	30.1529	23.1968	41.3155	14.9359
ENSG00000101057	MYBL2	2776	197.603	259.627	152.947	171.38	226.993	312.542	83.849	174.141	210.711	314.319	22.1197	169.579	0.761104	0.935211	1.10932	237.275	213.892	141.023	232.31	395.007	389.658	233.688	223.352	506.516	369.985	303.764	205.015	146.985
ENSG00000142459	EVI5L	6267	17.3441	21.4403	13.6564	10.6978	15.9181	27.5252	3.31156	8.15017	14.1884	25.927	-1.36777	8.71004	0.808951	0.935388	1.06182	23.8542	22.4652	13.7448	19.6177	30.512	36.9724	15.2054	15.3702	43.1922	45.6234	18.1905	12.4768	13.7006
ENSG00000099822	HCN2	3420	37.3107	60.7003	26.8703	22.4038	40.51	62.8613	11.7195	16.7743	40.4708	56.5236	6.55663	17.7992	0.614671	0.935493	1.25631	34.0624	27.1129	21.8616	21.6716	59.737	48.0343	39.8508	22.5288	82.8563	60.6524	49.6188	19.3535	24.3659
ENSG00000118705	RPN2	3346	47.9223	50.5692	39.2244	59.7551	55.2366	68.129	24.0335	77.1708	54.2617	60.9635	17.6837	67.7319	0.947658	0.935497	0.923335	73.615	79.7273	37.7377	166.955	153.963	97.8655	113.447	153.583	190.514	80.9148	146.172	128.563	38.4811
ENSG00000168393	DTYMK	2399	28.6743	34.2104	22.7901	45.664	24.8155	29.935	11.1053	35.4128	22.3826	35.0395	1.35896	37.597	0.838175	0.935724	1.03327	38.6036	37.3605	21.7913	73.0885	64.333	62.5742	38.4273	67.9628	70.9981	38.3831	49.9641	49.8196	22.2907
ENSG00000006327	TNFRSF12A	1801	52.9372	51.0664	44.1538	72.9566	36.5111	37.1859	19.48	53.0036	31.0775	36.7722	9.01417	56.9675	1.03664	0.935784	0.834931	43.4427	52.0315	20.0285	98.2603	57.0867	74.0166	26.4438	75.8521	71.5319	57.827	39.8427	51.4136	32.0912
ENSG00000131473	ACLY	5208	26.077	28.3393	21.2027	22.9577	31.5154	36.9817	14.5777	43.4741	27.8867	37.9709	5.1042	36.3602	0.920171	0.936063	0.951955	33.7187	35.4205	17.7795	74.7868	66.6161	55.8586	43.4906	72.3866	83.8322	55.5497	53.391	42.188	19.4911
ENSG00000140553	UNC45A	7498	19.2716	21.0145	15.6571	12.2225	19.6458	28.8796	6.41893	11.1919	16.3452	25.5429	1.01945	11.8463	0.917062	0.936794	0.956525	20.8432	21.7906	11.0375	23.151	31.0674	25.7966	20.3876	19.859	39.0244	25.3484	25.1335	17.4569	13.3473
ENSG00000134686	PHC2	5550	13.3078	16.4623	10.4763	9.98197	13.1668	19.3599	4.29998	9.78543	14.1088	20.736	1.66717	10.9372	0.808379	0.936888	1.0654	14.9277	14.0114	8.62254	14.4034	25.2225	18.866	17.412	10.1286	25.3362	16.1851	16.4668	8.16689	9.54941
ENSG00000189077	TMEM120A	2000	122.775	138.485	98.9559	95.5571	151.194	143.902	85.2867	86.254	126.003	153.104	34.1404	95.0536	0.886562	0.937164	0.987766	118.054	119.516	64.2718	123.758	219.602	153.907	155.884	112.11	242.597	133.647	169.358	118.26	81.6139
ENSG00000072110	ACTN1	14320	5.50042	5.84201	4.4956	7.64125	5.34049	6.18256	2.50888	10.6078	6.11314	7.86073	1.39671	9.77512	0.941529	0.937358	0.933188	8.05196	8.62845	4.16916	19.6758	11.2042	12.8628	5.87898	17.012	18.0988	14.1428	10.3485	10.761	4.33238
ENSG00000131508	UBE2D2	4161	20.1091	21.5218	16.4073	49.7661	22.562	22.1335	12.4248	49.0731	22.877	26.001	7.27642	53.8611	0.934358	0.937375	0.940391	25.4481	27.0612	13.2706	57.7997	44.2237	42.4885	26.6334	62.9434	53.0926	39.4955	31.4491	46.8143	14.8389
ENSG00000122034	GTF3A	2926	40.3103	42.2281	33.0471	60.4808	28.1457	36.5654	11.3987	64.4404	28.2926	41.0084	3.68756	68.234	0.954585	0.93815	0.921715	39.7793	43.1579	20.3582	54.9826	63.8743	64.6374	37.1144	51.935	61.3202	42.5037	38.0282	56.5523	26.7027
ENSG00000165637	VDAC2	2803	46.5856	48.341	38.271	73.6982	40.5861	62.0302	12.1763	87.2818	42.9363	49.3828	13.3067	79.4052	0.963689	0.938767	0.913846	64.5766	70.6646	32.7775	148.781	99.1626	90.8451	61.5527	134.021	112.407	71.0706	73.46	119.76	35.5242
ENSG00000116906	GNPAT	3261	24.8695	28.9911	19.883	16.4128	29.5841	29.9792	15.8536	24.2821	30.5014	28.0541	13.6689	22.9788	0.857831	0.93913	1.02043	24.7829	24.2867	13.8538	28.4872	49.3775	38.0484	33.6255	28.2288	56.9444	27.9728	41.6153	23.68	16.8684
ENSG00000089486	CDIP1	4274	12.0288	18.1768	8.90241	12.6252	12.6885	14.1304	6.21673	10.4248	14.789	18.8921	3.45372	11.3139	0.661769	0.939532	1.2173	15.4541	12.6954	9.74116	17.3121	24.9184	21.078	16.1921	15.3131	28.062	19.9624	17.1226	15.8074	9.32179
ENSG00000054793	ATP9A	8073	8.86975	13.4799	6.55122	3.15592	10.2583	16.7274	2.59717	5.31174	12.3122	15.1095	3.24644	4.87113	0.658	0.939672	1.22134	8.49473	6.95524	5.36487	6.97869	13.949	16.4331	7.1457	5.72639	24.1718	18.8294	13.8533	3.98611	5.95804
ENSG00000203950	RTL8A	1265	45.0297	49.6442	36.4909	88.6775	53.8038	39.219	35.8415	71.9489	49.5855	37.7844	26.9148	82.9129	0.907049	0.940287	0.973524	40.0713	41.1611	21.5488	122.971	69.1568	75.8379	37.7599	118.759	86.366	56.2312	55.5513	103.923	29.0199
ENSG00000123143	PKN1	4623	87.6954	112.352	68.3709	65.0362	73.6246	107.039	24.6007	44.8056	80.7083	129.632	2.92897	54.6357	0.780542	0.940433	1.10032	100.259	91.1174	59.2558	78.5904	116.969	127.316	64.2602	66.8277	153.783	134.68	79.9781	65.4911	63.8134
ENSG00000167700	MFSD3	1827	111.502	126.945	89.6672	134.551	90.2155	155.728	18.8919	105.794	80.3232	150.729	-10.1141	107.558	0.878345	0.94184	1.00533	144.339	143.573	79.7313	193.039	195.982	208.488	109.668	198.446	222.106	160.09	134.376	197.785	84.6992
ENSG00000168884	TNIP2	2652	22.2679	28.0401	17.445	19.1432	23.8824	31.5925	9.41304	15.9955	22.7685	33.3715	2.74559	18.2336	0.794144	0.94185	1.08956	23.0376	21.1441	13.5228	26.8146	39.8112	41.5491	22.6099	22.0019	46.1868	37.0461	25.8855	19.7208	15.4839
ENSG00000183751	TBL3	7119	19.6534	20.2012	16.1788	12.2138	16.5064	20.5475	7.0956	9.72849	11.5415	17.9631	0.763606	10.3975	0.97288	0.941981	0.911081	19.3915	21.284	9.81365	22.8008	29.548	20.3037	21.1422	19.4164	29.27	19.7604	18.4414	18.9322	12.9962
ENSG00000170889	RPS9	4304	563.601	628.645	455.474	916.351	653.031	631.16	363.96	689.93	433.547	602.121	72.2741	824.407	0.896533	0.943728	0.990922	628.523	634.281	343.096	825.1	1114.04	1003.17	698.726	728.066	891.533	537.338	597.072	847.236	399.285
ENSG00000172725	CORO1B	5327	31.4905	35.6507	25.3586	34.6074	37.3674	35.9841	20.8867	29.2309	25.4263	37.16	3.13035	33.1874	0.883308	0.943905	1.0045	29.3843	29.2526	16.2206	41.9284	52.0915	34.9893	37.606	39.6752	58.0989	35.8284	38.4649	35.0866	20.7896
ENSG00000103876	FAH	10161	5.2972	5.26568	4.3915	4.61436	6.04041	6.80686	2.92287	3.81695	6.1664	6.6939	2.15006	5.09083	1.00598	0.944158	0.882332	5.31543	6.0243	2.60449	6.14837	11.1904	7.37335	8.1378	5.74814	12.5227	6.91573	8.73292	6.13149	3.498
ENSG00000141030	COPS3	2972	18.8957	19.554	15.5324	26.8341	14.7761	19.3985	5.89158	26.3132	21.8245	20.1199	9.75258	31.8676	0.966335	0.944272	0.922208	26.7093	28.9623	13.6762	43.3474	37.522	33.5093	23.6491	35.7704	46.0611	28.6854	30.3415	31.7907	14.6043
ENSG00000091542	ALKBH5	3601	41.5349	48.4782	33.1966	30.4911	51.149	46.5333	29.8368	37.5199	47.7394	53.4064	15.6956	33.7138	0.856773	0.944444	1.03211	44.8583	43.4625	25.3002	49.6479	73.2666	68.3283	44.9787	38.7059	67.8574	56.3703	36.9665	28.4123	29.2484
ENSG00000093010	COMT	7376	21.7283	26.5976	17.1535	35.2118	32.4798	25.3067	20.8893	28.4659	30.0071	26.7833	13.9371	31.5314	0.816927	0.944744	1.07256	26.8242	25.0095	15.5699	39.5401	70.3194	30.918	57.5194	35.375	87.6662	32.5084	69.8516	32.8797	16.3617
ENSG00000184792	OSBP2	6632	24.4812	39.9622	17.6077	26.9103	24.9049	35.2131	8.77733	32.1814	38.7675	42.4128	13.3199	32.8537	0.61261	0.946628	1.28065	23.0568	18.0041	14.955	32.6964	33.4731	37.872	17.7941	28.6309	58.9308	48.2004	32.517	17.6076	16.2814
ENSG00000111906	HDDC2	5888	9.5787	9.56195	7.93405	16.1707	9.86612	9.60529	5.46689	16.7909	8.47568	10.0768	2.42959	17.4444	1.00175	0.947068	0.892384	9.51794	10.6657	4.71836	16.4683	15.3962	14.5864	9.35747	15.2029	17.6421	11.2928	11.4536	15.4155	6.3262
ENSG00000245910	SNHG6	2527	75.2023	78.0238	61.7822	122.398	32.909	58.5368	6.09912	106.498	45.6346	58.4754	10.5494	119.156	0.963839	0.947795	0.931752	66.1785	71.0258	34.2169	126.015	74.2562	98.3086	33.5564	108.029	99.5343	51.1561	71.5007	134.22	47.9995
ENSG00000196365	LONP1	5032	118.989	129.412	96.7299	123.618	85.6557	111.63	34.5292	95.0588	75.2031	131.585	-3.74788	103.127	0.919458	0.947952	0.976445	174.037	178.236	93.8313	228.414	199.852	217.831	109.67	178.625	262.156	236.874	132.349	165.658	95.2806
ENSG00000147804	SLC39A4	4982	21.7369	25.3169	17.3824	31.9151	24.6856	23.4377	13.9512	21.4662	20.6982	24.2578	6.14349	26.5253	0.858593	0.948029	1.03746	17.4053	16.7768	9.85578	27.6053	36.9128	27.4357	25.5544	26.3085	37.4532	18.882	27.1058	30.9883	13.6191
ENSG00000182899	RPL35A	2899	250.581	247.882	207.945	557.43	215.494	262.565	95.239	497.032	242.596	242.877	96.8701	541.847	1.01089	0.948766	0.886643	287.458	324.209	141.564	575.849	599.585	436.253	418.977	537.286	646.732	229.133	521.167	661.072	174.755
ENSG00000158604	TMED4	3769	20.7917	23.7602	16.7049	28.5174	20.199	20.7993	10.6729	44.9433	29.7188	27.4565	13.2449	46.5574	0.875063	0.948911	1.02276	27.5821	26.9683	15.4464	52.6833	47.4623	44.7015	28.9559	52.7529	53.4207	37.0249	33.131	34.3645	16.0756
ENSG00000113758	DBN1	5119	37.7367	44.3036	30.1165	18.661	40.507	61.9166	12.1492	24.9843	32.1688	73.0791	-11.6787	22.4657	0.851775	0.950521	1.04927	33.366	31.7994	19.0563	30.5596	49.7612	46.8346	30.3717	27.025	65.1051	50.0921	37.6546	20.5786	24.5864
ENSG00000136997	MYC	6109	41.4461	46.2286	33.4947	50.4049	60.9702	24.4382	49.7775	43.3259	107.834	25.9356	92.2726	41.2989	0.896545	0.950685	1.00482	62.5364	62.2361	34.5301	129.962	177.939	57.5659	154.107	78.7159	272.298	54.8554	242.238	43.3199	34.0124
ENSG00000181192	DHTKD1	5295	11.791	16.2275	8.99991	4.97717	13.3111	20.1887	4.0647	6.59436	14.1504	19.7565	2.29648	7.29721	0.726607	0.950697	1.17479	14.5704	12.4026	8.98923	11.8104	19.5367	15.1846	13.2503	9.91879	24.9812	17.6156	15.3279	7.24324	8.99457
ENSG00000185104	FAF1	7549	15.7735	17.1185	12.8292	13.8399	15.4287	16.1577	8.02851	13.7462	20.2067	17.8883	9.47372	16.0745	0.921434	0.950927	0.98042	18.707	19.0806	10.1207	26.7759	31.995	25.5618	21.4124	22.783	46.3759	21.041	34.8455	21.3064	11.4749
ENSG00000181789	COPG1	4425	60.3281	58.7835	50.2173	43.4301	55.4036	67.5391	24.4707	54.5188	52.4486	78.4281	5.39172	51.8103	1.02628	0.95102	0.875765	66.3025	75.7081	32.2339	97.541	105.129	119.324	55.7287	87.2301	140.896	118.099	76.1779	71.4183	41.2256
ENSG00000185787	MORF4L1	6552	19.0456	17.7971	15.9845	46.5574	14.9618	22.9672	4.44284	74.7326	18.8419	22.5227	5.32835	67.2251	1.07015	0.951027	0.831905	22.4913	27.036	10.3252	90.5352	35.3243	47.7193	15.5685	84.748	46.0265	30.1516	29.5034	63.7094	13.1548
ENSG00000130558	OLFM1	6125	26.0085	32.9677	20.3381	35.413	20.9729	29.9683	7.24739	38.1621	24.5107	32.8273	4.81435	38.1675	0.78891	0.951513	1.11412	33.6782	30.2286	20.0753	46.6859	47.8264	49.9421	27.1503	44.4376	73.9147	59.8099	41.1389	33.7068	20.2067
ENSG00000081154	PCNP	3045	23.5422	26.63	18.9618	36.0174	33.5185	26.2848	21.4801	69.2761	39.1844	19.9641	27.206	57.1204	0.884049	0.951834	1.01962	28.4936	27.9453	15.9182	58.59	60.0343	39.9073	43.5127	62.3959	66.1902	29.8918	49.8096	41.5967	17.44
ENSG00000184470	TXNRD2	8201	24.7812	27.2485	20.0945	21.3192	22.3819	32.3421	7.56919	16.1862	19.5836	24.3395	4.9799	16.7689	0.909454	0.951872	0.99429	27.322	27.4789	14.9565	29.2194	37.5889	27.5403	26.1872	25.4616	43.3866	25.059	29.6542	24.9861	17.5255
ENSG00000065882	TBC1D1	9556	5.66625	6.91974	4.47605	3.66841	7.46014	9.16917	3.26066	6.10602	9.55027	9.08096	4.1017	6.02323	0.818852	0.952186	1.08552	7.47717	6.88811	4.37752	6.91103	14.2991	12.0662	9.3037	7.41661	21.8488	11.4188	15.5913	5.22173	4.42679
ENSG00000235173	HGH1	2817	44.9546	57.1682	35.1217	26.2884	26.3297	58.9002	-0.646625	16.4517	28.9469	58.8331	-6.35295	19.2961	0.786357	0.953292	1.12023	37.1145	33.1313	22.2055	39.177	36.9065	49.8511	16.2682	29.0723	44.9496	52.0084	16.449	25.6064	28.6636
ENSG00000128272	ATF4	2613	332.045	396.107	263.915	396.866	208.82	394.593	28.0964	367.534	220.321	307.287	35.9481	245.147	0.838271	0.954428	1.07058	349.755	326.696	202.742	529.323	423.573	497.919	217.435	442.344	416.24	343.415	228.049	319.148	233.328
ENSG00000159210	SNF8	4995	18.6039	23.2539	14.6042	17.2695	18.4026	23.4681	7.65417	13.9693	17.9948	26.3978	2.15608	17.3591	0.800031	0.954637	1.10924	16.2788	14.6755	9.67477	17.6956	25.5559	22.4987	16.2415	15.5638	29.2415	15.3821	20.8121	16.6954	12.1395
ENSG00000186468	RPS23	4061	95.7702	103.913	77.8971	364.525	89.8164	70.9155	57.3371	285.217	64.635	68.5132	23.5271	320.695	0.921637	0.95515	0.988664	132.411	133.93	72.143	316.539	248.02	244.424	146.829	304.645	215.292	137.712	139.825	305.508	75.0201
ENSG00000257103	LSM14A	4521	14.5037	18.6714	11.2922	16.3801	20.4595	19.7446	11.4164	27.1657	21.65	16.7456	11.6027	22.8581	0.776789	0.955563	1.13434	17.5581	15.4787	10.5926	30.5725	25.8898	27.1412	14.6534	25.9912	34.0454	20.954	22.5626	19.1917	10.9424
ENSG00000140740	UQCRC2	4589	10.1337	9.255	8.5418	17.8561	10.4989	11.6075	5.18262	20.9779	9.61315	9.11548	4.14386	21.2116	1.09494	0.956364	0.817789	14.6524	17.9171	6.58973	44.2243	25.3304	22.4584	16.0326	38.3462	32.3993	22.6226	20.0022	33.7791	7.56577
ENSG00000180304	OAZ2	7671	7.33131	8.098	5.93846	10.4209	9.27079	8.74242	5.26676	12.2636	9.00367	7.93339	4.24364	10.3571	0.905324	0.956578	1.00783	7.76427	7.70394	4.2975	15.1703	13.7409	13.8402	8.01107	13.0988	14.3232	10.8026	8.40341	11.0799	5.11798
ENSG00000186298	PPP1CC	6906	11.1375	13.3394	8.84313	13.2703	18.3674	17.0667	10.5508	25.4809	19.9023	14.591	11.1477	20.2527	0.834935	0.956808	1.07868	17.3635	16.097	10.1199	25.8789	36.426	21.4724	27.5364	24.6368	34.4347	16.1077	25.6077	16.5531	9.4815
ENSG00000227500	SCAMP4	6953	12.5896	16.6946	9.71816	9.04815	12.176	18.6071	3.65391	7.15514	12.283	16.0846	2.63218	6.9793	0.754113	0.956903	1.15969	12.6424	10.9015	7.73673	11.6951	17.3066	16.5703	10.4465	10.6331	24.2388	19.908	13.3292	7.53008	8.72744
ENSG00000136819	C9orf78	5099	17.9088	19.7858	14.5057	15.9351	11.9127	18.7786	3.31206	15.3595	12.8558	17.3306	2.45745	14.7182	0.905134	0.957054	1.00897	15.7913	15.6508	8.74839	18.5623	18.6828	30.1927	6.18298	18.0194	21.7102	21.4	9.98305	16.2203	11.627
ENSG00000087086	FTL	871	1945.72	1939.7	1612.09	2840.23	1886.99	2027.37	958.453	2890.68	1628.74	2036.67	406.742	3266.73	1.0031	0.95724	0.911377	1371.32	1504.66	694.217	1746.66	3070.9	2871.28	1882.19	1864.28	3138.62	2101.59	1986.95	2349.12	1153.15
ENSG00000147419	CCDC25	4410	13.4093	13.2464	11.1309	8.14778	10.4415	13.8811	4.08393	9.38348	10.8943	14.2658	2.33479	10.9131	1.01229	0.957253	0.902212	9.66292	10.7102	4.84331	11.9236	14.6886	17.196	7.56949	10.2603	14.161	10.7181	8.28745	10.0188	7.9871
ENSG00000100029	PES1	4527	80.9	79.3943	67.2441	55.6849	49.5086	70.9822	16.9988	42.6196	37.35	67.9186	-3.40111	41.085	1.01896	0.957398	0.895832	73.8606	82.4492	36.7585	83.6725	87.3307	95.5848	47.7586	70.2337	99.3666	71.6381	60.1089	67.1198	52.0013
ENSG00000149476	TKFC	8126	9.82181	11.5878	7.82871	10.5692	11.2623	13.0315	5.29388	9.50304	10.951	13.2407	3.00659	10.7479	0.847602	0.957857	1.06811	12.6651	11.8575	7.32923	20.761	19.2622	16.3709	12.4847	19.1339	25.1338	17.9153	15.3163	16.2766	7.57897
ENSG00000160209	PDXK	11912	40.6601	47.4733	32.4947	25.256	39.7154	49.3573	17.1098	20.6545	45.4128	51.189	14.6994	21.9428	0.856484	0.958658	1.06083	36.5847	34.4868	21.0656	31.2679	56.7163	50.0937	35.9775	25.3881	61.8929	44.4106	37.5559	29.2699	26.7802
ENSG00000134590	RTL8C	1192	49.5423	53.0649	40.4152	126.143	50.9103	44.9168	30.3384	100.419	48.343	49.1637	18.8448	102.951	0.933618	0.958959	0.9843	78.3164	79.5656	42.5119	222.089	122.513	161.501	55.652	254.727	157.231	122.075	90.3335	194.059	41.4635
ENSG00000168958	MFF	6180	9.26932	11.3846	7.31117	16.4398	10.0807	9.52106	5.72006	17.8373	14.087	11.4994	7.18738	21.1336	0.814196	0.959776	1.10536	10.5836	9.57484	6.27493	20.7447	22.3995	17.7559	15.0486	19.3315	20.9911	10.6734	15.1421	17.878	6.79305
ENSG00000213853	EMP2	8652	41.3158	47.8392	33.0875	15.3675	30.354	46.5915	9.0151	14.1818	31.0389	45.9117	3.49187	16.6479	0.863639	0.960651	1.05766	35.8629	33.9076	20.6044	19.5278	44.1422	43.3706	26.1868	14.7087	40.3203	43.5594	16.4497	14.7783	26.846
ENSG00000181396	OGFOD3	6404	7.85209	9.94797	6.14104	6.97932	7.01035	10.415	2.24028	5.52449	8.36322	8.24005	3.41919	6.74756	0.789316	0.962014	1.13471	8.79746	7.75304	5.3086	9.56968	11.8339	11.0142	7.27402	7.67841	16.4789	10.652	10.6416	7.84538	5.72482
ENSG00000185627	PSMD13	4347	21.081	19.8534	17.6662	22.2055	15.1004	22.5737	4.76163	18.6937	14.0491	22.5247	0.53426	20.3544	1.06183	0.96216	0.862486	20.9168	24.2517	10.0035	40.0909	29.1534	34.0707	15.0481	32.8601	32.6966	22.7382	20.2361	34.0028	13.8348
ENSG00000149485	FADS1	10228	10.8711	12.7677	8.67507	6.26723	12.1426	14.7484	5.3878	8.5488	12.3733	15.1473	3.28491	8.32109	0.851457	0.962826	1.0742	7.83371	7.29263	4.55203	10.4291	12.5482	12.5598	7.3485	9.35572	17.0167	14.1816	9.24516	6.32604	6.61355
ENSG00000165283	STOML2	1806	51.8551	51.3434	43.0241	103.188	34.7507	49.0729	12.2753	85.8684	31.4876	53.9228	-0.866031	90.0411	1.00997	0.963057	0.916148	80.9655	88.376	41.1963	152.13	112.836	112.311	66.3393	143.806	122.401	92.502	71.71	128.843	42.1102
ENSG00000042753	AP2S1	1558	139.739	148.96	114.118	223.797	109.417	164.261	34.1855	164.363	109.057	171.137	6.375	181.599	0.938094	0.963383	0.988672	167.702	169.624	91.3716	260.962	252.31	230.704	156.798	223.152	266.869	166.839	175.441	255.523	102.745
ENSG00000100142	POLR2F	7008	10.4358	10.6326	8.607	25.9042	9.09525	10.6125	4.23472	20.4405	8.00634	9.64882	2.21705	21.9725	0.981489	0.963761	0.946032	11.2422	11.8835	5.89461	24.3589	18.9224	19.2955	10.9341	22.1617	19.5044	13.2813	12.2262	25.7814	7.25081
ENSG00000124783	SSR1	11349	6.55754	7.52452	5.26332	6.65206	5.97177	8.66248	2.00436	11.0252	7.40372	7.84489	2.69679	9.61445	0.871489	0.964049	1.05661	8.58369	8.12382	4.92798	15.5159	13.1115	12.7522	7.83208	15.3274	16.3987	10.1989	10.8097	11.1757	5.09565
ENSG00000127616	SMARCA4	15581	37.0909	43.657	29.5819	12.3824	28.0515	43.1706	8.27939	11.1643	24.0839	42.658	-1.51092	11.2181	0.849598	0.965574	1.08155	31.8051	29.407	18.5719	19.7708	30.4003	34.832	15.9798	17.0872	41.3328	34.0464	22.6754	14.9672	24.0769
ENSG00000119777	TMEM214	4909	25.0266	25.4009	20.6577	15.3787	24.7944	32.9806	9.68934	17.1062	18.8155	33.0048	-0.987353	16.4872	0.985266	0.966105	0.946944	21.8228	23.0455	11.4523	30.5917	32.7423	39.0853	16.561	27.6403	41.4362	38.9602	20.086	21.5055	16.055
ENSG00000196924	FLNA	10860	36.2273	37.1455	29.8382	24.417	35.0242	42.8397	15.4036	20.115	31.6148	48.0961	2.75718	21.9316	0.975279	0.966945	0.958611	32.2261	33.6175	17.0982	48.1769	40.6546	47.8287	20.8535	40.0439	52.0842	46.2953	26.7143	22.7316	23.4682
ENSG00000126767	ELK1	3398	17.3081	16.769	14.4239	20.7987	23.4559	16.4019	15.9438	33.7997	16.8368	15.2369	7.69464	29.7732	1.03215	0.967002	0.90185	16.8279	18.6594	8.43122	28.4808	30.223	28.3672	18.479	29.2138	37.2235	30.6298	20.4383	15.7613	11.4276
ENSG00000099995	SF3A1	6301	9.41054	10.8662	7.54156	15.2002	8.0853	8.4827	4.20023	15.4063	7.48257	9.76353	1.62445	14.9857	0.86604	0.967091	1.06814	11.8116	11.0581	6.83547	35.3578	15.4023	16.7624	8.46269	32.2874	22.6993	19.3377	12.1023	18.8682	7.18851
ENSG00000102893	PHKB	11905	4.92668	6.48753	3.81083	3.54402	5.74128	6.35461	2.83087	5.28421	6.09102	6.83813	1.98815	4.96441	0.759408	0.967226	1.17504	7.74995	6.59545	4.78199	7.03021	14.0337	10.0768	9.86191	7.55303	19.4947	9.42749	14.3285	5.67498	4.29641
ENSG00000143774	GUK1	4725	97.892	112.709	78.5059	116.679	142.851	120.701	87.5699	103.373	110.754	129.121	33.2813	122.505	0.868533	0.967468	1.0664	110.165	103.305	63.6775	98.0516	271.443	163.686	203.677	95.5431	263.974	132.362	191.44	110.191	71.0917
ENSG00000141639	MAPK4	7594	13.381	15.3651	10.7382	13.9722	26.5007	16.1702	19.0947	15.6484	42.1981	17.1625	31.9006	14.7298	0.870872	0.968602	1.06633	22.348	20.9578	12.917	30.9037	53.2898	30.8365	40.5234	26.0527	69.5012	37.5899	48.9019	12.8331	11.8276
ENSG00000088826	SMOX	2946	22.6947	26.4218	18.1502	16.2765	27.935	26.1446	15.9608	12.7732	22.7425	32.1339	3.46211	16.2976	0.858939	0.968776	1.07861	28.1392	26.0883	16.3994	26.5184	39.3203	32.1303	26.0184	18.1606	44.3618	35.8019	24.7424	19.9451	17.2748
ENSG00000172053	QARS	4703	63.6392	66.9265	52.1278	54.1467	56.1357	75.3197	21.6392	51.7256	46.6222	57.7228	11.9885	47.8605	0.950882	0.970456	0.990031	66.4502	67.1193	36.2465	90.1247	100.446	102.596	57.9716	80.3312	101.408	70.4937	62.7775	66.4067	44.1872
ENSG00000108523	RNF167	2744	75.5591	72.5696	63.0771	82.0583	84.9128	85.0069	45.9796	79.5044	78.0479	77.5996	31.4881	85.4036	1.0412	0.970487	0.899779	70.8226	78.7111	35.4026	113.152	117.74	127.361	65.0123	108.046	135.648	108.306	76.2963	89.278	49.2399
ENSG00000103145	HCFC1R1	1428	48.1156	47.4174	39.9598	86.0076	55.1688	57.84	28.6781	68.465	52.421	57.1012	18.1603	73.3687	1.01473	0.970642	0.926558	48.5443	52.392	24.9679	96.7038	89.5939	87.7197	53.2779	92.3105	93.4987	54.5943	63.581	102.988	32.4638
ENSG00000109971	HSPA8	4849	26.3484	24.8892	22.0675	56.5442	17.6493	26.1721	5.66252	68.5811	11.8554	15.9273	2.29907	32.9816	1.05863	0.971502	0.884374	44.574	50.4018	21.8932	93.1688	77.1816	88.2765	40.6351	110.215	74.2458	40.2079	52.2119	60.5645	21.9804
ENSG00000065150	IPO5	9664	13.4537	14.5607	10.9492	8.62159	12.8691	16.0535	5.51662	13.0132	14.2366	14.7074	5.4122	11.1903	0.923975	0.971791	1.01961	19.048	18.6817	10.6413	19.8148	35.0889	22.9268	25.5972	18.7344	37.7813	19.7219	26.9737	13.0533	10.7953
ENSG00000165272	AQP3	2911	19.2917	25.2597	14.947	25.0739	18.3325	27.3064	5.82619	29.2041	22.8502	27.5329	6.33039	27.9604	0.763732	0.972099	1.18047	32.5457	27.5702	20.1391	56.126	44.4257	50.7837	23.4013	45.3229	53.7038	34.9343	34.5598	37.8958	17.5431
ENSG00000171148	TADA3	4127	19.183	24.043	15.0476	28.8194	16.5477	27.8063	3.81242	26.4728	17.0862	28.6569	-0.107934	27.9072	0.797864	0.97218	1.1465	29.3077	25.5628	17.8044	38.618	36.4747	35.7541	21.6726	31.2275	47.6342	35.3071	28.2859	30.8157	16.426
ENSG00000162585	FAAP20	10916	12.1023	14.3237	9.63858	11.366	13.7636	14.2624	7.23137	7.5553	12.8311	14.8485	3.92199	9.59788	0.844911	0.972333	1.09975	10.522	9.56759	6.21658	9.79469	19.3598	13.7602	13.6631	9.10972	20.0297	10.6885	14.1724	11.2473	7.92758
ENSG00000157954	WIPI2	8983	17.9039	18.7688	14.6757	16.6131	25.7134	23.8511	14.7896	19.7564	23.7182	26.0361	8.09655	20.2849	0.95392	0.972366	0.990813	21.3471	21.545	11.6518	25.6583	41.5854	31.3879	28.5908	19.7499	50.429	27.8294	35.1785	16.5181	13.1637
ENSG00000106348	IMPDH1	3662	81.5761	102.069	64.0203	61.8467	88.303	123.228	31.8647	54.6883	74.2374	126.015	-1.37153	55.4566	0.799226	0.972744	1.14626	89.2505	77.8622	54.2125	73.5391	144.753	131.686	90.2355	74.893	182.375	129.545	111.384	64.3222	59.1164
ENSG00000116871	MAP7D1	5271	26.8643	32.7462	21.232	25.7711	19.2321	31.2182	4.93413	24.0777	16.5817	27.7322	-0.0575598	18.5972	0.82038	0.972892	1.1254	37.0947	32.9613	22.2622	43.0864	41.5037	47.8067	21.7117	37.436	53.7468	47.4025	27.7702	30.5363	21.7471
ENSG00000254999	BRK1	1150	73.3196	71.0372	61.1012	129.226	83.8902	80.5615	46.993	134.6	85.5323	77.4188	39.081	164.068	1.03213	0.973052	0.913975	65.4067	71.5629	33.2034	137.609	115.913	121.001	65.8183	127.925	105.911	89.0057	57.1363	124.058	47.1523
ENSG00000137216	TMEM63B	4425	34.9278	35.4887	28.8237	15.1227	42.6662	44.3515	22.3532	18.6773	33.382	39.1317	9.90305	17.4122	0.984193	0.973287	0.96238	34.9261	36.2914	18.595	29.6372	61.5769	52.9823	39.6422	29.5028	82.6061	53.0644	53.5268	21.3777	23.7093
ENSG00000130724	CHMP2A	3654	35.3838	36.276	29.1443	82.8826	27.3485	33.2311	12.1287	70.9977	32.3707	36.3759	10.5452	75.929	0.975405	0.973652	0.9719	30.6335	31.5191	16.4498	107.466	42.4423	46.0584	23.3741	90.6623	49.1975	29.2822	33.1509	93.3079	22.7971
ENSG00000088367	EPB41L1	9676	6.24454	8.66151	4.75476	4.94916	6.12281	7.82792	2.53762	6.43589	6.53959	8.33117	1.54089	5.31647	0.720953	0.974703	1.22845	5.84303	4.75641	3.70264	10.2283	8.20742	10.0375	4.0519	8.32073	12.4523	11.1059	6.36624	5.54685	4.2287
ENSG00000008283	CYB561	5296	10.6494	12.6856	8.46751	5.35447	12.5577	14.992	5.6914	7.05082	11.2323	10.6024	4.87082	6.29212	0.839489	0.975088	1.11069	12.5841	11.33	7.48561	10.6262	28.6521	21.0475	19.9385	10.4836	30.495	18.3508	20.4388	8.74205	7.97656
ENSG00000068796	KIF2A	13050	7.44138	8.46632	5.98517	3.06998	4.69436	7.59638	1.21522	3.38767	5.58301	5.75048	2.13272	3.63533	0.878938	0.975594	1.07225	8.19008	7.63822	4.75288	5.76101	9.48587	8.58356	5.93228	4.0997	11.3562	6.96966	7.53679	3.58277	5.36902
ENSG00000173786	CNP	7413	10.0719	10.4391	8.27635	8.33469	9.53903	11.4994	4.2723	8.45511	10.033	11.3574	3.21859	8.20397	0.964821	0.975698	0.986575	11.8579	12.0193	6.44924	14.5836	21.4414	15.8748	14.8692	12.5269	26.0356	15.6142	17.4791	9.98509	7.36279
ENSG00000121966	CXCR4	2902	19.3515	18.2549	16.2117	19.004	14.6559	15.8365	7.4028	15.8307	13.0638	6.9674	8.88335	6.85422	1.06007	0.975723	0.891373	19.2431	21.5881	9.52843	33.0682	23.3541	18.2922	15.7811	16.0494	16.2704	8.77207	11.4633	6.77544	12.87
ENSG00000106268	NUDT1	2089	30.7341	31.871	25.2523	55.6168	33.05	31.3157	18.7074	40.3641	36.7249	27.482	20.2357	46.3502	0.96433	0.975869	0.987408	39.1138	39.6126	21.2882	61.55	64.1413	54.9337	41.3988	56.5815	76.1225	40.7787	53.7758	69.1696	23.2702
ENSG00000204498	NFKBIL1	1752	44.6823	49.6046	36.1503	39.4458	32.7955	38.6431	15.097	25.6618	29.8222	50.4009	-0.418392	26.6541	0.900769	0.976518	1.05227	46.7506	44.4284	26.7578	51.8084	50.3939	56.7913	26.8824	31.8878	51.1068	31.8222	33.6683	30.9279	31.454
ENSG00000143977	SNRPG	1764	35.0283	37.1003	28.6471	111.926	26.6591	39.0535	8.77256	101.523	28.955	28.5992	11.7955	106.636	0.944152	0.977181	1.01021	34.0168	33.673	18.864	121.223	53.6122	54.1777	31.1826	108.46	52.4003	32.2822	34.7097	112.696	23.7555
ENSG00000169710	FASN	9321	135.56	134.336	112.454	50.9736	149.366	157.414	77.2704	58.0548	111.517	172.443	8.05156	57.1763	1.00911	0.977281	0.945448	167.343	176.998	87.6935	167.723	253.072	253.829	147.986	142.691	344.055	325.313	165.783	93.4603	100.074
ENSG00000130725	UBE2M	1743	86.6872	87.8416	71.5784	203.85	68.9055	82.403	31.1649	156.223	76.2058	113.265	8.24686	172.359	0.986858	0.977387	0.967916	119.058	123.004	63.7058	312.132	171.206	214.132	82.5549	270.062	221.42	168.909	128.858	252.57	67.6421
ENSG00000077097	TOP2B	18645	3.39169	3.78161	2.74126	2.82694	3.33513	4.5132	1.26808	4.70196	4.35129	5.12709	1.27503	3.90863	0.89689	0.978031	1.05917	4.52054	4.268	2.59994	6.99683	6.65171	5.9196	4.201	6.0299	10.8912	5.93776	7.63727	4.38073	2.6706
ENSG00000134440	NARS	4089	20.6599	25.9298	16.2	23.3004	19.9149	27.8412	7.16363	34.9193	25.859	26.5237	9.94479	34.5268	0.796765	0.978142	1.15952	26.7444	23.0651	16.3651	58.6797	41.9158	31.8186	28.7429	49.796	52.3923	26.0698	38.1061	38.3709	16.2826
ENSG00000215021	PHB2	4226	148.517	139.376	124.545	158.008	142.208	126.651	84.2023	138.236	119.33	137.559	36.7942	150.063	1.06559	0.978835	0.892083	126.01	141.254	62.446	190.315	229.05	190.019	150.382	181.528	265.327	159.944	177.678	144.667	93.4954
ENSG00000158195	WASF2	5681	62.8803	74.5472	50.0582	13.3219	68.3635	78.2752	32.5134	11.0837	80.4924	65.7563	41.0386	13.9449	0.843497	0.979138	1.11478	45.5558	40.8653	27.1664	20.4733	72.5937	58.1717	48.5107	16.1226	73.7948	57.6112	42.2239	13.6531	38.6123
ENSG00000049541	RFC2	2211	22.8158	20.0977	19.359	42.2705	17.6724	18.7196	9.09877	41.217	13.9043	19.4892	2.21084	40.6129	1.13524	0.979886	0.824528	23.4194	28.4034	10.6379	76.1888	32.7642	34.3813	18.5304	63.8485	37.9096	31.4225	20.69	48.5493	14.9984
ENSG00000123146	ADGRE5	5382	13.9624	14.4066	11.4845	11.4218	12.5391	13.666	6.28011	10.8308	10.8478	13.7833	2.57784	10.822	0.969166	0.981691	0.994217	18.8185	18.928	10.3009	26.6353	29.8219	24.4629	19.6942	20.8573	36.0015	23.194	23.2913	17.1835	10.8927
ENSG00000101412	E2F1	2690	58.8313	70.4866	46.7076	41.4921	59.2375	81.9583	21.7006	44.3048	48.4811	80.5621	0.143859	42.3691	0.834646	0.981859	1.12907	69.3707	61.4405	41.7225	70.8367	120.832	105.292	77.2405	62.9708	124.329	100.623	69.1878	56.4567	44.2151
ENSG00000156467	UQCRB	12600	11.3596	12.9611	9.13026	25.9984	9.28494	12.4578	3.57928	28.4174	9.16322	10.407	2.91904	24.8229	0.876435	0.981894	1.08735	12.0455	11.0778	7.06048	33.6792	24.0036	17.86	16.6096	29.1824	21.2204	9.37048	16.0854	36.7398	8.09537
ENSG00000106263	EIF3B	8989	41.8613	41.4218	34.7367	42.1318	36.1658	49.002	13.7229	38.1124	32.7431	46.8307	4.64473	36.8865	1.01061	0.982064	0.953518	51.4247	53.9316	27.1555	78.1563	73.9537	71.2617	44.4513	68.5136	87.6167	61.6248	53.8463	59.5806	30.9461
ENSG00000186654	PRR5	5241	11.3138	15.3133	8.67995	5.49427	16.1203	19.3681	7.24971	4.72418	11.6263	15.8997	2.08648	5.1585	0.738825	0.983163	1.2275	11.4871	9.35812	7.27595	5.8287	24.8952	14.8355	18.7533	6.06765	21.3193	12.5225	14.457	6.20547	7.97795
ENSG00000112118	MCM3	3645	58.14	56.6838	48.3904	45.0643	46.0097	71.9152	13.0725	53.3441	44.7048	63.4559	6.63126	45.1932	1.02569	0.983294	0.940898	73.6801	78.3082	38.4414	105.843	98.5334	96.029	58.7774	93.1979	132.488	98.4121	78.5582	70.8319	43.4159
ENSG00000073921	PICALM	6342	11.4175	13.1553	9.15484	11.0451	11.7497	14.4642	5.12506	15.5616	14.8575	14.237	6.3153	14.1768	0.867905	0.983477	1.09905	18.767	17.0757	11.083	28.7528	28.7426	23.065	19.1937	22.0501	37.3231	17.1534	27.9231	16.2137	10.1189
ENSG00000240849	TMEM189	7931	10.2459	11.7964	8.21691	8.035	10.5728	14.2274	4.0566	7.44442	8.95186	13.1901	1.03781	7.67535	0.868559	0.983487	1.09842	15.4693	14.0833	9.13183	10.8528	26.4646	21.6234	17.5125	9.6057	22.4926	15.8147	13.8262	8.97259	8.67437
ENSG00000015676	NUDCD3	9893	9.27115	10.3049	7.49871	5.51766	12.2741	12.5326	6.5342	4.46289	17.99	10.018	11.9792	4.72609	0.899687	0.983636	1.06758	10.4631	9.80069	6.05275	10.6177	21.2918	14.2965	15.3731	7.96904	25.6612	14.95	17.4687	6.17049	6.77573
ENSG00000175832	ETV4	3515	38.6141	41.4515	31.4845	39.0374	41.2186	49.9592	18.3373	34.53	39.024	48.2817	10.0549	40.2951	0.931551	0.984443	1.03734	49.043	47.2779	27.768	59.9809	72.7638	52.7665	50.9185	50.0136	93.8341	67.1229	57.0507	48.5558	29.6262
ENSG00000196372	ASB13	3003	35.4723	45.2473	27.6898	22.7215	38.7083	44.8466	18.1685	21.0254	37.8732	49.052	8.44203	19.3001	0.783965	0.984454	1.18494	44.6994	37.7228	27.7242	35.3538	95.0724	60.9719	69.83	31.3075	102.946	49.03	76.078	23.1258	27.707
ENSG00000172500	FIBP	3346	85.7456	88.7389	70.4825	65.3864	69.4117	92.7866	26.9154	54.644	66.6221	102.709	4.99682	60.3182	0.966269	0.985002	1.00374	63.5894	63.3527	35.0807	57.0424	107.666	106.085	63.7466	49.4349	108.317	82.0045	63.379	56.9871	52.7816
ENSG00000171161	ZNF672	3741	17.3342	21.0291	13.7172	14.4073	15.8211	25.1557	4.29975	13.0671	11.4053	13.5209	3.29277	8.02136	0.824295	0.985408	1.14652	16.5831	14.4638	10.0743	19.9459	23.5545	28.3307	11.8255	14.1162	18.9413	17.0119	9.61878	8.2047	11.8958
ENSG00000131165	CHMP1A	7228	14.6819	17.5023	11.6715	12.3154	11.7047	20.3767	2.37219	10.7156	13.6943	18.2334	2.7543	11.5455	0.838857	0.986445	1.13403	16.967	14.9617	10.2343	20.4563	24.5576	23.1577	14.9703	17.6544	26.4445	22.4248	14.1557	16.0371	10.9529
ENSG00000130669	PAK4	7101	7.56856	7.69444	6.24512	8.9301	7.79122	8.02884	4.11401	7.86754	6.60075	8.50486	1.49783	7.50193	0.983641	0.986817	0.989992	8.53405	8.62032	4.65491	15.9737	12.5796	12.7638	7.29536	14.6866	18.3462	14.0223	10.662	8.8542	5.45001
ENSG00000173674	EIF1AX	4414	18.4461	20.9559	14.8417	22.8045	15.8896	19.2917	7.05394	32.0344	21.1129	15.139	12.0295	29.1358	0.880233	0.98753	1.09483	22.1933	20.2711	13.0713	42.9995	34.7951	28.6685	22.9264	40.1542	34.4959	17.2266	25.0557	31.9069	13.9565
ENSG00000114416	FXR1	11874	7.7786	6.8036	6.60838	10.2592	8.17332	7.87935	4.56458	15.9232	6.60616	6.74432	2.55957	12.2316	1.14331	0.988101	0.832896	11.0418	13.2572	5.07611	24.525	19.1326	18.6057	11.4298	23.807	21.9257	14.3261	14.075	16.8191	5.84225
ENSG00000160410	SHKBP1	3934	15.1954	17.3465	12.2118	20.304	21.3148	23.4339	10.5821	20.5536	16.7855	23.6424	2.60009	20.37	0.875991	0.988374	1.10076	25.5436	23.2055	15.1011	37.5688	38.7916	40.7132	21.9363	39.6107	51.0575	41.4037	28.3682	35.8726	13.6564
ENSG00000105701	FKBP8	2819	390.662	427.345	317.159	409.213	481.591	472.455	265.207	308.942	416.901	522.796	103.224	335.202	0.914162	0.988735	1.06331	354.746	333.624	204.615	453.381	683.922	590.464	439.47	407.173	840.918	489.661	572.584	425.694	260.887
ENSG00000205309	NT5M	1961	23.4679	28.7102	18.5298	16.3121	23.8046	23.9948	12.815	11.8018	22.25	35.7665	0.790106	15.0109	0.817407	0.989073	1.16074	32.5199	28.0166	19.9125	21.4515	57.4543	41.327	40.345	18.4533	60.423	39.2147	38.9333	18.8292	19.2211
ENSG00000153443	UBALD1	3591	42.8156	48.8868	34.407	52.1221	52.6235	43.5079	32.6969	37.0458	37.8718	41.2232	13.1379	36.5136	0.87581	0.989374	1.10294	40.0157	36.2811	23.6893	57.9967	58.5454	56.7639	35.0452	52.6355	63.8042	51.469	35.5992	41.1454	29.0482
ENSG00000086504	MRPL28	3053	56.0001	59.8285	45.7096	63.2139	37.1305	75.2361	2.6724	48.886	37.8852	66.6839	-2.12521	54.5368	0.936011	0.989581	1.04315	57.0651	54.7046	32.448	86.6706	78.8292	65.8989	51.5471	66.9206	71.8192	48.227	45.3909	77.6584	39.0788
ENSG00000165724	ZMYND19	2392	70.466	82.3957	56.2939	56.2657	49.4149	76.5081	14.3742	42.2482	46.4524	80.6492	-1.93716	43.0835	0.855214	0.990207	1.1252	56.3451	50.0756	33.8111	61.9707	67.3402	78.5707	34.8119	47.9665	77.5455	59.5308	44.9226	42.2471	45.0525
ENSG00000213699	SLC35F6	3902	38.9907	39.0253	32.2783	14.8395	20.3081	29.7375	6.68832	10.8566	21.7634	29.0351	4.34238	12.4804	0.999114	0.991201	0.983288	27.2896	27.7534	14.8006	19.8609	27.1464	35.5445	12.431	13.2823	27.5929	31.3796	10.3969	10.8398	23.5395
ENSG00000141934	PLPP2	6958	20.8713	19.0829	17.589	24.7138	34.6877	24.5815	23.4294	24.6269	31.4927	26.239	15.7493	24.1184	1.09371	0.991227	0.888739	24.875	27.989	12.2799	38.8926	51.2365	41.3106	34.1338	36.4799	69.4841	38.9965	48.114	34.4935	14.9345
ENSG00000180818	HOXC10	2371	25.0427	24.2237	20.8762	35.0353	28.2441	17.8032	20.0903	35.0034	24.3041	24.2413	9.75927	31.0017	1.03381	0.991359	0.948906	20.6269	21.7376	10.845	42.8502	35.6819	38.3424	19.8082	38.7277	41.6599	26.1985	27.3032	27.8919	15.8606
ENSG00000126351	THRA	7334	8.49096	9.29445	6.89231	7.66481	8.27449	9.69229	3.83542	6.86213	8.08279	7.81886	3.39148	6.50762	0.913551	0.991519	1.06949	8.78316	8.2125	5.08753	12.8629	13.5551	14.1896	7.68057	11.3556	19.0792	18.6297	8.87009	8.28455	5.98992
ENSG00000059804	SLC2A3	6071	10.6417	11.589	8.64841	8.57885	9.51176	10.4445	4.72819	12.7578	11.0473	8.93226	5.68795	9.2172	0.918257	0.993285	1.06831	19.5884	18.3358	11.3373	28.0978	26.352	19.6398	18.2211	19.2888	34.1865	17.1657	24.7797	12.2582	9.99285
ENSG00000204463	BAG6	6323	43.4789	45.7517	35.6096	31.641	42.2364	48.3349	20.099	30.8698	38.8198	52.4641	7.34128	33.8898	0.950324	0.993305	1.03629	36.9337	35.6404	20.8955	57.3814	60.3741	59.8803	35.5836	55.5693	78.6969	60.6525	45.4594	40.4074	28.2525
ENSG00000075914	EXOSC7	4429	12.1891	12.6095	10.0203	20.0277	12.6478	13.7597	6.34585	17.0185	10.3962	13.3215	2.40331	17.7062	0.966666	0.993928	1.02119	14.2532	13.9574	7.97234	32.9601	23.7081	19.3295	15.7056	27.7169	24.1541	15.3422	15.7465	26.0689	8.99633
ENSG00000182004	SNRPE	2080	35.1993	34.0798	29.3376	94.3497	24.9363	36.371	8.27844	86.3217	25.4508	27.824	8.75644	79.0593	1.03285	0.99529	0.957731	34.066	35.5695	18.0597	116.169	49.3462	48.7142	29.1786	101.444	50.1726	27.2184	35.2569	116.899	23.6987
ENSG00000180957	PITPNB	5079	12.1024	14.0311	9.68906	10.0079	17.3153	9.80406	12.825	14.9882	19.1357	11.3947	12.2989	14.1572	0.862542	0.995733	1.12892	16.3607	14.4923	9.83919	24.1571	36.1397	20.8674	27.5006	19.8403	35.3807	14.3446	27.5199	14.2923	9.76412
ENSG00000162889	MAPKAPK2	4232	17.5474	24.8036	13.2812	15.0285	15.7694	25.5835	4.05219	16.9242	17.1509	21.8836	4.02072	15.3565	0.707454	0.996187	1.28492	31.8706	24.8036	20.709	31.2107	42.7872	36.3567	27.7356	27.1797	60.6389	32.3476	42.9124	19.0977	16.9951
ENSG00000008394	MGST1	7441	7.49305	8.4194	6.04491	18.306	12.028	11.0509	6.96668	23.2222	11.4496	10.5217	5.13659	22.0535	0.889974	0.996339	1.1027	12.3527	11.2022	7.3117	28.5358	33.2726	17.6569	25.9626	29.7763	34.5712	12.1432	27.9167	26.1785	6.6783
ENSG00000176170	SPHK1	4416	23.3934	24.3177	19.2107	22.8225	19.5234	30.3521	5.62217	17.0686	18.3874	26.0008	2.7869	17.7454	0.961988	0.997204	1.03242	31.9789	30.9747	18.0403	39.6488	43.0925	41.5867	25.8756	37.679	55.3027	35.7586	35.7069	35.1024	18.6255
ENSG00000101266	CSNK2A1	29523	2.41179	2.4932	1.98296	1.91679	2.64309	2.24061	1.61689	2.78768	3.24066	2.17137	1.93783	2.61173	0.967348	0.9973	1.02725	2.46385	2.39849	1.38453	3.7318	4.33748	3.23093	2.99987	3.14151	5.40265	2.73274	3.90511	2.05027	1.68374
ENSG00000103148	NPRL3	6426	18.0919	19.8631	14.6754	15.6546	19.6586	19.2515	10.8414	13.1577	20.5844	27.1424	4.29895	15.9484	0.910829	0.997654	1.08448	21.7834	20.0865	12.7445	23.5744	36.9586	29.6025	24.7032	21.6271	54.8452	30.031	38.3883	20.04	13.71
ENSG00000163900	TMEM41A	8668	7.342	8.53536	5.87391	2.59264	6.13007	6.66171	3.07901	2.14398	5.45518	5.29243	2.27972	2.10353	0.860186	0.998189	1.13619	5.48783	4.83002	3.31432	3.35815	8.09808	5.98711	5.61942	2.49687	6.39354	3.18923	4.64584	2.22882	4.59412
ENSG00000175826	CTDNEP1	2636	88.0251	96.5572	71.4172	62.5513	81.177	87.8312	40.9503	58.6995	82.4223	97.2265	24.0864	63.9882	0.911636	0.998606	1.08558	93.2738	85.921	54.6094	71.3617	127.942	141.417	69.3951	62.9909	159.719	126.198	90.5627	61.95	63.0133
ENSG00000006831	ADIPOR2	5831	26.1471	31.1177	20.7948	12.8826	33.6434	33.8923	18.1207	17.2816	41.3269	29.9348	23.366	16.3896	0.840264	0.998817	1.15737	23.7598	20.5291	14.5217	21.5247	38.7927	36.4934	23.6845	18.4397	46.5636	33.9026	27.985	13.7038	17.6582
ENSG00000131653	TRAF7	4489	50.3273	54.73	40.9138	53.6183	57.5408	64.9682	27.7853	60.4785	55.7699	72.9534	11.9979	65.0141	0.919557	1.00026	1.08096	61.1627	56.5818	35.7009	81.7871	100.78	110.214	55.1513	78.7223	147.148	134.728	73.3178	53.9492	38.3074
ENSG00000186575	NF2	7392	23.1288	25.0883	18.8136	10.5686	17.7679	23.3855	7.05733	9.38482	20.7385	24.1963	6.22072	9.56498	0.921898	1.00039	1.07887	20.7801	19.2609	12.1127	14.6335	23.9738	30.6286	11.2936	10.837	35.9473	30.4381	19.2672	9.65777	15.4632
ENSG00000141699	RETREG3	5145	26.3181	29.7879	21.1946	7.64083	22.9739	28.3601	9.98494	8.74969	14.4423	26.7105	-1.58398	7.62105	0.883517	1.00055	1.11759	24.886	22.2675	14.8656	11.6194	38.2748	33.9007	24.2399	9.63587	27.0492	22.1364	14.9185	8.79865	18.0301
ENSG00000102804	TSC22D1	8586	22.6674	24.3719	18.4754	39.4068	18.4249	17.6114	10.3589	31.6803	24.8068	14.4152	16.1577	24.9708	0.930061	1.00164	1.07322	35.1113	32.716	20.3891	83.6838	49.2539	36.0742	34.3192	48.8548	47.4541	21.6422	35.5942	29.4177	19.4323
ENSG00000143742	SRP9	2220	21.3099	24.0671	17.1703	38.0105	27.5952	22.5124	17.2845	67.8533	37.197	19.4699	25.5151	60.093	0.885434	1.00238	1.11932	34.2167	30.569	20.4606	77.2616	79.5147	41.9793	62.1353	76.4324	71.1649	25.0839	57.4189	55.9478	18.8155
ENSG00000214022	REPIN1	4649	14.7274	17.8647	11.6547	22.325	18.0987	17.1767	10.2318	20.5085	13.8926	17.0118	3.68556	19.6469	0.824386	1.00256	1.18073	29.7687	25.2122	18.4232	43.5997	46.2756	45.1036	27.6027	38.4969	60.745	48.4828	34.1764	22.9296	15.0389
ENSG00000052802	MSMO1	2852	18.111	17.3295	15.1303	17.1422	25.2185	25.5327	13.5245	27.0966	38.525	24.1045	24.0623	23.1478	1.0451	1.00265	0.960207	27.5551	28.697	14.6414	42.1642	76.9284	44.6261	58.4532	35.6161	98.3669	26.15	84.0367	28.2984	14.8859
ENSG00000032444	PNPLA6	7161	37.5819	43.342	30.1271	17.1074	40.6336	53.0006	16.3593	14.6925	31.0427	52.8234	-0.651307	13.9762	0.867101	1.00276	1.13841	39.9463	35.0894	24.156	26.4434	64.1253	46.3787	44.9245	24.9442	70.7101	50.3609	43.1123	21.4711	27.1416
ENSG00000171490	RSL1D1	6162	26.7272	26.4537	22.1771	28.5057	18.5836	22.0929	8.46506	29.4191	19.7548	22.2698	6.39291	29.1726	1.01034	1.00292	0.995505	27.0429	27.165	14.8187	44.577	32.2103	40.3603	15.5012	38.1671	42.2614	28.7679	26.4966	27.5864	18.4979
ENSG00000172009	THOP1	7421	23.9166	23.6766	19.8442	30.342	20.6495	27.0369	8.26658	25.0658	21.094	29.8011	3.21334	23.2375	1.01014	1.00346	0.996779	32.1167	32.2205	17.6175	50.7893	44.3122	41.5527	27.1093	44.4153	59.9753	38.2072	39.0377	37.0552	18.7309
ENSG00000063046	EIF4B	6028	83.4187	82.0028	69.3142	93.1713	106.619	88.3504	66.1541	157.355	83.6688	75.0801	38.6208	120.963	1.01727	1.00451	0.991757	126.137	127.185	68.9035	214.288	228.716	224.582	135.739	207.371	265.975	176.73	169.127	157.308	69.1088
ENSG00000174238	PITPNA	4752	11.8008	14.6627	9.27886	12.5013	11.2787	15.3047	4.26918	12.7404	12.8807	17.8846	2.14995	14.8307	0.804823	1.00538	1.20594	16.8192	13.947	10.5431	23.3297	25.8441	25.0143	15.4881	20.4283	32.637	26.2829	18.234	17.1522	9.91097
ENSG00000174791	RIN1	5377	21.7262	22.5436	17.8487	9.18551	14.5336	23.0073	3.99624	7.20221	9.75548	19.4182	-1.89544	7.30286	0.963742	1.00585	1.04796	18.9558	18.0882	10.8161	13.5629	20.332	18.9462	12.4883	10.4974	20.1776	13.4633	12.7997	9.67337	14.3324
ENSG00000100632	ERH	1113	133.514	127.107	111.652	278.236	111.015	108.934	61.1236	247.191	103.239	116.028	33.6225	261.858	1.05041	1.00631	0.9622	100.481	104.429	53.4883	273.005	177.293	184.211	101.03	240.398	168.515	110.012	108.228	215.896	82.5702
ENSG00000136717	BIN1	6862	22.1833	23.9644	18.0615	25.1417	25.8255	26.3501	13.7571	24.2985	28.0157	34.5377	7.29309	26.0467	0.92568	1.00659	1.0875	26.6961	24.5481	15.6494	38.488	40.6656	41.7688	23.3734	35.3586	56.4131	33.3977	38.1112	34.0182	16.8554
ENSG00000197785	ATAD3A	3344	63.7101	65.6957	52.4104	32.329	37.8632	69.208	6.16592	22.1606	39.1438	70.5355	-3.17755	24.4767	0.969776	1.00697	1.04417	53.5661	51.3	30.4811	45.9382	60.1468	58.4976	35.9288	36.4166	73.2374	55.2707	42.9491	33.5871	41.4458
ENSG00000205339	IPO7	7216	22.7898	24.8309	18.5189	13.5937	24.4387	25.0954	12.945	24.8421	22.5243	19.2099	10.9983	17.7351	0.9178	1.00764	1.09749	25.6885	23.4066	15.1556	31.4209	46.1461	36.5796	31.0021	26.6817	55.3173	28.7827	39.5444	15.7865	16.8372
ENSG00000125845	BMP2	3545	13.5492	16.1589	10.7699	18.1881	9.38022	10.5413	4.5523	17.4527	12.5803	8.09729	7.72195	10.7866	0.838501	1.00797	1.17744	18.9256	16.0736	11.6925	42.7685	26.45	20.5929	17.9245	27.2535	27.1634	13.4269	19.8054	11.4155	11.2312
ENSG00000141696	P3H4	3683	15.1824	18.4876	12.0025	16.8607	12.3774	19.0275	3.66278	20.1679	9.50749	18.4497	-1.56236	16.792	0.821218	1.00804	1.19485	22.6294	18.939	14.1068	44.7183	32.0153	30.9352	19.2081	45.1152	40.6689	32.6516	22.7758	28.4781	13.0547
ENSG00000060138	YBX3	8621	28.9775	29.1732	23.9597	59.0263	33.3377	26.0503	21.4067	71.6725	35.4121	37.4951	12.9151	79.8991	0.993292	1.00891	1.02454	35.3136	34.4678	19.8031	80.0983	65.2648	72.1734	35.385	80.2617	72.6392	54.7662	42.6274	65.5914	21.8814
ENSG00000111206	FOXM1	4919	20.3633	25.9331	15.9029	23.9247	29.6764	24.778	18.3281	35.762	25.041	22.8704	11.3188	29.9443	0.785227	1.00905	1.23287	22.7858	18.4819	14.4689	33.3928	45.3992	41.9778	28.0204	36.4425	60.1152	47.7084	33.971	22.2636	15.1859
ENSG00000166250	CLMP	5057	10.1504	11.4471	8.18153	7.1301	13.5501	11.9787	8.06387	11.5954	25.4345	12.6897	17.8207	11.7548	0.886728	1.00938	1.13203	14.0411	12.4035	8.45955	19.8801	28.9236	18.7901	21.1445	16.7083	35.9163	19.6113	25.1693	11.3592	8.32054
ENSG00000110321	EIF4G2	8485	27.9058	29.525	22.8275	28.3816	21.8908	35.3083	5.7196	49.4771	26.8812	28.322	9.88799	40.344	0.94516	1.00985	1.07455	34.5014	32.1079	20.0529	70.7953	56.2519	48.4561	36.191	65.829	62.666	38.3851	41.6309	38.4915	21.4402
ENSG00000175550	DRAP1	1722	196.42	187.832	164.113	259.956	227.276	203.904	133.888	224.724	205.787	213.816	77.4974	248.78	1.04572	1.01026	0.97479	186.433	191.255	100.369	304.815	291.935	304.078	166.047	293.364	340.884	226.983	216.497	307.929	132.241
ENSG00000175792	RUVBL1	6998	10.3473	10.3779	8.56226	20.0373	11.1259	10.3404	6.38997	19.2573	11.1205	11.273	4.35666	19.2841	0.997052	1.0105	1.02395	14.8836	14.5355	8.34261	41.8101	23.9071	18.9966	16.0425	36.6013	29.983	18.9747	19.5848	30.8823	8.45244
ENSG00000071889	FAM3A	5098	32.0686	36.2737	25.8295	20.5675	33.5745	38.1381	16.1073	17.0607	32.0039	38.4521	8.93262	18.1071	0.884073	1.01176	1.13944	29.4407	25.8378	17.8137	24.0793	50.294	38.2636	34.4529	21.9287	58.4507	32.4834	40.6498	22.334	21.8216
ENSG00000143393	PI4KB	5456	14.4661	17.3693	11.4786	9.21313	16.4146	18.1025	8.12364	9.97518	13.8591	16.3303	4.06098	8.98854	0.832856	1.01305	1.19325	15.9659	13.3801	9.94481	16.579	33.5369	20.7317	24.954	13.8891	34.1867	20.753	22.814	11.7542	10.7117
ENSG00000140943	MBTPS1	10274	8.943	11.6071	6.94657	9.29782	13.2269	14.8246	6.43721	14.6617	14.4447	15.4796	5.15695	12.8402	0.770473	1.01312	1.25576	16.885	13.446	10.8343	19.8081	34.0994	24.5002	23.9563	19.3579	44.9778	25.3326	31.0956	13.1128	8.89042
ENSG00000165912	PACSIN3	2755	145.871	157.15	118.842	103.248	148.48	175.205	68.2361	85.1783	119.544	176.934	13.3838	89.212	0.928229	1.01362	1.09901	138.975	126.455	82.0704	132.969	200.128	177.162	126.783	108.075	239.614	148.492	158.24	105.789	100.456
ENSG00000135387	CAPRIN1	9095	7.4573	7.76072	6.12245	9.31927	8.07906	10.3673	3.33085	16.8542	9.86004	9.0456	4.43268	14.5173	0.960902	1.01395	1.06699	12.0131	11.2589	6.94659	25.308	23.4768	17.2386	16.34	23.0096	25.2602	14.024	17.5751	14.3036	6.53452
ENSG00000110011	DNAJC4	2807	21.0096	21.0803	17.3838	15.9229	22.6252	22.329	12.3985	14.2281	22.1252	17.7836	11.455	17.3897	0.996646	1.01474	1.03284	15.7107	15.2112	8.86567	15.7445	28.0659	20.6364	19.5225	14.4748	29.2956	18.3977	19.2136	17.4304	13.1247
ENSG00000198830	HMGN2	3189	16.4242	16.138	13.6484	39.6911	17.4934	13.4658	11.3261	46.4212	19.7126	14.3853	11.0814	49.3433	1.01773	1.01577	1.01381	23.4002	23.0814	13.0135	60.4199	42.8841	35.8992	28.0219	58.2029	41.457	24.6754	27.9349	49.6838	13.331
ENSG00000105676	ARMC6	4052	17.6319	19.154	14.3375	15.6652	15.8442	23.3603	5.14516	14.2292	14.6466	25.1299	-0.431288	13.429	0.920537	1.016	1.11147	19.6515	17.6806	11.6952	24.1929	27.8766	28.5013	16.0771	22.5046	29.1061	24.6881	15.577	18.7188	13.0163
ENSG00000256269	HMBS	5860	12.6725	11.6194	10.6739	15.7886	10.3165	11.4442	5.07503	13.3944	8.45737	11.4373	1.59501	14.1042	1.09062	1.01603	0.941431	14.8482	15.772	7.75085	22.9778	24.2226	23.9019	14.3272	20.1409	24.2782	19.7295	13.4664	21.3123	9.21238
ENSG00000132182	NUP210	13322	14.0233	16.5018	11.185	8.97491	16.5209	19.5257	7.57815	10.1721	15.781	17.8746	5.05626	10.014	0.849801	1.01656	1.18331	16.2242	13.7109	10.0544	20.0361	26.5312	21.35	17.6923	17.407	38.7436	27.9812	23.4099	11.0394	10.6197
ENSG00000172239	PAIP1	3391	22.8958	29.5957	17.8054	40.188	20.6491	23.5489	9.86373	63.45	20.815	23.4206	6.76265	56.1297	0.77362	1.01671	1.25981	35.7126	28.3477	22.9562	85.268	60.061	46.074	40.9863	79.1082	65.0062	38.5911	43.8582	54.343	20.3808
ENSG00000174080	CTSF	4249	9.37292	7.221	8.13091	12.7584	6.21201	8.94529	2.11507	9.18212	6.11587	9.42364	0.461693	10.1294	1.29801	1.01697	0.735925	21.924	29.7911	8.518	28.2866	32.769	27.7605	21.2762	27.2204	37.5064	26.9447	22.7407	27.5499	8.32446
ENSG00000170606	HSPA4	5075	20.2923	20.0432	16.8448	18.2184	20.5767	22.3421	10.344	25.4284	15.4157	18.9801	4.02767	20.0362	1.01243	1.01779	1.02315	31.1265	30.4222	17.4365	54.8896	46.1045	46.7185	26.7631	48.6506	53.5951	43.342	29.8437	36.9865	17.1407
ENSG00000164040	PGRMC2	4626	15.4268	15.8625	12.6984	14.9528	14.227	16.0771	6.86373	16.9924	16.9567	12.095	9.69968	15.8896	0.97253	1.01875	1.06496	19.3982	18.2149	11.2015	26.1708	28.4914	24.3526	18.4094	20.0366	28.1469	17.2826	18.676	14.9999	11.9499
ENSG00000143324	XPR1	8913	7.58249	7.9955	6.20726	4.96548	9.86698	9.78965	5.38332	10.6648	13.3945	8.76916	8.13305	10.5299	0.948344	1.01952	1.0907	10.6073	9.72518	6.23092	12.8667	21.1629	14.1258	15.3148	10.7943	33.3085	14.9128	25.1363	7.56077	6.21909
ENSG00000091436	MAP3K20	13804	11.313	13.6756	8.96078	3.21066	10.955	12.4368	5.25894	4.089	12.3737	12.5584	4.83867	4.40154	0.82724	1.02001	1.21278	9.76006	8.04767	6.13861	5.36924	15.8397	10.4446	11.5156	3.99284	20.1235	8.78849	15.3074	3.82599	7.5497
ENSG00000176619	LMNB2	5395	25.6355	31.3212	20.2482	22.4752	32.271	34.2604	16.5798	18.7638	33.385	40.7958	8.90759	22.2911	0.81847	1.02071	1.22294	29.6017	24.2053	18.7094	34.5657	41.2121	47.4192	21.5805	28.4025	58.9892	52.6658	30.1283	24.6854	19.4788
ENSG00000138119	MYOF	8490	9.16379	10.2631	7.39854	7.85988	9.81554	10.3527	5.07399	11.6448	11.407	11.5954	4.44977	10.8863	0.892885	1.02088	1.14888	12.7524	11.0998	7.75748	24.0368	19.0677	18.65	11.3466	19.9655	29.8288	22.0821	17.7278	11.2565	7.57801
ENSG00000170385	SLC30A1	5893	11.4547	12.3238	9.33496	9.4116	10.1707	9.28706	5.91722	12.0267	12.2232	7.04216	7.99787	7.63334	0.929474	1.02118	1.11288	15.8414	14.2346	9.43581	21.2983	21.7496	11.9848	16.7879	12.5359	15.4164	6.85092	11.6621	5.94566	9.38539
ENSG00000034152	MAP2K3	3775	14.0238	14.834	11.4723	18.0749	13.9688	15.1753	7.01845	17.7194	13.2381	19.2469	1.68991	15.7771	0.94538	1.02122	1.09705	21.4347	19.5385	12.6424	36.5312	28.6245	26.2361	17.7627	27.7793	39.0386	29.2568	23.0059	21.5459	12.0574
ENSG00000153406	NMRAL1	3427	72.2622	75.0202	59.3587	70.289	69.8564	83.6617	31.5393	53.7398	74.6013	86.8368	22.4993	60.7438	0.963236	1.02155	1.07987	63.6046	58.9003	37.0994	72.8645	102.262	87.6075	65.9925	60.4257	105.757	64.9777	70.1495	68.2659	48.2291
ENSG00000138363	ATIC	3789	26.4363	29.2992	21.3969	26.2026	22.0241	32.1435	7.30234	27.0217	23.3403	28.3088	6.35497	27.2741	0.90229	1.02166	1.14103	36.7085	32.1712	22.2314	50.0427	57.874	44.4415	39.4752	45.1174	67.383	38.9465	46.0403	39.7646	21.8141
ENSG00000185347	TEDC1	6698	11.3873	12.1966	9.28946	6.96269	11.9512	13.559	5.74114	5.71283	8.98407	13.6981	0.765229	5.18842	0.933644	1.02277	1.1119	11.3408	10.1996	6.75104	8.72907	17.759	11.0355	13.1903	6.55726	17.9476	9.3135	12.8438	7.30474	8.02025
ENSG00000177830	CHID1	5359	25.6125	26.0178	21.1374	21.9254	31.2619	31.2341	16.9566	18.1575	25.3002	27.3881	8.86737	19.4544	0.984422	1.02285	1.06127	28.0161	26.3986	16.1367	31.2235	62.9324	34.3371	48.7168	25.6316	70.3184	29.6148	54.0895	29.3842	18.6371
ENSG00000206053	JPT2	4768	23.6068	26.4215	19.0624	18.8663	27.2561	31.2731	12.933	19.6214	34.4213	28.0578	17.5866	19.7439	0.893471	1.02356	1.15364	26.0743	22.6017	15.9035	29.9603	53.3277	39.9921	36.771	26.1457	44.8734	31.3252	27.7073	22.7649	17.4829
ENSG00000170515	PA2G4	3580	51.2174	49.797	42.6524	67.1976	32.6949	59.1331	5.61197	63.7598	37.8341	54.4789	5.14679	63.5602	1.02853	1.0239	1.01927	39.848	39.0945	22.2555	87.9881	53.091	64.8499	26.2432	79.075	69.6225	47.5718	43.5531	72.9801	32.4539
ENSG00000198836	OPA1	9040	5.36668	5.25824	4.46226	3.26843	4.6283	6.95357	1.44357	5.93742	5.25357	8.15464	0.36079	4.7737	1.02062	1.0242	1.02778	7.19141	6.99705	4.04273	8.58656	11.6154	9.70265	7.59848	7.99956	16.0886	8.7633	11.2863	5.21629	4.2525
ENSG00000130382	MLLT1	4765	34.6474	51.1793	25.8446	27.1283	37.3843	55.6253	11.9079	19.6338	32.2008	44.2139	5.6724	19.7684	0.676982	1.02436	1.37173	57.4121	41.8538	38.5779	53.9939	62.7829	64.7524	35.9755	38.0805	86.5631	83.4333	40.8416	28.1171	32.2112
ENSG00000142687	KIAA0319L	20873	9.32026	11.0173	7.42528	2.25527	9.46752	9.87949	4.94271	2.54105	8.70822	9.06119	3.2715	2.26737	0.845966	1.02455	1.20314	6.73002	5.59373	4.21284	3.97672	11.2925	7.56391	8.16109	3.08023	13.5725	6.69505	9.90364	2.68908	5.81906
ENSG00000143727	ACP1	4160	21.9899	23.3981	17.9654	53.841	26.5295	26.4217	14.4284	65.4003	26.0308	27.569	9.48935	65.8278	0.939817	1.02518	1.11054	37.282	33.5712	22.175	67.9257	74.9614	53.041	53.0025	62.14	72.2432	45.7359	47.18	55.1519	20.0702
ENSG00000144677	CTDSPL	5876	31.5743	39.4062	24.7965	12.8692	29.0017	36.245	12.4015	11.1284	42.9811	28.1599	26.0852	12.0425	0.801252	1.02535	1.24945	26.2088	20.9764	16.7695	13.5617	33.8762	33.8349	19.8685	11.4525	37.0337	22.925	24.4707	10.7487	20.783
ENSG00000101290	CDS2	11800	4.38415	5.45011	3.44673	2.45621	5.57259	5.8614	2.88807	3.13027	4.94188	5.23041	1.80363	2.81914	0.804415	1.02543	1.24644	4.83748	3.88104	3.09101	3.98404	8.33203	7.71196	5.13927	3.40905	8.07291	6.20796	4.67095	2.72711	3.26887
ENSG00000155254	MARVELD1	3371	26.373	34.9274	20.3655	19.0526	29.5077	38.3247	11.955	18.0282	31.285	40.885	6.75403	17.1423	0.755081	1.02595	1.29681	31.456	24.2564	20.5406	27.5019	46.4499	42.2005	28.9789	23.1645	53.7162	42.0059	30.6969	19.2957	20.4531
ENSG00000077380	DYNC1I2	6433	13.6198	12.2761	11.5083	8.11556	13.2498	12.8961	7.34333	9.06131	11.5293	9.24373	5.98306	8.04991	1.10946	1.02614	0.942817	11.3305	12.0177	5.92251	13.0297	16.0896	14.6431	10.0274	10.0661	18.4726	10.9853	12.4526	11.1153	8.71541
ENSG00000177697	CD151	3894	98.7617	105.42	80.6295	83.7062	115.395	108.941	65.4996	59.478	87.9583	98.8438	28.6521	75.6381	0.936843	1.02747	1.1181	110.21	98.569	65.8538	100.184	203.986	129.284	150.463	85.8896	258.582	145.355	178.928	89.2744	73.2417
ENSG00000171608	PIK3CD	9567	7.64442	8.57062	6.17028	2.72197	8.14431	10.7822	3.20608	4.05997	7.07522	8.84878	1.76595	3.04101	0.891934	1.02805	1.16416	9.46261	8.12826	5.8049	6.58246	14.5839	10.7917	10.1161	5.2303	17.3278	12.653	10.394	3.40546	5.98759
ENSG00000180370	PAK2	6270	8.44335	9.32892	6.83878	5.12172	8.43779	9.36982	4.14641	9.21403	10.202	8.95538	4.82875	8.81526	0.905073	1.02817	1.15127	8.29794	7.20762	5.05451	9.8341	15.3774	10.7979	10.907	8.56049	18.8429	7.50687	14.7291	7.18348	5.94664
ENSG00000161057	PSMC2	8637	6.64176	6.67605	5.49348	10.0961	4.23706	6.47405	1.27194	9.3551	4.3415	7.56035	-0.194706	9.26491	0.994864	1.02879	1.06272	6.08123	5.72233	3.50618	16.3872	7.76683	7.64827	4.60044	12.9568	9.23367	5.71056	6.10429	11.3892	4.49983
ENSG00000111786	SRSF9	3957	13.1958	11.669	11.1887	34.0283	15.2487	12.6533	9.45356	43.5519	16.5138	11.4426	9.64824	37.4264	1.13084	1.02893	0.927016	17.1555	18.5061	8.82772	54.3567	30.1625	33.5496	16.273	53.0032	40.6225	28.2127	25.1619	42.0198	10.0082
ENSG00000122390	NAA60	7349	11.955	13.4196	9.64686	9.78719	11.3395	12.1093	5.79344	7.82979	11.2647	12.7462	3.61693	8.64874	0.890862	1.02908	1.1673	13.7682	11.7949	8.46047	14.7021	20.3734	17.2066	13.2499	12.1963	25.7277	18.6277	15.5197	10.1965	9.05366
ENSG00000124214	STAU1	4094	19.4556	21.5787	15.744	20.5044	22.2696	21.7146	12.3243	38.105	26.8882	20.7105	14.4618	34.7359	0.901611	1.02998	1.15834	24.0975	20.8034	14.736	42.5073	46.1439	39.7023	29.7072	42.0663	76.0512	37.0004	55.775	27.2945	15.24
ENSG00000066027	PPP2R5A	3942	10.5111	10.1797	8.76016	9.28978	11.7834	11.7743	6.39081	12.2837	11.768	12.7978	4.08929	12.1943	1.03255	1.03	1.02745	15.285	14.8766	8.59053	16.0864	29.2101	20.9063	20.5548	15.2119	28.8692	14.7486	20.7869	9.49732	8.67535
ENSG00000140854	KATNB1	4576	36.3422	34.0534	30.485	38.2898	39.2936	40.1726	20.8946	32.4895	30.6989	39.6078	6.93417	35.4364	1.06721	1.0307	0.99419	42.3605	42.6081	23.1869	62.0516	64.7085	55.1874	41.861	56.5792	88.2404	63.2943	53.5551	46.3034	26.8359
ENSG00000110917	MLEC	6438	34.7167	33.959	28.8757	12.0958	34.4101	44.1222	14.2021	14.6751	33.0514	35.5149	11.7424	14.8799	1.02231	1.03094	1.03957	27.4075	26.3643	15.5435	19.5245	42.5382	46.4781	23.2963	17.732	44.4754	49.9412	17.1076	15.7855	22.2096
ENSG00000126453	BCL2L12	2833	27.9167	24.2746	23.7414	34.4481	27.7067	23.9301	16.7467	28.3173	21.6545	21.0837	9.00425	30.3847	1.15003	1.03112	0.912215	21.7057	23.7945	10.9982	35.8623	41.0107	33.7021	27.058	36.7717	43.6009	22.5345	31.252	35.6707	17.3698
ENSG00000175197	DDIT3	1307	37.4885	41.573	30.338	42.1955	11.0676	25.0262	-0.39445	19.1645	12.4463	18.5641	1.30785	16.2684	0.901752	1.03126	1.16077	51.1428	44.0593	31.3161	67.7236	34.3491	35.2324	19.7629	27.2454	31.6431	19.0713	21.1921	24.7961	30.8271
ENSG00000178980	SELENOW	5156	15.417	15.3312	12.7801	12.1045	10.9538	15.2396	3.97412	10.9585	8.50253	11.3403	1.69836	12.7042	1.0056	1.03228	1.05896	14.8383	14.0121	8.53281	13.3065	24.1096	19.7229	15.9444	13.2868	21.8579	12.3046	15.115	14.7218	10.6564
ENSG00000008256	CYTH3	5808	7.95137	11.7755	5.92598	4.74233	9.71426	10.7601	4.78612	5.41568	12.853	11.6196	5.88131	6.0622	0.675246	1.03338	1.39151	10.6643	7.66385	7.21555	9.63556	19.1904	13.167	13.7392	8.74459	29.3021	16.2194	20.4138	5.87522	6.57077
ENSG00000168264	IRF2BP2	5377	14.6038	17.5682	11.5821	14.4942	11.0074	14.6642	4.29118	15.4885	11.4733	9.71526	5.64411	7.069	0.831263	1.03408	1.23689	18.8268	15.2211	11.9773	31.9455	21.3717	21.7839	12.3531	16.4331	16.7164	10.4673	10.9803	6.61191	11.7797
ENSG00000132376	INPP5K	5173	11.7425	11.1611	9.82279	7.33325	9.3693	11.3745	4.15979	6.11394	7.42193	13.7635	-0.836196	8.29801	1.05209	1.03419	1.0163	9.20512	9.05748	5.12925	10.9999	15.1067	13.6176	9.46907	9.32711	15.0171	13.5457	7.59404	9.70126	7.47602
ENSG00000166226	CCT2	4230	15.1782	12.2558	13.0702	21.1475	10.6269	15.9838	3.30637	24.6821	9.61425	15.5624	0.276801	21.2011	1.23845	1.0342	0.829951	18.0748	21.7782	8.27464	50.0347	31.0906	26.1788	20.2526	44.4796	33.6988	21.894	21.7009	33.3083	10.6724
ENSG00000006534	ALDH3B1	6622	23.9107	24.0797	19.769	16.5052	25.0818	27.7604	12.3675	13.8141	20.6101	24.0665	6.17017	15.4073	0.992981	1.03465	1.07632	19.3952	18.0198	11.2863	25.4668	33.1146	25.7874	22.4386	24.2728	42.4276	33.4969	24.0713	17.4357	15.5276
ENSG00000050393	MCUR1	6057	9.16533	10.1436	7.42063	10.645	6.57467	10.7251	1.66259	13.1779	8.73992	11.4264	1.88405	12.9565	0.90356	1.03493	1.16629	8.22161	7.04935	5.0494	13.3734	13.3301	11.9318	8.39035	12.4252	14.76	11.0324	8.71423	11.4844	6.23502
ENSG00000011295	TTC19	6054	6.91063	8.72555	5.40983	5.60432	7.91065	7.57616	4.44077	6.72094	8.57347	6.48258	4.68392	6.95827	0.791999	1.03493	1.27787	9.68257	7.57712	6.27287	9.81273	17.6681	11.0926	13.0757	9.57138	18.6499	9.70196	13.3332	6.92051	5.84135
ENSG00000137288	UQCC2	4689	12.1996	12.9901	9.96531	25.4454	12.8683	12.9188	6.95147	19.6073	12.3923	12.9221	4.639	22.6121	0.939146	1.03554	1.13193	12.5329	11.0722	7.55044	25.7124	20.9309	18.5695	13.2431	23.263	18.8604	10.547	13.0806	27.2686	8.75787
ENSG00000125835	SNRPB	5153	43.9985	45.0085	36.257	95.3135	27.6913	45.3376	6.92674	66.7864	30.2979	44.9887	3.30462	76.7578	0.977558	1.03744	1.09732	37.3192	34.0094	22.0149	89.1909	45.2724	42.8021	27.5524	82.153	57.4255	31.5191	40.153	82.2151	29.136
ENSG00000176974	SHMT1	7015	6.53738	5.90352	5.52197	8.12937	8.83971	7.95795	5.19497	11.3783	9.80634	6.81359	5.71818	9.89162	1.10737	1.03753	0.96768	10.1432	10.482	5.42631	22.0948	20.3083	14.4051	14.3446	20.453	24.5453	13.2681	17.2744	14.0715	5.47414
ENSG00000105953	OGDH	5209	23.3382	22.5742	19.4554	13.6158	24.6167	24.3106	13.4824	15.2346	20.8019	24.0152	6.39275	15.1755	1.03384	1.03841	1.04297	32.7895	31.4386	18.6422	41.9408	51.8112	47.0427	32.3355	39.6654	78.0599	50.7666	50.2398	25.534	19.0488
ENSG00000008853	RHOBTB2	7408	11.9684	12.0988	9.88744	5.11235	9.97334	12.4322	4.2794	4.02005	8.06719	11.0876	1.41461	3.53379	0.989226	1.03864	1.08805	10.2338	9.40563	6.00131	6.32917	12.1049	11.0878	7.51457	4.916	12.0124	11.5619	5.67645	3.67267	7.94437
ENSG00000135926	TMBIM1	5093	9.09924	10.0604	7.36886	9.27982	8.65648	9.81299	4.16213	9.46228	6.53698	10.9729	-0.0467681	10.2464	0.904464	1.03903	1.17359	13.0954	11.1584	8.07415	17.0724	21.4771	18.3881	13.8644	15.5816	24.7945	16.0233	16.0137	12.2217	7.7215
ENSG00000121579	NAA50	6438	10.21	10.8932	8.33642	11.843	10.4555	10.1187	5.82113	18.5478	12.5696	8.42307	7.51574	16.5135	0.937287	1.0396	1.1419	16.2859	14.2621	9.868	26.3989	32.3154	18.0945	24.8243	24.5541	25.728	12.2433	19.0187	18.1382	9.10221
ENSG00000111832	RWDD1	5867	24.2862	23.4817	20.2473	22.4596	11.4633	20.6809	1.99141	20.8547	13.3817	20.497	1.08353	21.1018	1.03426	1.03965	1.04504	20.0837	19.2181	11.4356	23.804	21.0995	32.0336	7.83757	19.2119	24.6604	19.4235	14.0163	23.3327	15.8414
ENSG00000127948	POR	6222	133.782	122.552	112.704	92.4796	142.428	126.051	84.6964	80.8018	122.006	131.542	43.0803	87.6568	1.09164	1.04058	0.989518	137.216	138.669	74.8145	164.284	208.83	149.664	146.869	126.532	298.361	162.281	209.432	115.749	93.759
ENSG00000127564	PKMYT1	4974	21.1734	20.982	17.5645	28.6817	32.5346	19.8016	23.4654	22.3477	17.6689	19.9119	5.7217	24.488	1.00912	1.04162	1.07413	19.4855	18.1408	11.3221	37.7556	40.4249	21.1425	31.6719	35.6914	38.3449	28.5218	22.715	33.9109	14.4433
ENSG00000204228	HSD17B8	1158	42.3816	38.2426	35.8039	58.977	49.9665	33.4538	34.6447	47.248	45.6553	44.1954	19.138	52.8143	1.10823	1.04301	0.977796	47.5394	48.619	25.6609	85.1949	89.8799	50.4173	69.0072	70.9218	78.3342	45.7983	53.2367	71.7682	30.7324
ENSG00000135535	CD164	6861	7.08282	7.08242	5.86464	9.37021	10.7517	9.56147	6.37252	19.7092	13.8843	7.51728	9.37395	17.6031	1.00006	1.04364	1.08723	9.87977	9.08708	5.79059	16.423	22.1333	12.7042	16.8738	16.4874	19.8721	8.84101	15.0272	11.6965	5.82761
ENSG00000136908	DPM2	2503	50.1442	52.0516	41.1913	67.5507	68.6364	50.0454	45.7156	47.8224	51.0292	48.3889	21.9958	57.98	0.963354	1.04442	1.12548	54.5392	48.4588	32.7328	74.4283	102.045	67.7128	74.0121	68.2057	118.003	66.452	81.5875	71.1334	36.962
ENSG00000138326	RPS24	7829	141.715	168.46	112.739	237.866	162.086	171.343	83.6106	234.44	178.235	150.986	87.6436	235.984	0.841235	1.04458	1.24793	141.709	113.555	90.6088	232.309	358.453	191.358	279.23	197.588	351.373	86.8779	303.764	246.657	101.674
ENSG00000111652	COPS7A	2840	31.8423	28.0732	27.0137	31.2553	33.2594	29.9515	19.5416	38.1239	32.9113	29.5751	15.1662	37.8369	1.13426	1.04472	0.955178	29.992	31.3994	15.8623	52.9886	63.5155	48.4501	43.4572	55.235	74.4388	41.7133	51.5799	40.4131	21.438
ENSG00000174437	ATP2A2	13745	11.1801	11.3866	9.22159	6.7859	10.8008	12.2576	5.18681	11.4379	13.2643	14.4403	4.60015	8.78265	0.981865	1.04492	1.10798	10.3499	9.34129	6.14634	16.8418	16.7211	16.2924	9.97599	13.4954	24.3873	15.8052	15.726	6.94045	7.68397
ENSG00000136003	ISCU	4423	18.0993	17.6328	15.0665	31.9009	20.2352	14.4807	13.6031	31.6169	14.9609	12.8749	7.23597	33.7416	1.02646	1.04504	1.06363	19.3362	18.1795	11.1555	33.0756	43.6106	27.8252	32.091	33.4959	45.9581	22.4374	33.6624	29.0248	13.111
ENSG00000186501	TMEM222	4476	20.5992	24.7684	16.3391	12.9505	14.0214	25.0462	2.55023	8.3941	12.3044	22.0088	-0.900894	10.9693	0.831674	1.04558	1.25948	19.3508	15.3642	12.437	13.2162	20.8454	18.6367	13.1298	10.5732	23.4538	17.9655	13.6087	11.1098	14.388
ENSG00000197386	HTT	21404	3.63486	4.44164	2.8709	1.50034	3.14217	6.13835	0.330804	1.63943	3.45548	5.3675	0.234984	1.64232	0.81836	1.04563	1.27289	4.8268	3.79199	3.12041	3.60022	6.57782	5.85662	4.15318	2.65328	9.39389	7.78334	5.12862	2.07492	2.99565
ENSG00000163527	STT3B	5006	20.1541	17.9494	17.0668	12.6298	19.3407	25.5703	7.62952	26.1593	31.0086	25.8233	15.5146	23.4067	1.12283	1.04633	0.969824	24.5377	25.3012	13.1522	29.5362	43.4935	37.7257	27.8751	29.1108	56.0825	29.5048	39.9139	19.2391	15.1095
ENSG00000168924	LETM1	8093	14.8524	13.0917	12.6007	5.50727	11.5788	13.8862	5.21895	6.48956	10.0502	14.679	1.24283	4.99328	1.13449	1.04633	0.958173	14.4678	15.0994	7.67309	14.7892	22.0183	21.4841	13.1239	11.1535	27.6807	22.8704	15.1478	9.40743	10.1369
ENSG00000171223	JUNB	1830	38.777	45.0951	31.0206	75.3922	36.9403	10.1352	32.2984	15.5482	84.1088	27.3867	67.6768	35.9814	0.859893	1.04792	1.23594	59.4606	48.1097	37.8113	149.416	63.7086	22.617	54.3452	26.271	77.4042	14.7801	69.3047	19.4587	34.4159
ENSG00000154380	ENAH	15205	9.94253	11.004	8.04985	4.73865	7.81548	11.0145	2.77085	6.74124	9.57893	9.4175	3.92843	6.57476	0.903541	1.04793	1.19232	9.7602	8.18588	6.07656	9.39497	12.9551	10.1071	8.77071	7.73572	16.2565	9.35646	11.1292	5.52971	7.0632
ENSG00000100403	ZC3H7B	10522	10.2768	11.6568	8.27183	5.21756	9.84245	13.4245	3.69402	4.97499	10.0033	12.6324	2.42392	4.9216	0.881616	1.04815	1.21468	9.23009	7.59881	5.81063	8.84665	11.0255	11.6184	6.21551	7.0703	17.7662	14.9446	9.57658	4.67715	7.04123
ENSG00000126254	RBM42	2206	51.9351	51.1803	43.1321	128.319	27.9532	48.2926	5.8352	86.99	35.0896	47.5411	6.56492	90.9966	1.01475	1.04822	1.08169	48.1354	44.5002	28.1104	157.433	51.9616	66.4748	24.4411	135.338	66.9608	46.4893	41.4847	121.778	35.6212
ENSG00000152104	PTPN14	18752	12.258	16.499	9.42016	2.10977	11.5526	18.783	2.94996	2.45914	15.9972	12.5855	8.44594	2.49639	0.742952	1.04834	1.35373	10.5512	7.79412	7.0438	4.54669	13.6486	13.3552	8.11952	2.34218	24.3414	13.7168	16.8246	2.26474	8.23198
ENSG00000130733	YIPF2	2518	21.9512	22.6594	18.0537	23.2197	20.0037	17.8161	11.8439	18.9325	13.6326	25.5115	-1.67435	21.6782	0.968742	1.0488	1.12886	23.6142	20.9187	14.2008	40.3238	37.9932	39.5148	21.6341	38.3463	44.8944	40.334	22.7914	30.69	16.1273
ENSG00000116288	PARK7	2397	97.641	90.2949	82.1103	226.761	104.971	75.6624	70.3176	223.032	76.8661	84.4912	26.1714	224.292	1.08136	1.04961	1.01786	120.372	118.26	67.1555	365.147	276.901	175.034	204.437	310.289	275.832	115.633	212.466	303.602	74.6329
ENSG00000173264	GPR137	4042	12.6595	12.6015	10.4921	9.13738	16.9099	16.3881	9.40417	7.76758	13.6938	12.596	6.13617	7.94724	1.00461	1.05003	1.09545	13.4971	12.321	7.9526	10.9803	21.1588	19.7562	12.9798	11.0231	24.4544	19.222	13.9207	9.98354	9.22233
ENSG00000253729	PRKDC	29073	4.65194	4.98819	3.79397	1.71176	4.92397	5.55937	2.37778	3.41843	6.62905	7.12116	2.35636	2.88021	0.932591	1.05007	1.16755	7.22303	6.1865	4.4391	5.91688	12.4745	10.2828	8.21737	4.99067	17.1559	10.6897	11.2979	2.87038	4.11654
ENSG00000149179	C11orf49	6693	7.53708	7.46343	6.25337	6.58443	7.10373	8.34081	3.28364	6.55354	6.75596	6.64615	2.76827	6.78072	1.00987	1.0501	1.09033	8.72853	8.00541	5.1261	11.6443	14.0869	11.1393	9.47526	10.1235	16.5397	11.8264	10.0589	9.61599	5.68974
ENSG00000197345	MRPL21	2825	20.6479	18.0034	17.5513	31.6872	13.2194	18.7261	4.64279	23.2083	12.0291	19.4303	0.370882	26.849	1.14689	1.05062	0.954355	18.9432	19.8492	10.0111	36.8502	29.3967	26.2295	18.5377	31.2168	27.5961	18.7498	17.3212	35.6706	13.7812
ENSG00000128829	EIF2AK4	11988	6.94625	6.86498	5.76547	1.84329	5.33136	6.58498	2.31544	2.46975	4.87013	6.13825	1.18718	2.15034	1.01184	1.05078	1.08973	5.38575	4.94228	3.16172	3.13307	8.45615	6.50115	5.76467	3.67334	10.16	4.88295	7.48414	2.13126	4.4636
ENSG00000103245	NARFL	8094	8.27021	8.00158	6.89394	4.63265	7.10593	9.33534	2.83035	3.48681	5.57805	8.23135	0.639234	3.5097	1.03357	1.0509	1.06822	9.22568	8.63648	5.33927	7.1462	14.2688	10.1255	10.0769	5.21953	15.857	7.72355	11.6245	5.39519	6.1166
ENSG00000198930	CSAG1	1092	50.3216	45.8135	42.4417	105.936	61.0611	46.1017	39.9465	85.6201	50.1821	45.7738	22.7178	96.8858	1.0984	1.05285	1.00729	41.3375	41.0384	22.8702	89.4842	81.4323	65.0946	54.4832	74.3626	85.846	39.7637	64.0555	80.2409	32.656
ENSG00000066735	KIF26A	7041	9.90698	9.29483	8.30827	4.46309	9.48643	12.4314	3.79286	4.42632	8.38978	9.75425	2.53723	3.35268	1.06586	1.05304	1.04022	8.58566	8.25373	4.87149	8.66835	14.1683	15.403	7.79143	8.57394	20.3038	16.3732	11.3313	4.76519	6.58988
ENSG00000122873	CISD1	2753	19.7851	20.3683	16.2818	16.9628	20.5988	16.3617	13.1052	17.0438	19.4544	17.3137	9.06619	14.9694	0.971367	1.05318	1.13499	24.2083	21.3291	14.6102	27.8318	42.8305	25.4552	32.292	21.656	43.0401	15.2188	34.7003	23.3781	15.446
ENSG00000042493	CAPG	2419	142.253	133.18	119.346	232.022	179.301	142.961	113.825	188.913	130.564	139.903	46.6219	205.168	1.06813	1.05352	1.03892	172.085	165.639	97.5477	355.253	405.63	248.567	302.723	311.333	396.251	174.872	300.421	322.39	108.447
ENSG00000136279	DBNL	12587	4.59582	4.7371	3.78104	5.79388	3.97879	5.19731	1.59842	5.12629	4.17289	5.12985	1.09498	5.37204	0.970176	1.05407	1.13797	4.49565	3.95059	2.71788	8.75797	5.67745	5.33523	3.46866	7.42348	6.86172	5.11405	4.05922	6.37106	3.24946
ENSG00000101365	IDH3B	2567	54.1595	46.1613	46.2197	47.9672	58.9552	55.9162	33.3456	41.5938	57.3024	55.524	23.9879	42.4621	1.17327	1.05411	0.934948	50.535	54.0511	26.212	78.8155	86.9062	64.6721	60.132	67.2022	104.052	47.5957	77.9694	68.1575	36.2158
ENSG00000103194	USP10	5075	14.4582	15.5908	11.7766	17.355	14.1834	15.8969	6.90261	29.4997	16.0405	13.4284	7.98344	20.5881	0.927356	1.05438	1.18141	19.3516	16.38	11.9805	48.6976	36.6224	25.3486	26.1281	45.0797	48.1079	26.2821	33.7053	23.9444	11.8786
ENSG00000139645	ANKRD52	11096	10.1657	13.6691	7.81464	2.40331	10.3565	12.6807	4.54874	2.45504	9.10692	9.90573	3.16348	2.16351	0.743702	1.05444	1.36518	8.72136	6.38843	5.84656	4.71635	11.6601	11.989	6.69669	3.39129	13.8405	14.6017	5.8388	2.56531	6.8306
ENSG00000117408	IPO13	5072	15.7675	15.6149	13.0818	8.15809	15.4757	16.6989	7.82764	7.54427	10.4101	15.1225	1.33659	6.40096	1.00977	1.05554	1.10131	11.3716	10.3255	6.72513	11.6015	18.9527	14.8435	12.8075	10.4232	20.5076	15.1486	12.2061	8.41817	9.90345
ENSG00000143126	CELSR2	12830	3.49289	4.20562	2.76953	1.44909	5.36329	7.0786	2.12129	2.06026	5.43698	5.88009	1.90893	1.733	0.83053	1.05579	1.28104	4.40664	3.43989	2.85869	4.26921	6.82315	6.99314	3.92798	3.17136	10.6215	9.61586	5.35196	1.8622	2.81411
ENSG00000170027	YWHAG	3705	44.8206	42.5689	37.4988	33.4705	47.5511	43.9201	27.4357	57.3404	52.6877	36.6804	30.6794	49.3517	1.0529	1.05645	1.06	39.4799	37.2452	22.7196	74.7807	72.6566	61.133	47.3475	61.7644	67.8875	51.8893	39.4521	38.383	30.1092
ENSG00000021762	OSBPL5	7473	11.4337	11.9834	9.37253	5.89717	12.6166	11.7616	7.22976	5.6301	10.3306	11.7186	3.29947	5.26988	0.954124	1.05655	1.15898	9.9857	8.61594	6.10852	9.79232	16.5882	13.2777	11.0912	8.6807	22.2662	14.3267	14.4152	5.65996	7.74053
ENSG00000162512	SDC3	7065	9.65696	11.5416	7.67179	4.37704	21.8776	15.0791	14.9714	4.49297	22.713	12.6675	15.1125	4.67619	0.836706	1.05692	1.27713	9.94517	7.78713	6.44097	9.9591	19.9525	15.855	13.3886	7.58904	20.0885	21.2907	8.42121	5.0807	7.05638
ENSG00000145860	RNF145	4614	92.3828	103.89	74.5136	25.5334	75.979	70.3963	43.7375	22.065	66.6586	41.3506	41.8482	15.8813	0.889233	1.05705	1.22486	80.9089	66.0555	51.184	35.9801	101.409	64.5547	74.6838	22.3402	73.3662	30.704	56.5404	15.3239	62.8488
ENSG00000175029	CTBP2	11099	4.77703	4.73896	3.96193	4.74327	4.92241	4.73338	2.75452	7.49313	6.45261	4.45578	3.77915	5.81415	1.00803	1.05709	1.10615	6.04035	5.4607	3.58304	9.96595	10.3173	8.6518	6.73549	8.95952	15.5881	7.54376	11.4541	5.87595	3.77248
ENSG00000100811	YY1	9757	25.4305	28.0072	20.6132	10.5026	24.6069	25.7422	12.8169	12.1024	24.0762	22.2313	10.7374	12.1146	0.907997	1.05805	1.2081	22.5788	18.6896	14.1685	16.1934	33.325	27.5589	21.9156	13.6404	29.3605	19.5883	18.6261	11.2125	17.3909
ENSG00000115758	ODC1	3307	39.0965	55.0504	29.6279	65.8357	24.7113	43.5974	4.7437	64.8697	32.3699	45.5051	5.06684	71.2616	0.710195	1.05832	1.40645	59.17	42.0705	40.2382	67.9936	77.567	65.5895	50.4129	63.3339	99.1732	53.4635	69.8752	53.0098	34.933
ENSG00000179091	CYC1	1963	312.765	246.502	270.366	427.732	241.121	241.286	130.612	367.954	172.411	271.758	9.35639	417.227	1.26881	1.05858	0.848358	333.198	392.756	156.457	666.87	489.817	426.766	313.136	594.989	531.595	482.829	267.005	533.522	213.412
ENSG00000116016	EPAS1	7291	28.8012	28.3484	23.9252	21.6447	18.18	23.5215	7.40717	25.9243	32.087	29.4959	14.3894	25.4941	1.01597	1.05913	1.10228	27.1233	24.6066	16.0504	36.1718	35.6091	33.1958	21.8661	28.9165	53.7461	34.0603	35.0811	18.4621	19.9878
ENSG00000152952	PLOD2	14518	3.04244	3.15966	2.49898	3.139	4.10854	3.6816	2.42236	7.41802	4.05941	3.91786	1.7087	5.22445	0.962902	1.05917	1.15543	3.94548	3.41472	2.40885	6.94632	8.51876	6.48843	5.83255	6.36058	9.98473	5.22838	7.11958	3.9646	2.45392
ENSG00000121892	PDS5A	12204	6.03879	6.30382	4.95453	3.66237	6.87091	8.29517	3.07172	6.8194	8.31964	7.36047	3.90336	6.0043	0.957957	1.05917	1.16038	8.73752	7.5299	5.34907	7.92488	15.5788	9.18608	11.7758	7.40581	18.7799	8.78367	13.9665	4.77253	5.1518
ENSG00000058262	SEC61A1	11707	19.882	19.6756	16.4978	9.77455	17.653	22.6329	7.28712	10.7422	18.535	20.9236	5.98084	10.0235	1.01049	1.06077	1.11105	21.8104	19.6304	12.9767	15.8917	31.8453	28.7516	19.9421	14.6418	37.5057	29.8197	21.1645	11.8349	14.7372
ENSG00000167671	UBXN6	5247	46.4763	48.5951	38.1179	38.1654	55.9282	50.7767	32.6725	30.5016	48.6065	56.5014	14.7057	37.3101	0.9564	1.06135	1.1663	49.05	42.0562	30.1247	46.1349	86.9787	66.5704	59.4186	36.1773	96.4774	61.1888	62.9459	39.3253	34.1213
ENSG00000187147	RNF220	9687	10.7889	12.6148	8.61914	9.99048	11.0062	12.7802	5.15283	9.09177	10.4742	10.847	3.96606	8.90382	0.855259	1.06135	1.26745	8.85945	6.98999	5.71396	10.1262	14.2426	12.4312	9.09605	8.33512	16.0102	8.56808	11.3149	7.00386	7.16655
ENSG00000119333	WDR34	2672	241.608	239.583	200.4	165.259	245.922	324.16	97.4571	139.383	196.65	298.245	17.7031	143.729	1.00845	1.06141	1.11437	249.366	223.773	148.668	219.939	397.009	346.831	253.421	202.389	427.222	319.656	252.051	209.401	174.534
ENSG00000069702	TGFBR3	8577	11.5379	13.7539	9.17222	3.11644	12.8538	12.3356	7.20413	3.70093	29.3414	10.8672	22.821	3.7852	0.838882	1.06157	1.28426	16.1587	12.582	10.4967	6.51752	31.1973	11.5047	26.4343	4.48149	42.5374	8.03061	38.1366	3.41868	9.83448
ENSG00000177963	RIC8A	6488	13.0703	13.3601	10.7724	12.1666	9.76204	15.6596	2.58992	12.9341	8.2337	11.9242	1.07919	10.5717	0.978308	1.06244	1.14656	17.5351	15.2937	10.653	24.0149	24.9158	27.0241	13.7279	21.1447	26.6241	25.9839	12.3849	15.1616	10.7127
ENSG00000127838	PNKD	8220	8.0945	7.72263	6.76621	11.4003	6.78668	7.14705	3.51333	10.3141	6.52397	10.2262	0.388226	10.7501	1.04815	1.06247	1.0768	7.16735	6.65618	4.17207	13.8525	10.0468	11.9155	5.11381	13.7194	12.2597	11.315	6.05908	13.2117	5.46914
ENSG00000160867	FGFR4	4810	18.9179	18.7436	15.694	13.8082	19.7933	24.3328	8.6489	14.2426	19.2171	28.0471	2.38884	13.2972	1.0093	1.06257	1.11584	21.283	19.0736	12.6999	26.7965	35.2494	32.4627	21.8098	23.8896	52.4493	30.9414	35.4935	18.9893	14.197
ENSG00000145287	PLAC8	3787	12.4922	12.4722	10.347	31.5226	6.61984	8.87851	2.55348	24.4451	8.50013	8.77022	3.23799	28.1186	1.0016	1.06266	1.12372	13.9479	12.4123	8.3624	45.6226	20.9248	15.9234	14.3325	33.8787	20.5496	8.85775	15.6955	36.6312	9.35469
ENSG00000135632	SMYD5	3364	19.6595	20.1734	16.1897	10.4766	15.7268	24.6614	4.43188	8.64685	13.2162	20.1599	1.1203	10.1267	0.974527	1.06271	1.1509	20.813	18.0841	12.6751	17.2686	30.597	28.7082	18.7118	16.9677	33.5836	28.752	17.8275	14.1705	14.4324
ENSG00000128567	PODXL	6893	10.7033	11.8625	8.66294	3.95954	11.0529	13.6526	4.8	6.40525	15.5298	13.1663	7.63007	5.58063	0.902278	1.06279	1.22331	8.48965	6.9399	5.3667	11.5335	17.3904	12.685	12.1388	9.71254	21.5798	12.8682	14.528	6.60886	7.01482
ENSG00000165527	ARF6	3976	24.1812	19.6151	20.8074	40.7774	25.4381	14.2243	18.9233	37.3633	20.7343	15.7229	11.3005	24.295	1.23278	1.06393	0.895078	33.3619	37.2726	16.5892	75.0367	49.3252	39.2261	33.0856	45.434	56.7072	23.6261	43.7601	25.0138	18.6983
ENSG00000131871	SELENOS	3758	12.139	11.4423	10.1709	15.2249	7.82108	15.2197	0.850475	14.7741	9.2994	13.4774	1.21299	15.1032	1.06089	1.06467	1.06845	16.007	14.9816	9.2653	23.0206	20.9176	21.6382	11.9594	21.4701	26.7793	17.2877	17.3057	19.1642	9.71811
ENSG00000115234	SNX17	3767	53.8008	51.4175	44.957	62.9976	31.3014	51.0314	7.92899	51.5705	32.7904	60.7144	-3.63827	55.7771	1.04635	1.0647	1.08305	64.8353	59.8634	37.8968	97.0971	72.4246	88.068	35.9644	87.437	87.1543	71.7134	47.8554	74.759	41.4269
ENSG00000143933	CALM2	7113	26.3774	27.5385	21.6408	58.6209	21.8191	35.1054	5.74082	81.6097	24.5269	29.1343	7.04636	77.1266	0.957838	1.0658	1.17376	30.3656	25.8705	18.7239	86.8885	45.9554	43.7116	27.8588	74.3803	48.0751	27.466	33.0237	68.7454	20.1824
ENSG00000187109	NAP1L1	17059	24.1806	25.6409	19.7703	23.1255	22.6009	24.5462	11.3588	28.1856	27.7552	24.1949	13.2382	25.3741	0.943047	1.06596	1.18888	27.266	22.9341	16.9456	31.2279	40.6208	33.6512	26.6892	27.5969	39.1175	21.0316	27.5921	26.6674	18.358
ENSG00000005884	ITGA3	9802	24.928	28.6651	19.9976	11.4251	20.878	24.4496	9.68013	8.62593	21.1879	25.9167	5.63792	9.75568	0.869629	1.06599	1.26235	25.392	20.1149	16.3403	20.8194	29.4386	26.6307	18.4134	14.985	41.3562	30.1031	24.8597	12.0357	18.1689
ENSG00000205765	C5orf51	5577	14.787	13.3473	12.4913	4.97244	11.9147	12.5656	6.15964	7.98914	13.6202	10.5437	7.29405	8.18884	1.10786	1.06707	1.02628	9.59558	9.34989	5.38813	7.76733	12.7104	13.8762	6.96562	4.82246	15.9315	14.3831	8.04954	4.31477	8.93969
ENSG00000117385	P3H1	6766	16.5763	14.5983	14.0654	8.41004	15.2211	14.4085	8.62199	8.36797	10.6766	11.8653	3.5574	9.42776	1.1355	1.06813	1.00077	15.079	15.0674	8.29868	18.0598	25.1612	13.6388	19.5148	15.7038	29.0856	16.9015	19.8236	11.2694	11.182
ENSG00000114383	TUSC2	2404	35.1742	37.1256	28.7886	37.601	30.1578	37.36	13.0469	28.6651	32.1708	35.6836	10.7607	27.6755	0.947439	1.06831	1.18917	32.2985	27.1605	20.0763	35.2053	52.4765	44.6952	33.9727	32.1702	46.966	24.0188	33.8037	34.5705	24.4325
ENSG00000155463	OXA1L	4498	29.8891	25.6049	25.4851	35.5163	31.506	25.655	19.756	39.5583	29.1011	24.9078	14.1564	35.3012	1.16732	1.06873	0.970147	26.7802	27.6043	14.3583	57.7279	45.4972	37.3551	30.0322	55.302	46.6782	33.6771	28.2232	38.3764	19.9217
ENSG00000117318	ID3	1496	116.704	102.749	99.0309	345.298	61.483	46.5384	40.1684	145.212	56.2585	26.6325	40.279	93.1873	1.13581	1.06878	1.00174	123.777	123.561	68.1743	445.222	102.048	85.5646	66.6241	192.972	123.713	40.6799	101.421	101.86	83.6026
ENSG00000197448	GSTK1	4214	53.6689	45.4792	45.8465	45.4265	54.4031	49.3475	31.802	40.9232	49.7914	50.3255	19.5961	45.7236	1.18008	1.06911	0.958143	39.0737	40.7806	20.7224	53.2699	68.6262	58.9742	44.2108	49.5926	74.2945	46.4083	48.8627	47.7717	33.2844
ENSG00000105447	GRWD1	5627	13.0399	12.1812	10.9447	10.9912	8.00909	10.8952	3.01911	10.1438	6.29637	8.30578	1.3129	7.3644	1.0705	1.06943	1.06835	11.0337	10.3278	6.38623	18.5227	12.2082	15.1655	5.92971	15.9183	13.5237	13.3599	6.20247	9.94448	8.66549
ENSG00000143549	TPM3	15130	10.1407	9.62001	8.48607	16.9344	9.8692	10.4893	5.06508	25.9428	10.2004	10.5552	3.86733	23.5054	1.05413	1.06992	1.08572	9.54986	8.79586	5.59172	30.3478	14.9619	18.2613	7.40172	28.2087	20.2004	14.3803	12.32	21.454	7.03889
ENSG00000165916	PSMC3	2276	219.804	236.676	179.096	166.453	138.785	251.539	23.5796	128.817	135.708	244.55	-11.0219	134.632	0.928713	1.06993	1.21115	174.733	144.27	109.812	183.313	226.345	190.12	147.635	151.538	235.286	151.431	152.302	163.94	144.454
ENSG00000125877	ITPA	1942	35.2563	28.9133	30.2832	66.0479	33.7415	28.2757	20.7913	50.2251	20.835	25.6707	5.43258	57.4522	1.21938	1.07027	0.921163	42.4063	46.0356	21.6903	99.4103	76.6529	56.0338	53.4549	84.0453	67.1901	46.6305	41.6366	89.2688	25.9867
ENSG00000204590	GNL1	7957	14.1457	13.6954	11.7901	13.2876	17.274	15.6277	10.1165	13.3895	12.9335	16.4879	3.04072	11.5724	1.03288	1.07036	1.10784	17.7291	16.0033	10.5276	25.1591	26.9358	25.8357	16.2398	19.9175	31.0559	23.9945	17.9069	20.1062	11.1589
ENSG00000165644	COMTD1	1908	90.9132	88.2856	75.7281	74.7708	93.7857	96.0595	49.7905	55.2036	80.0201	92.4559	24.5466	64.8569	1.02976	1.07041	1.11105	83.2594	74.9378	49.5374	78.6422	147.339	83.1781	112.903	68.15	136.919	66.1541	100.667	85.4672	62.6328
ENSG00000101940	WDR13	7872	22.5975	23.1265	18.6197	15.4589	26.7435	23.747	15.8674	13.2555	21.0325	23.6304	6.85431	14.1443	0.977126	1.07088	1.16463	21.5336	18.4897	13.2132	19.26	40.1994	27.3798	28.8642	16.782	43.2647	26.1147	28.9538	17.7529	15.9165
ENSG00000126777	KTN1	17578	28.8767	31.8786	23.3936	8.20145	21.2517	37.8191	3.93054	11.3472	26.8416	35.6771	5.43529	8.91284	0.905832	1.07088	1.23594	25.4997	20.6319	16.2154	17.2398	28.7563	24.6167	18.565	13.2613	47.7933	21.4176	36.0564	11.4654	19.8045
ENSG00000105723	GSK3A	5782	11.3684	10.626	9.54076	8.22814	8.15321	10.6189	3.28976	7.60607	6.23487	10.5253	-0.0802848	7.16698	1.06987	1.0715	1.07313	8.41554	7.84208	4.8866	10.2527	11.7414	13.3052	6.23307	8.94362	12.3982	11.0068	6.36648	8.55095	7.21368
ENSG00000078668	VDAC3	3181	15.1755	13.0902	12.924	19.3444	15.0916	13.9879	8.68512	23.3143	18.3537	13.7129	10.1259	23.6825	1.15931	1.07197	0.98463	20.6551	20.9776	11.2152	38.315	38.4627	30.0726	26.0127	30.7168	44.2916	20.9029	32.8368	26.0723	12.0696
ENSG00000015532	XYLT2	5472	14.0121	14.2111	11.5678	6.53215	14.1444	17.4151	6.16825	6.54981	10.2159	16.7671	0.155681	4.59603	0.985998	1.07273	1.15947	15.4845	13.3548	9.47487	12.172	22.0433	17.1813	14.9302	9.9671	20.7972	17.3123	11.3101	6.61202	10.5213
ENSG00000134057	CCNB1	2433	27.7445	24.445	23.5399	45.3603	23.3318	25.6488	11.5846	52.0211	20.5116	26.4573	4.63726	43.4146	1.13497	1.07274	1.01051	33.9298	33.577	18.8202	102.53	61.8706	37.3278	46.4169	86.7968	72.9806	26.4573	58.482	64.7461	21.18
ENSG00000166582	CENPV	2850	17.2768	17.9515	14.1891	22.0304	16.4601	17.536	8.42864	23.3287	14.9951	18.5155	3.88582	26.072	0.962413	1.07331	1.1842	23.8016	20.0994	14.7569	31.541	40.5841	34.6873	26.2236	30.4772	40.7529	23.9586	27.6237	29.4213	14.473
ENSG00000188976	NOC2L	5540	29.0889	26.2181	24.5794	29.6271	24.6023	26.0741	12.6603	26.7944	20.7908	28.9823	3.4014	27.3925	1.1095	1.07364	1.03778	35.1505	33.8708	19.9086	65.435	43.9512	51.637	22.5735	53.9118	62.9322	52.9028	33.9415	42.5383	22.244
ENSG00000169499	PLEKHA2	6328	8.42953	9.31507	6.82734	3.16555	7.43151	10.2513	2.73641	4.42342	8.02796	9.19806	2.50912	3.65818	0.904935	1.07389	1.24285	7.95565	6.40113	5.07514	5.51993	9.90868	8.34544	6.45367	3.6117	11.4483	6.08664	8.1128	3.23365	5.95124
ENSG00000169221	TBC1D10B	6929	16.3837	17.9195	13.3016	12.5306	10.1388	19.621	1.15241	9.82867	8.99294	15.5854	-0.358316	7.18495	0.914298	1.0759	1.23749	15.5753	12.5862	9.9115	18.3306	16.6762	19.9374	8.42212	14.8513	19.1398	18.1304	9.2044	10.5258	11.6065
ENSG00000156928	MALSU1	3712	14.1534	13.5182	11.8283	31.7547	8.38377	12.3562	2.72465	26.0274	8.26335	12.1264	0.987537	25.7919	1.04699	1.07598	1.10498	21.7985	19.7276	12.9211	53.8127	32.1223	30.7673	19.3846	46.4886	32.7934	21.9132	20.785	42.8068	12.3747
ENSG00000105552	BCAT2	4553	22.336	19.6854	18.9501	20.0184	33.8594	23.6594	23.0234	19.6733	26.6452	24.505	11.9422	20.4126	1.13465	1.07625	1.01785	29.3625	28.8476	16.381	32.1862	61.6938	30.6027	49.0243	27.6212	73.0623	33.7945	54.543	30.5311	17.6656
ENSG00000138433	CIR1	3178	21.6709	17.9536	18.5829	16.152	13.8002	13.6274	7.55883	11.7136	13.5776	12.2865	6.20572	11.3668	1.20705	1.07674	0.946425	12.3331	13.0312	6.46902	16.6641	13.7458	15.2374	7.4375	10.3878	14.9441	10.7012	9.07984	11.9244	12.5259
ENSG00000138413	IDH1	4699	19.536	19.8779	16.117	19.5829	21.1807	26.327	9.12295	34.3289	27.9003	26.6922	11.885	34.6791	0.982801	1.07722	1.17163	28.2076	24.0754	17.3737	53.1137	50.3578	34.785	35.9568	47.2498	57.1355	30.1909	40.5909	33.6452	16.7454
ENSG00000179134	SAMD4B	8220	13.1646	17.7253	10.1158	7.17373	15.1088	19.5293	6.16433	8.13055	13.4085	16.17	3.70649	7.8992	0.742701	1.07793	1.41316	11.2122	7.93409	7.64183	12.3979	16.2095	18.4178	8.58452	11.4656	21.6096	21.9767	9.56635	7.35682	8.87883
ENSG00000095794	CREM	5699	11.2375	10.7012	9.39692	23.1656	14.7338	13.2745	8.65405	30.8775	16.3766	12.0512	9.1459	29.4264	1.05012	1.07817	1.10622	18.1456	16.4032	10.7642	50.5052	36.0103	22.493	26.6982	40.0729	37.4219	16.169	28.5612	35.6848	10.0806
ENSG00000160087	UBE2J2	4691	17.0825	16.7704	14.198	21.4579	20.7991	17.5293	12.7707	18.1226	15.6344	18.0465	4.80644	18.6059	1.01861	1.07863	1.13865	19.4991	17.1248	11.7929	27.1159	34.9273	25.5344	24.3561	22.9824	34.0312	19.3467	23.4292	19.4344	12.9954
ENSG00000148498	PARD3	7339	12.3002	12.0375	10.2298	5.84278	12.046	14.3667	5.46603	6.54289	12.0502	14.4528	3.37852	6.05146	1.02183	1.07886	1.1359	10.141	8.92771	6.12354	11.8903	17.2209	10.9804	12.675	10.4356	23.7623	10.8215	17.8321	8.51255	8.17665
ENSG00000204673	AKT1S1	5737	35.3124	36.6463	29.0092	39.1393	44.1899	40.4835	25.6484	35.4213	34.1222	38.2713	11.1594	35.4385	0.963601	1.07895	1.19429	34.8935	29.2169	21.7459	48.2176	70.0267	52.1731	48.4271	49.4449	76.775	50.6703	49.0077	39.6628	25.3776
ENSG00000103254	FAM173A	1912	69.9779	68.8128	58.1421	72.3881	51.5421	75.1672	17.1155	48.2965	47.7314	62.8952	9.99425	53.75	1.01693	1.07906	1.1412	65.1776	57.1134	39.4766	68.4593	78.4585	77.6043	46.3303	63.691	89.3341	57.521	57.8126	70.5207	48.8093
ENSG00000104524	PYCR3	3947	17.2449	18.2467	14.1064	12.0059	15.6962	20.6715	6.22867	8.15925	11.9452	15.4689	2.66382	8.28333	0.945096	1.07908	1.21307	23.0868	19.0317	14.5225	19.8407	33.8746	25.3012	23.3999	15.6313	26.9291	22.7079	14.4851	13.96	14.3145
ENSG00000153815	CMIP	13062	17.6162	15.7889	14.9005	7.89794	13.4966	13.9967	7.08609	9.77811	22.5912	17.8751	11.8662	9.83263	1.11573	1.07909	1.04245	12.0443	11.5538	6.84509	19.165	16.1085	22.2156	6.91125	14.665	32.0055	24.8739	18.3747	8.41922	10.8728
ENSG00000141522	ARHGDIA	2875	79.1124	95.0229	62.7684	111.219	83.5294	95.212	39.9223	93.186	69.9842	82.7107	20.3578	95.3096	0.832561	1.0791	1.32563	88.019	66.3978	58.14	159.818	134.565	143.326	75.2279	156.923	171.52	159.219	84.2682	125.052	60.4542
ENSG00000125755	SYMPK	10532	34.8804	36.365	28.6256	12.5174	34.539	39.1423	16.6118	11.8804	22.3896	33.713	2.16176	11.0604	0.959175	1.07965	1.20012	28.8825	24.0664	18.0527	20.7078	40.0493	28.5152	28.244	20.1331	46.4546	30.4714	29.7563	17.0139	23.3391
ENSG00000140575	IQGAP1	11507	8.61401	7.72987	7.28447	3.27492	6.025	8.32916	2.21025	6.06885	8.73971	11.1017	2.07872	5.70238	1.11438	1.08173	1.04908	9.12898	8.70185	5.21314	11.3208	12.8113	12.1325	7.78843	7.56851	17.5154	9.31572	12.4104	4.01352	6.2488
ENSG00000087274	ADD1	13240	5.15913	6.30714	4.0743	2.86517	5.95023	7.78411	2.38511	3.80984	6.08077	7.60568	1.51736	3.5918	0.817982	1.08209	1.3462	6.36223	4.72607	4.2355	6.07076	9.7502	7.7082	6.55901	5.46193	15.1082	10.2394	9.49704	4.36455	4.1549
ENSG00000101294	HM13	8766	34.7118	36.4495	28.4424	19.9094	27.9935	38.4499	10.3835	17.2498	22.2216	39.5747	-1.52325	18.0028	0.952325	1.08268	1.21304	30.1283	24.837	18.9516	24.6796	42.273	31.3728	29.2847	20.3442	41.0855	24.4194	27.7037	20.3567	23.697
ENSG00000184007	PTP4A2	6708	64.5756	69.5555	52.6121	51.2698	59.2544	59.0587	32.2055	66.9634	65.4459	66.0757	25.8004	68.8315	0.928404	1.0845	1.2406	76.0321	61.2864	48.4533	78.8364	99.9	83.7528	65.2264	62.1194	105.285	66.8169	68.669	56.1269	50.5327
ENSG00000185414	MRPL30	4760	16.9532	19.8455	13.5397	8.91639	19.5775	21.9971	9.5028	8.68139	20.2299	18.1749	9.32495	9.89456	0.854259	1.08452	1.31478	15.9686	12.1454	10.5032	10.1394	30.1713	14.492	24.1717	7.91753	24.7479	11.9913	18.1767	8.84987	12.0214
ENSG00000175063	UBE2C	1286	51.8645	50.6552	43.1518	122.618	52.2978	40.2837	33.8479	118.211	52.6886	45.7763	25.2228	108.627	1.02387	1.08511	1.14634	40.4187	35.2589	24.5523	137.854	65.6075	58.4718	41.4002	117.313	91.9772	41.1368	69.4343	103.293	33.852
ENSG00000092820	EZR	3286	48.8953	49.3308	40.4104	47.492	50.9135	54.414	25.9919	61.2973	46.0018	62.0161	8.79215	53.6616	0.991173	1.08552	1.17987	51.0132	43.2363	31.5569	106.567	72.3628	61.8101	46.7734	79.9323	98.0869	61.4311	64.4227	61.2108	35.9837
ENSG00000225921	NOL7	2364	19.9097	16.2076	17.122	69.1924	10.4827	15.1891	3.52611	66.3079	12.2463	11.9182	5.09542	61.099	1.22842	1.08561	0.942804	23.0565	24.4552	12.0516	115.903	31.3751	41.0841	14.3663	105.37	46.7693	29.3608	30.6796	91.9991	14.5868
ENSG00000150510	FAM124A	6700	9.06627	7.61355	7.75674	2.24235	9.61658	6.75022	6.52498	2.45501	10.1954	4.92746	7.23889	1.77445	1.19081	1.08636	0.981907	6.76698	6.89167	3.66572	4.08294	13.0228	6.31384	10.4089	3.549	9.41348	5.37271	6.46924	1.87683	5.71123
ENSG00000169733	RFNG	3865	17.8605	19.9243	14.4336	14.1718	17.4905	19.5735	8.52583	10.2288	17.5489	19.7764	5.68302	13.3245	0.89642	1.08638	1.27634	30.3713	23.7957	19.6633	20.132	43.1074	33.5917	29.2005	17.277	52.3435	36.5513	32.3134	17.4357	17.0484
ENSG00000017797	RALBP1	8041	18.0302	17.1894	15.0736	9.95696	15.1297	16.4758	7.58385	11.563	15.2671	18.1459	4.37961	11.9633	1.04891	1.08641	1.12391	18.2525	16.2402	10.9444	16.7688	23.5009	25.2704	13.039	15.1948	26.6682	22.6308	14.2665	13.7759	13.009
ENSG00000132463	GRSF1	7736	8.22653	6.75025	7.06549	7.06422	6.01188	8.05482	2.32278	11.4518	5.95201	6.16142	2.25516	8.25302	1.2187	1.08678	0.954853	10.2419	10.7262	5.41513	16.6936	14.9291	12.7318	9.65817	16.0773	15.1919	8.92934	10.2986	10.6765	6.24031
ENSG00000153187	HNRNPU	22512	10.904	10.0507	9.17525	10.0049	11.607	11.1205	6.51384	13.4826	11.0351	12.1973	3.71667	12.4055	1.0849	1.08843	1.09196	10.5717	9.68142	6.21511	20.1266	14.8121	12.2934	9.72267	14.8977	19.7247	11.3757	13.4908	13.185	7.69518
ENSG00000117399	CDC20	2012	104.608	87.7035	89.5233	78.5908	93.6355	90.7309	52.0807	63.9389	70.9849	83.8219	20.6917	63.4646	1.19275	1.08874	0.984725	80.261	81.506	43.5833	120.22	126.891	83.9193	92.148	101.201	148.479	80.6258	104.296	81.1347	66.5533
ENSG00000125734	GPR108	3190	69.7871	63.2526	58.9076	45.2124	82.4173	60.3765	54.7648	40.4543	58.4495	57.2947	24.0726	45.0096	1.10331	1.0892	1.07509	54.7075	50.8864	31.8086	60.8916	96.7617	62.6964	70.8054	55.706	126.385	66.8542	89.7487	50.4925	45.3581
ENSG00000103423	DNAJA3	7071	20.5378	21.1934	16.8925	18.3255	19.0717	20.5061	9.67985	17.222	22.4695	18.882	11.1404	17.4925	0.969065	1.08991	1.21076	25.7248	21.2468	16.1637	37.3858	42.463	37.0454	27.1262	32.9015	51.5288	36.0013	31.8001	21.8414	16.5281
ENSG00000114391	RPL24	2733	316.318	311.743	262.698	686.503	244.271	292.052	110.511	545.34	263.586	283.51	93.4797	606.673	1.01467	1.09009	1.16551	375.101	321.836	230.275	639.548	628.961	524.531	411.805	597.394	677.666	259.035	535.715	701.497	246.486
ENSG00000108107	RPL28	6346	387.026	372.939	322.881	550.566	461.536	356.31	298.346	391.104	371.899	367.83	151.201	470.296	1.03777	1.09018	1.14258	321.329	281.232	194.775	470.734	739.036	480.229	540.222	418.87	643.847	294.83	482.28	522.248	258.828
ENSG00000158555	GDPD5	9905	6.40071	6.76748	5.2367	3.44436	7.37184	9.61172	2.96967	3.18142	6.06828	7.00746	1.86381	2.99495	0.945804	1.09053	1.23525	6.33326	5.12711	4.02606	4.98642	8.6926	6.8352	5.86283	4.07292	13.5632	7.75706	9.3123	3.77975	4.63138
ENSG00000142186	SCYL1	4282	46.0337	42.8156	38.6694	26.7236	42.8125	47.8597	20.8927	25.7841	29.4744	46.4299	1.61648	25.4154	1.07516	1.09073	1.1063	44.8871	40.5742	26.6287	40.9918	73.4986	53.1941	51.4763	38.6155	77.5254	55.6726	47.0168	30.5145	32.6491
ENSG00000142864	SERBP1	7676	44.4204	39.3807	37.6469	82.6278	31.5482	39.5176	13.4491	113.692	35.0573	38.7602	11.8012	89.8174	1.12797	1.09164	1.05531	56.0316	53.095	32.1389	183.401	73.6675	84.7962	38.5619	169.203	94.7913	59.9712	61.927	129.767	34.8929
ENSG00000184967	NOC4L	2020	54.1283	47.5876	45.9433	48.2817	45.8192	46.9046	24.3369	40	35.386	47.4225	6.93247	40.4067	1.13745	1.0918	1.04615	33.189	31.7251	18.9128	54.6655	50.1843	37.1799	34.7918	50.5143	59.7842	44.1407	35.5951	51.3572	32.428
ENSG00000124225	PMEPA1	5732	24.2546	27.5417	19.5174	12.0349	22.4711	21.9969	12.3966	9.47473	22.6558	22.0206	9.4434	9.65263	0.880651	1.09245	1.30425	23.7984	18.2469	15.5874	16.436	35.24	23.3358	25.5789	12.1732	29.5583	21.3845	17.8396	10.7495	17.5524
ENSG00000264364	DYNLL2	6807	29.4661	30.0643	24.2951	15.5416	22.5121	22.2007	12.3442	13.7948	22.8752	20.4129	10.6275	14.4931	0.980104	1.09282	1.20553	22.8863	18.9845	14.3433	25.6207	24.3493	31.8649	11.1572	20.7558	27.2497	22.6139	14.8573	16.2481	19.3192
ENSG00000128626	MRPS12	1754	28.531	26.6698	23.9438	53.1055	18.5969	25.2118	7.0499	39.5182	18.1558	22.7906	4.48147	36.628	1.06979	1.09423	1.11868	54.127	48.3847	32.3539	83.2629	79.8418	59.7998	55.0847	71.1722	82.4086	39.9119	60.5369	65.0114	28.1489
ENSG00000136877	FPGS	3931	34.1389	31.509	28.7194	21.2272	31.8867	34.399	16.132	19.5562	23.2687	37.5397	0.744884	19.6439	1.08347	1.09444	1.10542	33.4917	30.2978	19.8577	34.2375	57.0003	40.721	40.1417	33.1516	57.0933	43.0543	33.4996	28.7171	24.2885
ENSG00000121766	ZCCHC17	1921	33.2126	33.2027	27.5017	21.9959	25.9503	40.1423	7.5651	20.6702	24.9739	34.1301	4.49582	18.0906	1.0003	1.09528	1.19027	23.8338	20.0239	14.823	28.6762	38.2804	33.8166	24.2804	26.4086	39.5061	22.5693	27.1381	24.0712	21.1624
ENSG00000130560	UBAC1	2972	29.0745	26.8009	24.4647	29.5301	23.1143	32.9252	8.03458	31.0321	26.3008	30.7598	7.84486	31.1945	1.08483	1.09597	1.1071	32.2612	29.1403	19.1481	42.568	47.2564	37.3214	31.8053	36.8579	60.0232	36.4032	40.0743	34.2717	21.8064
ENSG00000131828	PDHA1	4953	56.2361	43.3319	48.783	50.8576	44.6338	47.7032	22.7857	62.4102	33.7619	42.3483	8.35286	53.8113	1.2978	1.09636	0.894913	55.423	61.9311	27.554	124.882	80.7969	71.7209	51.1045	108.775	94.87	66.2128	58.5854	103.007	38.1685
ENSG00000198258	UBL5	1931	45.2485	37.8445	38.7392	107.854	36.2915	45.4231	15.4877	94.1182	37.9093	36.9745	15.7247	99.4565	1.19564	1.09697	0.998301	39.8508	39.9187	21.8874	116.056	73.5082	56.7315	50.0213	106.851	73.6055	31.5845	56.2972	120.473	30.3133
ENSG00000168528	SERINC2	3452	48.7349	62.7427	37.9431	36.4676	136.981	76.3594	102.009	33.7057	108.346	78.5454	61.2188	39.59	0.776741	1.09735	1.41796	65.8712	46.455	44.9664	42.8145	170.104	73.051	139.861	40.7277	276.097	87.5906	228.097	38.7786	41.4548
ENSG00000165502	RPL36AL	676	137.822	128.226	115.767	284.38	86.9575	111.505	35.8881	239.395	108.9	88.3581	55.8853	204.28	1.07484	1.09741	1.11998	124.829	111.457	74.6737	301.048	172.892	177.597	99.3667	244.688	177.728	99.4396	123.235	272.43	95.2204
ENSG00000185129	PURA	12519	8.89453	9.32042	7.29142	4.43527	7.78905	6.97712	4.59353	3.58668	7.60375	6.29623	3.82602	3.29643	0.954305	1.09911	1.24391	7.59149	6.10295	4.84517	4.77029	11.0667	6.48813	8.38062	3.4115	8.17637	3.98214	5.99416	2.57049	6.06829
ENSG00000135956	TMEM127	6372	9.84862	10.2707	8.08206	4.02786	8.57405	9.63565	4.16092	3.94	7.83189	8.00053	3.03157	3.7585	0.958904	1.09915	1.23939	7.23195	5.83509	4.60616	6.80806	11.7305	9.80772	7.67014	5.05407	10.3524	12.1412	3.69897	3.41763	6.34411
ENSG00000162496	DHRS3	3515	42.3909	37.6675	35.912	31.7179	45.8422	36.8846	28.9491	23.0365	49.0643	29.0445	31.6376	26.7658	1.1254	1.09967	1.07395	59.1787	55.1038	34.382	47.194	84.1916	62.3841	58.3646	35.2525	75.3222	55.8258	44.7297	33.4817	35.147
ENSG00000111321	LTBR	6151	75.4067	65.7549	64.0969	44.7789	60.8162	67.7489	29.7872	41.951	42.7853	67.2523	2.43387	41.7231	1.14678	1.1	1.05322	71.4539	67.8436	40.9243	66.6798	105.602	90.3566	68.1939	58.934	118.192	95.1771	66.0347	48.0792	52.5106
ENSG00000167994	RAB3IL1	3191	16.8173	16.72	13.9414	17.3025	14.2135	15.0035	7.34192	12.317	12.8959	19.0715	1.45301	12.6639	1.00582	1.10083	1.19584	17.3605	14.5175	10.8277	22.8542	25.0497	23.9082	15.1517	18.5387	29.8312	33.9048	11.2514	15.297	12.3846
ENSG00000197958	RPL12	2453	1050.58	885.385	898.295	1395.17	412.06	781.365	54.195	1136.73	626.152	861.783	109.082	1396.89	1.18658	1.1009	1.01523	726.876	715.973	404.688	1073.37	735.008	1134.09	265.493	935.381	877.872	694.415	497.333	1037.53	651.491
ENSG00000174915	PTDSS2	6114	28.4371	28.6885	23.5027	12.7983	26.6662	29.3049	13.2446	8.61844	25.8851	27.2264	9.54932	9.64785	0.991238	1.10249	1.21374	25.999	21.4206	16.3598	17.3544	37.8549	26.2115	27.0033	14.0179	47.0465	25.8493	32.881	13.8548	19.9312
ENSG00000106070	GRB10	9795	7.77861	7.12895	6.55243	5.14467	10.7024	9.07603	6.54559	6.54036	12.681	9.15041	7.19078	7.44016	1.09113	1.10287	1.1146	11.3771	10.2074	6.78383	11.657	22.8051	11.0349	18.2367	8.4789	32.3641	12.8052	25.3468	8.2221	6.66813
ENSG00000102225	CDK16	6531	76.378	68.5825	64.5819	55.4197	80.3352	72.9142	46.9405	55.0013	64.7499	78.2809	17.7813	60.9474	1.11367	1.10295	1.09224	59.186	54.1879	34.8014	75.6438	96.8806	102.558	54.4214	69.8651	119.294	94.4304	67.546	60.8949	49.6916
ENSG00000136636	KCTD3	5017	9.1569	8.08888	7.76561	6.99979	9.58022	11.9103	4.12532	15.0009	9.19149	9.88384	3.26119	10.1624	1.13204	1.10378	1.07552	12.2963	11.4329	7.15148	18.4789	21.297	14.0592	15.4765	16.6344	24.8266	12.5134	17.9693	10.1168	7.45855
ENSG00000163597	SNHG16	5776	9.77837	8.09882	8.38537	14.0674	7.56303	6.51715	4.57817	19.3047	7.19605	7.43731	2.73366	15.5462	1.20738	1.10382	1.00027	8.96473	8.96234	4.93168	19.4754	15.146	16.7991	8.1912	16.8167	16.2418	12.0627	9.63148	14.141	6.65853
ENSG00000007047	MARK4	6656	10.9514	10.6499	9.11965	8.56784	10.3815	10.0207	5.79201	7.40505	8.96827	10.8961	2.43059	6.50068	1.02831	1.10384	1.17936	10.2436	8.68573	6.33504	10.9661	15.6198	18.051	8.14675	10.8821	21.5404	18.3163	11.5031	7.46247	7.72735
ENSG00000169418	NPR1	4952	52.8681	46.1029	44.9384	22.0208	49.8217	56.4953	23.9468	23.7407	39.8376	53.7092	7.61207	21.7574	1.14674	1.10385	1.06097	50.0308	47.1559	28.8107	40.894	78.0435	65.5545	50.9039	36.0714	93.1492	62.6116	58.838	30.0448	36.8745
ENSG00000185340	GAS2L1	4447	38.4819	42.0937	31.2418	22.0159	42.1312	47.2345	20.4977	20.1163	32.3489	50.7149	1.91995	21.2591	0.914197	1.10421	1.29422	42.9319	33.1719	28.0045	33.4602	81.0225	68.8897	52.5021	33.3541	91.7301	68.3503	54.2741	27.0687	29.6232
ENSG00000126012	KDM5C	12325	10.7318	10.2704	8.96527	5.07901	10.2356	11.0381	5.18012	5.63797	8.76926	12.9789	0.981908	4.76741	1.04493	1.10442	1.16391	8.94925	7.68898	5.48921	10.3561	12.9196	13.0026	7.53648	9.81962	18.5788	15.3832	10.1487	5.50014	7.22724
ENSG00000067057	PFKP	7774	23.2653	18.0714	20.157	28.8837	17.8659	20.7203	8.37606	32.5543	16.6161	21.4979	3.71734	28.2702	1.28741	1.10487	0.922335	20.3709	22.0862	10.4321	55.5369	24.5379	25.2334	14.0913	52.1537	36.77	31.731	19.3814	35.6594	15.2946
ENSG00000149357	LAMTOR1	2688	21.4309	21.4513	17.7413	19.2827	24.3129	22.0259	14.2251	20.5264	20.9763	19.1135	9.50814	21.2428	0.999049	1.10493	1.21082	30.6373	25.303	19.2509	21.7279	72.8745	29.4358	60.688	20.0969	70.0833	22.073	57.9872	20.1796	18.4961
ENSG00000169071	ROR2	5880	8.415	8.44396	6.96264	6.24924	11.5849	10.4419	6.80255	8.52954	11.6992	10.1469	5.61109	7.53357	0.996571	1.10557	1.21456	9.83426	8.09695	6.19064	14.468	21.9545	13.8138	16.2356	12.7501	29.2246	16.1899	20.3525	7.95156	6.57664
ENSG00000213015	ZNF580	2604	22.8328	21.853	19.0741	27.381	33.4851	19.6487	24.486	20.7674	38.2764	23.4979	24.1777	23.9694	1.04484	1.10572	1.16661	23.1578	19.8506	14.2251	27.5493	49.3756	27.1925	38.1179	25.865	66.4146	31.67	49.0595	25.6376	16.6496
ENSG00000126107	HECTD3	5072	13.7212	12.4264	11.5839	7.03496	10.4535	14.231	3.93571	6.49741	7.99102	12.7567	0.336987	5.22896	1.1042	1.10627	1.10833	9.75966	8.80575	5.79707	11.6139	13.8395	14.5553	7.81366	10.2411	17.6264	14.5604	9.64733	6.90808	8.69049
ENSG00000113739	STC2	5062	12.9378	12.2867	10.8244	8.84199	11.2711	9.65649	6.84844	7.45657	9.99489	11.4592	3.11937	8.12993	1.05299	1.10629	1.1596	11.6682	10.0623	7.14014	17.4985	14.7891	14.566	8.75875	10.5464	15.1421	11.8128	8.6687	8.75096	8.98229
ENSG00000113456	RAD1	5627	12.468	11.1873	10.5438	8.94428	13.0276	10.2294	8.3425	10.8413	11.4413	8.49428	6.34469	9.15217	1.11447	1.10667	1.09886	13.2968	12.1006	7.85158	17.6661	24.6008	12.7949	19.3037	14.9542	19.3791	10.5442	13.6009	11.3463	9.19767
ENSG00000168994	PXDC1	2161	37.9009	39.8315	31.0499	32.3567	28.402	32.0904	13.7046	24.0632	23.8589	30.4623	5.58154	25.524	0.95153	1.10693	1.26234	40.7456	32.2779	26.2206	39.6276	48.4034	36.4029	33.3325	25.452	49.6955	34.7264	30.6654	20.9482	28.6352
ENSG00000106052	TAX1BP1	9167	7.24075	6.28182	6.16027	8.21494	6.07929	6.14958	3.26278	11.5466	7.72983	5.91554	4.1805	10.1072	1.15265	1.10713	1.06161	7.23772	6.81768	4.16976	20.2813	10.9641	10.3756	6.66862	18.1258	15.8281	7.86087	11.5203	13.574	5.16502
ENSG00000143486	EIF2D	8066	19.4905	15.6277	16.8025	20.6748	20.4844	16.2435	13.0449	21.752	22.2102	17.8102	11.5241	26.5168	1.24717	1.10716	0.967146	13.7913	14.2598	7.37441	24.206	23.8996	23.9461	13.986	22.5176	33.217	22.3141	20.9888	17.8574	12.0885
ENSG00000107872	FBXL15	2455	33.8209	29.4898	28.7486	35.5449	33.569	37.1049	16.5749	22.7566	26.6171	26.7063	10.5933	26.4719	1.14687	1.10729	1.0677	32.6367	30.5672	18.8815	38.7322	58.3349	35.6162	43.5898	35.6394	47.2819	30.0277	30.8267	37.3214	23.8151
ENSG00000166165	CKB	2383	326.077	296.705	275.043	461.308	406.631	385.251	230.186	407.512	331.341	433.84	71.0368	438.578	1.09899	1.10737	1.11574	431.711	386.927	257.594	664.341	945.21	464.31	752.986	612.212	999.085	458.182	748.001	630.776	266.319
ENSG00000166295	ANAPC16	4324	59.8952	61.38	49.3378	51.104	95.629	51.8956	71.8609	47.9973	82.5749	43.9092	56.2294	52.5049	0.975809	1.10754	1.23926	62.2476	50.2295	39.6443	50.9737	174.105	59.925	149.296	42.2846	136.536	37.5467	115.96	49.6232	44.491
ENSG00000182809	CRIP2	4165	31.1585	31.154	25.8	44.3828	44.3611	34.9891	28.336	36.333	30.8817	35.0963	9.82385	42.6248	1.00014	1.10789	1.21564	35.3575	29.0855	22.2691	53.7613	70.8726	44.9046	52.2821	49.0675	71.4283	39.8873	49.5701	53.1644	24.0345
ENSG00000138073	PREB	3212	16.5069	14.9402	13.9372	15.5133	9.83238	18.0059	1.58566	15.7403	9.27069	17.048	-0.958093	15.7131	1.10487	1.1082	1.11152	24.1119	21.6927	14.3502	37.2436	31.7758	30.0668	19.3282	32.3969	34.8939	30.5254	18.166	25.3936	14.1437
ENSG00000109332	UBE2D3	10044	11.5909	10.9851	9.70149	15.2446	14.2355	11.3617	9.03187	23.1225	11.9	9.69579	6.08251	20.8964	1.05515	1.10822	1.16129	13.1326	11.3086	8.04368	22.0629	25.2521	13.8815	19.5052	20.6401	24.2735	11.2799	18.0921	14.8016	8.87259
ENSG00000168090	COPS6	2779	96.2341	70.9486	84.031	127.09	79.7995	85.7446	40.5285	111.483	75.7999	86.1643	24.1013	120.61	1.35639	1.10888	0.861361	77.1341	89.5491	36.837	182.3	106.738	108.792	61.6983	164.296	122.803	89.4086	73.8069	153.971	60.434
ENSG00000101220	C20orf27	1809	66.5349	70.7256	54.3701	57.6504	87.4814	77.7298	51.8811	49.7702	68.7388	75.9677	23.1582	54.3142	0.940748	1.10901	1.27727	82.1186	64.2922	53.1871	69.0352	183.15	100.559	141.519	68.5616	198.367	98.835	144.205	68.5326	53.7786
ENSG00000138095	LRPPRC	34689	5.0724	5.10651	4.19408	2.96852	5.35952	5.26776	2.94689	3.80503	5.1624	5.00127	2.16163	3.77494	0.993321	1.10912	1.22491	6.53789	5.33743	4.13604	6.84655	12.8522	5.61543	10.5274	5.8448	13.5597	5.08536	10.773	4.54442	4.16506
ENSG00000115761	NOL10	21331	2.89295	2.38431	2.48285	1.11516	2.63149	2.22731	1.61138	1.39341	2.84041	2.5018	1.33933	1.25672	1.21333	1.10987	1.00641	2.85953	2.84133	1.58094	2.17163	4.8307	2.77557	3.68161	1.79655	6.78597	3.29741	4.97899	1.71225	2.03189
ENSG00000176407	KCMF1	7968	9.10781	8.50748	7.64452	12.5858	9.02649	8.01522	5.35552	13.6535	8.55561	9.33495	2.95464	15.1431	1.07056	1.11009	1.14961	11.4921	9.99653	6.9937	18.0459	21.5826	15.2622	15.264	14.262	21.7567	13.2203	14.5119	11.8146	7.31911
ENSG00000166851	PLK1	4760	23.0887	20.0836	19.6344	27.2489	22.011	20.9414	12.4199	28.2266	17.8695	18.9966	6.47153	22.7791	1.14963	1.1113	1.07297	21.7877	20.3059	12.65	42.7013	33.295	23.3215	23.6399	38.4115	41.3141	26.559	26.7598	26.9459	16.1422
ENSG00000163444	TMEM183A	4038	34.8681	32.452	29.2864	36.5702	25.547	32.8766	10.4895	48.9099	26.8002	34.4435	6.13404	47.8014	1.07445	1.11197	1.1495	42.7892	37.2243	26.0382	52.6928	69.3338	70.1654	40.2853	49.6246	73.5724	55.5726	43.1186	42.1536	27.6623
ENSG00000185818	NAT8L	6056	10.4555	12.6784	8.27482	3.97961	8.88822	10.244	4.19644	2.20145	9.17388	7.61889	4.60255	1.87821	0.824669	1.11343	1.40218	8.08387	5.7652	5.48953	7.11162	10.487	9.17287	6.68938	4.86988	8.95762	8.35232	4.38055	3.46383	6.88218
ENSG00000184363	PKP3	3795	36.5495	31.8018	31.0796	20.3219	29.8252	32.9835	14.7188	18.2952	19.5799	30.9717	0.996892	14.8204	1.14929	1.1141	1.07891	25.6958	23.8165	14.9784	28.0251	33.0142	29.9981	20.595	25.9448	35.8905	27.3732	20.89	21.5829	23.029
ENSG00000112306	RPS12	639	1130.03	1144.45	933.185	2029.91	915.597	1172.18	378.738	1757.71	957.352	1061.1	320.689	1891.4	0.987398	1.11432	1.24124	1386.48	1117.02	883.828	1891.09	2867.37	1599.7	2205.1	1593.33	2687.38	716.36	2294.82	2091.76	908.506
ENSG00000037474	NSUN2	5506	21.1441	19.5037	17.7895	22.0449	23.6342	21.1408	13.9517	33.5112	22.0083	22.3586	8.59316	29.3679	1.08411	1.11444	1.14476	26.0352	22.7428	15.8009	69.1134	45.7089	32.9225	32.079	61.2048	64.3223	30.9914	47.3391	40.2887	16.7952
ENSG00000160691	SHC1	4342	14.8052	12.8099	12.6019	18.5692	21.7807	17.5284	13.7527	23.5935	19.9708	18.5963	8.81301	24.4323	1.15576	1.11568	1.0756	22.1277	20.5724	12.8701	47.533	33.8192	37.8765	18.1383	42.2157	51.2128	45.9258	26.0455	22.8263	12.736
ENSG00000023191	RNH1	7374	23.6763	21.5011	19.9781	21.2313	18.9289	20.8654	9.37251	15.6535	12.1893	21.0459	-0.438223	17.0916	1.10117	1.11649	1.13181	22.8736	20.2098	13.7792	29.6695	34.5206	23.5293	24.7794	26.5639	34.6516	22.8619	22.1233	24.4398	16.8786
ENSG00000013275	PSMC4	2550	51.397	47.9805	43.1443	60.8559	48.9748	47.224	27.3462	52.9387	34.6268	48.9529	5.2551	54.0647	1.07121	1.11717	1.16313	47.8794	41.1642	29.3555	89.0376	88.593	63.9208	62.1298	76.4318	87.2023	58.7539	55.0052	72.1983	36.2499
ENSG00000117335	CD46	15505	3.56485	3.42155	2.97634	3.18545	3.44929	4.36651	1.44943	6.82298	6.96628	4.13878	4.48302	6.28534	1.04188	1.1181	1.19431	6.88051	5.76108	4.28802	11.2561	12.3773	6.50556	9.684	10.4187	16.022	6.22954	12.6082	7.19957	3.63218
ENSG00000185721	DRG1	2198	37.5191	28.9152	32.5457	52.9157	27.5568	32.7972	12.5357	46.5285	21.5757	33.2672	1.61538	47.7703	1.29756	1.11818	0.938811	44.0274	46.897	22.9238	102.1	67.0697	58.611	42.8048	81.7925	62.5319	49.0714	35.6408	72.6826	27.7347
ENSG00000175906	ARL4D	1578	82.75	71.405	70.4684	113.654	42.1821	23.5654	31.3892	23.9928	42.4584	16.8884	32.3253	16.2273	1.15888	1.11868	1.07848	125.352	116.231	73.0484	238.891	90.3538	51.8787	68.876	49.4119	81.8153	20.4593	70.6037	21.0448	71.7584
ENSG00000103591	AAGAB	4138	12.4825	12.5648	10.3213	10.181	16.9772	12.9167	11.0614	13.3616	19.2562	14.3224	10.6628	14.3378	0.993448	1.12066	1.24787	15.7704	12.6379	10.0834	22.7371	34.1077	24.1113	24.1256	20.0284	34.2648	16.1808	25.3977	18.3988	10.2024
ENSG00000198858	R3HDM4	2957	41.3842	40.0731	34.4916	27.0337	45.0989	33.3085	29.8436	27.891	34.1966	35.4221	12.9433	31.1208	1.03272	1.1216	1.21048	26.5431	21.9277	16.6756	27.4571	46.2487	34.6371	31.909	24.573	46.4812	28.6739	30.7679	22.7124	25.5836
ENSG00000214160	ALG3	3455	76.4038	62.3602	65.6778	71.5493	53.4439	65.3186	23.528	66.7013	38.2054	60.4984	1.90633	64.1393	1.2252	1.12241	1.01963	77.1439	75.659	43.0974	111.355	109.824	98.5861	69.0089	102.683	123.993	109.388	64.0481	92.1309	54.3876
ENSG00000104331	IMPAD1	7619	9.91572	8.93686	8.37858	5.28298	9.00124	9.47364	4.66232	8.85523	9.53557	7.97884	4.74827	8.07218	1.10953	1.12266	1.1358	9.67728	8.52027	5.84316	11.0014	16.2552	12.5676	11.0522	9.93088	15.3619	11.9465	8.81517	6.97688	7.11087
ENSG00000095139	ARCN1	4177	12.3659	10.0774	10.6326	7.67311	15.4942	13.4742	9.32299	11.5511	15.6275	14.1887	7.1143	11.2072	1.2271	1.12279	1.01848	14.686	14.4196	8.19723	22.24	26.0214	25.0017	15.6707	16.7464	30.0503	24.1239	16.8304	12.0556	9.41493
ENSG00000156521	TYSND1	4621	16.5229	15.9124	13.786	12.5306	14.1551	17.8344	5.98697	10.9658	12.6492	16.2397	2.90539	11.9981	1.03837	1.1232	1.20803	17.0494	14.1134	10.6984	22.0539	27.088	22.2633	17.871	20.7577	26.268	22.3942	13.996	15.6346	12.2422
ENSG00000109881	CCDC34	3101	68.1058	61.0957	57.5973	37.7087	42.8931	57.3362	16.6331	39.3633	43.167	63.685	4.95596	36.5693	1.11474	1.12336	1.13198	44.7728	39.5526	26.9742	51.1328	54.2669	60.9602	29.0293	40.722	56.4149	34.3972	37.5653	46.7622	42.2858
ENSG00000132792	CTNNBL1	4148	17.6894	13.2086	15.4175	16.525	18.1867	17.2689	10.2776	14.4564	20.1736	18.5071	9.06937	16.2875	1.33923	1.12339	0.907554	16.27	17.9273	8.20269	24.5536	28.5513	25.0223	18.1921	20.968	43.3218	19.9135	32.4092	22.4884	11.8101
ENSG00000101150	TPD52L2	4694	39.6965	38.7517	33.0312	33.6065	58.576	48.2332	36.4852	34.3409	65.7428	43.4704	39.6605	35.7389	1.02438	1.12355	1.22273	42.8157	35.0166	27.0582	44.742	101.437	52.457	79.7196	38.3122	119.679	41.5638	96.9022	36.1042	30.0447
ENSG00000186854	TRABD2A	8771	13.0806	11.2353	11.1481	10.5271	20.198	10.8023	15.2505	10.3374	17.6508	10.846	11.1432	10.2312	1.16423	1.12361	1.08298	17.8689	16.4998	10.444	19.7481	40.166	19.1463	32.2395	16.1608	45.2901	19.2508	34.7407	15.0927	10.7961
ENSG00000173621	LRFN4	3087	66.46	76.771	53.2553	40.7592	56.0251	67.4225	25.1456	25.5012	46.3101	55.6845	12.8994	25.348	0.86569	1.12405	1.3824	65.5858	47.4433	44.2363	49.5194	92.9334	75.4433	61.6999	43.3371	99.9442	62.5135	65.6868	33.3838	48.7458
ENSG00000103249	CLCN7	8331	8.59507	9.78774	6.91158	5.11701	7.6578	9.78263	3.17736	4.40599	6.94175	7.75051	2.29144	4.1371	0.878147	1.12411	1.37007	10.8249	7.90095	7.26944	10.204	11.7323	11.5703	6.94219	8.73577	18.1942	17.936	8.36525	5.79744	7.09051
ENSG00000173171	MTX1	3282	37.899	32.9042	32.2394	45.4137	25.8829	37.7771	8.58095	35.0647	24.0896	36.8026	2.00802	37.339	1.1518	1.12552	1.09924	36.9289	33.595	21.8111	64.1056	43.3371	48.4394	23.2832	57.4681	51.0354	45.5891	26.0526	50.8012	27.0253
ENSG00000007080	CCDC124	1661	185.76	159.697	158.292	260.119	199.712	163.536	124.813	196.319	188.695	165.154	89.6021	224.296	1.16321	1.12677	1.09033	162.762	149.278	95.5871	283.786	289.611	242.416	189.25	259.558	312.568	180.64	213.578	277.29	126.94
ENSG00000139168	ZCRB1	9545	34.3654	29.809	29.2382	22.8359	17.576	23.5189	6.80434	19.3369	17.4255	21.6416	4.44053	20.1505	1.15285	1.12677	1.10069	20.9934	19.073	12.4106	22.5015	27.1459	21.8246	18.1105	18.835	23.7371	14.7241	15.6683	22.414	20.8244
ENSG00000170906	NDUFA3	2475	32.9949	27.7859	28.2158	52.2036	37.5589	32.6336	22.6127	40.2018	31.9999	30.8296	13.5021	47.7124	1.18747	1.12679	1.0661	25.5861	23.9997	14.7862	55.871	53.0435	46.9569	33.6033	49.8791	52.7762	25.8476	38.6117	63.3471	21.501
ENSG00000105063	PPP6R1	6606	15.7477	15.9929	12.9969	9.94986	14.0369	12.3648	8.37382	10.3791	10.1422	12.4939	2.64583	8.2198	0.984668	1.1276	1.27053	15.6392	12.3093	10.1001	20.8852	23.5024	19.1834	15.5605	19.8234	31.8978	26.4731	17.3906	12.7623	11.5485
ENSG00000079805	DNM2	17565	17.0301	15.893	14.2965	8.16119	17.8584	17.2746	9.94668	7.65252	12.8166	17.0026	2.61502	8.34346	1.07155	1.12906	1.18658	15.0499	12.6834	9.34238	14.487	19.9419	15.9742	13.3286	13.051	28.6352	23.1545	15.9465	10.1788	11.8195
ENSG00000128595	CALU	6342	25.8544	22.1281	22.0484	22.9588	33.2771	29.2166	19.8959	42.9626	39.9534	32.6553	20.3602	41.6652	1.1684	1.12986	1.09132	32.8227	30.0761	19.2885	50.8726	81.6116	41.9664	64.2375	50.6069	84.1129	42.941	60.5812	35.1221	20.6684
ENSG00000076604	TRAF4	4567	54.8761	50.3534	46.2154	50.0982	42.2482	46.0134	21.174	38.1013	31.1819	45.1438	4.0957	38.8854	1.08982	1.12988	1.16994	85.1809	72.8081	52.4173	68.3145	119.161	85.605	83.7201	54.6434	105.152	82.7974	59.7793	43.9917	49.3163
ENSG00000177885	GRB2	4716	26.4262	24.5495	22.2036	24.9413	68.5678	34.2334	52.8889	31.8065	45.9383	31.0802	27.2902	33.6209	1.07644	1.13019	1.18394	34.7568	29.3569	21.5462	48.5818	115.848	55.932	92.692	43.8731	76.7197	52.9811	47.686	35.8994	21.8749
ENSG00000101997	CCDC22	2507	20.8922	16.4889	18.0561	12.335	20.4592	18.2952	12.08	9.99122	14.5447	20.5993	2.18517	10.7157	1.26705	1.13064	0.994242	21.0694	21.1914	11.5332	19.6261	29.2866	25.1103	18.8909	16.8055	30.9041	23.6667	17.9348	16.6663	14.7947
ENSG00000162607	USP1	3869	27.886	24.2594	23.7134	19.464	20.9133	31.3372	6.56084	28.8198	24.9065	27.1581	8.61164	23.135	1.14949	1.1307	1.11191	28.5598	25.6853	17.0014	44.8822	35.7194	30.062	23.2737	36.7259	45.359	23.8683	32.2792	19.1019	20.3574
ENSG00000100353	EIF3D	3813	85.2665	68.8725	73.4205	81.0189	52.6581	64.3137	23.2024	73.138	45.4467	67.3363	5.04495	70.2594	1.23803	1.13111	1.02418	87.2235	85.1641	48.8996	140.006	118.677	109.338	73.4112	111.084	134.659	89.434	85.6491	103.658	61.1601
ENSG00000142002	DPP9	11114	12.6178	12.9262	10.3945	5.42403	13.0361	13.1205	7.02694	4.95925	11.3373	14.5303	2.61911	5.09659	0.976144	1.13152	1.28689	11.7256	9.11155	7.62536	7.75022	16.6192	12.9479	11.2588	8.06982	18.3208	12.5381	11.4499	5.60573	9.00993
ENSG00000043143	JADE2	11091	7.95054	6.69793	6.79849	4.41934	8.78152	7.16698	5.49904	3.24711	7.84319	5.36155	4.62626	3.47349	1.18701	1.1322	1.07739	8.33214	7.73363	4.85201	7.69857	13.5516	8.48505	10.0388	5.70326	16.7616	8.4936	12.1071	4.96286	5.82525
ENSG00000204220	PFDN6	2953	57.3516	50.0057	48.7506	86.5106	42.7009	49.9376	19.8295	65.8642	39.7983	39.3089	16.213	78.4494	1.1469	1.13223	1.11756	34.8347	31.1704	20.808	75.551	42.3497	49.195	21.9829	66.6851	41.3856	29.3638	25.2942	71.4232	34.7793
ENSG00000088682	COQ9	4319	28.818	25.0913	24.5023	28.6253	23.3378	23.8835	12.3992	28.9574	16.3107	24.6815	1.50178	28.7047	1.14852	1.13225	1.11597	28.1769	25.2488	16.8149	47.0325	44.8743	51.4691	23.566	46.1687	46.0114	38.8334	24.7307	34.7923	20.6586
ENSG00000168591	TMUB2	3709	14.2516	13.1827	11.9842	11.6961	13.891	13.2037	7.84373	10.8146	17.4693	10.1522	11.378	10.3097	1.08108	1.13504	1.18899	17.3941	14.6294	10.8109	23.3923	30.6721	19.4853	22.6052	18.5327	33.3775	22.2347	21.1928	15.2719	11.3976
ENSG00000149932	TMEM219	2377	49.1467	51.2182	40.3371	46.982	72.5657	54.0051	47.8313	42.0535	77.9188	54.6911	45.1042	49.3188	0.959554	1.13593	1.31231	57.4094	43.7469	37.7233	42.7947	140.137	77.1062	108.215	35.692	151.111	51.0097	123.158	49.2948	39.0302
ENSG00000140941	MAP1LC3B	5037	9.44	7.50164	8.14972	15.2986	8.62686	8.87002	4.5644	18.1152	13.0688	7.87041	8.34654	20.4824	1.25839	1.13608	1.01377	12.1983	12.0326	6.78358	28.2981	24.5076	17.2866	17.351	23.7755	26.5481	9.9104	21.1172	22.0711	7.46665
ENSG00000189306	RRP7A	5700	68.5002	54.9683	59.0457	60.611	47.9244	61.2637	19.8656	39.3065	41.1399	59.2335	5.59984	46.2979	1.24618	1.13622	1.02626	64.4939	62.8437	36.2143	80.5438	79.4595	83.2238	45.0049	64.154	73.5488	61.6293	39.7759	74.0044	47.63
ENSG00000101849	TBL1X	13858	16.9643	18.7702	13.7358	7.05129	14.7799	17.109	6.94394	9.00406	16.5633	17.3267	6.1673	8.81002	0.903791	1.13675	1.36972	15.3572	11.2119	10.3118	11.9434	21.966	19.4825	13.9003	9.75787	34.3204	20.7232	22.9641	7.40355	12.0238
ENSG00000102030	NAA10	4946	35.299	29.1682	30.282	22.8702	27.1374	33.1587	11.9507	15.823	29.4894	30.9484	10.9203	19.3223	1.21019	1.13691	1.06363	25.9374	24.3858	14.9638	19.0353	36.7503	25.9913	25.9899	15.2279	32.7923	19.3411	22.1934	21.1598	22.6229
ENSG00000143420	ENSA	4619	36.091	32.3294	30.5303	39.7765	39.1649	34.082	23.5553	42.8453	38.2327	32.7806	18.5644	41.863	1.11635	1.13824	1.16014	31.6034	27.2411	19.3449	45.8615	55.4971	45.9701	36.4655	41.4083	48.828	35.12	29.5823	36.9503	24.9376
ENSG00000153113	CAST	13341	7.35143	6.35569	6.25825	7.26355	8.0435	7.25947	4.71866	13.1513	10.5453	7.51829	6.03432	11.9706	1.15667	1.13906	1.12145	8.33456	7.43196	4.99018	17.943	16.6356	14.0669	10.8119	17.1745	20.0831	11.0613	14.0215	11.6021	5.62422
ENSG00000035141	FAM136A	3062	29.1396	28.1604	24.296	24.0623	23.3007	23.1251	12.7094	30.2708	28.9044	22.2132	15.5765	29.3256	1.03477	1.13914	1.2435	25.5035	20.5094	16.2742	26.0454	39.2235	30.4655	26.6108	23.5795	36.108	23.1658	23.4131	20.7762	20.2851
ENSG00000141504	SAT2	1643	34.0333	27.2297	29.3498	39.5862	25.5006	32.0312	10.8303	35.9704	24.5427	26.3881	8.70982	38.7199	1.24986	1.13944	1.02901	33.084	32.1512	18.6159	58.1411	46.7219	40.4282	29.9846	47.2112	47.3653	28.9704	31.4895	52.2875	23.9828
ENSG00000139514	SLC7A1	7688	12.307	12.3266	10.1868	3.77808	12.7435	14.071	6.29898	5.67534	14.1033	16.2628	4.34554	4.72103	0.998409	1.14023	1.28206	11.8462	9.24001	7.68823	9.90117	19.0328	19.0981	11.1262	7.07165	29.1748	21.4194	17.437	3.78426	8.93751
ENSG00000108883	EFTUD2	10153	8.5345	6.94457	7.34003	6.89308	8.88896	7.17219	5.6041	7.242	7.0131	7.15623	2.71936	7.16092	1.22895	1.14049	1.05203	11.1663	10.6141	6.38997	20.038	21.3199	11.9506	16.3723	16.502	26.6403	14.4888	18.7004	13.2522	6.865
ENSG00000245532	NEAT1	22767	8.02189	13.9944	5.61486	6.26071	7.09024	6.81829	3.96746	2.90257	9.8185	6.64183	5.8334	2.64864	0.573223	1.14076	1.70829	11.165	6.53579	8.22393	11.5178	9.83673	10.2415	5.59675	3.23212	11.8773	6.3885	8.37637	1.39587	6.91939
ENSG00000169242	EFNA1	2165	39.0572	42.5155	31.7446	41.6362	10.4081	17.0073	2.61879	12.6625	10.7294	7.41013	6.28334	8.23707	0.918658	1.1413	1.36394	59.3691	43.5278	39.7816	68.3816	39.6893	29.499	27.4767	20.6598	38.7787	15.2796	30.4055	11.2204	35.7631
ENSG00000157020	SEC13	5380	21.6243	18.317	18.4738	39.2232	24.1342	22.0944	14.0149	40.7111	20.3841	23.7694	6.12247	42.0079	1.18056	1.14206	1.10356	27.6857	25.0875	16.3963	70.3248	61.4334	38.8903	45.3329	66.6825	61.242	33.6641	42.7941	57.5191	17.4351
ENSG00000100911	PSME2	3582	22.2814	14.9371	19.7122	29.9712	21.4788	20.4567	12.1096	25.8441	21.6102	22.8935	7.87406	27.9407	1.49168	1.14352	0.795352	18.0385	22.6799	7.83255	41.4704	30.4403	24.4359	20.3239	39.4268	33.0791	25.8177	18.9311	36.4936	13.7724
ENSG00000154582	ELOC	9275	9.60263	8.13157	8.204	16.549	8.61198	8.43233	4.74997	16.8258	8.95524	7.52632	4.43944	18.1241	1.18091	1.14368	1.10646	7.78918	7.03976	4.62129	19.0395	13.6636	11.9195	8.72891	15.8489	16.0971	8.69136	11.3343	16.5773	6.41265
ENSG00000182718	ANXA2	11574	17.747	14.6585	15.2257	29.6822	22.1729	15.1646	15.2275	32.7466	18.1822	16.1523	8.49087	31.0581	1.21069	1.14377	1.07685	18.8929	17.5445	10.9979	50.4782	44.3956	29.3662	32.238	44.859	50.2885	20.8949	38.8381	43.9623	13.1118
ENSG00000109917	ZPR1	7058	9.50694	7.31303	8.2491	5.98671	6.7527	7.41755	3.35546	6.17374	6.41634	9.27991	0.848401	6.41387	1.3	1.14385	0.987705	9.10556	9.21891	4.95705	9.71178	12.1336	10.8092	7.65863	8.0136	12.3151	8.7727	7.50764	7.01314	6.60308
ENSG00000174744	BRMS1	2514	33.9552	33.5773	28.1799	30.5275	21.0441	40.0138	2.71781	22.7046	18.7815	32.3027	-0.600178	23.759	1.01126	1.14502	1.27879	39.4788	30.8719	25.5865	39.4417	46.2833	44.9928	27.6563	31.2676	51.1075	39.818	29.2872	33.6945	26.8832
ENSG00000188807	TMEM201	6981	9.34673	9.51545	7.71007	3.05776	10.2284	11.2949	5.05534	3.05891	8.04718	9.91405	2.09875	2.49723	0.982269	1.14533	1.30838	9.37634	7.16636	6.15148	6.45626	16.0814	11.0855	11.4921	4.90253	14.9589	10.3889	9.26578	3.20137	6.93078
ENSG00000050748	MAPK9	8955	6.18129	5.56132	5.22475	6.1725	5.73411	5.22387	3.34157	8.53308	5.96541	5.55959	2.62965	8.62954	1.11148	1.14546	1.17944	8.41059	7.13098	5.20165	11.2126	13.6627	10.0498	9.50212	10.6792	19.0893	9.82367	13.7059	7.81254	5.2132
ENSG00000065268	WDR18	2283	125.071	94.572	108.805	74.9376	100.62	105.374	52.3589	54.4026	75.7226	108.456	10.6491	59.5864	1.3225	1.14675	0.970996	86.6863	89.2757	46.5123	93.8845	134.497	96.8895	94.3845	81.8061	127.744	92.4561	77.0782	78.7142	77.6584
ENSG00000174177	CTU2	3522	21.5873	18.453	18.4134	18.7157	17.8194	14.6311	11.1183	14.6826	15.559	19.9896	3.56526	15.742	1.16985	1.14738	1.1249	17.9097	15.9211	10.7452	21.6661	32.1043	21.4019	23.2439	19.7297	36.0891	19.8766	25.1967	18.6631	14.5793
ENSG00000160714	UBE2Q1	4190	25.3464	21.1023	21.7168	22.5147	16.5052	20.4321	7.14729	26.1987	15.5132	22.3087	2.12801	22.3994	1.20112	1.14917	1.09722	21.5113	19.6053	12.6889	34.4966	27.4949	28.9146	15.5243	29.229	39.0216	26.0901	24.7242	25.1004	17.2029
ENSG00000111371	SLC38A1	10015	35.2189	34.575	29.272	12.9886	31.2984	38.0246	13.8831	20.1236	42.7892	36.9692	20.6076	20.6659	1.01862	1.14958	1.28054	34.3316	26.8103	22.267	27.4585	49.2004	39.4386	32.8728	22.3769	59.9406	35.7645	40.3417	14.8787	25.7695
ENSG00000134375	TIMM17A	3504	12.376	10.6111	10.5509	30.692	8.42092	12.8289	2.54529	33.8643	6.47196	10.3678	0.251305	26.6052	1.16633	1.14976	1.1332	26.4439	23.3357	15.9428	72.6925	43.4533	35.8791	28.5993	71.8628	43.2185	26.0518	28.9421	51.8401	13.2469
ENSG00000173227	SYT12	11041	22.4804	26.9473	17.8454	7.87517	29.5696	30.7921	15.4668	5.84931	22.5623	25.0978	7.50362	6.15013	0.834235	1.15004	1.46584	18.481	12.6078	12.8075	10.6476	37.3835	21.4411	28.5069	9.05886	41.0667	22.7201	28.616	7.68249	15.3265
ENSG00000175061	LRRC75A-AS1	8947	51.419	45.7635	43.5476	97.554	43.5821	28.9918	30.3038	81.0012	33.6904	29.2973	16.112	89.6881	1.12358	1.1501	1.17662	70.3244	59.768	43.4289	103.018	93.6635	79.582	60.7166	90.0774	86.1636	60.0469	53.2579	84.1429	43.4882
ENSG00000165609	NUDT5	4964	9.51399	8.55584	8.04239	16.999	10.7506	8.98206	6.63682	19.1024	14.4413	9.73563	8.5999	19.2868	1.11199	1.15017	1.18835	11.9584	10.063	7.43006	29.5844	23.4981	13.694	17.8288	24.4623	22.6756	12.46	15.8475	23.4665	7.73622
ENSG00000168476	REEP4	2266	40.1213	34.9176	34.1155	32.2663	35.555	39.0304	17.6791	24.8584	25.6432	37.2716	3.28022	29.3105	1.14903	1.15059	1.15216	34.6591	30.0819	21.1223	48.2889	49.8228	37.4579	34.3152	37.5423	58.2523	35.1944	38.9657	30.6978	27.6189
ENSG00000185122	HSF1	5305	62.1503	53.9471	52.8714	58.2564	65.9195	64.2408	36.4972	54.2438	56.9625	67.5802	16.4144	60.164	1.15206	1.1506	1.14914	74.1063	64.4886	45.0864	84.0512	115.359	99.7713	74.0537	80.0167	158.18	112.979	96.2674	65.8851	48.9789
ENSG00000121644	DESI2	4936	10.057	9.61485	8.4032	7.85022	13.9757	9.29215	9.71986	14.5455	16.185	8.54182	11.0599	11.9272	1.04598	1.15073	1.25549	11.956	9.52299	7.67063	14.8381	28.7803	14.4935	22.78	11.8094	23.5304	13.4171	16.1778	8.54589	8.03692
ENSG00000110057	UNC93B1	3536	29.329	28.9164	24.3554	16.5703	32.3032	28.888	19.0725	13.7267	22.9634	31.1218	4.29039	14.3703	1.01427	1.15131	1.28835	23.5421	18.2731	15.3192	20.8368	43.7934	30.1024	31.331	20.7451	41.1315	30.1094	24.6315	20.1249	19.8373
ENSG00000175334	BANF1	1496	198.558	165.439	170.102	438.15	192.5	156.471	120.836	388.838	170.757	174.994	65.7601	446.26	1.20019	1.15173	1.10327	151.202	137.049	89.5299	443.088	241.579	250.037	138.064	391.5	262.494	171.538	168.491	391.967	129.816
ENSG00000165732	DDX21	9274	50.1438	45.1278	42.3818	18.0358	37.8197	40.9446	19.0671	20.8229	48.6013	38.8151	25.3123	20.918	1.11115	1.15343	1.19572	38.8379	32.4809	24.2215	30.2667	43.3877	37.0136	28.064	21.2959	58.3231	27.0705	43.4884	18.2925	33.3017
ENSG00000178950	GAK	15155	9.40729	9.18028	7.82828	3.87035	8.44971	8.95881	4.34657	3.75876	6.6314	9.61042	0.865152	3.23222	1.02473	1.15369	1.28265	8.1805	6.37783	5.31048	6.84436	10.4766	8.79001	6.83751	6.19986	13.1218	9.52293	7.90324	4.32974	6.56938
ENSG00000168056	LTBP3	11521	16.8858	16.333	14.0766	10.2747	18.4182	18.4859	9.95167	7.83984	13.6171	19.1267	2.14115	7.96768	1.03385	1.1539	1.27395	18.7519	14.7194	12.1281	16.0178	28.7278	19.16	20.7956	13.8162	34.0488	22.0555	21.9624	11.7779	13.1023
ENSG00000078618	NRDC	6640	33.7332	27.8613	28.9411	14.8861	35.5244	28.4833	22.4791	16.8971	33.6446	29.3027	16.0629	16.3985	1.21076	1.15392	1.09709	26.708	24.3445	15.753	28.292	46.2347	30.4922	33.6109	25.7802	55.8909	31.9285	38.3941	21.4514	22.347
ENSG00000156171	DRAM2	3295	19.3875	15.4354	16.7326	18.7891	23.8043	15.0845	16.8956	21.9122	22.8858	19.4956	11.1884	24.0081	1.25604	1.1545	1.05296	19.6097	18.6234	11.2292	25.8944	43.2711	22.4327	33.984	24.3994	42.6964	18.7914	32.3987	20.7295	13.9809
ENSG00000149782	PLCB3	4957	14.9809	13.7971	12.6078	7.82959	15.7185	19.9617	6.57606	8.61581	12.7513	17.5328	2.2316	6.90692	1.0858	1.1551	1.2244	13.7946	11.2664	8.72472	10.8604	20.1481	18.4318	12.5173	11.6896	24.1677	18.6696	13.9367	9.28225	10.6663
ENSG00000076201	PTPN23	6866	20.4947	17.9078	17.4146	8.27843	20.8246	17.5388	12.7918	7.46436	14.6372	15.6898	5.2233	6.43505	1.14446	1.15516	1.16585	13.8202	11.8541	8.48581	14.4873	19.7586	16.248	13.0319	13.5418	28.3407	21.8402	16.3723	9.09898	12.9502
ENSG00000090372	STRN4	7637	32.1633	33.7237	26.3628	18.9674	27.174	28.6769	14.04	15.8323	22.6906	31.5016	3.78967	16.1063	0.953731	1.15648	1.35923	24.8693	18.2967	16.6358	25.1149	35.2485	34.9938	20.7611	23.0116	48.3327	41.3366	25.6802	18.2019	21.4993
ENSG00000183049	CAMK1D	8680	19.3075	20.8953	15.7135	4.71655	16.9838	21.7259	7.03332	4.14904	19.8053	19.3762	8.17953	5.27459	0.92401	1.15769	1.39137	11.714	8.41908	7.92543	6.74308	13.0665	15.0208	6.84789	4.47485	16.7797	14.2591	8.96568	4.82023	11.8195
ENSG00000099785	MARCH2	2216	24.8338	24.2811	20.6574	19.1808	29.8036	23.254	19.1533	19.1166	25.4752	26.8343	9.37462	23.214	1.02276	1.15812	1.29348	30.7455	23.7696	20.0492	22.0056	62.832	41.0243	45.8479	19.403	61.6507	35.7193	42.0765	20.2735	20.3533
ENSG00000160113	NR2F6	2655	62.5766	60.998	52.085	63.2826	60.344	76.9476	25.102	51.4972	48.3673	75.1072	3.30302	51.5175	1.02588	1.15899	1.29211	93.9687	72.7251	61.2424	101.054	138.574	117.899	89.7638	85.9954	148.217	102.473	92.0621	71.5604	56.6637
ENSG00000186470	BTN3A2	7042	12.1906	10.5491	10.3762	4.90692	17.4561	13.5843	11.2345	5.72881	12.2256	11.4944	5.32894	5.05671	1.15561	1.15905	1.16249	11.8142	10.1628	7.24092	8.30266	24.1751	18.6574	16.4509	7.22863	21.3875	15.3824	12.9579	6.87486	8.80853
ENSG00000166887	VPS39	8345	5.95825	6.68326	4.80873	2.753	6.01513	7.0181	2.80085	2.78716	5.22029	5.92626	1.66453	3.2192	0.891519	1.15969	1.42786	6.25839	4.38306	4.28601	4.9884	10.4488	8.04727	7.11722	4.7029	12.7616	8.07115	8.33864	3.69865	4.54737
ENSG00000132849	PATJ	11813	5.71424	5.732	4.72833	1.69043	7.03979	5.45276	4.54242	2.38909	6.10929	6.77353	2.04516	2.26928	0.996902	1.16149	1.32608	5.66687	4.27341	3.74384	4.29761	11.05	5.85495	8.62603	3.21965	13.0997	6.3302	9.63071	2.47734	4.23609
ENSG00000111361	EIF2B1	3627	16.0823	12.6265	13.9105	19.9515	14.4116	13.8045	8.08918	22.1341	15.2796	15.9747	5.69481	24.915	1.27369	1.1617	1.04971	18.1972	17.3354	10.3963	39.0401	32.9068	25.3922	22.3945	37.1714	40.0805	24.1631	26.8391	28.8705	12.1534
ENSG00000213445	SIPA1	4652	34.8318	30.8979	29.5174	16.1072	32.6309	42.8551	13.0033	15.8057	26.7746	39.1032	3.31262	13.2574	1.12732	1.16195	1.19657	38.1961	31.9213	23.8315	26.9934	57.7545	42.6391	40.102	25.433	66.6771	45.6014	41.6875	21.2192	26.6744
ENSG00000023330	ALAS1	2536	22.5885	20.6212	19.0416	26.017	16.7256	22.7336	6.31364	26.0351	12.7748	18.7952	1.49761	23.9811	1.0954	1.16218	1.22896	20.6916	16.8367	13.1151	46.8751	30.1788	23.8504	20.3047	41.5106	32.1543	28.8072	16.368	32.6359	16.0784
ENSG00000025708	TYMP	3600	32.8751	28.5492	27.9646	22.5356	32.0651	25.7096	20.2901	14.7652	22.5743	31.655	3.58138	17.7825	1.15152	1.16407	1.17663	27.0463	22.9863	16.7025	27.2653	42.4066	24.669	32.1936	21.5306	40.0939	23.9023	26.9954	23.6888	22.3335
ENSG00000145901	TNIP1	5793	21.3465	20.8464	17.7609	13.6263	17.6881	23.1532	7.08398	13.9977	17.1223	20.3125	4.93477	13.4977	1.02399	1.16417	1.30434	25.4553	19.5158	16.6732	25.2751	34.8888	31.2284	21.9602	23.273	45.5483	28.0255	30.1903	17.6713	17.217
ENSG00000125691	RPL23	5905	241.762	238.706	200.705	279.993	189.132	230.157	83.72	241.1	192.092	216.011	62.4849	265.162	1.0128	1.16424	1.31568	214.431	162.981	141.089	262.353	418.923	234.397	321.882	236.575	377.518	126.052	308.441	286.69	170.897
ENSG00000092841	MYL6	4424	28.425	29.2959	23.3861	49.4678	29.9487	35.4397	13.7173	49.1302	25.5992	26.8679	9.47847	43.2689	0.970272	1.16469	1.35912	25.8169	18.9954	17.269	50.3875	48.6682	28.3146	36.946	43.8728	43.2678	18.3265	33.2249	57.5455	20.3275
ENSG00000108344	PSMD3	4953	19.1027	15.1509	16.4968	34.1494	15.0214	16.2516	7.57822	33.419	14.6264	18.0021	3.82519	32.3006	1.26083	1.16526	1.06969	16.5168	15.4408	9.56848	57.6951	22.4449	25.8439	11.7455	54.941	28.7797	19.2736	18.2178	38.7631	13.0326
ENSG00000137076	TLN1	9927	18.1141	17.3037	15.1378	9.35798	16.7661	19.052	8.04032	9.27312	14.29	18.8455	2.98268	8.73462	1.04683	1.16561	1.28439	15.2141	11.8454	9.88364	17.9845	20.4468	15.9319	13.851	12.8138	29.6007	22.0376	17.524	10.1798	12.5107
ENSG00000143013	LMO4	5421	21.1788	18.8057	17.9442	20.8547	14.7239	19.1632	5.94718	24.6358	16.0339	19.3217	4.44088	21.7835	1.12619	1.16712	1.20805	28.9662	23.9777	18.1762	36.8133	32.3076	39.8096	15.8264	28.7347	31.5465	27.9554	16.227	22.2263	18.0602
ENSG00000176095	IP6K1	5200	19.7735	16.8583	16.8739	6.92198	23.6729	15.2161	16.7039	5.24978	30.2759	13.7431	22.03	4.46271	1.17293	1.16733	1.16173	14.1314	12.1641	8.65758	9.94358	27.8511	14.9349	21.6681	7.13659	28.2345	13.1439	21.0317	5.01231	12.7657
ENSG00000116750	UCHL5	6661	7.95981	7.03413	6.74994	10.1308	6.97347	7.18753	3.68159	15.6394	7.66801	7.48422	3.17748	13.7982	1.1316	1.16764	1.20368	9.31351	7.73754	5.83161	22.9119	15.0371	12.2078	9.98305	21.0894	18.337	10.4799	12.594	14.725	6.29078
ENSG00000102103	PQBP1	3810	22.2995	17.3557	19.3143	32.4002	17.9396	15.2038	10.9763	20.7075	14.6362	14.8246	5.74141	25.3085	1.28486	1.16869	1.05252	18.3506	17.435	10.5049	37.4936	25.1397	23.645	15.3506	32.1746	24.8761	16.2688	15.9608	33.0046	14.9096
[truncated: 2,753 more rows]

## Sheet: B - EJc Abvsblk>1
SUPPLEMENTARY Data 4 Ejc values expressed in RPKM (reads per kilobase per million) for 3,110 genes filtered for an averaged Ab0(g) >50 RPM (column R in yellow) and enriched at least one fold Ab(g)>blk(g) (Column S)
[truncated: 3,114 more rows]

[truncated: 1 more sheets: C - Ejc Abvsblk>4]
