# Supplementary material for: Exon-junction complex association with stalled ribosomes and slow translation-independent disassembly
Source: Nat Commun. 2024 May 17;15:4209. doi: 10.1038/s41467-024-48371-5 (PMC11101648; doi:10.1038/s41467-024-48371-5)
Supplement: Supplementary file 8 — Supplementary Data 5 [file 41467_2024_48371_MOESM8_ESM.xls]

## Sheet: A - GO Analysis of 546 genes
SUPPLEMENTAL Data 5 Gene Ontology analysis of EJC-enriched genes.
Analysis of 546 genes with Ab0(g) > 4*blk0(g) for cellular compartment using the Amigo server. Number of genes expected (column D) is the ratio of total number of genes in the category in the genome (column B) / total number of genes in the genome with g
Test Type:	FISHER
Correction:	BONFERRONI		20 genes have no GO annotation
Bonferroni count:	1553		(=526 x nbgen/20589)		ENRICHMENT
GO cellular component complete	Homo sapiens - REFLIST (20589)	genes found	genes expected	over/under	fold Enrichment	P-value
histone methyltransferase complex (GO:0035097)	64	14	1.64	+	8.56	1.10E-05
methyltransferase complex (GO:0034708)	97	17	2.48	+	6.86	5.26E-06
cytoplasmic stress granule (GO:0010494)	91	13	2.32	+	5.59	2.95E-03
spliceosomal complex (GO:0005681)	205	27	5.24	+	5.16	4.97E-08
centriolar satellite (GO:0034451)	121	14	3.09	+	4.53	1.12E-02
nuclear speck (GO:0016607)	414	47	10.58	+	4.44	3.74E-13
centriole (GO:0005814)	159	17	4.06	+	4.19	3.22E-03
nuclear body (GO:0016604)	832	76	21.26	+	3.58	1.54E-17
ribonucleoprotein granule (GO:0035770)	273	23	6.97	+	3.30	2.56E-03
cytoplasmic ribonucleoprotein granule (GO:0036464)	255	21	6.51	+	3.22	1.00E-02
nuclear protein-containing complex (GO:0140513)	1234	87	31.53	+	2.76	8.46E-14
ribonucleoprotein complex (GO:1990904)	735	50	18.78	+	2.66	2.06E-06
centrosome (GO:0005813)	649	44	16.58	+	2.65	2.33E-05
microtubule organizing center (GO:0005815)	853	54	21.79	+	2.48	7.45E-06
nucleoplasm (GO:0005654)	4140	243	105.77	+	2.30	9.13E-37
transferase complex (GO:1990234)	862	50	22.02	+	2.27	2.81E-04
nuclear lumen (GO:0031981)	4506	252	115.12	+	2.19	3.76E-35
nucleolus (GO:0005730)	1022	57	26.11	+	2.18	1.52E-04
catalytic complex (GO:1902494)	1756	87	44.86	+	1.94	1.04E-05
microtubule cytoskeleton (GO:0015630)	1381	67	35.28	+	1.90	1.72E-03
organelle lumen (GO:0043233)	5631	266	143.86	+	1.85	2.42E-25
intracellular organelle lumen (GO:0070013)	5631	266	143.86	+	1.85	2.42E-25
membrane-enclosed lumen (GO:0031974)	5631	266	143.86	+	1.85	2.42E-25
chromosome (GO:0005694)	1900	87	48.54	+	1.79	3.09E-04
nucleus (GO:0005634)	7685	338	196.33	+	1.72	1.24E-31
intracellular non-membrane-bounded organelle (GO:0043232)	5296	228	135.30	+	1.69	1.13E-14
non-membrane-bounded organelle (GO:0043228)	5297	228	135.33	+	1.68	1.14E-14
protein-containing complex (GO:0032991)	6388	227	163.20	+	1.39	1.44E-05
intracellular membrane-bounded organelle (GO:0043231)	12167	399	310.84	+	1.28	2.95E-12
intracellular organelle (GO:0043229)	13297	435	339.71	+	1.28	2.11E-16
intracellular anatomical structure (GO:0005622)	14954	481	382.04	+	1.26	3.26E-23
organelle (GO:0043226)	14098	443	360.17	+	1.23	5.86E-13
membrane-bounded organelle (GO:0043227)	13240	412	338.25	+	1.22	1.22E-08
vesicle (GO:0031982)	3998	64	102.14	-	.63	2.32E-02
membrane (GO:0016020)	9895	154	252.79	-	.61	9.63E-15
Unclassified (UNCLASSIFIED)	1687	25	43.10	-	.58	0.00E00
organelle membrane (GO:0031090)	3729	53	95.27	-	.56	7.53E-04
cell periphery (GO:0071944)	6388	88	163.20	-	.54	2.32E-10
plasma membrane (GO:0005886)	5903	80	150.81	-	.53	1.68E-09
extracellular region (GO:0005576)	4292	57	109.65	-	.52	4.38E-06
extracellular space (GO:0005615)	3358	44	85.79	-	.51	3.08E-04
side of membrane (GO:0098552)	615	1	15.71	-	.06	7.25E-03

## Sheet: B - GO analysis 3110 genes
SUPPLEMENTARY Data 5 Gene Ontology analysis of EJC-enriched genes.
Analysis of 3110 genes with Ab0(g) > 1*blk0(g) for cellular compartment using the Amigo server. Number of genes expected (column D) is the ratio of total number of genes in the category in the genome (column B) / total number of genes in the genome with
81 genes have got no GO annotation.
Test Type:	FISHER
Correction:	BONFERRONI
Bonferroni count:	1553		(=3029 x nbgen/20589)		Fold
GO cellular component complete	REFLIST (20589)	genes found	genes expected	over/under	Enrichment	P-value
U2-type precatalytic spliceosome (GO:0071005)	50	31	7.39	+	4.19	1.11E-05
precatalytic spliceosome (GO:0071011)	53	32	7.83	+	4.09	1.03E-05
U4/U6 x U5 tri-snRNP complex (GO:0046540)	35	21	5.17	+	4.06	4.26E-03
spliceosomal snRNP complex (GO:0097525)	65	39	9.61	+	4.06	2.72E-07
spliceosomal tri-snRNP complex (GO:0097526)	36	21	5.32	+	3.95	5.94E-03
small nuclear ribonucleoprotein complex (GO:0030532)	74	43	10.94	+	3.93	6.92E-08
histone deacetylase complex (GO:0000118)	82	47	12.12	+	3.88	1.26E-08
cytoplasmic stress granule (GO:0010494)	91	52	13.45	+	3.87	1.09E-09
U2-type spliceosomal complex (GO:0005684)	92	51	13.60	+	3.75	4.24E-09
SWI/SNF superfamily-type complex (GO:0070603)	94	49	13.89	+	3.53	5.93E-08
catalytic step 2 spliceosome (GO:0071013)	91	47	13.45	+	3.49	1.87E-07
histone methyltransferase complex (GO:0035097)	64	33	9.46	+	3.49	1.07E-04
spliceosomal complex (GO:0005681)	205	105	30.30	+	3.47	1.29E-18
Sm-like protein family complex (GO:0120114)	84	43	12.41	+	3.46	1.40E-06
heterochromatin (GO:0000792)	80	36	11.82	+	3.04	5.57E-04
transcription repressor complex (GO:0017053)	78	35	11.53	+	3.04	8.53E-04
methyltransferase complex (GO:0034708)	97	42	14.34	+	2.93	1.01E-04
histone acetyltransferase complex (GO:0000123)	94	40	13.89	+	2.88	2.90E-04
nuclear speck (GO:0016607)	414	175	61.19	+	2.86	1.59E-24
P-body (GO:0000932)	98	41	14.48	+	2.83	4.31E-04
protein acetyltransferase complex (GO:0031248)	104	43	15.37	+	2.80	2.37E-04
acetyltransferase complex (GO:1902493)	105	43	15.52	+	2.77	2.74E-04
preribosome (GO:0030684)	110	44	16.26	+	2.71	2.99E-04
ribonucleoprotein granule (GO:0035770)	273	108	40.35	+	2.68	9.21E-13
nuclear periphery (GO:0034399)	150	59	22.17	+	2.66	6.33E-06
ribonucleoprotein complex (GO:1990904)	735	288	108.63	+	2.65	2.84E-37
nuclear protein-containing complex (GO:0140513)	1234	481	182.38	+	2.64	4.39E-65
nuclear chromosome (GO:0000228)	225	87	33.25	+	2.62	2.05E-09
cytoplasmic ribonucleoprotein granule (GO:0036464)	255	98	37.69	+	2.60	1.04E-10
nuclear matrix (GO:0016363)	127	47	18.77	+	2.50	8.45E-04
nuclear body (GO:0016604)	832	307	122.97	+	2.50	7.49E-36
ATPase complex (GO:1904949)	149	54	22.02	+	2.45	2.05E-04
PML body (GO:0016605)	105	38	15.52	+	2.45	1.97E-02
condensed chromosome, centromeric region (GO:0000779)	177	62	26.16	+	2.37	7.54E-05
chromosome, telomeric region (GO:0000781)	159	55	23.50	+	2.34	5.03E-04
kinetochore (GO:0000776)	166	57	24.53	+	2.32	4.55E-04
fibrillar center (GO:0001650)	151	51	22.32	+	2.29	3.40E-03
spindle pole (GO:0000922)	172	58	25.42	+	2.28	7.08E-04
condensed chromosome (GO:0000793)	277	93	40.94	+	2.27	1.78E-07
chromosome, centromeric region (GO:0000775)	243	80	35.91	+	2.23	7.26E-06
chromosomal region (GO:0098687)	387	127	57.20	+	2.22	2.57E-10
nucleolus (GO:0005730)	1022	335	151.05	+	2.22	4.82E-31
mitotic spindle (GO:0072686)	182	58	26.90	+	2.16	2.33E-03
nucleoplasm (GO:0005654)	4140	1279	611.88	+	2.09	4.46E-138
spindle (GO:0005819)	427	131	63.11	+	2.08	6.17E-09
nuclear lumen (GO:0031981)	4506	1375	665.97	+	2.06	4.47E-149
intracellular protein-containing complex (GO:0140535)	904	268	133.61	+	2.01	7.51E-19
ubiquitin ligase complex (GO:0000151)	312	92	46.11	+	2.00	4.97E-05
midbody (GO:0030496)	204	60	30.15	+	1.99	1.69E-02
RNA polymerase II transcription regulator complex (GO:0090575)	253	74	37.39	+	1.98	1.64E-03
transferase complex (GO:1990234)	862	250	127.40	+	1.96	2.22E-16
transcription regulator complex (GO:0005667)	515	148	76.12	+	1.94	1.84E-08
chromosome (GO:0005694)	1900	546	280.81	+	1.94	1.82E-39
catalytic complex (GO:1902494)	1756	492	259.53	+	1.90	1.36E-32
microtubule organizing center (GO:0005815)	853	238	126.07	+	1.89	8.92E-14
nuclear membrane (GO:0031965)	319	89	47.15	+	1.89	7.06E-04
centrosome (GO:0005813)	649	179	95.92	+	1.87	2.02E-09
ribosome (GO:0005840)	239	65	35.32	+	1.84	4.78E-02
protein-DNA complex (GO:0032993)	1378	374	203.66	+	1.84	1.73E-21
chromatin (GO:0000785)	1315	356	194.35	+	1.83	4.11E-20
organelle lumen (GO:0043233)	5631	1522	832.25	+	1.83	1.98E-129
intracellular organelle lumen (GO:0070013)	5631	1522	832.25	+	1.83	1.98E-129
membrane-enclosed lumen (GO:0031974)	5631	1522	832.25	+	1.83	1.98E-129
microtubule cytoskeleton (GO:0015630)	1381	353	204.11	+	1.73	1.68E-16
microtubule (GO:0005874)	471	119	69.61	+	1.71	8.25E-04
nuclear envelope (GO:0005635)	500	126	73.90	+	1.71	3.63E-04
intracellular non-membrane-bounded organelle (GO:0043232)	5296	1328	782.73	+	1.70	4.35E-84
non-membrane-bounded organelle (GO:0043228)	5297	1328	782.88	+	1.70	4.51E-84
nucleus (GO:0005634)	7685	1855	1135.82	+	1.63	9.35E-130
cytosol (GO:0005829)	5534	1335	817.91	+	1.63	1.93E-74
supramolecular complex (GO:0099080)	1422	325	210.17	+	1.55	2.23E-09
perinuclear region of cytoplasm (GO:0048471)	747	167	110.40	+	1.51	3.18E-03
protein-containing complex (GO:0032991)	6388	1423	944.13	+	1.51	2.02E-60
cytoskeleton (GO:0005856)	2422	511	357.97	+	1.43	6.11E-11
envelope (GO:0031975)	1282	258	189.48	+	1.36	8.98E-03
organelle envelope (GO:0031967)	1282	258	189.48	+	1.36	8.98E-03
intracellular membrane-bounded organelle (GO:0043231)	12167	2423	1798.25	+	1.35	6.48E-110
intracellular organelle (GO:0043229)	13297	2590	1965.26	+	1.32	6.92E-123
membrane-bounded organelle (GO:0043227)	13240	2524	1956.84	+	1.29	3.02E-98
intracellular anatomical structure (GO:0005622)	14954	2821	2210.16	+	1.28	1.39E-152
organelle (GO:0043226)	14098	2659	2083.65	+	1.28	2.39E-113
cytoplasm (GO:0005737)	12152	2270	1796.03	+	1.26	1.58E-60
cellular anatomical entity (GO:0110165)	18749	2943	2771.05	+	1.06	1.35E-28
cellular_component (GO:0005575)	18902	2961	2793.67	+	1.06	3.51E-30
extracellular space (GO:0005615)	3358	372	496.30	-	.75	4.99E-06
plasma membrane (GO:0005886)	5903	628	872.45	-	.72	4.40E-18
cell periphery (GO:0071944)	6388	672	944.13	-	.71	1.14E-21
extracellular region (GO:0005576)	4292	432	634.35	-	.68	1.50E-15
side of membrane (GO:0098552)	615	51	90.90	-	.56	2.67E-02
receptor complex (GO:0043235)	547	41	80.85	-	.51	7.29E-03
cell surface (GO:0009986)	920	62	135.97	-	.46	2.06E-08
plasma membrane protein complex (GO:0098797)	731	47	108.04	-	.44	6.14E-07
extracellular matrix (GO:0031012)	564	36	83.36	-	.43	4.90E-05
external encapsulating structure (GO:0030312)	565	36	83.51	-	.43	4.91E-05
transporter complex (GO:1990351)	425	26	62.81	-	.41	1.24E-03
transmembrane transporter complex (GO:1902495)	399	24	58.97	-	.41	2.40E-03
Unclassified (UNCLASSIFIED)	1687	82	249.33	-	.33	0.00E00
plasma membrane signaling receptor complex (GO:0098802)	332	13	49.07	-	.26	1.38E-05
monoatomic ion channel complex (GO:0034702)	305	11	45.08	-	.24	2.13E-05
external side of plasma membrane (GO:0009897)	389	14	57.49	-	.24	1.40E-07
cation channel complex (GO:0034703)	195	7	28.82	-	.24	1.06E-02
