# Supplementary material for: Exon-junction complex association with stalled ribosomes and slow translation-independent disassembly
Source: Nat Commun. 2024 May 17;15:4209. doi: 10.1038/s41467-024-48371-5 (PMC11101648; doi:10.1038/s41467-024-48371-5)
Supplement: Supplementary file 9 — Supplementary Data 6 [file 41467_2024_48371_MOESM9_ESM.xlsx]

## Sheet: Persistence indexes
SUPPLEMENTARY Data 6 - Persistence indexes. 546 genes enriched > 4-fold.
Cells are treated 1H00 or 2H00 with DRB. Persistence indexes PsIn 60 = Ejc60(g)/Ejc0(g) and PsIn 120 = Ejc120(g)/Ejc0(g) are first determined independently for replicates I and II, next normalized by the median of ratio method and averaged (column S and column Z). Column AD provides an RNA stability index as the ratio of input reads Inp120(g)/Inp0(g). Data corresponds to the 546 genes enriched 4-…
			Replicates I					Replicates II					Averaging persistence index PsI 60 by the mean of ratio method							Averaging persistence index PsI 120 by the mean of ratio method - AVERAGE									stability
0_Geneid	0_Gene Name	Length	Ejc0 - I	Ejc60 - I	Ejc120 - I	PsIn60-I	PsIn120-I	Ejc0-II	Ejc60-II	Ejc120-II	PsIn60 II	PsIn120 II	MnGe PsIn60	MnGPs/60-I	MnGPs/60 II	PsIn60 I Nor	PsIn 60 II Nor	Av PsI 60	SD PsI60	MnGe PsIn120	MnGPs/120-I	MnGPs/120 II	PsIn120 I Nor	PsIn 120 II Nor	Av PsI 120	SD PsI20	0_Gene Name	MEAN Ab0 v blk	Inp 120/Inp 0
ENSG00000158092	NCK1	5510	19.4819	38.9962	34.8371	2.00166	1.78818	18.7674	92.205	107.839	4.91304	5.74606	3.13596	1.56668	0.638293	2.62862	3.34578	2.9872	0.50711	3.20546	1.79259	0.557853	3.31675	3.47062	3.39369	0.108802	NCK1	4.83224	0.825423	Mediane PsIn60 - I		1.46792
ENSG00000023697	DERA	2813	37.9022	60.9447	56.7112	1.60795	1.49625	42.4166	156.182	210.483	3.68209	4.96228	2.43323	1.51325	0.660829	2.19949	2.5075	2.3535	0.217797	2.72485	1.82112	0.549113	2.66437	2.99722	2.83079	0.23536	DERA	5.0894	0.589086	Mediane PsIn60- II		0.681237
ENSG00000174332	GLIS1	3173	33.417	54.1606	37.4813	1.62075	1.12162	28.4008	84.268	123.937	2.9671	4.36384	2.19293	1.35303	0.739081	1.64878	2.02059	1.83469	0.26291	2.21237	1.97247	0.506978	2.68558	2.63576	2.66067	0.0352293	GLIS1	12.2313	0.961504	Mediane PsIn120 -I		1.65655
ENSG00000116691	MIIP	2821	174.545	280.506	142.952	1.60706	0.818999	191.118	791.614	792.986	4.14202	4.14921	2.58002	1.60542	0.622888	1.20393	2.82072	2.01232	1.14324	1.84342	2.25082	0.444282	2.6629	2.50612	2.58451	0.110863	MIIP	7.25196	1.15431	Mediane PsIn120-II		0.603663
ENSG00000183765	CHEK2	4493	56.8053	95.2527	72.1699	1.67683	1.27048	50.8393	181.304	197.584	3.56622	3.88644	2.44539	1.45834	0.68571	1.8676	2.42859	2.1481	0.396681	2.22208	1.74901	0.571752	2.7785	2.34741	2.56296	0.304829	CHEK2	7.87103	0.838489
ENSG00000133393	FOPNL	2392	45.1384	69.0811	65.178	1.53043	1.44396	34.2329	147.059	145.767	4.29584	4.2581	2.56407	1.6754	0.596874	2.12262	2.92547	2.52404	0.567697	2.47962	1.71724	0.582331	2.53592	2.57189	2.5539	0.0254363	FOPNL	5.14229	0.958791
ENSG00000161647	MPP3	4491	27.0644	37.235	22.596	1.3758	0.8349	17.4144	55.5922	78.9708	3.19231	4.53479	2.0957	1.52326	0.656485	1.2273	2.17396	1.70063	0.669389	1.94579	2.33057	0.42908	2.27969	2.73902	2.50935	0.32479	MPP3	26.5725	1.00651
ENSG00000125846	ZNF133	5730	8.17925	12.2661	6.673	1.49965	0.815845	8.51543	36.7875	34.9952	4.3201	4.10963	2.54532	1.69727	0.589181	1.19929	2.94199	2.07064	1.23227	1.83107	2.24438	0.445556	2.48493	2.48221	2.48357	0.00191954	ZNF133	5.77833	0.773121
ENSG00000074657	ZNF532	11754	9.44559	12.949	13.412	1.37091	1.41992	6.66058	19.2031	28.8011	2.88309	4.32411	1.98807	1.45019	0.689564	2.08728	1.96338	2.02533	0.0876083	2.47788	1.74509	0.573038	2.27159	2.61176	2.44168	0.240538	ZNF532	6.02813	0.864908
ENSG00000154845	PPP4R1	8131	11.3483	14.9305	14.4716	1.31566	1.27522	12.2829	42.1186	54.0762	3.42906	4.40257	2.12402	1.61442	0.619419	1.87458	2.33519	2.10488	0.325699	2.36945	1.85806	0.538196	2.18005	2.65915	2.4196	0.338777	PPP4R1	5.41374	0.443221
ENSG00000137221	TJAP1	6741	22.8585	31.3618	27.8568	1.372	1.21867	17.6022	49.555	71.2891	2.81527	4.05001	1.96534	1.43246	0.698098	1.79144	1.9172	1.85432	0.0889277	2.22162	1.823	0.548547	2.2734	2.44621	2.3598	0.122193	TJAP1	8.0496	1.03735
ENSG00000144554	FANCD2	11855	8.10985	11.3683	9.39353	1.40178	1.15829	7.13612	21.165	27.0008	2.9659	3.78368	2.03901	1.45458	0.687484	1.70268	2.01978	1.86123	0.22422	2.09346	1.80738	0.553288	2.32276	2.28534	2.30405	0.0264566	FANCD2	4.89637	0.824682
ENSG00000166452	AKIP1	2300	41.2908	59.6076	29.3295	1.44361	0.710315	23.0426	74.1279	81.6321	3.21699	3.54265	2.15501	1.4928	0.669884	1.04416	2.19077	1.61747	0.810773	1.58632	2.23326	0.447776	2.39205	2.13976	2.26591	0.178397	AKIP1	4.01235	0.782952
ENSG00000204084	INPP5B	8930	6.90976	7.96774	7.113	1.15311	1.02941	4.86407	12.2032	20.0049	2.50885	4.1128	1.70088	1.47503	0.677952	1.51324	1.70853	1.61088	0.13809	2.05761	1.99882	0.500295	1.91071	2.48413	2.19742	0.405468	INPP5B	4.02468	0.805294
ENSG00000173226	IQCB1	3051	32.895	40.9604	34.0207	1.24519	1.03422	27.6977	88.1019	105.831	3.18084	3.82095	1.99016	1.59828	0.625672	1.52031	2.16615	1.84323	0.456682	1.98789	1.92211	0.520261	2.06328	2.30785	2.18556	0.172942	IQCB1	6.01443	0.999358
ENSG00000147687	TATDN1	4778	20.0379	24.6104	16.4589	1.22819	0.821388	18.9699	65.1298	72.7629	3.43333	3.83571	2.05348	1.67195	0.598103	1.20744	2.3381	1.77277	0.799496	1.775	2.16097	0.462755	2.03512	2.31677	2.17594	0.199159	TATDN1	4.31054	0.728689
ENSG00000198920	KIAA0753	5553	9.47076	12.9895	9.37351	1.37154	0.989732	9.8608	28.7056	33.6002	2.91108	3.40746	1.99817	1.45688	0.6864	1.45491	1.98244	1.71867	0.373026	1.83643	1.85548	0.538944	2.27264	2.0581	2.16537	0.151703	KIAA0753	5.59601	0.489474
ENSG00000213918	DNASE1	11249	6.37226	9.09094	4.95618	1.42664	0.777774	4.69533	14.5848	15.0426	3.10624	3.20373	2.10511	1.47557	0.677704	1.14333	2.11535	1.62934	0.687325	1.57854	2.02956	0.492718	2.36395	1.93505	2.1495	0.303275	DNASE1	9.09045	0.908679
ENSG00000033800	PIAS1	10647	7.94299	8.67309	10.7398	1.09192	1.35212	5.14277	12.1352	20.6339	2.35966	4.01221	1.60517	1.47004	0.680253	1.98761	1.60693	1.79727	0.269183	2.32916	1.7226	0.580517	1.80931	2.42338	2.11634	0.434212	PIAS1	5.22611	0.923753
ENSG00000140451	PIF1	4656	16.1318	21.4389	15.0549	1.32899	0.933243	13.6083	37.4943	45.5507	2.75525	3.34727	1.91355	1.43986	0.694513	1.37187	1.87632	1.6241	0.356704	1.76743	1.89386	0.528022	2.20213	2.02175	2.11194	0.127549	PIF1	8.4953	0.488345
ENSG00000135451	TROAP	3954	64.4752	82.7133	60.2613	1.28287	0.934642	29.5327	74.2894	99.916	2.51549	3.38323	1.7964	1.4003	0.714134	1.37392	1.71305	1.54349	0.2398	1.77823	1.90258	0.525602	2.12571	2.04347	2.08459	0.0581556	TROAP	5.11388	0.792234
ENSG00000187609	EXD3	7575	15.7375	19.1389	16.0181	1.21614	1.01784	12.6421	32.049	45.0641	2.53509	3.5646	1.75585	1.4438	0.692619	1.49622	1.7264	1.61131	0.162762	1.90478	1.8714	0.534359	2.01514	2.15302	2.08408	0.0974955	EXD3	5.91622	0.80829
ENSG00000143569	UBAP2L	7503	64.9344	79.8221	50.0288	1.22927	0.770451	34.2955	91.8086	119.266	2.67698	3.4776	1.81404	1.4757	0.677643	1.13256	1.82303	1.47779	0.488231	1.63686	2.12455	0.470688	2.0369	2.10047	2.06869	0.0449472	UBAP2L	5.73944	0.983037
ENSG00000154743	TSEN2	12407	5.9236	7.30427	5.57351	1.23308	0.940899	3.8126	10.569	13.1401	2.77213	3.4465	1.84885	1.49938	0.666943	1.38312	1.88782	1.63547	0.356878	1.80078	1.91389	0.522495	2.04321	2.08169	2.06245	0.0272054	TSEN2	5.21879	0.381932
ENSG00000074935	TUBE1	7087	6.34928	7.16099	8.85591	1.12784	1.39479	6.77592	20.6063	25.2102	3.04111	3.72055	1.852	1.64207	0.608987	2.05034	2.071	2.06067	0.0146077	2.27802	1.63324	0.61228	1.86883	2.24721	2.05802	0.267555	TUBE1	4.20604	0.946983
ENSG00000154920	EME1	3294	26.7935	29.8256	25.2828	1.11317	0.943616	21.3817	51.6954	78.7171	2.41774	3.68151	1.64053	1.47375	0.67854	1.38712	1.64648	1.5168	0.183397	1.86385	1.97522	0.506273	1.84452	2.22363	2.03407	0.268075	EME1	10.1201	0.835223
ENSG00000260630	SNAI3-AS1	6727	8.28223	9.64637	7.38518	1.16471	0.89169	8.05827	28.0955	27.7796	3.48654	3.44734	2.01514	1.73017	0.577978	1.31078	2.37433	1.84256	0.752041	1.75327	1.96623	0.508586	1.92992	2.0822	2.00606	0.107675	SNAI3-AS1	4.28621	0.727466
ENSG00000213199	ASIC3	2748	49.8412	67.9276	43.3058	1.36288	0.868875	35.8302	74.8764	98.5802	2.08975	2.75131	1.68763	1.23828	0.807572	1.27725	1.42312	1.35018	0.10315	1.54614	1.77947	0.561964	2.25829	1.66179	1.96004	0.421791	ASIC3	8.71639	0.649594
ENSG00000118246	FASTKD2	9759	6.33815	6.00541	7.85114	0.947501	1.23871	5.87395	19.544	22.1431	3.32723	3.76971	1.77554	1.87392	0.53364	1.82091	2.26584	2.04337	0.314617	2.16092	1.74449	0.573233	1.57001	2.2769	1.92346	0.499851	FASTKD2	5.31968	0.772228
ENSG00000023839	ABCC2	7837	13.2881	17.2255	10.8485	1.29631	0.816403	14.2742	42.2072	39.9411	2.95689	2.79813	1.95781	1.5103	0.66212	1.20011	2.01364	1.60688	0.57525	1.51143	1.85132	0.540154	2.14798	1.69007	1.91903	0.323789	ABCC2	5.69564	0.585472
ENSG00000176444	CLK2	3658	41.2973	58.4451	52.5965	1.41523	1.27361	21.223	46.4426	50.9027	2.18831	2.39847	1.75982	1.24349	0.804189	1.8722	1.49024	1.68122	0.270086	1.74777	1.3723	0.728703	2.34503	1.44868	1.89685	0.633819	CLK2	8.74042	0.715913
ENSG00000197555	SIPA1L1	12412	5.33219	6.79972	4.20353	1.27522	0.78833	3.60183	8.03424	9.63278	2.2306	2.67441	1.68657	1.32257	0.756104	1.15885	1.51904	1.33894	0.254696	1.45201	1.84188	0.542925	2.11304	1.61535	1.86419	0.351923	SIPA1L1	4.75145	0.978303
ENSG00000225828	FAM229A	2845	47.944	60.1972	39.3974	1.25557	0.821738	26.6489	49.0702	71.4657	1.84136	2.68175	1.52051	1.21101	0.825757	1.20796	1.25396	1.23096	0.0325331	1.48449	1.80652	0.553551	2.08049	1.61978	1.85013	0.325772	FAM229A	45.6318	0.768987
ENSG00000101654	RNMT	6980	13.966	17.7645	14.6385	1.27198	1.04815	12.2013	35.1564	32.0897	2.88136	2.63002	1.91443	1.50508	0.664418	1.54078	1.9622	1.75149	0.297989	1.66032	1.58404	0.631295	2.10767	1.58853	1.8481	0.367086	RNMT	5.16696	0.931746
ENSG00000116497	S100PBP	9190	14.0169	18.8749	19.9439	1.34658	1.42285	10.5977	34.9514	24.8456	3.29803	2.34444	2.10738	1.56499	0.638982	2.09158	2.24596	2.16877	0.109159	1.82641	1.28363	0.77904	2.23128	1.41604	1.82366	0.576461	S100PBP	7.19565	0.637377
ENSG00000120071	KANSL1	23858	2.80528	2.79185	3.37811	0.995212	1.2042	2.07399	5.19064	6.84794	2.50273	3.30181	1.57821	1.5858	0.630595	1.77017	1.70436	1.73727	0.046537	1.994	1.65587	0.603911	1.64907	1.9943	1.82168	0.244115	KANSL1	5.89848	0.880009
ENSG00000134744	ZCCHC11	16199	4.71851	5.81124	3.93942	1.23158	0.834887	4.14857	9.99396	10.9423	2.40901	2.6376	1.72247	1.39858	0.715011	1.22728	1.64054	1.43391	0.292214	1.48395	1.77742	0.562612	2.04073	1.59311	1.81692	0.316517	ZCCHC11	6.16713	0.416674
ENSG00000134452	FBXO18	6676	10.6561	11.6753	8.07589	1.09565	0.757869	8.16668	19.9446	24.4861	2.44219	2.99829	1.63579	1.49298	0.669802	1.11407	1.66313	1.3886	0.388248	1.50742	1.98902	0.50276	1.8155	1.81097	1.81323	0.00320424	FBXO18	4.80713	0.534406
ENSG00000164323	CFAP97	7192	19.2646	19.1886	17.8572	0.996055	0.926943	13.869	47.0722	45.156	3.39407	3.2559	1.83866	1.84595	0.541728	1.36261	2.31136	1.83698	0.670872	1.73725	1.87417	0.533569	1.65046	1.96657	1.80851	0.223519	CFAP97	5.32714	0.634465
ENSG00000205268	PDE7A	10601	4.15618	5.26315	7.20675	1.26634	1.73398	5.06445	10.8177	12.5356	2.13601	2.47522	1.64466	1.29875	0.76997	2.54895	1.45462	2.00179	0.773809	2.07171	1.19477	0.836981	2.09833	1.49503	1.79668	0.426596	PDE7A	4.06789	0.6933
ENSG00000164011	ZNF691	2036	33.481	42.4341	23.6357	1.26741	0.705945	32.5563	97.4221	80.1463	2.99242	2.46177	1.94746	1.53657	0.6508	1.03774	2.03784	1.53779	0.707175	1.31829	1.86741	0.535502	2.1001	1.48691	1.7935	0.433587	ZNF691	4.79218	0.646127
ENSG00000101115	SALL4	5773	10.1037	13.4667	13.9621	1.33285	1.38188	9.56563	27.5317	21.7029	2.87819	2.26884	1.95862	1.4695	0.680504	2.03136	1.96005	1.9957	0.0504238	1.77067	1.28135	0.780427	2.20853	1.37038	1.78946	0.59266	SALL4	5.15328	0.900559
ENSG00000198276	UCKL1	3185	37.3493	46.0346	27.3869	1.23254	0.733262	26.9206	58.5968	68.2702	2.17665	2.53598	1.63793	1.3289	0.752499	1.0779	1.4823	1.2801	0.285958	1.36365	1.8597	0.53772	2.04232	1.53173	1.78703	0.36104	UCKL1	5.08382	0.836478
ENSG00000140563	MCTP2	12978	7.39913	7.03514	7.86295	0.950806	1.06269	7.51567	15.0829	24.7919	2.00686	3.2987	1.38135	1.45282	0.688315	1.56215	1.36667	1.46441	0.13822	1.87229	1.76185	0.567585	1.57549	1.99241	1.78395	0.294811	MCTP2	7.05707	0.692048
ENSG00000122515	ZMIZ2	7341	32.5171	33.4176	26.4743	1.02769	0.814166	20.5334	40.5735	62.8438	1.97598	3.06056	1.42503	1.38662	0.721176	1.19682	1.34564	1.27123	0.105229	1.57855	1.93885	0.51577	1.70289	1.84858	1.77573	0.103018	ZMIZ2	5.01968	0.627061
ENSG00000105072	C19orf44	4338	13.267	15.8614	8.2858	1.19555	0.624542	11.4748	33.9778	29.745	2.96107	2.5922	1.88152	1.57377	0.635418	0.918077	2.01649	1.46728	0.776695	1.27237	2.03729	0.490848	1.98103	1.56569	1.77336	0.293691	C19orf44	8.81076	0.796945
ENSG00000063169	BICRA	7496	8.33705	9.66132	8.23857	1.15884	0.988187	7.23561	10.6771	19.3059	1.47563	2.66817	1.30768	1.12844	0.886183	1.45264	1.0049	1.22877	0.316594	1.62378	1.64319	0.608573	1.9202	1.61158	1.76589	0.218229	BICRA	5.1771	0.38325
ENSG00000181090	EHMT1	22188	4.87885	5.0627	3.38495	1.03768	0.693801	3.41592	7.66331	10.2165	2.24341	2.99084	1.52576	1.47035	0.680108	1.01989	1.52776	1.27383	0.359123	1.4405	2.07625	0.481638	1.71944	1.80647	1.76295	0.0615376	EHMT1	4.04019	0.793364
ENSG00000101361	NOP56	4950	374.018	351.798	174.197	0.94059	0.465746	211.256	837.765	682.044	3.96564	3.22852	1.93133	2.05332	0.487017	0.684646	2.7006	1.69262	1.42549	1.22624	2.63286	0.379815	1.55856	1.95003	1.75429	0.27681	NOP56	9.1367	0.582939
ENSG00000104863	LIN7B	1753	162.025	207.097	110.737	1.27818	0.683455	94.1122	288.489	209.491	3.06537	2.22597	1.97941	1.54862	0.645735	1.00468	2.08752	1.5461	0.765681	1.23343	1.8047	0.554109	2.11794	1.34449	1.73121	0.546914	LIN7B	15.8313	0.53594
ENSG00000148200	NR6A1	7125	13.8889	15.0134	21.3075	1.08096	1.53414	6.91013	16.8172	19.111	2.43371	2.76565	1.62196	1.50048	0.666455	2.25518	1.65736	1.95627	0.422728	2.05983	1.34266	0.744789	1.79115	1.67045	1.7308	0.0853464	NR6A1	13.4974	0.550191
ENSG00000161547	SRSF2	2976	162.572	233.496	109.506	1.43626	0.673581	95.1801	277.774	168.415	2.91841	1.76944	2.04734	1.42547	0.701525	0.990165	1.98744	1.4888	0.705178	1.09172	1.62078	0.616989	2.37988	1.06874	1.72431	0.927113	SRSF2	5.61313	0.742456
ENSG00000172530	BANP	8156	29.347	38.447	18.4024	1.31008	0.627065	38.4047	79.2559	79.7221	2.0637	2.07584	1.64427	1.25509	0.796757	0.921785	1.40538	1.16358	0.341955	1.14092	1.81945	0.549616	2.17081	1.25381	1.71231	0.648416	BANP	5.04062	0.71338
ENSG00000112659	CUL9	12242	11.7246	13.32	8.27511	1.13608	0.705791	9.52249	18.9309	24.3081	1.98802	2.5527	1.50285	1.32284	0.755951	1.03751	1.35384	1.19568	0.223678	1.34226	1.90179	0.525821	1.88248	1.54183	1.71216	0.240875	CUL9	5.1265	0.727613
ENSG00000173137	ADCK5	2742	47.3251	60.9175	43.1299	1.28721	0.911353	25.4466	58.8192	54.2376	2.31148	2.13143	1.72492	1.34005	0.746244	1.33969	1.57412	1.4569	0.165764	1.39373	1.5293	0.653895	2.13291	1.28738	1.71015	0.597881	ADCK5	7.07813	0.558516
ENSG00000160323	ADAMTS13	5708	9.24471	11.3614	9.20125	1.22896	0.995298	9.13177	16.68	20.8823	1.82659	2.28678	1.49826	1.21913	0.820254	1.46309	1.24391	1.3535	0.154986	1.50865	1.51578	0.659728	2.03638	1.38121	1.7088	0.463275	ADAMTS13	9.99111	0.733183
ENSG00000183955	KMT5A	4215	74.7141	84.979	56.7335	1.13739	0.759341	65.1018	145.279	164.622	2.23156	2.52868	1.59316	1.40072	0.713921	1.11623	1.51969	1.31796	0.28529	1.38569	1.82486	0.547988	1.88465	1.52732	1.70599	0.252669	KMT5A	4.50472	0.460713
ENSG00000107554	DNMBP	8489	7.8793	7.62343	12.625	0.967526	1.6023	6.82722	13.2191	20.4385	1.93623	2.99367	1.36871	1.41464	0.706891	2.35537	1.31857	1.83697	0.733128	2.19015	1.36688	0.731592	1.60319	1.80818	1.70569	0.144948	DNMBP	4.45275	0.859161
ENSG00000153094	BCL2L11	6656	10.807	16.1229	12.1721	1.49189	1.12631	7.49991	27.7396	11.5206	3.69866	1.53609	2.34904	1.57454	0.635107	1.65568	2.51879	2.08723	0.610309	1.31534	1.16783	0.856289	2.47206	0.9278	1.69993	1.09196	BCL2L11	5.07586	0.533136
ENSG00000197283	SYNGAP1	8277	10.9523	10.7752	7.10474	0.983829	0.648698	4.30383	7.72031	12.4561	1.79382	2.8942	1.32846	1.3503	0.740576	0.953586	1.22159	1.08759	0.18951	1.3702	2.11224	0.473431	1.6302	1.7481	1.68915	0.083362	SYNGAP1	7.12432	0.475031
ENSG00000122482	ZNF644	7604	14.2865	17.8903	24.4115	1.25225	1.70871	10.6477	35.024	22.8465	3.28934	2.14567	2.02955	1.62072	0.617008	2.51181	2.24004	2.37592	0.192165	1.91477	1.12059	0.892386	2.07498	1.29599	1.68548	0.550831	ZNF644	7.85016	0.662469
ENSG00000110888	CAPRIN2	9225	6.67655	7.63562	7.08653	1.14365	1.06141	5.2481	10.6448	12.822	2.02832	2.44316	1.52305	1.33175	0.750892	1.56027	1.38129	1.47078	0.126556	1.61034	1.51717	0.65912	1.89503	1.47567	1.68535	0.296528	CAPRIN2	12.7237	0.455494
ENSG00000124203	ZNF831	11992	31.3858	37.4687	60.5252	1.19381	1.92842	17.0264	43.393	39.1763	2.54857	2.30091	1.74428	1.4611	0.684415	2.83478	1.73557	2.28518	0.777259	2.10645	1.09232	0.915485	1.97814	1.38975	1.68395	0.416055	ZNF831	4.62583	0.857807
ENSG00000182459	TEX19	1935	29.2725	35.8563	15.7594	1.22491	0.538369	65.9987	183.029	142.516	2.77323	2.15937	1.84308	1.50467	0.664599	0.791403	1.88857	1.33999	0.775812	1.07821	2.00274	0.499317	2.02968	1.30426	1.66697	0.512947	TEX19	4.81428	0.808398
ENSG00000131732	ZCCHC9	5130	39.4543	36.4111	24.9839	0.922868	0.633236	21.6506	60.5561	64.1969	2.79697	2.96513	1.60662	1.7409	0.574415	0.930857	1.90474	1.4178	0.688637	1.37027	2.16391	0.462126	1.52919	1.79094	1.66007	0.185084	ZCCHC9	8.90222	0.669451
ENSG00000109184	DCUN1D4	7625	8.0047	8.57332	9.48754	1.07104	1.18525	7.90241	21.8787	20.1565	2.76862	2.55068	1.722	1.60779	0.621972	1.74231	1.88543	1.81387	0.101197	1.73873	1.46698	0.681673	1.77471	1.54061	1.65766	0.165531	DCUN1D4	4.04104	0.71142
ENSG00000053747	LAMA3	14488	4.93444	6.07398	3.03513	1.23094	0.615092	4.58587	8.51097	9.55617	1.85591	2.08383	1.51146	1.22789	0.814403	0.904186	1.26388	1.08403	0.254339	1.13214	1.84061	0.543299	2.03966	1.25863	1.64915	0.552272	LAMA3	5.26438	0.652202
ENSG00000132879	FBXO44	3527	39.2322	43.8999	33.0226	1.11898	0.841721	27.4084	62.3665	65.3099	2.27545	2.38284	1.59567	1.42601	0.701257	1.23733	1.54958	1.39346	0.220795	1.41622	1.68253	0.594342	1.85415	1.43924	1.64669	0.293386	FBXO44	4.5199	0.769676
ENSG00000156858	PRR14	3764	53.4398	55.4472	36.4808	1.03756	0.682651	31.4001	78.3007	80.8148	2.49364	2.57371	1.60851	1.55028	0.645046	1.0035	1.69817	1.35083	0.491208	1.3255	1.94169	0.515015	1.71924	1.55452	1.63688	0.116476	PRR14	5.14801	0.467745
ENSG00000114770	ABCC5	11365	8.74638	9.23471	8.31222	1.05583	0.950361	4.12925	9.89307	10.3921	2.39585	2.51671	1.59048	1.50637	0.663847	1.39703	1.63157	1.5143	0.165847	1.54654	1.62732	0.614509	1.74951	1.52009	1.6348	0.162227	ABCC5	6.05386	0.725652
ENSG00000080608	PUM3	2573	56.1044	50.7837	44.5367	0.905164	0.793818	32.1328	84.0789	93.6403	2.6166	2.91416	1.53898	1.70022	0.588159	1.16691	1.78191	1.47441	0.434866	1.52096	1.916	0.52192	1.49986	1.76015	1.63	0.184058	PUM3	4.92307	0.883549
ENSG00000161996	WDR90	10534	17.2074	18.7442	13.1027	1.08931	0.761459	11.805	22.6955	28.4247	1.92253	2.40785	1.44715	1.32849	0.752732	1.11934	1.30924	1.21429	0.134278	1.35406	1.77824	0.562353	1.80499	1.45434	1.62967	0.247949	WDR90	10.9625	0.622878
ENSG00000204634	TBC1D8	6417	15.7792	15.3245	13.8363	0.971179	0.876868	14.4137	27.0148	39.0634	1.87424	2.71016	1.34916	1.38919	0.719842	1.289	1.27636	1.28268	0.00893662	1.54157	1.75804	0.568814	1.60924	1.63693	1.62309	0.0195797	TBC1D8	4.57656	0.635371
ENSG00000104899	AMH	2587	29.5911	31.4101	30.0802	1.06147	1.01653	14.2747	27.6359	34.9727	1.936	2.44997	1.43353	1.35051	0.740459	1.4943	1.31842	1.40636	0.124367	1.57812	1.55246	0.644139	1.75886	1.47978	1.61932	0.197335	AMH	16.5156	0.477429
ENSG00000068745	IP6K2	5624	24.5699	29.2282	27.3603	1.1896	1.11357	15.7292	40.3227	32.9011	2.56356	2.09173	1.74631	1.46799	0.681205	1.63695	1.74579	1.69137	0.0769573	1.5262	1.37054	0.729637	1.97116	1.2634	1.61728	0.500462	IP6K2	5.99664	0.458291
ENSG00000137218	FRS3	2858	25.249	24.5088	18.2897	0.970683	0.724371	19.6199	47.794	52.4068	2.436	2.67111	1.53772	1.58416	0.631248	1.06483	1.65892	1.36187	0.420085	1.391	1.92028	0.520757	1.60842	1.61335	1.61089	0.00348412	FRS3	11.5821	0.490682
ENSG00000116830	TTF2	10158	7.54289	7.48572	6.33165	0.99242	0.839419	5.22744	13.1185	13.6246	2.50954	2.60636	1.57814	1.59019	0.628856	1.23395	1.70899	1.47147	0.335909	1.47913	1.76209	0.567509	1.64444	1.57424	1.60934	0.0496391	TTF2	4.95197	0.530526
ENSG00000137337	MDC1	7622	17.7331	19.7006	12.3472	1.11095	0.696278	11.6324	22.7267	26.5326	1.95374	2.28093	1.47327	1.32613	0.754073	1.02353	1.3305	1.17701	0.217062	1.26022	1.80994	0.552504	1.84085	1.37768	1.60926	0.327507	MDC1	4.62251	0.492995
ENSG00000184677	ZBTB40	9169	10.09	11.615	9.94441	1.15115	0.985575	4.63227	10.6245	9.99001	2.29358	2.15661	1.62489	1.41153	0.708449	1.4488	1.56193	1.50536	0.079998	1.45791	1.47925	0.676019	1.90745	1.30259	1.60502	0.427699	ZBTB40	4.27598	0.307392
ENSG00000137073	UBAP2	12402	18.7665	18.9158	11.587	1.00796	0.617429	11.095	23.3586	28.2393	2.10533	2.54523	1.45673	1.44524	0.691928	0.907621	1.43373	1.17067	0.372014	1.2536	2.03035	0.492527	1.67018	1.53732	1.60375	0.0939471	UBAP2	5.81502	0.564386
ENSG00000084112	SSH1	14538	10.3943	10.958	9.71653	1.05423	0.934794	7.6168	15.7142	18.361	2.0631	2.4106	1.47479	1.39892	0.714839	1.37415	1.40497	1.38956	0.0217974	1.50114	1.60585	0.622724	1.74687	1.456	1.60143	0.205674	SSH1	4.61081	0.826316
ENSG00000198162	MAN1A2	9667	51.012	42.6086	28.7283	0.835266	0.563168	10.8322	24.9792	32.5628	2.30601	3.00611	1.38785	1.66157	0.601842	0.827858	1.57039	1.19912	0.525049	1.30113	2.31038	0.43283	1.38404	1.81569	1.59986	0.305224	MAN1A2	7.37627	0.638422
ENSG00000213398	LCAT	2625	47.9267	58.5263	36.0964	1.22116	0.753159	30.4794	67.003	59.2771	2.19831	1.94482	1.63844	1.34171	0.74532	1.10714	1.49705	1.3021	0.275702	1.21027	1.60693	0.622305	2.02347	1.17467	1.59907	0.600188	LCAT	9.71402	0.679955
ENSG00000137504	CREBZF	7580	14.7578	16.3089	25.3172	1.1051	1.71551	12.7566	30.943	28.1952	2.42565	2.21025	1.63725	1.48154	0.674974	2.5218	1.65187	2.08683	0.615134	1.94723	1.13507	0.881	1.83115	1.33499	1.58307	0.350842	CREBZF	4.72186	0.719276
ENSG00000181404	WASHC1	2749	418.599	455.299	243.446	1.08767	0.581574	235.636	524.863	529.844	2.22743	2.24857	1.55651	1.43104	0.698791	0.854914	1.51688	1.1859	0.46808	1.14355	1.9663	0.508569	1.80227	1.35813	1.5802	0.314053	WASHC1	6.947	0.918857
ENSG00000184281	TSSC4	2659	178.89	180.437	119.467	1.00865	0.667824	132.163	321.989	324.326	2.4363	2.45398	1.5676	1.55416	0.643434	0.981702	1.65912	1.32041	0.479008	1.28017	1.91692	0.521669	1.67133	1.48221	1.57677	0.13373	TSSC4	4.83884	0.527098
ENSG00000130856	ZNF236	11254	6.09473	6.31538	4.67344	1.0362	0.766799	3.42235	8.09211	8.13788	2.36449	2.37786	1.56528	1.51059	0.661994	1.12719	1.61021	1.3687	0.341547	1.35031	1.76097	0.567868	1.71699	1.43623	1.57661	0.198528	ZNF236	7.68915	0.520197
ENSG00000136002	ARHGEF4	10613	8.88401	8.60024	6.63435	0.968058	0.746775	9.25536	16.3007	23.4774	1.76122	2.53663	1.30574	1.34883	0.741385	1.09776	1.19939	1.14857	0.0718642	1.37633	1.84304	0.542583	1.60407	1.53212	1.5681	0.0508744	ARHGEF4	4.55669	0.372485
ENSG00000141013	GAS8	5615	10.3448	10.1962	6.1359	0.985635	0.593136	7.01506	13.9757	17.4304	1.99225	2.48472	1.40129	1.42172	0.703375	0.871911	1.35672	1.11431	0.342811	1.21399	2.04673	0.488584	1.6332	1.50077	1.56698	0.0936415	GAS8	5.89231	1.05462
ENSG00000130758	MAP3K10	4884	86.043	84.4075	53.2466	0.980991	0.618837	56.6518	114.486	141.07	2.02088	2.49012	1.408	1.43528	0.696727	0.90969	1.37622	1.14295	0.329884	1.24136	2.00596	0.498515	1.6255	1.50403	1.56477	0.0858927	MAP3K10	4.19041	0.717081
ENSG00000134884	ARGLU1	5783	16.3841	19.0556	20.1598	1.16306	1.23045	10.1726	17.9761	20.2365	1.76712	1.98933	1.43362	1.23263	0.811274	1.80876	1.20341	1.50608	0.428048	1.56453	1.27151	0.786464	1.92718	1.20155	1.56437	0.513099	ARGLU1	6.30279	0.505466
ENSG00000152242	C18orf25	9577	6.26035	7.99802	10.1289	1.27757	1.61794	4.26673	12.7249	7.13172	2.98236	1.67147	1.95196	1.52788	0.654503	2.37837	2.03099	2.20468	0.245636	1.64449	1.01641	0.983856	2.11693	1.00957	1.56325	0.783023	C18orf25	7.3059	0.783295
ENSG00000204859	ZBTB48	4510	30.0568	31.76	17.5435	1.05667	0.583678	17.1981	45.5424	39.1274	2.6481	2.27509	1.67277	1.58306	0.631686	0.858006	1.80336	1.33068	0.668466	1.15235	1.9743	0.506509	1.7509	1.37416	1.56253	0.266395	ZBTB48	5.10252	0.766675
ENSG00000186185	KIF18B	4717	20.2946	19.5231	10.4198	0.961988	0.513428	15.4772	32.1646	39.2144	2.07819	2.53369	1.41393	1.4698	0.680365	0.754739	1.41525	1.08499	0.467051	1.14056	2.22145	0.450156	1.59401	1.53035	1.56218	0.0450186	KIF18B	4.97398	0.886086
ENSG00000119688	ABCD4	8922	8.01661	7.52298	6.58151	0.938424	0.820984	7.18563	16.8419	18.6215	2.34383	2.59149	1.48307	1.58039	0.632756	1.20685	1.59615	1.4015	0.275278	1.45862	1.77667	0.56285	1.55497	1.56526	1.56011	0.00727676	ABCD4	5.10253	0.738516
ENSG00000106462	EZH2	10774	8.93958	8.54693	8.05293	0.956077	0.900818	7.58846	13.0237	19.282	1.71625	2.54096	1.28096	1.33981	0.746373	1.3242	1.16877	1.24648	0.109909	1.51293	1.6795	0.595414	1.58422	1.53474	1.55948	0.0349866	EZH2	7.98446	0.726739
ENSG00000072195	SPEG	17066	4.83751	5.12117	3.19205	1.05864	0.659854	3.43267	6.315	7.71363	1.83967	2.24712	1.39555	1.31825	0.758583	0.969986	1.25282	1.1114	0.199993	1.21769	1.84539	0.54189	1.75416	1.35726	1.55571	0.280653	SPEG	4.47472	0.78513
ENSG00000139835	GRTP1	2917	17.6782	19.9001	13.8092	1.12568	0.781144	16.3959	31.1395	33.7269	1.89923	2.05704	1.46217	1.29892	0.769873	1.14828	1.29338	1.22083	0.102597	1.26761	1.62277	0.616232	1.86525	1.24245	1.55385	0.440388	GRTP1	4.41474	0.677548
ENSG00000105556	MIER2	3810	15.1153	15.4692	7.81133	1.02341	0.516784	11.3904	25.1315	26.5776	2.20638	2.33334	1.50268	1.4683	0.68106	0.759672	1.50254	1.13111	0.52529	1.0981	2.12488	0.470615	1.69579	1.40934	1.55257	0.202555	MIER2	4.9353	0.671693
ENSG00000102878	HSF4	3913	22.1558	22.2581	17.0725	1.00462	0.770564	11.3126	23.6775	26.9193	2.09303	2.37959	1.45007	1.4434	0.692808	1.13273	1.42535	1.27904	0.206916	1.35412	1.7573	0.569054	1.66465	1.43727	1.55096	0.160781	HSF4	16.6354	0.609107
ENSG00000198837	DENND4B	7606	21.1623	21.1417	13.2053	0.999028	0.624	18.7242	35.8121	44.805	1.91261	2.3929	1.3823	1.38364	0.722729	0.91728	1.30249	1.10988	0.272383	1.22195	1.95826	0.510659	1.65539	1.44531	1.55035	0.14855	DENND4B	4.11363	0.30646
ENSG00000168813	ZNF507	11239	9.51306	12.4563	13.7478	1.30939	1.44515	6.53278	18.8686	10.0675	2.88829	1.54107	1.94471	1.4852	0.673308	2.12437	1.96692	2.04565	0.111333	1.49234	1.03265	0.968379	2.16966	0.930806	1.55023	0.876	ZNF507	8.2019	0.801342
ENSG00000249859	PVT1	25431	11.7837	12.5039	7.12428	1.06112	0.604587	6.7548	19.1357	14.9672	2.83291	2.21579	1.7338	1.63393	0.61202	0.888743	1.92921	1.40898	0.735722	1.15743	1.91441	0.522354	1.75827	1.33834	1.5483	0.296941	PVT1	6.5058	0.95619
ENSG00000198089	SFI1	12176	9.23979	9.00723	7.26837	0.974831	0.786638	5.59044	11.0446	13.6829	1.97562	2.44755	1.38777	1.4236	0.702446	1.15636	1.3454	1.25088	0.133671	1.38756	1.76392	0.566921	1.61529	1.47832	1.54681	0.0968574	SFI1	4.08556	0.576979
ENSG00000163013	FBXO41	8058	22.0754	25.3316	17.6626	1.1475	0.8001	13.8013	27.1486	26.8424	1.9671	1.94491	1.50241	1.30929	0.763773	1.17615	1.33959	1.25787	0.115574	1.24745	1.55911	0.64139	1.90141	1.17473	1.53807	0.513845	FBXO41	4.72028	0.774444
ENSG00000142303	ADAMTS10	5705	31.1196	34.5407	19.2193	1.10993	0.617595	18.0897	33.3641	37.003	1.84437	2.04553	1.43078	1.28907	0.775755	0.907864	1.25601	1.08194	0.24618	1.12397	1.81991	0.549476	1.83916	1.2355	1.53733	0.426851	ADAMTS10	9.66982	0.714247
ENSG00000008710	PKD1	18534	31.5934	31.342	21.5798	0.992042	0.683049	19.3841	30.1733	45.7908	1.5566	2.36229	1.24266	1.25263	0.798319	1.00408	1.06004	1.03206	0.0395713	1.27026	1.85969	0.537724	1.64381	1.42682	1.53532	0.153436	PKD1	9.72496	0.744743
ENSG00000196187	TMEM63A	10350	14.7082	15.8547	11.8572	1.07795	0.806164	9.2246	15.6974	19.6128	1.70168	2.12614	1.35437	1.25644	0.795901	1.18506	1.15885	1.17195	0.0185357	1.30921	1.62399	0.615766	1.78616	1.28419	1.53517	0.354944	TMEM63A	5.61471	0.787902
ENSG00000148634	HERC4	15800	4.23593	4.52661	4.7548	1.06862	1.12249	5.33247	11.9991	11.4194	2.25019	2.14148	1.55068	1.4511	0.689132	1.65007	1.53238	1.59122	0.0832154	1.55042	1.38123	0.723995	1.77071	1.29345	1.53208	0.337472	HERC4	5.94376	0.851492
ENSG00000184381	PLA2G6	8150	14.0918	15.4569	9.70525	1.09687	0.688715	12.7995	26.5218	26.4167	2.0721	2.06389	1.50759	1.37445	0.727566	1.01241	1.4111	1.21176	0.281914	1.19224	1.7311	0.577666	1.81751	1.24659	1.53205	0.403705	PLA2G6	7.34666	0.913083
ENSG00000150347	ARID5B	8760	18.6075	14.723	20.7438	0.79124	1.11481	9.4651	20.3415	27.0431	2.1491	2.85714	1.30402	1.64806	0.606772	1.63877	1.46354	1.55115	0.123905	1.7847	1.60091	0.624646	1.31109	1.72571	1.5184	0.293187	ARID5B	9.15493	0.551791
ENSG00000183793	NPIPA5	1516	45.472	51.4464	25.4599	1.13139	0.559904	21.913	35.1245	42.0375	1.60291	1.91838	1.34666	1.19028	0.84014	0.823058	1.09158	0.957319	0.189873	1.03639	1.85102	0.540243	1.87471	1.1587	1.5167	0.506293	NPIPA5	9.94117	1.04925
ENSG00000066279	ASPM	11994	12.5553	11.1728	9.13199	0.889882	0.72734	7.03157	14.7459	17.9999	2.09709	2.55987	1.36608	1.53512	0.651415	1.06919	1.42812	1.24865	0.253802	1.36451	1.87603	0.53304	1.47453	1.54616	1.51035	0.0506482	ASPM	10.3706	0.662219
ENSG00000166166	TRMT61A	3217	72.9997	63.827	38.5219	0.874346	0.5277	49.1549	147.271	127.317	2.99606	2.59011	1.61852	1.85112	0.540215	0.775718	2.04032	1.40802	0.894207	1.1691	2.21547	0.451372	1.44879	1.56443	1.50661	0.0817654	TRMT61A	4.39461	0.778985
ENSG00000187605	TET3	12943	7.78436	7.33387	8.62896	0.942129	1.1085	4.09686	7.6593	9.80759	1.86955	2.39393	1.32716	1.40869	0.709882	1.6295	1.27317	1.45133	0.251963	1.62901	1.46956	0.680475	1.56111	1.44593	1.50352	0.0814412	TET3	5.79892	0.529398
ENSG00000133302	SLF1	6863	82.749	88.9009	65.7299	1.07434	0.794328	53.7382	140.72	109.055	2.61862	2.02937	1.67729	1.56122	0.640525	1.16766	1.78328	1.47547	0.435306	1.26964	1.59838	0.625632	1.78019	1.22574	1.50296	0.392053	SLF1	7.51987	0.780349
ENSG00000052841	TTC17	11296	12.7084	12.3414	7.75778	0.971122	0.610445	9.27081	19.0348	21.3966	2.0532	2.30795	1.41206	1.45405	0.687736	0.897355	1.39823	1.14779	0.35417	1.18696	1.94442	0.514292	1.60915	1.394	1.50158	0.15213	TTC17	5.52101	0.795922
ENSG00000178814	OPLAH	4441	32.4571	30.393	21.1197	0.936406	0.650694	21.0833	46.0631	50.5944	2.18482	2.39974	1.43034	1.52748	0.654673	0.956521	1.48786	1.22219	0.375715	1.2496	1.92041	0.520722	1.55163	1.44944	1.50053	0.0722528	OPLAH	7.03937	0.774108
ENSG00000059588	TARBP1	7819	9.84292	10.5923	12.1274	1.07613	1.2321	9.91569	18.5901	19.9931	1.87482	2.01631	1.4204	1.31992	0.757623	1.81118	1.27675	1.54397	0.3779	1.57616	1.27925	0.781707	1.78315	1.21785	1.5005	0.399725	TARBP1	7.19747	0.682756
ENSG00000188818	ZDHHC11	7054	8.76674	9.11322	6.73415	1.03952	0.768147	7.52993	11.4976	15.9212	1.52692	2.11439	1.25987	1.21197	0.825104	1.12918	1.03983	1.0845	0.0631761	1.27443	1.65909	0.60274	1.72249	1.27709	1.49979	0.314943	ZDHHC11	12.3858	0.918772
ENSG00000182944	EWSR1	10326	66.8708	67.9407	46.5289	1.016	0.695803	33.7545	71.5992	73.4009	2.12117	2.17455	1.46803	1.44491	0.692084	1.02283	1.44452	1.23367	0.298179	1.23006	1.76783	0.565664	1.68351	1.31343	1.49847	0.261688	EWSR1	6.28975	0.530526
ENSG00000169045	HNRNPH1	9480	34.178	37.1938	27.9172	1.08824	0.816817	37.1681	74.4856	73.4112	2.00402	1.97511	1.47677	1.35703	0.736904	1.20072	1.36474	1.28273	0.115976	1.27016	1.55501	0.643082	1.80321	1.19297	1.49809	0.431506	HNRNPH1	4.95552	0.481642
ENSG00000143442	POGZ	12192	11.0943	11.9926	11.2301	1.08097	1.01224	8.7361	18.5154	17.4002	2.11942	1.99176	1.51361	1.40023	0.714166	1.48799	1.44332	1.46566	0.0315868	1.41991	1.40274	0.712891	1.79117	1.20302	1.4971	0.415884	POGZ	4.54465	0.797165
ENSG00000171163	ZNF692	3929	162.804	154.433	111.307	0.948586	0.683687	75.5241	160.949	177.18	2.1311	2.34601	1.4218	1.49887	0.66717	1.00502	1.45128	1.22815	0.315552	1.26646	1.85241	0.539839	1.57181	1.41699	1.4944	0.109474	ZNF692	10.6214	0.591779
ENSG00000167615	LENG8	6448	53.2579	59.3415	66.7327	1.11423	1.25301	26.5408	38.4433	50.1464	1.44846	1.88941	1.2704	1.14016	0.877069	1.84193	0.986402	1.41416	0.604947	1.53865	1.22796	0.814357	1.84628	1.1412	1.49374	0.498564	LENG8	5.94998	0.323997
ENSG00000140400	MAN2C1	9124	19.5504	18.7126	17.2084	0.957147	0.880206	8.62803	15.362	20.0054	1.78047	2.31865	1.30544	1.36389	0.733199	1.2939	1.2125	1.2532	0.0575595	1.4286	1.62303	0.616133	1.58599	1.40047	1.49323	0.131187	MAN2C1	27.1996	0.722253
ENSG00000099942	CRKL	5342	103.658	137.079	122.987	1.32241	1.18647	44.9088	128.207	58.0718	2.85482	1.2931	1.943	1.46929	0.680603	1.74412	1.94413	1.84413	0.141435	1.23864	1.04397	0.957883	2.19124	0.781034	1.48614	0.997163	CRKL	6.33452	0.496643
ENSG00000166012	TAF1D	7970	119.734	106.558	72.8252	0.889955	0.608226	66.8037	173.95	164.918	2.6039	2.4687	1.52228	1.71052	0.584618	0.894093	1.77325	1.33367	0.621661	1.22537	2.01466	0.496362	1.47465	1.49109	1.48287	0.011623	TAF1D	10.8184	0.790827
ENSG00000141219	C17orf80	4675	11.3763	12.1475	9.1946	1.06779	0.808226	10.0131	25.8582	19.826	2.58243	1.98	1.66057	1.55515	0.643026	1.18809	1.75863	1.47336	0.403433	1.26502	1.56519	0.638901	1.76933	1.19592	1.48262	0.405459	C17orf80	5.99092	1.13317
ENSG00000100908	EMC9	1591	142.921	138.379	69.6702	0.96822	0.487473	99.6765	267.369	222.753	2.68237	2.23476	1.61156	1.66446	0.600797	0.716585	1.82669	1.27164	0.784965	1.04374	2.14111	0.467047	1.60434	1.34979	1.47707	0.179992	EMC9	7.01386	0.708535
ENSG00000168137	SETD5	24804	46.4591	46.2586	36.4438	0.995683	0.784428	32.5576	56.0759	70.1717	1.72236	2.15531	1.30955	1.31523	0.760324	1.15311	1.17293	1.16302	0.0140133	1.30026	1.65759	0.603284	1.64985	1.30181	1.47583	0.246102	SETD5	4.31108	0.610069
ENSG00000065485	PDIA5	4067	22.0161	21.2192	9.99668	0.963803	0.454062	10.167	22.0943	22.6776	2.17315	2.23052	1.44723	1.50159	0.665962	0.667471	1.47991	1.07369	0.574483	1.00638	2.21639	0.451185	1.59702	1.34724	1.47213	0.176626	PDIA5	6.99622	0.56551
ENSG00000135476	ESPL1	8885	11.8536	11.7501	5.73092	0.991262	0.483473	8.84846	17.788	18.7844	2.0103	2.1229	1.41164	1.42408	0.702206	0.710706	1.36901	1.03986	0.465492	1.0131	2.09546	0.477223	1.64252	1.28223	1.46238	0.254762	ESPL1	4.00272	0.473799
ENSG00000170322	NFRKB	6335	13.1301	11.8326	8.63314	0.901179	0.657509	11.6174	22.8955	27.1841	1.9708	2.33996	1.33268	1.47882	0.676214	0.966538	1.34212	1.15433	0.265574	1.24038	1.88648	0.530087	1.49325	1.41333	1.45329	0.0565117	NFRKB	7.06772	1.01792
ENSG00000143258	USP21	3764	30.1074	31.9408	15.0201	1.06089	0.498884	21.672	38.4726	41.0101	1.77522	1.89231	1.37234	1.29357	0.773053	0.733359	1.20893	0.971143	0.336278	0.971619	1.94759	0.513456	1.7579	1.14296	1.45043	0.434831	USP21	4.77285	0.709848
ENSG00000204314	PRRT1	3126	20.04	20.9599	18.1366	1.0459	0.905023	11.9768	21.11	23.0648	1.76257	1.92579	1.35775	1.29816	0.770322	1.33038	1.20031	1.26535	0.0919746	1.32018	1.45873	0.685528	1.73306	1.16318	1.44812	0.402971	PRRT1	4.52955	0.658269
ENSG00000112365	ZBTB24	10456	6.40882	5.88257	3.7847	0.917886	0.590546	3.11357	8.51851	7.06803	2.73593	2.27008	1.5847	1.72647	0.579218	0.868103	1.86317	1.36564	0.703619	1.15784	1.96062	0.510043	1.52094	1.37113	1.44603	0.105933	ZBTB24	4.68442	0.799539
ENSG00000039650	PNKP	4545	73.9722	84.8327	62.0009	1.14682	0.838165	29.3205	60.0602	47.9117	2.0484	1.63407	1.53269	1.33647	0.748237	1.2321	1.39496	1.31353	0.11516	1.17031	1.39627	0.716192	1.90028	0.986978	1.44363	0.6458	PNKP	4.93673	0.706995
ENSG00000187741	FANCA	12316	13.5927	13.5377	9.09746	0.995955	0.66929	8.99651	17.8409	17.9963	1.98309	2.00036	1.40537	1.41108	0.708678	0.983857	1.35048	1.16717	0.259244	1.15708	1.72881	0.578433	1.6503	1.20822	1.42926	0.312597	FANCA	4.41143	0.692733
ENSG00000086712	TXLNG	4455	32.0574	28.9434	23.7658	0.902864	0.741353	17.7905	36.7906	40.1293	2.06799	2.25565	1.36642	1.51343	0.66075	1.08979	1.4083	1.24904	0.225221	1.29315	1.74431	0.573292	1.49605	1.36242	1.42923	0.0944914	TXLNG	4.00327	0.537405
ENSG00000024048	UBR2	8874	6.58772	6.2818	4.57697	0.953562	0.694773	4.6297	10.2812	9.7892	2.2207	2.11443	1.45519	1.52606	0.655284	1.02132	1.5123	1.26681	0.347176	1.21204	1.74452	0.573224	1.58005	1.27712	1.42859	0.214207	UBR2	5.29945	0.38016
ENSG00000182310	SPACA6	4113	40.7881	39.7281	20.3395	0.974013	0.498663	20.0733	41.3583	41.1394	2.06036	2.04945	1.41662	1.45442	0.687561	0.733035	1.4031	1.06807	0.47381	1.01093	2.02729	0.49327	1.61394	1.23787	1.42591	0.265922	SPACA6	8.13878	0.70574
ENSG00000004660	CAMKK1	7433	12.2705	11.4781	5.05938	0.935427	0.412322	10.7413	25.2542	23.1013	2.35113	2.1507	1.48301	1.58538	0.630764	0.606113	1.60112	1.10362	0.703576	0.941689	2.28387	0.437853	1.55	1.29902	1.42451	0.177471	CAMKK1	5.00356	0.52011
ENSG00000112308	C6orf62	2591	110.095	140.198	140.983	1.27343	1.28055	94.1497	234.509	115.005	2.49081	1.22151	1.78098	1.39857	0.715018	1.88241	1.69624	1.78933	0.131642	1.25068	0.976674	1.02388	2.11007	0.737791	1.42393	0.97035	C6orf62	5.80188	0.792714
ENSG00000128159	TUBGCP6	7720	22.1945	21.886	15.7056	0.9861	0.707638	12.3112	26.237	24.3199	2.13115	1.97542	1.44966	1.4701	0.680227	1.04023	1.45131	1.24577	0.29068	1.18232	1.6708	0.598516	1.63397	1.19316	1.41356	0.311701	TUBGCP6	12.3318	0.589798
ENSG00000142207	URB1	11447	7.29938	6.96191	5.92512	0.953767	0.811729	7.19315	14.6992	14.77	2.04351	2.05334	1.39608	1.46375	0.683177	1.19324	1.39163	1.29243	0.14028	1.29103	1.59047	0.628746	1.58039	1.24022	1.41031	0.24054	URB1	6.28684	0.587628
ENSG00000187961	KLHL17	3402	126.345	118.438	60.912	0.937414	0.482107	53.9435	122.422	113.142	2.26945	2.09741	1.45856	1.55594	0.642696	0.708698	1.54549	1.1271	0.591704	1.00557	2.08579	0.479436	1.5533	1.26684	1.41007	0.202557	KLHL17	6.12229	0.615509
ENSG00000106089	STX1A	3693	14.973	14.7351	7.88721	0.98411	0.526763	12.2601	22.8701	24.0658	1.86541	1.96294	1.35491	1.37678	0.726331	0.774342	1.27035	1.02234	0.350727	1.01686	1.93039	0.518029	1.63067	1.18562	1.40814	0.314701	STX1A	13.4596	0.808131
ENSG00000139182	CLSTN3	6730	18.7753	19.5865	13.4631	1.04321	0.717065	12.1082	17.5468	21.8028	1.44917	1.80066	1.22955	1.17862	0.848449	1.05409	0.986884	1.02049	0.0475189	1.13631	1.58466	0.631049	1.72859	1.0876	1.4081	0.453251	CLSTN3	17.9489	0.599568
ENSG00000164548	TRA2A	3516	35.9959	41.6115	21.5898	1.15601	0.599784	30.0458	60.1273	44.3253	2.00119	1.47526	1.52098	1.31572	0.76004	0.881682	1.36281	1.12224	0.340207	0.940657	1.56833	0.637622	1.9155	0.891056	1.40328	0.724392	TRA2A	4.85219	0.925384
ENSG00000101191	DIDO1	13283	5.9122	6.81262	4.9311	1.1523	0.834055	3.94035	8.62683	5.81059	2.18936	1.47464	1.58833	1.3784	0.725478	1.22606	1.49095	1.35851	0.187306	1.10902	1.32967	0.752064	1.90936	0.890681	1.40002	0.720314	DIDO1	4.68938	0.770754
ENSG00000131351	HAUS8	5533	14.7797	13.7118	4.70395	0.927745	0.318271	9.12956	26.4187	19.0472	2.89376	2.08632	1.6385	1.76611	0.566217	0.467859	1.97065	1.21925	1.06263	0.814871	2.56031	0.390578	1.53727	1.26014	1.3987	0.195964	HAUS8	5.27327	0.815744
ENSG00000109118	PHF12	12227	22.2691	21.6255	10.3674	0.971101	0.465553	14.0377	28.6551	27.5356	2.0413	1.96155	1.40795	1.44985	0.689729	0.684362	1.39013	1.03724	0.499051	0.955619	2.05265	0.487174	1.60911	1.18478	1.39695	0.30005	PHF12	5.99202	0.824592
ENSG00000128731	HERC2	20190	7.08559	6.44659	4.30531	0.909817	0.607616	5.47941	9.72855	11.6576	1.77548	2.12753	1.27097	1.39695	0.715846	0.893195	1.2091	1.05115	0.223378	1.13698	1.87121	0.534413	1.50757	1.28503	1.3963	0.15736	HERC2	4.83216	0.713609
ENSG00000167257	RNF214	4407	14.1672	11.4872	6.18522	0.810831	0.436588	7.70248	17.018	18.4672	2.20942	2.39756	1.33846	1.65072	0.605795	0.641784	1.50462	1.0732	0.610115	1.02311	2.34341	0.426728	1.34355	1.44813	1.39584	0.0739506	RNF214	8.65432	0.80217
ENSG00000174010	KLHL15	6771	14.5247	17.8481	21.2682	1.22881	1.46428	10.1752	25.9465	12.7238	2.54998	1.25048	1.77016	1.44054	0.694184	2.1525	1.73654	1.94452	0.294127	1.35316	0.924114	1.08212	2.03615	0.755289	1.39572	0.905703	KLHL15	4.29608	0.372687
ENSG00000204946	ZNF783	6723	10.7894	10.5565	11.8504	0.97841	1.09834	5.17986	12.7947	10.0138	2.47009	1.93321	1.55459	1.5889	0.629368	1.61456	1.68213	1.64834	0.0477815	1.45716	1.3267	0.753752	1.62122	1.16766	1.39444	0.320721	ZNF783	9.75737	0.84892
ENSG00000169249	ZRSR2	7485	28.0073	27.9642	15.4896	0.998461	0.553057	18.9368	30.815	35.2955	1.62725	1.86386	1.27466	1.27662	0.783318	0.812994	1.10816	0.960576	0.208713	1.01529	1.83578	0.544727	1.65445	1.12577	1.39011	0.373833	ZRSR2	5.75125	0.489059
ENSG00000108773	KAT2A	3775	73.4637	73.7562	47.4009	1.00398	0.645229	38.1135	77.271	70.4044	2.02739	1.84723	1.4267	1.42104	0.70371	0.948487	1.38066	1.16457	0.305589	1.09174	1.69201	0.591012	1.6636	1.11573	1.38966	0.387402	KAT2A	6.23612	0.727763
ENSG00000164078	MST1R	5252	24.7034	25.3059	14.4006	1.02439	0.58294	14.101	26.815	25.1974	1.90164	1.78692	1.39571	1.36248	0.733953	0.856922	1.29502	1.07597	0.309779	1.02062	1.75082	0.571162	1.69741	1.0793	1.38836	0.437069	MST1R	8.55263	0.628358
ENSG00000130702	LAMA5	14291	55.5979	50.4832	33.596	0.908005	0.604268	41.8397	68.5182	87.8036	1.63764	2.09857	1.21942	1.34296	0.744621	0.888274	1.11523	1.00175	0.160483	1.1261	1.86358	0.536603	1.50456	1.26754	1.38605	0.167603	LAMA5	4.62969	0.916287
ENSG00000144597	EAF1	4909	10.986	12.2442	11.0806	1.11452	1.0086	7.84679	21.2883	11.9484	2.713	1.52272	1.73888	1.5602	0.640943	1.48265	1.84755	1.6651	0.258025	1.23928	1.22871	0.813863	1.84676	0.91972	1.38324	0.655519	EAF1	4.08122	1.66885
ENSG00000254166	CASC19	22222	11.4574	11.5823	11.2619	1.0109	0.982933	4.60165	10.2261	8.28636	2.22227	1.80074	1.49883	1.48266	0.674462	1.44491	1.51336	1.47914	0.0484024	1.33042	1.35352	0.738816	1.67507	1.08765	1.38136	0.415371	CASC19	4.11206	0.722513
ENSG00000140474	ULK3	3514	43.0512	43.0746	24.2112	1.00054	0.562381	19.831	34.5	36.1777	1.7397	1.8243	1.31934	1.31862	0.758368	0.8267	1.18474	1.00572	0.253172	1.01289	1.80108	0.555222	1.6579	1.10188	1.37989	0.393166	ULK3	4.71306	0.583958
ENSG00000215196	BASP1-AS1	12042	5.42248	5.39035	4.85388	0.994074	0.89514	3.32684	7.23366	6.11941	2.17433	1.83941	1.47019	1.47895	0.676155	1.31586	1.48072	1.39829	0.116578	1.28317	1.43349	0.6976	1.64718	1.111	1.37909	0.379136	BASP1-AS1	4.33109	0.615393
ENSG00000171421	MRPL36	1395	197.912	149.508	97.9647	0.755427	0.494992	138.534	355.614	345.075	2.56699	2.49091	1.39254	1.84338	0.54248	0.727638	1.74812	1.23788	0.72159	1.1104	2.24326	0.445779	1.25174	1.50451	1.37813	0.178734	MRPL36	4.91099	0.485246
ENSG00000104936	DMPK	8322	44.0806	41.8904	29.2985	0.950313	0.664658	29.1267	43.04	56.6601	1.47768	1.9453	1.18501	1.24697	0.801942	0.977047	1.0063	0.991674	0.020685	1.13708	1.71078	0.584529	1.57467	1.17496	1.37481	0.282636	DMPK	5.55594	0.699961
ENSG00000173064	HECTD4	21746	2.47696	2.52337	1.72641	1.01874	0.696985	2.10703	3.53982	3.68802	1.68	1.75034	1.30824	1.28418	0.77871	1.02457	1.14408	1.08433	0.0845101	1.10452	1.58471	0.63103	1.68805	1.05721	1.37263	0.446071	HECTD4	4.47895	0.919644
ENSG00000182484	WASH6P	4618	140.738	130.994	74.6902	0.930771	0.530705	77.0034	157.836	153.215	2.04973	1.98971	1.38124	1.48398	0.673865	0.780137	1.39587	1.088	0.435386	1.02759	1.93628	0.516454	1.54229	1.20179	1.37204	0.240771	WASH6P	8.53215	0.72374
ENSG00000100083	GGA1	9119	47.7382	39.4322	24.958	0.826009	0.52281	28.5359	52.5791	64.7858	1.84256	2.27033	1.23368	1.49355	0.669548	0.76853	1.25478	1.01166	0.343833	1.08947	2.08388	0.479874	1.3687	1.37128	1.36999	0.00182468	GGA1	5.19088	0.582574
ENSG00000108654	DDX5	9311	36.6012	43.4777	41.8357	1.18788	1.14302	30.2553	43.995	38.6452	1.45413	1.2773	1.31428	1.10641	0.903826	1.68023	0.99026	1.33525	0.487886	1.2083	1.05711	0.945975	1.96831	0.77149	1.3699	0.846283	DDX5	6.16951	0.574194
ENSG00000205517	RGL3	4344	27.9606	27.8215	17.7246	0.995023	0.633912	16.0506	24.0513	28.7798	1.49846	1.79306	1.22107	1.22717	0.814881	0.93185	1.02045	0.976151	0.0626505	1.06613	1.68183	0.594589	1.64875	1.08301	1.36588	0.400041	RGL3	5.20938	0.480965
ENSG00000112983	BRD8	7009	29.6432	25.3642	17.8012	0.855649	0.600513	18.4674	36.6153	40.1035	1.9827	2.17158	1.3025	1.52223	0.656931	0.882755	1.35022	1.11649	0.330546	1.14195	1.90163	0.525864	1.41781	1.31163	1.36472	0.0750796	BRD8	9.40892	0.734155
ENSG00000073350	LLGL2	7939	30.4329	31.4593	16.48	1.03373	0.541518	17.8593	33.9165	29.7752	1.89909	1.66721	1.40112	1.35541	0.737785	0.796031	1.29328	1.04466	0.351608	0.95017	1.75464	0.569917	1.71289	1.00699	1.35994	0.499141	LLGL2	4.7179	0.98657
ENSG00000033030	ZCCHC8	9125	8.01223	8.72612	4.17307	1.0891	0.520837	5.32879	11.7238	8.01364	2.20008	1.50384	1.54794	1.4213	0.703582	0.765631	1.49825	1.13194	0.518043	0.885017	1.69922	0.588505	1.80464	0.90832	1.35648	0.633794	ZCCHC8	4.11491	0.689986
ENSG00000258890	CEP95	7771	23.2581	19.1072	15.6428	0.821527	0.672574	14.4574	27.4682	32.3416	1.89994	2.23703	1.24934	1.52076	0.657568	0.988683	1.29386	1.14127	0.215794	1.22661	1.82375	0.54832	1.36127	1.35116	1.35622	0.00714537	CEP95	13.6843	0.51188
ENSG00000156671	SAMD8	7308	12.9936	13.5391	14.7775	1.04198	1.13729	10.6516	31.16	17.2577	2.92539	1.6202	1.74591	1.67557	0.596813	1.67182	1.99219	1.83201	0.226536	1.35744	1.19357	0.837823	1.72657	0.978601	1.35258	0.528892	SAMD8	6.83485	0.597989
ENSG00000090975	PITPNM2	9499	6.82076	6.75068	2.54307	0.989725	0.372842	5.97233	9.71204	10.504	1.62617	1.75878	1.26865	1.28182	0.780143	0.548078	1.10742	0.827751	0.395517	0.809781	2.17191	0.460423	1.63997	1.0623	1.35114	0.408478	PITPNM2	4.21334	0.801484
ENSG00000153207	AHCTF1	9579	12.6753	10.1309	9.61288	0.799269	0.758397	10.1207	18.3589	23.0224	1.81398	2.27477	1.2041	1.5065	0.663788	1.11484	1.23532	1.17508	0.0851917	1.31346	1.73189	0.577403	1.32439	1.37396	1.34918	0.0350544	AHCTF1	5.16023	0.647306
ENSG00000110719	TCIRG1	4598	63.6994	56.9176	41.1502	0.893533	0.646006	31.3184	49.9917	63.1385	1.59624	2.01602	1.19427	1.33658	0.74818	0.949628	1.08704	1.01833	0.0971642	1.14121	1.76656	0.566071	1.48058	1.21768	1.34913	0.185904	TCIRG1	7.65959	0.870221
ENSG00000136153	LMO7	14371	6.86038	5.07007	5.63191	0.739036	0.820933	5.53664	8.16726	13.482	1.47513	2.43506	1.04411	1.4128	0.707812	1.20677	1.00456	1.10567	0.142983	1.41387	1.72227	0.58063	1.22458	1.47078	1.34768	0.174085	LMO7	4.70487	0.562741
ENSG00000004534	RBM6	7299	27.8075	23.9608	17.7659	0.861667	0.638891	18.4816	23.5106	38.6387	1.27211	2.09066	1.04696	1.21504	0.823016	0.939169	0.866304	0.902737	0.0515234	1.15572	1.80896	0.552805	1.42778	1.26276	1.34527	0.116691	RBM6	7.27283	0.746449
ENSG00000188234	AGAP4	3217	21.451	19.9573	15.5844	0.930369	0.726513	15.7237	29.1567	29.7131	1.85431	1.8897	1.31347	1.41177	0.708331	1.06797	1.26279	1.16538	0.137753	1.1717	1.61278	0.620048	1.54162	1.14138	1.3415	0.283014	AGAP4	17.9649	0.591575
ENSG00000185359	HGS	10849	27.355	25.197	11.8444	0.921111	0.432989	13.8833	21.2513	26.5804	1.53071	1.91456	1.18741	1.28911	0.775729	0.636494	1.04241	0.839453	0.287027	0.910486	2.10279	0.475558	1.52628	1.1564	1.34134	0.261548	HGS	4.26009	0.60472
ENSG00000179532	DNHD1	19629	12.1525	10.7899	10.081	0.887872	0.829541	9.39023	15.6175	18.504	1.66317	1.97055	1.21519	1.36865	0.730646	1.21943	1.13262	1.17602	0.0613832	1.27854	1.54126	0.648821	1.4712	1.19021	1.33071	0.198689	DNHD1	13.5503	0.676399
ENSG00000157259	GATAD1	6337	11.357	13.737	14.6543	1.20957	1.29034	8.58915	18.6116	9.1779	2.16687	1.06854	1.61894	1.33845	0.747133	1.89679	1.47564	1.68622	0.2978	1.17422	0.910008	1.09889	2.00425	0.645401	1.32483	0.960853	GATAD1	4.3641	1.19403
ENSG00000175471	MCTP1	12659	4.7287	4.19635	5.14323	0.887421	1.08766	2.94074	7.35657	5.73418	2.5016	1.94991	1.48996	1.67898	0.595601	1.59886	1.70359	1.65123	0.0740541	1.45631	1.33894	0.746861	1.47046	1.17775	1.3241	0.206979	MCTP1	5.51363	0.540172
ENSG00000061936	SFSWAP	10158	33.7266	24.0377	23.8601	0.712722	0.707458	17.6696	27.0223	42.8129	1.52931	2.42298	1.04402	1.46483	0.682672	1.03996	1.04146	1.04071	0.00106067	1.30926	1.85065	0.540351	1.18098	1.46348	1.32223	0.199755	SFSWAP	4.92969	0.739987
ENSG00000115760	BIRC6	18535	10.465	9.83796	7.67638	0.940083	0.73353	8.66414	16.1072	15.5665	1.85907	1.79666	1.322	1.40626	0.711107	1.07829	1.26603	1.17216	0.132751	1.148	1.56503	0.638964	1.55772	1.08518	1.32145	0.334134	BIRC6	6.5094	0.598387
ENSG00000157106	SMG1	25161	7.81962	7.17327	5.44768	0.917342	0.696668	6.2876	13.1865	11.2758	2.09723	1.79334	1.38704	1.51202	0.661367	1.0241	1.42821	1.22616	0.28575	1.11775	1.60442	0.623277	1.52004	1.08318	1.30161	0.308904	SMG1	4.83396	0.834259
ENSG00000163938	GNL3	3238	118.656	92.6427	68.2593	0.780766	0.575269	75.7187	156.428	163.24	2.06591	2.15587	1.27004	1.62665	0.614759	0.845645	1.40688	1.12626	0.396855	1.11365	1.93587	0.516564	1.29373	1.30215	1.29794	0.00595236	GNL3	4.84819	0.657187
ENSG00000173482	PTPRM	9900	13.7036	10.5079	11.5938	0.766797	0.84604	11.97	18.7578	26.1893	1.56708	2.18792	1.09619	1.42957	0.699512	1.24368	1.06718	1.15543	0.124804	1.36054	1.60813	0.621842	1.27058	1.3215	1.29604	0.0360049	PTPRM	4.23914	0.641588
ENSG00000112877	CEP72	3590	25.2737	24.5262	12.8872	0.970426	0.509906	20.7359	42.332	33.7572	2.04149	1.62796	1.40752	1.45041	0.689458	0.749562	1.39025	1.06991	0.453036	0.911103	1.7868	0.559658	1.608	0.983289	1.29564	0.441734	CEP72	4.21207	0.690435
ENSG00000104290	FZD3	13786	5.16838	4.42583	3.29619	0.856328	0.637762	3.02051	7.88659	5.8104	2.61102	1.92365	1.49529	1.74616	0.572684	0.93751	1.7781	1.35781	0.594388	1.10762	1.73674	0.575793	1.41894	1.16189	1.29041	0.181762	FZD3	5.65625	0.419657
ENSG00000079313	REXO1	5579	40.7166	37.0536	13.4945	0.910037	0.331424	23.2612	43.3676	41.184	1.86438	1.7705	1.30256	1.43132	0.698655	0.487193	1.26964	0.878417	0.553275	0.76602	2.3113	0.432657	1.50793	1.06938	1.28866	0.310099	REXO1	4.67453	0.625943
ENSG00000142102	PGGHG	5269	19.5256	15.5835	17.0924	0.798108	0.875386	11.098	18.5809	22.8518	1.67426	2.0591	1.15596	1.44837	0.690429	1.28682	1.14017	1.21349	0.103694	1.34257	1.53369	0.652021	1.32246	1.24369	1.28308	0.0556988	PGGHG	7.64535	0.507862
ENSG00000154358	OBSCN	39568	6.20775	5.98084	4.40853	0.963447	0.710165	5.01263	7.71272	8.0248	1.53866	1.60092	1.21755	1.26374	0.791303	1.04394	1.04783	1.04588	0.0027466	1.06626	1.50143	0.666032	1.59643	0.966954	1.28169	0.445108	OBSCN	6.61993	0.539365
ENSG00000160298	C21orf58	5315	27.8207	25.8812	17.2711	0.930286	0.620801	16.7559	29.1875	28.3337	1.74193	1.69097	1.27298	1.36838	0.730791	0.912577	1.18625	1.04941	0.193517	1.02458	1.65041	0.60591	1.54148	1.02134	1.28141	0.367794	C21orf58	6.81017	0.723622
ENSG00000184445	KNTC1	11325	13.7122	12.8154	12.2975	0.934594	0.89683	11.441	22.5424	19.1169	1.97031	1.67091	1.357	1.45196	0.688722	1.31834	1.34178	1.33006	0.0165762	1.22414	1.36497	0.732619	1.54862	1.00923	1.27893	0.381407	KNTC1	12.6037	0.377827
ENSG00000047410	TPR	12350	13.8436	13.4726	8.9926	0.973201	0.649583	12.5033	16.0396	19.454	1.28283	1.55591	1.11734	1.14811	0.870997	0.954888	0.873608	0.914248	0.0574734	1.00533	1.54766	0.646138	1.61259	0.939769	1.27618	0.475759	TPR	6.92271	0.720373
ENSG00000109065	NAT9	4067	44.9267	43.5057	30.6914	0.96837	0.683143	31.5766	75.4154	49.1521	2.38833	1.5566	1.52079	1.57046	0.636756	1.00422	1.62645	1.31534	0.439986	1.0312	1.5095	0.662472	1.60459	0.940186	1.27239	0.469804	NAT9	4.11488	0.63664
ENSG00000166532	RIMKLB	8597	30.74	24.7234	33.9903	0.804274	1.10574	23.5189	33.8809	46.9296	1.44058	1.9954	1.07639	1.33834	0.747193	1.62543	0.981037	1.30323	0.455656	1.48539	1.34335	0.744407	1.33268	1.20522	1.26895	0.0901272	RIMKLB	7.89789	0.483535
ENSG00000169118	CSNK1G1	9618	6.13519	5.36575	5.81837	0.874585	0.948359	4.0862	8.86556	7.33151	2.16963	1.79421	1.37751	1.57504	0.634904	1.39409	1.47752	1.4358	0.0589947	1.30444	1.37547	0.727026	1.44919	1.0837	1.26645	0.258437	CSNK1G1	4.16682	0.930241
ENSG00000173517	PEAK1	24184	3.7338	3.4933	3.44859	0.935588	0.923613	1.64047	3.24495	2.66624	1.97806	1.62529	1.36038	1.45404	0.687738	1.35771	1.34706	1.35238	0.00753479	1.22521	1.32654	0.753842	1.55027	0.981673	1.26597	0.402058	PEAK1	5.2892	0.899107
ENSG00000160299	PCNT	17507	4.24475	3.90282	2.72512	0.919446	0.641998	3.77347	5.67932	6.26845	1.50507	1.66119	1.17636	1.27942	0.781602	0.943738	1.02495	0.984343	0.0574254	1.03271	1.60858	0.621667	1.52352	1.00336	1.26344	0.367812	PCNT	4.77269	0.944035
ENSG00000155846	PPARGC1B	12889	5.16438	5.17106	3.79099	1.00129	0.734064	2.59564	6.04137	3.72424	2.32751	1.43481	1.5266	1.52463	0.655896	1.07907	1.58503	1.33205	0.357767	1.02627	1.39807	0.715271	1.65914	0.866623	1.26288	0.560395	PPARGC1B	4.93804	0.97714
ENSG00000109920	FNBP4	7619	46.7609	39.1772	29.2739	0.837819	0.626034	31.9528	47.1228	60.1585	1.47476	1.88273	1.11157	1.32674	0.753727	0.920269	1.00431	0.962292	0.0594284	1.08566	1.73419	0.57664	1.38827	1.13717	1.26272	0.177551	FNBP4	15.0462	0.708897
ENSG00000132680	KHDC4	5646	56.6666	50.8842	41.7072	0.897957	0.73601	32.834	61.278	55.6857	1.8663	1.69598	1.29455	1.44166	0.693645	1.08193	1.27095	1.17644	0.133653	1.11725	1.51799	0.658767	1.48792	1.02437	1.25614	0.327777	KHDC4	19.754	0.499764
ENSG00000160781	PAQR6	2531	41.8369	41.4168	33.2386	0.989957	0.79448	29.2533	35.8099	42.2098	1.22413	1.44291	1.10083	1.112	0.899278	1.16789	0.833634	1.00076	0.236352	1.07068	1.34765	0.742032	1.64036	0.871515	1.25594	0.543654	PAQR6	17.421	0.786438
ENSG00000170037	CNTROB	6236	34.0604	27.8328	13.9802	0.817159	0.410454	17.7837	28.8705	34.0866	1.62342	1.91673	1.15178	1.40949	0.709476	0.603367	1.10555	0.854458	0.355096	0.886978	2.16097	0.462756	1.35403	1.15771	1.25587	0.138824	CNTROB	5.17139	0.447848
ENSG00000132004	FBXW9	2103	38.7159	35.4547	25.478	0.915767	0.658075	29.763	51.3647	48.9788	1.72579	1.64563	1.25715	1.37278	0.728448	0.96737	1.17526	1.07132	0.147002	1.04065	1.58135	0.632371	1.51743	0.993958	1.25569	0.370148	FBXW9	5.07935	0.906812
ENSG00000178773	CPNE7	3058	43.2572	36.0974	27.91	0.834483	0.64521	23.0421	33.7604	42.6045	1.46516	1.84899	1.10574	1.32506	0.754686	0.948458	0.997775	0.973117	0.0348722	1.09224	1.69284	0.590722	1.38274	1.11679	1.24976	0.188055	CPNE7	10.5101	0.772977
ENSG00000113108	APBB3	3609	17.488	15.9084	10.9547	0.909674	0.626413	9.92872	17.6213	16.3051	1.77478	1.64221	1.27062	1.39678	0.715931	0.920827	1.20862	1.06473	0.203502	1.01425	1.61914	0.617612	1.50733	0.991898	1.24961	0.364466	APBB3	14.0692	0.897541
ENSG00000156030	ELMSAN1	13489	6.26104	4.98304	6.81986	0.79588	1.08925	4.05938	6.16647	7.90024	1.51907	1.94617	1.09954	1.38155	0.723827	1.6012	1.03449	1.31784	0.400728	1.45598	1.33668	0.748124	1.31877	1.17549	1.24713	0.101318	ELMSAN1	4.85115	0.688186
ENSG00000137817	PARP6	7646	50.7961	41.5626	26.9898	0.818224	0.531336	34.4854	62.6389	64.8538	1.81639	1.88062	1.2191	1.48994	0.671169	0.781064	1.23696	1.00901	0.322367	0.99962	1.88133	0.531538	1.3558	1.13589	1.24584	0.155496	PARP6	9.38629	0.535863
ENSG00000177595	PIDD1	5855	31.0042	26.6887	15.4708	0.860808	0.498992	21.1173	36.2859	37.211	1.7183	1.76211	1.21619	1.41285	0.707789	0.733518	1.17016	0.95184	0.308755	0.937698	1.87919	0.532145	1.42636	1.06431	1.24534	0.256005	PIDD1	7.78797	0.699848
ENSG00000140983	RHOT2	5160	147.632	122.581	68.7093	0.830315	0.465409	85.1421	165.256	156.673	1.94095	1.84014	1.26949	1.52892	0.654055	0.684151	1.32179	1.00297	0.450876	0.925428	1.98842	0.502912	1.37583	1.11144	1.24364	0.186951	RHOT2	6.30671	0.626718
ENSG00000172382	PRSS27	5920	13.8623	12.496	7.81745	0.901434	0.563935	7.87697	13.4963	12.9088	1.71339	1.6388	1.24278	1.37867	0.725336	0.828984	1.16682	0.997901	0.238885	0.961341	1.7047	0.586613	1.49368	0.989836	1.24176	0.356269	PRSS27	5.03718	0.659938
ENSG00000124201	ZNFX1	9340	13.6037	10.2529	6.57176	0.753683	0.483086	8.76328	18.6439	17.8478	2.12751	2.03666	1.26628	1.68012	0.595195	0.710136	1.44883	1.07948	0.522337	0.991908	2.05328	0.487027	1.24885	1.23014	1.2395	0.0132308	ZNFX1	4.67645	0.884138
ENSG00000154237	LRRK1	17491	4.31038	3.53096	1.82205	0.819177	0.422712	1.70696	3.1941	3.15281	1.87123	1.84704	1.23809	1.51138	0.661646	0.621387	1.2743	0.947846	0.461683	0.883609	2.09033	0.478393	1.35738	1.11561	1.23649	0.170954	LRRK1	4.07743	0.625041
ENSG00000196296	ATP2A1	4544	19.3607	16.4136	11.7183	0.847778	0.60526	11.5187	18.9263	20.2692	1.6431	1.75969	1.18025	1.39216	0.718306	0.889733	1.11895	1.00434	0.16208	1.03202	1.70509	0.58648	1.40477	1.06285	1.23381	0.241772	ATP2A1	13.438	0.608722
ENSG00000086848	ALG9	8070	9.26882	10.694	9.47398	1.15376	1.02213	5.97549	13.6705	5.46188	2.28776	0.914048	1.62466	1.40815	0.710153	1.50254	1.55796	1.53025	0.0391924	0.966582	0.94565	1.05747	1.91178	0.552085	1.23193	0.961447	ALG9	6.16642	0.913083
ENSG00000130477	UNC13A	11180	7.54369	7.24265	4.86525	0.960094	0.644943	6.53102	9.93231	9.41726	1.52079	1.44193	1.20835	1.25857	0.794552	0.948066	1.03566	0.991862	0.0619372	0.964345	1.49524	0.668788	1.59088	0.870925	1.2309	0.509082	UNC13A	4.26217	0.612123
ENSG00000104517	UBR5	13742	5.69076	4.47365	4.4195	0.786125	0.776609	5.70607	8.99865	10.8573	1.57703	1.90276	1.11344	1.41636	0.706034	1.14162	1.07396	1.10779	0.0478414	1.21561	1.56527	0.638865	1.30261	1.14927	1.22594	0.10843	UBR5	4.94796	0.346869
ENSG00000163635	ATXN7	15319	5.22767	4.45227	3.99924	0.851673	0.765013	3.51357	6.60763	6.04629	1.8806	1.72084	1.26557	1.48598	0.672957	1.12457	1.28069	1.20263	0.110395	1.14737	1.49981	0.666751	1.41122	1.03939	1.22531	0.262925	ATXN7	6.29358	0.848249
ENSG00000031003	FAM13B	6808	8.03717	6.50846	4.46016	0.809795	0.554942	6.81888	13.601	12.4448	1.99461	1.82505	1.27092	1.56943	0.637175	0.815765	1.35833	1.08705	0.383652	1.00638	1.81348	0.551425	1.34183	1.10233	1.22208	0.169351	FAM13B	8.14561	0.705532
ENSG00000116127	ALMS1	22670	2.70326	2.23585	1.79589	0.827096	0.664343	1.55027	3.15414	2.75284	2.03457	1.77571	1.29722	1.56841	0.63759	0.976584	1.38554	1.18106	0.289178	1.08613	1.6349	0.61166	1.3705	1.07253	1.22151	0.210695	ALMS1	4.61614	0.652886
ENSG00000172493	AFF1	10953	8.34979	6.53529	7.32267	0.782689	0.876988	6.06176	10.0673	11.4973	1.66079	1.89669	1.14012	1.45668	0.686495	1.28917	1.131	1.21009	0.111846	1.28972	1.47062	0.679984	1.29692	1.1456	1.22126	0.106996	AFF1	4.234	0.805633
ENSG00000133247	KMT5C	4776	29.2171	28.7616	10.2833	0.984409	0.351961	24.3656	48.4779	32.7067	1.9896	1.34233	1.39949	1.42166	0.703403	0.517382	1.35492	0.936151	0.592229	0.687348	1.95291	0.512056	1.63117	0.810768	1.22097	0.580109	KMT5C	4.182	0.730732
ENSG00000104957	CCDC130	3222	89.6866	73.7584	47.5508	0.822401	0.530188	54.0578	105.866	96.4136	1.95838	1.78353	1.26909	1.54315	0.648027	0.779376	1.33366	1.05652	0.391937	0.972422	1.83411	0.545224	1.36272	1.07725	1.21998	0.201857	CCDC130	11.0483	0.41857
ENSG00000127483	HP1BP3	9815	16.9296	12.0648	9.2988	0.712646	0.549262	9.77405	15.7389	20.0916	1.61028	2.05561	1.07124	1.50319	0.665253	0.807414	1.0966	0.952006	0.204484	1.06257	1.93455	0.516916	1.18085	1.24159	1.21122	0.0429434	HP1BP3	5.96185	0.445199
ENSG00000169155	ZBTB43	7052	12.1133	12.8653	12.6774	1.06208	1.04656	6.37711	12.8393	6.97207	2.01334	1.0933	1.4623	1.37683	0.726306	1.53845	1.37108	1.45477	0.118344	1.06968	1.02208	0.978393	1.75986	0.660352	1.21011	0.777471	ZBTB43	9.44513	0.729257
ENSG00000186166	CCDC84	5111	16.4269	12.9721	8.57363	0.789685	0.521926	6.24957	12.1654	11.4976	1.94661	1.83974	1.23984	1.57004	0.636924	0.767232	1.32564	1.04644	0.394853	0.979902	1.87747	0.532631	1.30851	1.1112	1.20985	0.139517	CCDC84	12.1222	0.355562
ENSG00000113649	TCERG1	8714	20.4684	16.3714	9.41454	0.799838	0.459954	12.9876	23.1	23.2109	1.77862	1.78716	1.19273	1.49122	0.670593	0.676133	1.21124	0.943687	0.378379	0.906648	1.97117	0.507313	1.32533	1.07944	1.20239	0.173869	TCERG1	11.9669	0.684069
ENSG00000196313	POM121	9861	9.68955	7.95519	5.9578	0.821007	0.614869	4.21813	6.76308	7.26804	1.60334	1.72305	1.14732	1.39746	0.715584	0.903857	1.09187	0.997865	0.132948	1.0293	1.67401	0.597368	1.36041	1.04072	1.20057	0.226052	POM121	4.01526	0.72101
ENSG00000136603	SKIL	8118	25.6332	24.0952	29.0903	0.94	1.13487	16.6837	39.3775	23.2325	2.36023	1.39253	1.4895	1.58458	0.631083	1.66826	1.60732	1.63779	0.0430925	1.25711	1.10772	0.902759	1.55758	0.841085	1.19933	0.506638	SKIL	7.49574	0.958343
ENSG00000146067	FAM193B	5848	38.5324	30.021	26.2817	0.779112	0.682067	23.7369	43.9136	43.278	1.85002	1.82324	1.20057	1.54095	0.648951	1.00264	1.25986	1.13125	0.181885	1.11516	1.63496	0.611634	1.29099	1.10124	1.19611	0.134175	FAM193B	13.7632	0.740337
ENSG00000170522	ELOVL6	7274	10.5653	9.40199	9.43833	0.889891	0.893331	6.04739	18.4141	9.16797	3.04497	1.51602	1.64611	1.84979	0.540601	1.3132	2.07362	1.69341	0.537704	1.16375	1.30271	0.767633	1.47455	0.915677	1.19511	0.395183	ELOVL6	4.35728	0.76599
ENSG00000077157	PPP1R12B	21118	2.97584	2.61591	2.01876	0.879052	0.678384	2.11904	3.29982	3.26995	1.55722	1.54313	1.16999	1.33097	0.751331	0.997225	1.06047	1.02885	0.044721	1.02315	1.50822	0.663035	1.45659	0.932051	1.19432	0.370905	PPP1R12B	10.4442	0.727594
ENSG00000197603	C5orf42	21307	2.58587	1.87384	1.86845	0.724647	0.722562	1.96235	3.48017	3.85897	1.77347	1.96651	1.13364	1.5644	0.639221	1.06217	1.20774	1.13495	0.102933	1.19203	1.64972	0.606163	1.20074	1.18777	1.19426	0.00916934	C5orf42	6.68127	0.956477
ENSG00000037042	TUBG2	2793	39.8701	39.1172	10.6666	0.981116	0.267535	20.3484	40.9896	25.5719	2.01439	1.2567	1.40583	1.43288	0.697893	0.393276	1.3718	0.882537	0.691919	0.579838	2.16734	0.461396	1.62571	0.75905	1.19238	0.612821	TUBG2	6.42713	0.604845
ENSG00000144504	ANKMY1	11613	5.53663	4.4366	2.48623	0.801318	0.449051	3.52446	6.17467	6.16324	1.75195	1.7487	1.18485	1.47862	0.676304	0.660104	1.19308	0.92659	0.376867	0.886147	1.97338	0.506745	1.32778	1.05622	1.192	0.192027	ANKMY1	7.6505	0.79639
ENSG00000085231	AK6	2140	25.091	19.1354	10.7565	0.762641	0.428702	31.4559	61.1662	58.2838	1.94451	1.85288	1.21777	1.59678	0.626261	0.630191	1.32421	0.977201	0.490745	0.891253	2.07896	0.48101	1.2637	1.11914	1.19142	0.102218	AK6	5.3648	0.453176
ENSG00000112715	VEGFA	14431	18.6953	18.3404	13.0499	0.981018	0.69803	12.4475	18.9474	15.5702	1.52219	1.25087	1.222	1.24565	0.802795	1.0261	1.03661	1.03136	0.00742728	0.934421	1.33865	0.747019	1.62555	0.755523	1.19053	0.6152	VEGFA	4.04859	0.476683
ENSG00000108821	COL1A1	9007	62.6585	57.6184	21.4313	0.919562	0.342034	52.1469	74.5099	73.8526	1.42885	1.41624	1.14626	1.24653	0.802228	0.50279	0.973044	0.737917	0.332519	0.695991	2.03486	0.491435	1.52371	0.85541	1.18956	0.472562	COL1A1	9.38246	0.929745
ENSG00000173992	CCS	2142	55.3023	54.8126	43.3544	0.991145	0.783953	35.3834	62.8297	43.0134	1.77568	1.21564	1.32664	1.33849	0.747112	1.15241	1.20924	1.18083	0.040185	0.976219	1.24525	0.80305	1.64233	0.734246	1.18829	0.642111	CCS	4.04172	0.742867
ENSG00000137574	TGS1	4562	14.3329	12.4745	8.24961	0.87034	0.575571	7.57921	14.7632	11.7184	1.94785	1.54612	1.30203	1.49601	0.668446	0.84609	1.32649	1.08629	0.339693	0.943346	1.63897	0.610138	1.44215	0.933857	1.18801	0.35942	TGS1	5.85395	0.789084
ENSG00000102317	RBM3	5827	14.9161	14.1623	14.2421	0.949464	0.954812	11.6771	21.5602	15.4917	1.84637	1.32668	1.32403	1.39451	0.717099	1.40357	1.25738	1.33048	0.103374	1.12549	1.17876	0.848352	1.57326	0.801314	1.18729	0.545849	RBM3	4.24164	0.726512
ENSG00000181555	SETD2	14308	12.8818	9.9266	8.61953	0.770592	0.669125	9.76243	16.2218	17.7051	1.66166	1.81359	1.13157	1.46845	0.680991	0.983614	1.13159	1.0576	0.104633	1.1016	1.64633	0.607412	1.27687	1.09541	1.18614	0.128311	SETD2	4.17557	0.655212
ENSG00000160447	PKN3	3393	130.159	104.5	52.1908	0.80286	0.400976	72.3789	124.038	124.026	1.71373	1.71357	1.17298	1.461	0.684462	0.589435	1.16705	0.878241	0.408434	0.828915	2.06724	0.483736	1.33034	1.035	1.18267	0.208839	PKN3	4.28356	0.718966
ENSG00000175054	ATR	27234	3.10239	2.41379	2.56075	0.778042	0.825412	2.63222	5.48801	4.66716	2.08494	1.77309	1.27364	1.63699	0.610879	1.21336	1.41984	1.3166	0.146009	1.20976	1.46565	0.682291	1.28922	1.07095	1.18008	0.154339	ATR	7.37091	0.818987
ENSG00000144354	CDCA7	4696	11.7089	10.6161	12.8877	0.906667	1.10068	10.9972	18.3603	15.5796	1.66954	1.41668	1.23033	1.35698	0.73693	1.618	1.13695	1.37747	0.340148	1.24872	1.1345	0.881442	1.50235	0.855675	1.17901	0.457266	CDCA7	5.89772	0.34662
ENSG00000079134	THOC1	8099	9.03946	6.54915	4.67085	0.724507	0.516718	5.46812	9.18281	10.4344	1.67934	1.90822	1.10304	1.52247	0.656829	0.759575	1.14363	0.951601	0.271566	0.992981	1.92171	0.52037	1.20051	1.15257	1.17654	0.0338999	THOC1	5.48545	0.762829
ENSG00000109046	WSB1	8602	9.98013	8.79417	10.4596	0.881167	1.04804	8.99144	16.5626	13.2858	1.84204	1.47761	1.27403	1.44584	0.691639	1.54062	1.25443	1.39752	0.202365	1.24443	1.18738	0.842188	1.46009	0.892476	1.17629	0.401367	WSB1	11.4703	0.775321
ENSG00000162004	CCDC78	4147	21.4307	15.8373	12.1067	0.739002	0.564922	10.4306	19.1278	19.3519	1.83382	1.85531	1.16413	1.57527	0.634811	0.830435	1.24883	1.03963	0.295852	1.02377	1.81223	0.551806	1.22453	1.12061	1.17257	0.0734832	CCDC78	11.0062	0.696951
ENSG00000198198	SZT2	26354	3.9418	3.09215	1.95998	0.784452	0.49723	2.74832	4.53694	4.74807	1.65081	1.72763	1.13797	1.45066	0.689342	0.730928	1.1242	0.927565	0.278086	0.926839	1.864	0.53648	1.29984	1.04349	1.17166	0.181266	SZT2	9.6439	0.969389
ENSG00000125386	FAM193A	6951	23.644	17.7531	10.6536	0.750851	0.450586	12.4387	18.9451	22.6194	1.52308	1.81847	1.0694	1.42425	0.702126	0.662362	1.03722	0.849791	0.265064	0.905195	2.00893	0.497778	1.24416	1.09836	1.17126	0.103098	FAM193A	4.95491	0.66437
ENSG00000196912	ANKRD36B	6500	11.359	7.83795	7.01191	0.690022	0.6173	4.08809	6.6674	8.09768	1.63093	1.9808	1.06084	1.5374	0.650449	0.907432	1.11067	1.00905	0.143708	1.10578	1.79132	0.558249	1.14337	1.1964	1.16988	0.0375037	ANKRD36B	9.76578	0.634178
ENSG00000143748	NVL	4615	35.3697	30.0222	22.2141	0.848813	0.628054	28.4391	52.8068	43.8261	1.85684	1.54105	1.25543	1.47904	0.676113	0.923239	1.26451	1.09387	0.241312	0.983799	1.56642	0.638396	1.40648	0.930792	1.16864	0.336364	NVL	5.96431	0.668339
ENSG00000113448	PDE4D	16140	107.062	82.9661	135.744	0.774936	1.26791	72.8055	149.892	126.472	2.0588	1.73712	1.26311	1.62995	0.613516	1.86382	1.40204	1.63293	0.326525	1.48409	1.1705	0.854335	1.28407	1.04922	1.16665	0.166061	PDE4D	4.66694	0.748165
ENSG00000167702	KIFC2	4447	38.4406	31.4857	21.82	0.819074	0.567628	16.3542	22.7036	26.3938	1.38824	1.61388	1.06634	1.30188	0.76812	0.834413	0.945393	0.889903	0.078475	0.957123	1.68618	0.593057	1.35721	0.974784	1.16599	0.270413	KIFC2	6.08303	0.764596
ENSG00000007372	PAX6	20639	4.42948	4.00446	2.29532	0.904046	0.518192	2.252	3.82633	3.10871	1.69908	1.38042	1.23937	1.37092	0.729438	0.761742	1.15707	0.959408	0.279542	0.845768	1.63215	0.612688	1.498	0.833776	1.16589	0.469681	PAX6	4.26794	0.61812
ENSG00000065526	SPEN	15120	14.0978	11.7909	8.15267	0.836364	0.578295	7.2237	13.1713	11.2487	1.82334	1.5572	1.2349	1.47651	0.677272	0.850094	1.2417	1.0459	0.276906	0.948957	1.64096	0.609401	1.38585	0.940547	1.1632	0.31488	SPEN	4.88607	0.902496
ENSG00000182685	BRICD5	1038	134.182	118.588	120.735	0.883783	0.899786	59.9636	100.09	85.266	1.66918	1.42196	1.21457	1.37429	0.727648	1.32269	1.13671	1.2297	0.131504	1.13113	1.25711	0.795473	1.46443	0.858865	1.16165	0.428198	BRICD5	47.2515	0.6699
ENSG00000185219	ZNF445	18884	3.79667	2.99608	2.15875	0.789133	0.568592	1.79883	3.90028	3.0119	2.16823	1.67437	1.30806	1.65759	0.603285	0.83583	1.47656	1.1562	0.453067	0.97572	1.71603	0.58274	1.30759	1.01132	1.15946	0.209499	ZNF445	6.63735	0.622902
ENSG00000055609	KMT2C	53322	2.56842	1.98913	1.87983	0.774456	0.731902	1.71386	2.73083	2.93737	1.59338	1.71389	1.11086	1.43437	0.69717	1.0759	1.08509	1.08049	0.00650215	1.12	1.53026	0.653483	1.28327	1.03519	1.15923	0.17542	KMT2C	6.68617	0.623091
ENSG00000146826	C7orf43	3263	22.7249	19.9353	13.4975	0.877244	0.593952	14.6424	26.4308	20.7797	1.80509	1.41914	1.25837	1.43446	0.697126	0.87311	1.22926	1.05119	0.251839	0.918097	1.54574	0.646939	1.45359	0.857161	1.15538	0.421741	C7orf43	7.71705	0.620691
ENSG00000148399	DPH7	4925	28.7198	23.6438	8.97527	0.823258	0.312512	28.485	63.2492	44.5414	2.22044	1.56368	1.35203	1.6423	0.608904	0.459393	1.51212	0.985756	0.744391	0.699048	2.23687	0.447054	1.36414	0.944462	1.1543	0.296757	DPH7	6.08995	0.768781
ENSG00000256525	POLG2	4545	17.032	12.9615	15.7275	0.761008	0.923412	11.102	21.3545	19.229	1.92349	1.73203	1.20987	1.58983	0.628999	1.35742	1.3099	1.33366	0.0336011	1.26467	1.36956	0.730163	1.26099	1.04615	1.15357	0.151917	POLG2	4.73942	0.686142
ENSG00000089048	ESF1	3249	97.9206	64.6173	44.3183	0.659895	0.452594	42.1009	76.7152	84.5031	1.82218	2.00716	1.09656	1.66172	0.601786	0.665313	1.2409	0.953107	0.407003	0.953114	2.10589	0.474858	1.09345	1.21232	1.15288	0.0840586	ESF1	5.40334	0.574266
ENSG00000167992	VWCE	4765	16.2046	13.3001	9.38513	0.820763	0.579166	10.9235	16.346	17.0686	1.49641	1.56256	1.10824	1.35026	0.740599	0.851373	1.01906	0.935216	0.118571	0.951305	1.64254	0.608812	1.36	0.943787	1.1519	0.29431	VWCE	8.34544	0.689739
ENSG00000170144	HNRNPA3	6541	23.1829	23.5404	25.1664	1.01542	1.08556	15.2068	19.6495	15.6396	1.29215	1.02846	1.14546	1.12806	0.886476	1.59578	0.879955	1.23787	0.506162	1.05663	0.973345	1.02738	1.68255	0.621191	1.15187	0.750498	HNRNPA3	5.84613	0.627744
ENSG00000141738	GRB7	3597	14.7497	15.2582	4.01091	1.03448	0.271931	12.8198	22.0935	12.501	1.72339	0.975129	1.33522	1.29072	0.774763	0.399738	1.17363	0.786682	0.547221	0.514944	1.89366	0.528078	1.71413	0.588978	1.15155	0.795599	GRB7	7.42346	0.370767
ENSG00000167967	E4F1	6388	40.835	30.2388	15.8089	0.740511	0.38714	28.4107	59.9939	50.507	2.11166	1.77774	1.25048	1.68868	0.59218	0.569097	1.43804	1.00357	0.614438	0.8296	2.14289	0.466659	1.22703	1.07376	1.15039	0.108378	E4F1	4.69305	0.250252
ENSG00000116001	TIA1	6607	11.1736	9.48255	11.3387	0.848656	1.01477	10.896	22.6309	16.0581	2.07699	1.47376	1.32765	1.56441	0.639218	1.49172	1.41443	1.45307	0.0546503	1.22292	1.20512	0.829795	1.40622	0.890153	1.14819	0.364917	TIA1	8.85675	0.775996
ENSG00000143379	SETDB1	7375	12.1615	8.86404	6.07343	0.728861	0.499399	5.95511	9.77115	10.7217	1.6408	1.80043	1.09358	1.50039	0.666491	0.734116	1.11739	0.925751	0.271013	0.948226	1.89874	0.526666	1.20772	1.08746	1.14759	0.0850394	SETDB1	5.04661	0.389321
ENSG00000178028	DMAP1	5599	68.3207	50.0021	33.1625	0.731873	0.485394	27.6566	46.1367	49.4139	1.6682	1.7867	1.10495	1.50975	0.66236	0.71353	1.13604	0.924787	0.298763	0.931264	1.91857	0.521221	1.21271	1.07916	1.14594	0.094434	DMAP1	7.55453	0.696735
ENSG00000128563	PRKRIP1	3696	34.1675	28.9898	22.8389	0.84846	0.668439	24.4137	37.9279	35.7539	1.55355	1.4645	1.1481	1.35315	0.739015	0.982605	1.05797	1.02029	0.0532888	0.98941	1.48018	0.675594	1.4059	0.88456	1.14523	0.368642	PRKRIP1	4.87358	0.493468
ENSG00000132510	KDM6B	7392	25.0966	20.706	8.64791	0.825051	0.344586	14.5109	20.0907	21.6157	1.38452	1.48962	1.06878	1.29542	0.771953	0.506541	0.942859	0.7247	0.308523	0.71645	2.07916	0.480963	1.36711	0.899728	1.13342	0.330489	KDM6B	5.8446	0.284667
ENSG00000078403	MLLT10	9130	10.8325	6.50144	5.654	0.60018	0.521948	6.24362	10.6634	13.1509	1.70789	2.1063	1.01244	1.6869	0.592804	0.767264	1.16307	0.965168	0.279879	1.04851	2.00885	0.497798	0.994498	1.27221	1.13335	0.196369	MLLT10	5.5193	0.514545
ENSG00000198026	ZNF335	7545	15.7681	13.2081	6.07366	0.837646	0.385185	9.18611	15.7177	13.3335	1.71102	1.45148	1.19718	1.42922	0.699684	0.566222	1.16521	0.865715	0.423546	0.747723	1.9412	0.515145	1.38798	0.876695	1.13234	0.361533	ZNF335	6.41146	0.67586
ENSG00000114933	INO80D	14373	5.54618	4.60852	4.23568	0.830936	0.763712	3.27082	5.41773	4.75109	1.65638	1.45257	1.17318	1.41188	0.708278	1.12266	1.128	1.12533	0.00377564	1.05325	1.37912	0.725098	1.37686	0.877351	1.12711	0.353207	INO80D	5.57696	0.843735
ENSG00000160949	TONSL	7081	47.328	34.1172	13.8314	0.720867	0.292246	32.797	52.1564	57.5173	1.59028	1.75374	1.07069	1.48528	0.673272	0.429602	1.08298	0.756292	0.462009	0.715907	2.44967	0.408218	1.19448	1.05926	1.12687	0.0956143	TONSL	5.44959	0.834819
ENSG00000082512	TRAF5	9022	13.0503	9.54471	8.80216	0.731379	0.67448	8.67065	13.8112	14.9239	1.59286	1.72119	1.07934	1.47577	0.677613	0.991485	1.08474	1.03811	0.0659408	1.07745	1.59746	0.625993	1.21189	1.0396	1.12575	0.12183	TRAF5	22.3423	0.729128
ENSG00000166439	RNF169	7842	11.8672	8.14655	8.02465	0.686478	0.676206	5.24406	13.5147	9.67051	2.57714	1.84409	1.33009	1.93756	0.516113	0.994023	1.75503	1.37453	0.538114	1.11668	1.6514	0.605548	1.13749	1.11383	1.12566	0.0167341	RNF169	14.1457	0.596523
ENSG00000162231	NXF1	6194	33.0808	26.7993	11.6968	0.810119	0.353584	14.044	24.4113	21.0698	1.73819	1.50026	1.18665	1.46479	0.682693	0.519768	1.18371	0.851739	0.469478	0.728333	2.05986	0.48547	1.34237	0.90616	1.12426	0.308445	NXF1	7.60612	0.850678
ENSG00000006062	MAP3K14	5668	9.01479	5.42575	5.20907	0.601872	0.577836	8.16392	12.5122	16.8823	1.53263	2.06791	0.96044	1.59575	0.626663	0.849418	1.04372	0.946569	0.137391	1.09312	1.89175	0.528611	0.997301	1.24902	1.12316	0.17799	MAP3K14	4.34056	0.757314
ENSG00000163166	IWS1	4167	25.5213	23.6702	6.87787	0.927469	0.269496	15.5489	27.6526	18.2007	1.77843	1.17055	1.28431	1.38474	0.722156	0.396159	1.21111	0.803636	0.57626	0.561657	2.0841	0.479823	1.53682	0.707012	1.12191	0.58676	IWS1	4.92024	0.46415
ENSG00000174197	MGA	20074	9.96266	7.58574	7.60179	0.761417	0.763028	5.97495	11.0286	9.68323	1.84581	1.62064	1.18551	1.55698	0.642271	1.12165	1.257	1.18932	0.0957022	1.11202	1.45738	0.686163	1.26167	0.978866	1.12027	0.199972	MGA	7.9135	0.888433
ENSG00000113658	SMAD5	9040	10.8357	9.67282	12.0515	0.892684	1.11221	6.86023	16.2714	8.62242	2.37185	1.25687	1.4551	1.63003	0.613487	1.63495	1.61523	1.62509	0.0139438	1.18233	1.06305	0.940693	1.47918	0.75915	1.11916	0.509135	SMAD5	5.45817	0.73562
ENSG00000185736	ADARB2	10567	10.433	9.47315	9.79777	0.907996	0.939111	11.1649	13.7867	13.5156	1.23483	1.21054	1.05888	1.16617	0.857508	1.38049	0.84092	1.11071	0.381536	1.06623	1.13536	0.880781	1.50455	0.731169	1.11786	0.546862	ADARB2	4.14032	0.383075
ENSG00000130177	CDC16	3959	35.2968	27.1061	22.5097	0.76795	0.637728	18.1114	33.0851	28.8319	1.82675	1.59192	1.18442	1.54232	0.648376	0.93746	1.24402	1.09074	0.216769	1.00758	1.57995	0.632932	1.27249	0.96152	1.11701	0.219891	CDC16	5.59973	0.427031
ENSG00000120699	EXOSC8	13092	12.6184	9.65186	3.98047	0.764903	0.315449	7.51151	15.0496	12.0162	2.00354	1.5997	1.23795	1.61844	0.617879	0.46371	1.36441	0.914062	0.636894	0.71037	2.25193	0.444063	1.26745	0.966221	1.11683	0.212998	EXOSC8	4.83327	0.745278
ENSG00000108256	NUFIP2	10877	34.144	34.6374	30.9219	1.01445	0.905631	23.881	58.9301	21.8448	2.46766	0.914735	1.58219	1.55965	0.641169	1.33128	1.68048	1.50588	0.246921	0.910172	1.00501	0.995011	1.68094	0.5525	1.11672	0.79793	NUFIP2	6.14362	0.786896
ENSG00000117360	PRPF3	5408	36.8616	28.3495	15.9944	0.769081	0.433904	19.7331	36.5571	31.3196	1.85257	1.58716	1.19364	1.55204	0.644315	0.637839	1.2616	0.949721	0.441068	0.829865	1.91255	0.522861	1.27437	0.958646	1.11651	0.223248	PRPF3	5.77526	0.754541
ENSG00000112159	MDN1	33741	2.0053	1.50495	1.28897	0.750485	0.642778	1.48039	2.06905	2.42246	1.39764	1.63637	1.02416	1.36467	0.732779	0.944884	0.951795	0.948339	0.00488723	1.02558	1.59555	0.626744	1.24355	0.988365	1.11596	0.180445	MDN1	9.20346	0.641101
ENSG00000159217	IGF2BP1	9631	30.134	24.1737	30.1746	0.802205	1.00135	21.2171	34.4334	31.4587	1.62291	1.4827	1.14101	1.42234	0.703066	1.47198	1.1052	1.28859	0.259354	1.21848	1.21684	0.821798	1.32925	0.895553	1.1124	0.306673	IGF2BP1	5.03589	0.836228
ENSG00000153922	CHD1	10816	11.0243	7.08089	6.77178	0.642297	0.614258	8.15993	13.0478	15.6661	1.59901	1.91988	1.01343	1.57782	0.633785	0.902959	1.08893	0.995943	0.131499	1.08596	1.76792	0.565637	1.06429	1.15961	1.11195	0.067405	CHD1	5.2884	0.455482
ENSG00000106404	CLDN15	2893	71.7782	61.893	40.8094	0.862281	0.568549	34.468	53.114	45.3468	1.54097	1.31562	1.15271	1.33682	0.748045	0.835767	1.0494	0.942582	0.15106	0.864867	1.52118	0.657384	1.4288	0.794634	1.11172	0.448423	CLDN15	12.7228	0.828492
ENSG00000147854	UHRF2	9919	7.0803	5.31535	4.22068	0.750723	0.596116	6.04601	12.8621	9.79725	2.12737	1.62045	1.26375	1.68338	0.594044	0.87629	1.44874	1.16251	0.404782	0.98284	1.64874	0.606523	1.24395	0.978751	1.11135	0.187523	UHRF2	5.6597	0.531867
ENSG00000139746	RBM26	10122	24.2805	17.6685	19.0244	0.727684	0.783525	15.5009	24.4555	25.9938	1.57768	1.67693	1.07147	1.47244	0.679144	1.15178	1.0744	1.11309	0.0547156	1.14626	1.46295	0.683548	1.20577	1.01286	1.10932	0.136407	RBM26	7.78251	0.626893
ENSG00000136891	TEX10	7264	7.78781	6.23456	5.39693	0.800554	0.692998	6.61028	13.0682	9.76074	1.97696	1.4766	1.25804	1.57146	0.636351	1.01871	1.34631	1.18251	0.231648	1.01157	1.45971	0.685069	1.32652	0.891866	1.10919	0.307345	TEX10	5.47193	0.366115
ENSG00000198646	NCOA6	11133	5.76477	4.0556	3.93266	0.703514	0.682188	4.90944	9.17549	8.52809	1.86895	1.73708	1.14666	1.62991	0.613532	1.00282	1.27275	1.13779	0.190875	1.08858	1.59572	0.626675	1.16572	1.0492	1.10746	0.0823961	NCOA6	4.6227	0.281605
ENSG00000177200	CHD9	16546	5.4684	3.83103	3.96893	0.700577	0.725794	2.91965	5.03144	5.09215	1.7233	1.7441	1.09877	1.56839	0.637598	1.06692	1.17357	1.12024	0.0754139	1.1251	1.55017	0.645092	1.16086	1.05343	1.10715	0.0759587	CHD9	5.64908	0.553067
ENSG00000168096	ANKS3	7868	25.4241	19.2199	10.082	0.755972	0.396554	15.6833	22.676	24.8672	1.44586	1.58558	1.04548	1.38296	0.723085	0.582934	0.984633	0.783783	0.284044	0.792949	1.9996	0.5001	1.25265	0.957692	1.10517	0.208564	ANKS3	4.18118	0.639389
ENSG00000105705	SUGP1	5021	36.3647	24.6532	20.1076	0.677943	0.552942	18.2953	28.5338	32.9083	1.55963	1.79873	1.02827	1.51675	0.659304	0.812824	1.06211	0.937466	0.17627	0.997294	1.80362	0.554442	1.12335	1.08644	1.10489	0.026104	SUGP1	6.4266	0.590725
ENSG00000126870	WDR60	6687	16.5637	13.802	7.50713	0.833269	0.453227	12.3981	15.0095	17.005	1.21062	1.37158	1.00438	1.20535	0.829638	0.666243	0.824434	0.745338	0.111857	0.788439	1.73961	0.574841	1.38073	0.828433	1.10458	0.390531	WDR60	6.29638	0.537541
ENSG00000132199	ENOSF1	11390	18.4488	13.984	10.1265	0.757993	0.548897	10.0258	15.8791	15.7793	1.58381	1.57386	1.09568	1.4455	0.6918	0.806879	1.07858	0.942728	0.192119	0.929455	1.69331	0.590558	1.25599	0.95061	1.1033	0.215939	ENOSF1	4.27292	0.783127
ENSG00000119596	YLPM1	14935	6.98425	4.93202	4.03274	0.706164	0.577405	3.42039	4.83729	5.84581	1.41425	1.7091	0.999346	1.41518	0.706626	0.848786	0.963104	0.905945	0.0808349	0.993401	1.72046	0.581241	1.17011	1.0323	1.10121	0.0974501	YLPM1	9.62364	0.768104
ENSG00000176155	CCDC57	12950	21.5375	15.1733	12.7966	0.704508	0.594156	10.3019	13.6431	17.6365	1.32432	1.71196	0.965917	1.37105	0.729367	0.87341	0.901863	0.887636	0.0201195	1.00855	1.69745	0.58912	1.16737	1.03402	1.1007	0.0942909	CCDC57	7.65935	0.73622
ENSG00000103168	TAF1C	5577	50.745	35.6957	29.4364	0.703433	0.580085	29.9	47.4602	51.1962	1.5873	1.71225	1.05667	1.50217	0.665706	0.852726	1.08095	0.966838	0.161379	0.996619	1.71806	0.582053	1.16559	1.0342	1.09989	0.0929081	TAF1C	5.72216	0.503233
ENSG00000140265	ZSCAN29	6652	9.93178	10.0461	7.39568	1.01151	0.744648	5.89809	11.0893	5.09972	1.88016	0.864638	1.37906	1.36336	0.73348	1.09463	1.28039	1.18751	0.131348	0.802403	1.07756	0.928022	1.67607	0.522241	1.09916	0.815882	ZSCAN29	5.77539	0.930629
ENSG00000149187	CELF1	10555	132.722	114.006	103.824	0.858984	0.782263	62.8701	112.172	80.3945	1.78419	1.27874	1.23798	1.44121	0.693859	1.14993	1.21504	1.18248	0.0460398	1.00016	1.27854	0.782141	1.42334	0.772359	1.09785	0.46031	CELF1	5.2552	0.755835
ENSG00000117480	FAAH	2724	29.9304	20.6989	13.6478	0.691566	0.455984	15.796	33.3117	27.3985	2.10887	1.73453	1.20765	1.74626	0.572654	0.670297	1.43614	1.05322	0.541534	0.889335	1.95036	0.512725	1.14593	1.04765	1.09679	0.0694881	FAAH	11.3581	0.402145
ENSG00000152795	HNRNPDL	5529	67.6729	54.7463	31.874	0.808985	0.471001	41.1954	77.9626	58.0252	1.89251	1.40853	1.23734	1.5295	0.65381	0.692371	1.2888	0.990584	0.421736	0.814506	1.72931	0.578265	1.34049	0.850754	1.09562	0.346294	HNRNPDL	5.16393	0.278731
ENSG00000010322	NISCH	9062	39.7224	31.8337	21.2901	0.801403	0.535972	21.9772	34.1511	31.3828	1.55393	1.42797	1.11594	1.39249	0.71814	0.787879	1.05823	0.923054	0.191166	0.874845	1.63226	0.612648	1.32792	0.862496	1.09521	0.329107	NISCH	6.26322	0.823153
ENSG00000146830	GIGYF1	7058	65.7977	49.3075	30.6502	0.74938	0.465824	31.2522	44.825	48.8807	1.4343	1.56407	1.03674	1.38347	0.722821	0.684762	0.976759	0.83076	0.206473	0.853571	1.83239	0.545736	1.24172	0.9447	1.09321	0.210027	GIGYF1	7.33449	0.239245
ENSG00000083896	YTHDC1	7033	12.8858	10.7263	4.01081	0.832413	0.311258	7.4181	11.4552	9.7714	1.54422	1.31724	1.13377	1.36203	0.7342	0.457549	1.05162	0.754582	0.420068	0.640313	2.05718	0.486103	1.37931	0.795611	1.08746	0.412736	YTHDC1	4.45594	0.739089
ENSG00000205250	E2F4	3596	57.0429	40.0138	22.7526	0.701469	0.398868	39.768	73.6345	66.4574	1.8516	1.67113	1.13967	1.62469	0.615504	0.586336	1.26094	0.923638	0.477017	0.816431	2.04687	0.488551	1.16233	1.00936	1.08585	0.108169	E2F4	4.07006	0.478528
ENSG00000177225	GATD1	5510	64.9292	58.411	45.1344	0.89961	0.695133	20.1147	46.0877	22.6742	2.29124	1.12724	1.4357	1.59591	0.626602	1.02184	1.56034	1.29109	0.380771	0.885203	1.27343	0.785281	1.49065	0.680855	1.08575	0.572614	GATD1	4.47227	0.524847
ENSG00000104953	TLE6	3555	47.773	36.2342	28.6734	0.758464	0.6002	19.1802	31.7874	28.932	1.6573	1.50843	1.12116	1.4782	0.676498	0.882294	1.12862	1.00546	0.174181	0.951504	1.58531	0.630791	1.25678	0.911092	1.08393	0.244435	TLE6	4.26798	0.857136
ENSG00000102901	CENPT	5660	67.6906	51.5437	34.9686	0.76146	0.516595	27.021	43.2457	40.5059	1.60045	1.49905	1.10394	1.44976	0.689767	0.759394	1.08991	0.92465	0.233707	0.880001	1.70347	0.587039	1.26174	0.905427	1.08358	0.251951	CENPT	14.7388	0.635408
ENSG00000108799	EZH1	6988	19.8538	18.218	10.336	0.917609	0.520606	13.4862	22.1317	14.4152	1.64106	1.06888	1.22713	1.33731	0.747768	0.765291	1.11756	0.941425	0.249091	0.745967	1.43288	0.697895	1.52048	0.645605	1.08304	0.618629	EZH1	6.64904	0.743207
ENSG00000131480	AOC2	2677	39.3092	28.0261	20.4789	0.712966	0.52097	20.864	35.431	33.7659	1.69818	1.61838	1.10034	1.54333	0.647951	0.765825	1.15646	0.961145	0.276223	0.918219	1.76252	0.56737	1.18138	0.9775	1.07944	0.144168	AOC2	12.5826	0.553892
ENSG00000104218	CSPP1	31717	9.56009	5.95389	4.96006	0.622786	0.51883	4.11808	5.93118	7.63271	1.44028	1.85346	0.947093	1.52073	0.657577	0.76268	0.980828	0.871754	0.154254	0.980628	1.89008	0.529079	1.03196	1.11949	1.07572	0.0618957	CSPP1	4.2175	0.577252
ENSG00000177646	ACAD9	11841	22.6546	16.6247	11.9729	0.733833	0.528498	9.93666	17.5466	15.3354	1.76584	1.54332	1.13835	1.55123	0.644648	0.776892	1.20254	0.989716	0.300979	0.903128	1.70886	0.585186	1.21596	0.932164	1.07406	0.200675	ACAD9	4.76484	0.655373
ENSG00000140939	NOL3	2994	60.0672	52.6496	27.2055	0.876511	0.452917	28.7188	45.6171	33.0785	1.5884	1.15181	1.17994	1.34618	0.742845	0.665788	1.0817	0.873745	0.294096	0.722269	1.59471	0.627075	1.45238	0.695691	1.07403	0.535059	NOL3	5.38081	0.714545
ENSG00000064607	SUGP2	8468	37.8611	24.2529	27.8924	0.640574	0.736703	32.0004	47.3449	57.5442	1.47951	1.79823	0.973516	1.51976	0.658001	1.08295	1.00754	1.04525	0.0533221	1.15098	1.56234	0.640064	1.06143	1.08613	1.07378	0.0174657	SUGP2	4.78148	0.447224
ENSG00000007392	LUC7L	6176	55.2591	43.0734	18.1798	0.779482	0.328993	25.5876	52.9747	36.2526	2.07033	1.41681	1.27035	1.62973	0.613597	0.483619	1.40989	0.946756	0.654975	0.682729	2.07521	0.481879	1.2916	0.855751	1.07368	0.308192	LUC7L	10.6201	0.558538
ENSG00000125772	GPCPD1	7472	15.3565	11.0497	15.0311	0.719542	0.978808	24.7706	36.7972	39.1589	1.48552	1.58086	1.03387	1.43685	0.695968	1.43885	1.01164	1.22524	0.302083	1.24393	1.27086	0.786868	1.19228	0.95484	1.07356	0.167896	GPCPD1	5.5379	0.59577
ENSG00000255717	SNHG1	3976	63.9366	56.905	47.9544	0.890022	0.750031	49.5353	83.6606	54.9381	1.68891	1.10907	1.22604	1.37753	0.725934	1.10255	1.15015	1.12635	0.0336586	0.91205	1.21602	0.822357	1.47477	0.669877	1.07232	0.569142	SNHG1	4.53366	0.449347
ENSG00000138834	MAPK8IP3	11666	11.1461	8.52619	4.74287	0.764949	0.425519	6.34674	8.9481	9.14428	1.40987	1.44079	1.0385	1.35761	0.736591	0.625513	0.960125	0.792819	0.236606	0.782995	1.84009	0.54345	1.26752	0.870234	1.06888	0.280924	MAPK8IP3	13.5849	0.461376
ENSG00000125482	TTF1	3215	30.0323	23.8018	16.1183	0.79254	0.536698	22.5297	36.9705	30.6961	1.64097	1.36247	1.14041	1.43893	0.694961	0.788946	1.1175	0.953224	0.232323	0.855124	1.59331	0.627626	1.31324	0.822935	1.06809	0.346698	TTF1	7.90981	0.682986
ENSG00000102890	ELMO3	2575	46.2652	35.2162	18.3197	0.761181	0.395971	29.6831	49.5259	42.8443	1.66849	1.44339	1.12695	1.48053	0.675434	0.582077	1.13624	0.859158	0.391851	0.756003	1.90924	0.523769	1.26128	0.871807	1.06654	0.275397	ELMO3	17.4577	0.430303
ENSG00000185324	CDK10	6779	77.1929	56.7696	51.3656	0.735425	0.665419	37.9977	54.1533	57.4983	1.42517	1.5132	1.02377	1.39208	0.718349	0.978166	0.970543	0.974355	0.00539025	1.00345	1.508	0.66313	1.2186	0.913976	1.06629	0.215402	CDK10	5.01011	0.650799
ENSG00000162613	FUBP1	7619	17.4151	14.6477	15.3419	0.841092	0.880956	10.944	17.1502	13.3348	1.56708	1.21845	1.14807	1.36497	0.732616	1.295	1.06718	1.18109	0.161095	1.03605	1.17605	0.850301	1.39369	0.735946	1.06482	0.465095	FUBP1	9.01093	0.670962
ENSG00000104859	CLASRP	4926	138.076	99.0065	45.7587	0.717045	0.331403	63.9625	94.3611	99.2552	1.47526	1.55177	1.02851	1.43437	0.697171	0.487163	1.00465	0.745906	0.365919	0.71712	2.16389	0.46213	1.18814	0.93727	1.06271	0.177394	CLASRP	11.9257	0.748953
ENSG00000198000	NOL8	8056	24.3278	15.545	10.9379	0.638982	0.449603	15.9953	28.1172	28.2428	1.75784	1.7657	1.05982	1.65861	0.602913	0.660917	1.19709	0.929003	0.379131	0.89099	1.98172	0.504611	1.05879	1.06648	1.06264	0.00543617	NOL8	6.93787	0.462268
ENSG00000134815	DHX34	5662	54.3569	36.745	22.4387	0.675995	0.412804	42.2992	64.2812	70.3575	1.51968	1.66333	1.01356	1.49935	0.666954	0.606822	1.0349	0.820861	0.302698	0.828631	2.00732	0.498176	1.12012	1.00465	1.06239	0.0816524	DHX34	7.63004	0.423232
ENSG00000168395	ING5	10259	8.07641	5.91953	3.74664	0.732941	0.463899	5.82538	10.2808	8.77351	1.76483	1.50608	1.13733	1.55173	0.644442	0.681931	1.20185	0.941889	0.367636	0.835865	1.80183	0.554992	1.21448	0.909675	1.06208	0.215532	ING5	5.42972	0.575787
ENSG00000151376	ME3	3838	36.4331	24.7289	17.7695	0.678748	0.487729	13.3461	23.3056	22.0141	1.74625	1.64948	1.0887	1.60398	0.623449	0.716962	1.1892	0.953079	0.33392	0.89694	1.83901	0.54377	1.12468	0.996288	1.06049	0.0907904	ME3	4.87864	0.755423
ENSG00000088448	ANKRD10	4563	29.6701	24.4042	33.2433	0.822518	1.12043	23.663	48.1419	29.58	2.03448	1.25005	1.2936	1.57273	0.635837	1.64704	1.38548	1.51626	0.184947	1.18347	1.05626	0.946735	1.36291	0.755033	1.05897	0.429835	ANKRD10	5.66226	0.801208
ENSG00000113742	CPEB4	10444	14.993	12.0245	12.496	0.802011	0.833455	9.80877	21.8362	12.7837	2.22619	1.30329	1.3362	1.66606	0.600218	1.22518	1.51604	1.37061	0.205668	1.04223	1.25049	0.799687	1.32893	0.78719	1.05806	0.38307	CPEB4	6.5992	0.423526
ENSG00000266338	NBPF15	5305	13.0995	9.89463	7.77862	0.755344	0.59381	9.8042	12.653	14.0316	1.29057	1.43118	0.98733	1.30713	0.765037	0.872901	0.878875	0.875888	0.00422481	0.921874	1.55247	0.644134	1.2516	0.864435	1.05802	0.27377	NBPF15	4.7334	0.384602
ENSG00000011132	APBA3	5596	17.6998	15.6711	7.0241	0.885386	0.396847	11.5891	18.8606	12.4384	1.62744	1.07328	1.20038	1.35577	0.737588	0.583365	1.10829	0.845825	0.371175	0.652632	1.64454	0.608071	1.46708	0.648263	1.05767	0.578995	APBA3	5.31694	0.860242
ENSG00000198563	DDX39B	7007	85.5127	70.8929	64.69	0.829034	0.756496	32.4617	58.231	39.7567	1.79384	1.22473	1.21949	1.47098	0.679821	1.11205	1.2216	1.16683	0.0774663	0.962549	1.27238	0.78593	1.37371	0.739734	1.05672	0.448288	DDX39B	32.1541	0.40023
ENSG00000196865	NHLRC2	11223	5.59182	4.52457	5.30191	0.809141	0.948155	4.02663	7.57671	5.14158	1.88165	1.27689	1.23391	1.52496	0.655756	1.39379	1.2814	1.3376	0.0794671	1.10032	1.16048	0.861712	1.34075	0.771244	1.056	0.402699	NHLRC2	5.33117	0.504098
ENSG00000167548	KMT2D	25436	13.3134	10.6365	7.62541	0.79893	0.572761	6.03778	9.39056	7.85191	1.5553	1.30046	1.11471	1.39525	0.716716	0.841958	1.05916	0.950559	0.153585	0.86305	1.50682	0.663648	1.32383	0.78548	1.05465	0.380669	KMT2D	5.40393	0.886488
ENSG00000099625	CBARP	4591	52.3739	37.0275	17.2096	0.706984	0.328591	34.6936	56.5625	53.4154	1.63034	1.53964	1.07361	1.51857	0.658514	0.483029	1.11026	0.796647	0.443522	0.711274	2.16462	0.461976	1.17147	0.92994	1.05071	0.17079	CBARP	6.31416	0.687856
ENSG00000128710	HOXD10	2488	31.5714	27.7336	31.7126	0.878441	1.00447	14.6392	26.375	15.5434	1.80167	1.06177	1.25804	1.43212	0.698263	1.47658	1.22693	1.35176	0.176522	1.03272	1.02812	0.972646	1.45558	0.641307	1.04844	0.575776	HOXD10	4.54342	0.612796
ENSG00000135870	RC3H1	11698	7.0286	5.08441	3.88857	0.72339	0.55325	5.02248	8.26618	7.46072	1.64584	1.48547	1.09114	1.50837	0.662968	0.813278	1.12081	0.967046	0.217461	0.906551	1.63859	0.610281	1.19866	0.897221	1.04794	0.213147	RC3H1	7.03373	0.837345
ENSG00000058453	CROCC	8875	6.88175	5.32761	2.49493	0.774166	0.362543	5.13167	7.04647	6.90644	1.37314	1.34585	1.03104	1.3318	0.750862	0.532939	0.935106	0.734022	0.284375	0.698519	1.92672	0.519017	1.28279	0.812892	1.04784	0.33227	CROCC	5.62539	0.504072
ENSG00000013573	DDX11	8367	40.1279	28.431	15.7906	0.708509	0.393507	24.2728	32.5638	36.9113	1.34158	1.52069	0.974945	1.37605	0.726717	0.578455	0.913613	0.746034	0.236992	0.773564	1.96582	0.508693	1.174	0.918495	1.04625	0.180668	DDX11	5.81107	0.827641
ENSG00000163516	ANKZF1	6103	22.696	16.3256	10.7344	0.719316	0.472965	14.1216	19.0095	20.9853	1.34613	1.48604	0.98402	1.36799	0.730997	0.695259	0.916717	0.805988	0.156594	0.838359	1.77256	0.564156	1.19191	0.897569	1.04474	0.208128	ANKZF1	4.13484	0.526779
ENSG00000131368	MRPS25	18309	3.9832	3.26842	3.26025	0.820552	0.818499	2.17425	3.63393	2.62511	1.67135	1.20736	1.17108	1.42719	0.700679	1.20319	1.13819	1.17069	0.0459644	0.994096	1.21454	0.82336	1.35965	0.729248	1.04445	0.445765	MRPS25	5.75596	0.685667
ENSG00000109606	DHX15	8166	10.2216	7.30671	6.82974	0.714827	0.668164	9.99625	19.1011	14.9273	1.91083	1.49329	1.16872	1.63497	0.611631	0.982202	1.30127	1.14174	0.225618	0.998881	1.49496	0.668913	1.18447	0.901947	1.04321	0.199773	DHX15	4.62856	0.795117
ENSG00000141002	TCF25	7967	59.6846	39.9696	29.1199	0.66968	0.487895	25.6067	37.3629	41.3813	1.45911	1.61603	0.988502	1.47608	0.67747	0.717206	0.993653	0.855429	0.195478	0.88795	1.81996	0.549462	1.10966	0.976085	1.04287	0.0944516	TCF25	4.35863	0.690579
ENSG00000054654	SYNE2	32359	2.74984	2.07242	1.45028	0.753648	0.527403	2.09925	2.44701	2.90198	1.16566	1.38239	0.937283	1.24366	0.804078	0.775282	0.793816	0.784549	0.0131053	0.853861	1.61899	0.617669	1.2488	0.834965	1.04188	0.292622	SYNE2	4.49243	0.551558
ENSG00000138182	KIF20B	6871	15.4191	10.065	6.73168	0.652763	0.436579	7.1353	8.98495	11.8161	1.25923	1.656	0.906629	1.38891	0.719989	0.641772	0.857532	0.749652	0.152566	0.85028	1.9476	0.513454	1.08163	1.00023	1.04093	0.0575603	KIF20B	6.78433	0.751589
ENSG00000204120	GIGYF2	15476	3.96222	2.46623	2.52891	0.622436	0.638255	2.29942	3.32034	3.99638	1.444	1.738	0.948048	1.52312	0.656545	0.938234	0.983361	0.960798	0.031909	1.05323	1.65017	0.605999	1.03138	1.04975	1.04056	0.0129929	GIGYF2	4.48168	0.729453
ENSG00000172932	ANKRD13D	5890	66.2214	53.0013	22.0375	0.800365	0.332785	38.7155	64.8942	48.3111	1.67618	1.24785	1.15826	1.44716	0.691009	0.489195	1.14148	0.815336	0.461234	0.644411	1.93642	0.516418	1.32621	0.753701	1.03995	0.404822	ANKRD13D	7.16275	0.536782
ENSG00000147162	OGT	9803	25.8328	19.279	23.758	0.746298	0.919683	16.6357	27.0608	23.1891	1.62666	1.39393	1.10181	1.47636	0.677341	1.35193	1.10776	1.22985	0.172659	1.13224	1.23112	0.812265	1.23662	0.841936	1.03928	0.279081	OGT	12.0264	0.501854
ENSG00000175309	PHYKPL	8439	26.184	18.9184	15.5555	0.722516	0.594083	14.244	20.1792	20.7577	1.41668	1.45729	1.01172	1.40027	0.714146	0.873302	0.964762	0.919032	0.0646717	0.930459	1.56621	0.638484	1.19721	0.880205	1.03871	0.224155	PHYKPL	5.18544	0.640271
ENSG00000139636	LMBR1L	5462	16.3303	12.9277	8.51968	0.791641	0.521711	12.6294	19.3478	15.9185	1.53196	1.26043	1.10126	1.3911	0.718854	0.766915	1.04326	0.90509	0.195409	0.810913	1.55433	0.643362	1.31175	0.761299	1.03652	0.389227	LMBR1L	7.63551	0.788613
ENSG00000185591	SP1	8083	41.448	36.9081	35.4486	0.890469	0.855256	13.5335	26.3533	13.2392	1.94727	0.97826	1.31681	1.47878	0.676233	1.25723	1.32609	1.29166	0.0486933	0.914693	1.0695	0.93502	1.47551	0.590869	1.03319	0.625534	SP1	4.20405	0.627248
ENSG00000172732	MUS81	5448	22.237	17.0593	7.96591	0.767157	0.358227	18.1537	27.578	23.7063	1.51914	1.30586	1.07954	1.4072	0.71063	0.526594	1.03453	0.780563	0.359166	0.683956	1.90928	0.523758	1.27118	0.788742	1.02996	0.341135	MUS81	5.43004	0.578286
ENSG00000272333	KMT2B	10807	16.0247	12.2242	5.43467	0.762837	0.339144	10.7767	14.1476	14.1722	1.3128	1.31508	1.00073	1.31185	0.762284	0.498541	0.894015	0.696278	0.279642	0.667834	1.96918	0.507826	1.26402	0.794311	1.02917	0.332135	KMT2B	4.37524	0.436251
ENSG00000046651	OFD1	15550	10.4289	6.26364	4.40558	0.600604	0.42244	5.82012	8.32299	10.1943	1.43004	1.75156	0.926761	1.54305	0.648068	0.620986	0.973856	0.797421	0.249516	0.860191	2.03625	0.4911	0.995201	1.05794	1.02657	0.0443647	OFD1	4.8064	0.753332
ENSG00000158062	UBXN11	4691	78.2665	62.2248	46.6019	0.795037	0.595425	33.1959	51.6009	40.2525	1.55443	1.21257	1.11168	1.39827	0.715167	0.875275	1.05857	0.966923	0.129609	0.849704	1.42705	0.700744	1.31738	0.732394	1.02489	0.413645	UBXN11	7.03605	0.50377
ENSG00000215041	NEURL4	6170	15.9438	12.0507	5.2057	0.755823	0.326503	10.1488	15.9318	13.395	1.56982	1.31986	1.08927	1.44117	0.693881	0.47996	1.06905	0.774504	0.416549	0.656459	2.01058	0.49737	1.2524	0.797196	1.0248	0.321877	NEURL4	4.9912	0.605635
ENSG00000133226	SRRM1	7994	43.2078	22.7243	22.4216	0.525932	0.518924	19.8943	23.4768	38.7452	1.18008	1.94755	0.787807	1.49793	0.667589	0.762818	0.803633	0.783225	0.0288604	1.0053	1.93728	0.516187	0.871469	1.17632	1.02389	0.215563	SRRM1	4.87316	0.750997
ENSG00000121454	LHX4	6085	14.8862	13.4683	12.1034	0.904752	0.81306	6.19204	14.5442	5.55638	2.34886	0.897343	1.45778	1.61125	0.620634	1.1952	1.59958	1.39739	0.285938	0.854163	1.05055	0.95188	1.49917	0.541995	1.02058	0.676827	LHX4	4.73905	0.855397
ENSG00000166750	SLFN5	10674	7.98135	6.65727	6.73525	0.834104	0.843874	4.17929	7.92522	4.50824	1.8963	1.07871	1.25766	1.5078	0.663218	1.2405	1.29138	1.26594	0.0359835	0.954093	1.13061	0.884478	1.38211	0.651539	1.01682	0.516592	SLFN5	5.19931	0.486533
ENSG00000154832	CXXC1	3854	171.354	115.58	92.1396	0.674513	0.537715	104.463	137.367	156.483	1.31498	1.49797	0.941793	1.39626	0.716201	0.790441	0.895504	0.842972	0.0742907	0.897486	1.66907	0.599134	1.11767	0.904775	1.01122	0.150538	CXXC1	5.79421	0.347933
ENSG00000143224	PPOX	4725	27.0631	17.6365	14.6285	0.651679	0.540533	13.1089	24.8636	20.4222	1.89669	1.55789	1.11177	1.70601	0.586163	0.794584	1.29165	1.04312	0.351477	0.917656	1.69769	0.589037	1.07983	0.940966	1.0104	0.0981935	PPOX	4.28722	0.414911
ENSG00000167978	SRRM2	12968	48.6139	35.501	24.8352	0.730265	0.510867	30.7246	30.7951	41.2305	1.0023	1.34194	0.855537	1.17154	0.853575	0.750975	0.682565	0.71677	0.0483732	0.827981	1.62074	0.617003	1.21005	0.810532	1.01029	0.282501	SRRM2	5.98649	0.588431
ENSG00000122483	CCDC18	7613	17.2147	11.0024	7.78221	0.639127	0.452067	8.41543	10.1696	13.2634	1.20844	1.57608	0.878834	1.37505	0.727244	0.664538	0.82295	0.743744	0.112014	0.844092	1.86718	0.535566	1.05903	0.95195	1.00549	0.0757195	CCDC18	8.63136	0.420288
ENSG00000075292	ZNF638	12474	9.90621	6.53231	5.7921	0.659415	0.584694	7.56066	9.26357	11.4723	1.22523	1.51737	0.898853	1.36311	0.733619	0.859501	0.834383	0.846942	0.0177609	0.94191	1.61094	0.620754	1.09265	0.916489	1.00457	0.124566	ZNF638	5.38438	0.408985
ENSG00000158711	ELK4	12191	9.97475	8.06396	8.74003	0.808437	0.876216	7.29777	13.3502	7.93507	1.82936	1.08733	1.21611	1.50427	0.664773	1.28804	1.24579	1.26692	0.0298709	0.976081	1.11397	0.897688	1.33958	0.656746	0.998164	0.482837	ELK4	6.59809	0.726739
ENSG00000188747	NOXA1	1678	77.6734	49.6727	60.3099	0.639508	0.776455	41.8351	56.7599	64.6649	1.35675	1.54571	0.931479	1.45656	0.686551	1.14139	0.923948	1.03267	0.153753	1.09552	1.41093	0.708752	1.05966	0.933607	0.996636	0.0891359	NOXA1	9.84208	0.618233
ENSG00000100813	ACIN1	9110	48.7288	36.1148	20.8759	0.741138	0.428411	27.5117	31.5472	34.6792	1.14668	1.26052	0.921873	1.24386	0.803948	0.629764	0.780891	0.705327	0.106863	0.734862	1.71532	0.582981	1.22807	0.761357	0.994711	0.330013	ACIN1	8.28033	0.524177
ENSG00000101104	PABPC1L	5050	47.1359	30.1814	31.7	0.640306	0.672522	15.6896	20.4867	23.9965	1.30575	1.52946	0.914375	1.42803	0.700267	0.988608	0.889218	0.938913	0.0702793	1.0142	1.50805	0.663109	1.06099	0.923792	0.99239	0.0970117	PABPC1L	43.5046	0.432021
ENSG00000169914	OTUD3	6885	25.705	20.3935	17.3132	0.793368	0.673536	12.1526	20.9203	13.4825	1.72147	1.10944	1.16866	1.47303	0.678871	0.990098	1.17232	1.08121	0.128852	0.864435	1.28343	0.779163	1.31461	0.670102	0.992357	0.455737	OTUD3	16.4847	0.230445
ENSG00000107890	ANKRD26	13564	8.88564	5.67775	4.52137	0.63898	0.50884	4.1514	6.10707	6.3628	1.47109	1.53269	0.969533	1.51731	0.65906	0.747995	1.00181	0.874902	0.179474	0.883115	1.73554	0.576188	1.05879	0.925742	0.992266	0.0940794	ANKRD26	10.7739	0.525515
ENSG00000173575	CHD2	21410	14.3409	9.3123	8.78444	0.649351	0.612543	8.39206	9.75076	12.612	1.1619	1.50285	0.86861	1.33766	0.747575	0.900438	0.791256	0.845847	0.0772035	0.959459	1.56635	0.638426	1.07597	0.907722	0.991848	0.118973	CHD2	4.62382	0.172583
ENSG00000253352	TUG1	10151	8.92384	6.88253	5.52783	0.771252	0.619445	3.15181	6.22422	3.67699	1.97481	1.16663	1.23413	1.60016	0.624936	0.910584	1.34485	1.12771	0.30707	0.850095	1.37235	0.728677	1.27796	0.704643	0.991304	0.405399	TUG1	7.38508	0.747181
ENSG00000119650	IFT43	4169	15.1824	9.55786	8.89809	0.629534	0.586078	10.117	17.8789	15.6858	1.76721	1.55044	1.05476	1.67546	0.596851	0.861535	1.20347	1.0325	0.241784	0.953246	1.62648	0.614824	1.04314	0.936465	0.989802	0.0754296	IFT43	5.81039	0.936045
ENSG00000172890	NADSYN1	16263	13.9533	10.113	5.54872	0.72478	0.397665	6.18356	9.30272	7.95139	1.50443	1.28589	1.04421	1.44073	0.694093	0.584568	1.02451	0.804541	0.31109	0.71509	1.79822	0.556105	1.20096	0.776678	0.988819	0.300012	NADSYN1	4.15002	0.478812
ENSG00000100697	DICER1	22151	2.76607	1.60652	2.13522	0.580797	0.771933	1.78424	2.92365	2.99909	1.6386	1.68088	0.975546	1.67967	0.595355	1.13474	1.11588	1.12531	0.0133346	1.13909	1.47563	0.677675	0.96238	1.01525	0.988815	0.0373851	DICER1	6.57891	0.6655
ENSG00000176102	CSTF3	4513	22.5385	18.8429	18.0407	0.836032	0.80044	10.934	20.2261	10.6654	1.84983	0.975432	1.24359	1.48749	0.672273	1.17665	1.25973	1.21819	0.0587513	0.883615	1.10391	0.90587	1.38531	0.589161	0.987233	0.562959	CSTF3	8.4378	0.689256
ENSG00000139718	SETD1B	8557	34.435	28.1216	19.8871	0.816656	0.577525	24.2299	30.2653	24.8627	1.24909	1.02612	1.00999	1.23674	0.808579	0.848961	0.850631	0.849796	0.00118051	0.769811	1.33295	0.750216	1.3532	0.619776	0.986487	0.518609	SETD1B	5.64406	0.336125
ENSG00000182325	FBXL6	3375	61.0238	43.1727	23.4899	0.707473	0.384931	30.9101	53.1894	40.9021	1.72077	1.32326	1.10336	1.55958	0.641199	0.565848	1.17185	0.868848	0.428506	0.713696	1.85409	0.539348	1.17228	0.799247	0.985765	0.263775	FBXL6	6.01383	0.774121
ENSG00000213903	LTB4R	4465	13.9195	11.4878	13.054	0.825305	0.937818	9.02642	9.93523	9.01663	1.10068	0.998916	0.9531	1.15485	0.865917	1.37859	0.749565	1.06408	0.444789	0.967885	1.03206	0.968935	1.36753	0.603345	0.985438	0.540361	LTB4R	8.99075	0.631067
ENSG00000168906	MAT2A	4485	264.566	224.118	195.241	0.847115	0.737967	206.097	276.641	193.422	1.34228	0.9385	1.06633	1.25878	0.794418	1.08481	0.914096	0.999453	0.120714	0.832215	1.12771	0.88675	1.40367	0.566854	0.985262	0.591718	MAT2A	21.5036	0.478173
ENSG00000101004	NINL	16583	2.97791	2.08998	1.41606	0.701827	0.47552	3.12107	3.38744	4.13206	1.08535	1.32392	0.872769	1.24357	0.804139	0.699014	0.739121	0.719068	0.0283594	0.793443	1.66858	0.599312	1.16293	0.799649	0.981288	0.256877	NINL	4.77596	0.75925
ENSG00000158106	RHPN1	4184	62.6543	34.1593	28.5216	0.545203	0.455221	29.3464	37.9621	51.4428	1.29358	1.75295	0.839801	1.54035	0.649205	0.669176	0.880931	0.775053	0.149733	0.893297	1.96234	0.509597	0.903401	1.05878	0.981091	0.109871	RHPN1	4.76579	0.980719
ENSG00000141527	CARD14	10969	9.97628	6.98322	4.16487	0.699983	0.417477	7.30827	11.0926	9.6551	1.51782	1.32112	1.03075	1.47254	0.679101	0.613692	1.03363	0.823662	0.296943	0.742656	1.77891	0.562141	1.15987	0.797956	0.978913	0.255913	CARD14	5.06696	0.650282
ENSG00000214021	TTLL3	10415	6.1918	4.34494	2.96091	0.701725	0.478198	3.43509	4.79902	4.51142	1.39706	1.31334	0.990128	1.41099	0.708722	0.702951	0.951398	0.827175	0.175678	0.792487	1.65723	0.603415	1.16276	0.793255	0.978007	0.261279	TTLL3	21.1145	0.966186
ENSG00000165113	GKAP1	3402	18.7531	11.5468	8.96623	0.615727	0.47812	8.94976	13.4091	13.8467	1.49826	1.54716	0.960478	1.55991	0.641063	0.702837	1.02031	0.861575	0.22449	0.860075	1.79887	0.555905	1.02026	0.934485	0.977373	0.0606519	GKAP1	4.59584	0.545733
ENSG00000104447	TRPS1	11046	20.0701	16.065	17.7353	0.800448	0.883667	8.93612	17.3882	9.2349	1.94583	1.03344	1.24801	1.55914	0.641378	1.29899	1.32511	1.31205	0.0184699	0.955622	1.08143	0.924704	1.32634	0.624195	0.975269	0.496493	TRPS1	11.6973	0.689365
ENSG00000141956	PRDM15	12998	8.67191	5.30154	3.52972	0.611346	0.407029	5.10574	8.20487	7.89261	1.60699	1.54583	0.991174	1.6213	0.61679	0.598333	1.09436	0.846346	0.350743	0.79322	1.9488	0.513135	1.013	0.933681	0.973341	0.0560873	PRDM15	8.63287	0.613265
ENSG00000141622	RNF165	11419	6.58279	5.2142	5.99689	0.792095	0.910994	4.27718	6.44265	4.47139	1.50629	1.04541	1.0923	1.379	0.725162	1.33916	1.02578	1.18247	0.221594	0.97589	1.07124	0.933501	1.3125	0.631426	0.971964	0.481593	RNF165	7.58698	0.564578
ENSG00000132323	ILKAP	4749	16.9627	12.3139	6.39598	0.725937	0.37706	11.3199	17.9354	13.8674	1.58442	1.22505	1.07247	1.47736	0.676884	0.554278	1.07899	0.816634	0.371027	0.679644	1.80248	0.554791	1.20288	0.739928	0.971403	0.327355	ILKAP	4.0973	0.800501
ENSG00000118263	KLF7	9616	11.7926	9.41854	8.3303	0.798684	0.706402	4.44685	8.68504	4.55334	1.95308	1.02395	1.24896	1.56377	0.639481	1.03841	1.33005	1.18423	0.206218	0.850481	1.20396	0.830591	1.32342	0.618464	0.970941	0.498478	KLF7	5.0366	0.434379
ENSG00000131051	RBM39	11974	46.7478	30.7632	24.225	0.658068	0.518207	29.4714	37.9863	41.4335	1.28892	1.40589	0.920976	1.39952	0.714533	0.761764	0.877755	0.81976	0.0820183	0.853546	1.64712	0.607122	1.09042	0.849157	0.969787	0.170597	RBM39	14.877	0.722425
ENSG00000135720	DYNC1LI2	8089	11.0219	7.11845	6.62459	0.645845	0.601038	5.02627	7.40179	7.22826	1.47262	1.43809	0.975235	1.51001	0.662245	0.883525	1.00285	0.943189	0.0843778	0.929704	1.54683	0.646483	1.07017	0.868609	0.969387	0.142522	DYNC1LI2	6.98605	0.603563
ENSG00000204305	AGER	2075	41.2994	29.9078	20.0053	0.72417	0.484397	19.2021	23.5478	23.4624	1.22631	1.22187	0.942369	1.30131	0.768457	0.712064	0.83512	0.773592	0.0870134	0.769331	1.58822	0.629635	1.19995	0.738008	0.968979	0.326642	AGER	12.3321	0.368663
ENSG00000169641	LUZP1	9651	12.4684	9.50568	7.3709	0.762383	0.591168	6.09744	9.81776	6.80794	1.61014	1.11652	1.10795	1.45327	0.688104	0.869017	1.09651	0.982762	0.16086	0.812436	1.37429	0.727648	1.26327	0.67438	0.968824	0.416407	LUZP1	9.80636	0.827841
ENSG00000084093	REST	9408	12.895	9.27686	7.61089	0.719414	0.590219	5.0137	9.21909	6.12944	1.83878	1.22254	1.15015	1.59873	0.625496	0.867623	1.25221	1.05992	0.271944	0.84945	1.43921	0.694825	1.19207	0.738413	0.965241	0.320784	REST	8.17035	0.685809
ENSG00000169231	THBS3	4623	12.2081	8.72389	6.15692	0.714596	0.50433	10.9	13.0483	13.4456	1.19709	1.23354	0.924899	1.2943	0.772621	0.741365	0.81522	0.778292	0.0522233	0.788741	1.56394	0.639411	1.18409	0.745061	0.964573	0.310438	THBS3	6.00658	0.810168
ENSG00000028310	BRD9	9549	76.1873	47.8729	32.4101	0.628358	0.4254	41.8241	50.9236	61.239	1.21756	1.4642	0.874681	1.39201	0.718385	0.625338	0.829162	0.72725	0.144125	0.789222	1.85525	0.539011	1.04119	0.884379	0.962784	0.110882	BRD9	4.22028	0.630692
ENSG00000060339	CCAR1	6059	164.267	82.7592	69.3903	0.50381	0.422424	74.4992	93.9523	134.239	1.26112	1.80189	0.797097	1.58214	0.632056	0.620963	0.858822	0.739893	0.168191	0.872446	2.06533	0.484184	0.834813	1.08834	0.961577	0.179272	CCAR1	4.52756	0.502365
ENSG00000117174	ZNHIT6	6203	11.2868	7.68396	9.10151	0.680791	0.806384	7.63177	8.02817	10.0373	1.05194	1.3152	0.846257	1.24305	0.804472	1.18538	0.716372	0.950878	0.331642	1.02983	1.2771	0.783023	1.12807	0.794383	0.961227	0.235952	ZNHIT6	4.16609	0.680943
ENSG00000172361	CFAP53	1824	36.3499	24.6546	20.6913	0.678257	0.569226	29.1633	29.4224	38.4862	1.00888	1.31968	0.827213	1.21962	0.81993	0.836762	0.68705	0.761906	0.105863	0.866715	1.52262	0.656763	1.12387	0.797086	0.960479	0.231073	CFAP53	23.9278	0.646767
ENSG00000173320	STOX2	11365	74.601	53.6363	71.2901	0.718976	0.955619	31.0516	57.6674	37.1838	1.85715	1.19749	1.15553	1.60719	0.622205	1.40476	1.26472	1.33474	0.099024	1.06974	1.11942	0.89332	1.19134	0.723281	0.957312	0.33097	STOX2	6.15513	0.804363
ENSG00000183530	PRR14L	11809	38.5982	30.0811	21.7463	0.779339	0.563403	14.478	29.4443	14.8747	2.03372	1.02739	1.25895	1.61541	0.619039	0.828203	1.38496	1.10658	0.393689	0.760814	1.35039	0.740527	1.29136	0.620546	0.955956	0.47434	PRR14L	12.7698	0.50076
ENSG00000170921	TANC2	23404	6.8284	4.42769	5.07614	0.648423	0.743386	4.59654	6.19717	6.33089	1.34822	1.37732	0.934997	1.44196	0.693502	1.09278	0.918141	1.00546	0.123487	1.01187	1.36116	0.734667	1.07444	0.831899	0.953168	0.1715	TANC2	4.44737	0.661345
ENSG00000158863	FAM160B2	8300	15.6311	10.6374	6.60505	0.680529	0.422558	13.911	18.4282	17.915	1.32473	1.28783	0.949482	1.39521	0.716737	0.621161	0.902139	0.76165	0.198682	0.737689	1.74577	0.572814	1.12764	0.777852	0.952744	0.247335	FAM160B2	4.78321	0.527745
ENSG00000135945	REV1	7769	7.45239	4.01543	3.12094	0.538811	0.418784	4.78483	7.82363	8.00273	1.63509	1.67252	0.938618	1.74202	0.574047	0.615613	1.1135	0.864555	0.352057	0.836914	1.99844	0.500391	0.89281	1.0102	0.951506	0.0830094	REV1	6.58269	0.77326
ENSG00000081019	RSBN1	6819	22.2387	18.1687	11.2613	0.816985	0.506384	10.2684	19.1628	9.19933	1.86619	0.895888	1.23477	1.51137	0.661651	0.744384	1.27088	1.00763	0.372287	0.673545	1.33011	0.751819	1.35374	0.541116	0.94743	0.574615	RSBN1	4.64226	1.02178
ENSG00000139668	WDFY2	16199	5.16708	3.36528	2.69003	0.651294	0.520609	3.2098	5.14554	4.21466	1.60307	1.31306	1.0218	1.56887	0.6374	0.765295	1.09169	0.928494	0.230798	0.826796	1.58813	0.62967	1.07919	0.793089	0.936142	0.202307	WDFY2	5.11884	0.708798
ENSG00000221978	CCNL2	6842	106.953	74.2587	70.391	0.694309	0.658147	46.214	64.1089	54.8594	1.38722	1.18707	0.981406	1.4135	0.707463	0.967476	0.944695	0.956086	0.0161083	0.883894	1.343	0.7446	1.15047	0.716992	0.933731	0.306515	CCNL2	25.1733	0.308392
ENSG00000135968	GCC2	19079	8.47213	4.99356	3.26814	0.58941	0.385752	4.13407	6.56437	6.06076	1.58787	1.46605	0.967423	1.64134	0.609258	0.567056	1.08134	0.824198	0.363654	0.752019	1.94949	0.512955	0.976653	0.885496	0.931074	0.0644578	GCC2	4.12585	0.551119
ENSG00000183354	KIAA2026	8497	38.3427	25.6156	21.8833	0.66807	0.570729	16.3986	24.2519	20.3698	1.4789	1.24216	0.993987	1.48785	0.672112	0.838971	1.00713	0.923052	0.118908	0.841985	1.47528	0.677837	1.10699	0.750267	0.92863	0.252242	KIAA2026	4.43276	0.634352
ENSG00000112146	FBXO9	8208	12.8181	8.69603	7.73493	0.678415	0.603436	9.01522	14.9007	10.8907	1.65284	1.20803	1.05892	1.56087	0.640667	0.887051	1.12558	1.00632	0.168668	0.853798	1.41489	0.706767	1.12413	0.729652	0.926893	0.278941	FBXO9	4.57422	0.793138
ENSG00000184863	RBM33	13132	31.2252	20.1716	16.9226	0.646004	0.541953	15.7815	19.1346	20.3552	1.21247	1.28981	0.885021	1.36999	0.729931	0.79667	0.825694	0.811182	0.0205225	0.836073	1.5427	0.648212	1.07043	0.779047	0.924738	0.206038	RBM33	15.384	0.501415
ENSG00000165494	PCF11	9951	6.76343	5.40482	3.11493	0.799125	0.460556	3.9774	5.0874	3.44574	1.27908	0.86633	1.01101	1.26515	0.790422	0.677017	0.871051	0.774034	0.137203	0.631659	1.37152	0.729121	1.32415	0.523263	0.923707	0.566312	PCF11	8.8332	0.56454
ENSG00000116539	ASH1L	13783	11.3838	6.35548	6.36212	0.55829	0.558873	7.13586	10.3989	10.8774	1.45727	1.52433	0.901986	1.61562	0.618957	0.821544	0.9924	0.906972	0.120814	0.92299	1.65152	0.605503	0.925087	0.920698	0.922893	0.00310342	ASH1L	6.3461	0.838428
ENSG00000165684	SNAPC4	7520	26.7096	16.4603	10.029	0.616269	0.375483	15.5111	21.7659	21.0432	1.40324	1.35665	0.929933	1.50897	0.662703	0.55196	0.955609	0.753784	0.285423	0.713722	1.90081	0.526091	1.02116	0.819417	0.920288	0.142652	SNAPC4	9.80319	0.313823
ENSG00000067248	DHX29	4890	12.0908	6.96309	4.82696	0.575899	0.399225	9.78005	14.8169	14.3253	1.51501	1.46474	0.934073	1.62194	0.616546	0.58686	1.03172	0.809291	0.314565	0.764697	1.91546	0.522069	0.954264	0.884705	0.919484	0.0491859	DHX29	4.23171	0.906263
ENSG00000250067	YJEFN3	2959	32.9989	20.6187	19.381	0.624829	0.587321	13.3696	13.242	17.5869	0.990458	1.31544	0.786681	1.25903	0.79426	0.863362	0.674502	0.768932	0.133544	0.878969	1.49657	0.668193	1.03534	0.794527	0.914935	0.170282	YJEFN3	8.4527	0.36487
ENSG00000156304	SCAF4	5977	17.8562	11.6817	4.58725	0.654212	0.2569	10.3776	14.9703	12.7607	1.44255	1.22964	0.97146	1.48493	0.673431	0.377643	0.982379	0.680011	0.427613	0.562045	2.1878	0.457081	1.08403	0.742703	0.913366	0.241354	SCAF4	4.0991	0.692461
ENSG00000113916	BCL6	5936	15.3859	11.2677	9.92871	0.732341	0.645314	7.97162	10.9688	8.05829	1.37599	1.01087	1.00384	1.37073	0.729541	0.948612	0.937047	0.942829	0.00817776	0.80767	1.25159	0.798983	1.21349	0.610567	0.912028	0.42633	BCL6	5.24652	0.354185
ENSG00000112739	PRPF4B	8429	26.763	16.6699	13.9463	0.62287	0.521103	17.2106	22.7791	22.3543	1.32355	1.29887	0.907965	1.45771	0.686007	0.766022	0.901338	0.83368	0.0956829	0.822706	1.57878	0.633402	1.0321	0.784517	0.908307	0.175064	PRPF4B	24.7393	0.346531
ENSG00000196668	LINC00173	2607	27.7172	23.1513	25.1697	0.835268	0.908087	15.9779	25.6761	11.3171	1.60698	0.708296	1.15856	1.38705	0.720955	1.33489	1.09435	1.21462	0.170084	0.801994	0.883169	1.13229	1.38404	0.427811	0.905925	0.676156	LINC00173	5.71206	0.672054
ENSG00000168876	ANKRD49	3171	23.4295	17.9838	14.4769	0.767567	0.61789	10.3868	21.3519	9.23692	2.05568	0.889298	1.25613	1.63651	0.611055	0.908299	1.39992	1.15411	0.347628	0.741275	1.19969	0.833551	1.27186	0.537136	0.904498	0.519528	ANKRD49	9.46459	0.758826
ENSG00000186567	CEACAM19	5173	17.9311	11.3777	8.4201	0.634525	0.46958	9.81251	12.3494	12.1774	1.25853	1.24101	0.893628	1.40834	0.710055	0.690283	0.857062	0.773672	0.117931	0.763384	1.62567	0.61513	1.05141	0.749571	0.900489	0.213431	CEACAM19	16.9853	0.752541
ENSG00000272872	AP000525.1	694	122.121	95.0337	98.5861	0.778196	0.807285	50.2489	71.397	42.3217	1.42087	0.842242	1.05153	1.35124	0.740062	1.18671	0.96761	1.07716	0.154926	0.824578	1.02142	0.979028	1.28947	0.508714	0.899092	0.552079	AP000525.1	5.92745	0.607052
ENSG00000179046	TRIML2	3051	92.2601	67.1767	73.4809	0.728123	0.796454	39.9995	54.0248	37.6519	1.35064	0.94131	0.99168	1.36197	0.734232	1.17079	0.919783	1.04529	0.177486	0.865858	1.08714	0.919843	1.2065	0.568551	0.887525	0.451097	TRIML2	6.49816	0.786805
ENSG00000166004	CEP295	9452	10.2783	6.08454	5.03519	0.591981	0.489888	5.09708	5.22125	6.69506	1.02436	1.31351	0.778719	1.31544	0.760199	0.720135	0.69759	0.708862	0.0159417	0.802167	1.63745	0.610705	0.980913	0.793359	0.887136	0.132621	CEP295	19.0541	0.652403
ENSG00000197063	MAFG	5241	69.0981	50.8728	59.0187	0.73624	0.854128	48.2929	82.9224	44.31	1.71707	0.917528	1.12436	1.52716	0.65481	1.25557	1.16933	1.21245	0.0609821	0.885261	1.03645	0.964832	1.21995	0.554187	0.887068	0.470765	MAFG	4.47118	0.781738
ENSG00000198625	MDM4	11008	18.251	10.2603	9.9606	0.562175	0.545755	8.99385	15.8387	12.5248	1.76106	1.3926	0.994999	1.76991	0.565001	0.80226	1.19928	1.00077	0.280736	0.87179	1.5974	0.626017	0.931525	0.841129	0.886327	0.0639198	MDM4	5.06398	0.543242
ENSG00000092094	OSGEP	5031	13.9117	8.83949	5.32718	0.635398	0.382927	6.55632	10.1365	7.78969	1.54607	1.18812	0.991146	1.55988	0.641074	0.562902	1.05287	0.807888	0.346462	0.674509	1.76146	0.567711	1.05285	0.717625	0.88524	0.237043	OSGEP	4.31938	0.690311
ENSG00000010244	ZNF207	15818	9.76656	6.92308	6.30656	0.708856	0.64573	5.87175	9.56086	5.74737	1.62828	0.978817	1.07434	1.5156	0.659803	0.949223	1.10886	1.02904	0.11288	0.795017	1.23119	0.812222	1.17457	0.591206	0.88289	0.412504	ZNF207	5.92731	0.425016
ENSG00000116560	SFPQ	7720	61.5911	39.8854	33.1939	0.647584	0.53894	35.613	46.2321	40.7834	1.29818	1.14518	0.916886	1.41586	0.706286	0.792241	0.884061	0.838151	0.0649259	0.785611	1.4577	0.686013	1.07305	0.691691	0.882368	0.269659	SFPQ	4.98912	0.478832
ENSG00000100888	CHD8	20953	8.69264	5.82484	3.53091	0.670089	0.406196	5.51697	7.85665	5.94961	1.42409	1.07842	0.976866	1.45781	0.685958	0.597108	0.969804	0.783456	0.263536	0.661853	1.62939	0.613725	1.11034	0.651365	0.880852	0.324542	CHD8	7.20225	0.743758
ENSG00000163874	ZC3H12A	3091	23.5452	8.31267	13.5797	0.353052	0.576753	14.2612	15.1627	27.743	1.06321	1.94535	0.612675	1.73537	0.576248	0.847827	0.724049	0.785938	0.0875245	1.05924	1.83655	0.544498	0.585008	1.17499	0.879998	0.41718	ZC3H12A	9.13471	0.728596
ENSG00000003756	RBM5	10357	22.8193	15.3363	6.01398	0.672074	0.263547	16.7461	23.7493	17.8454	1.4182	1.06564	0.976288	1.45265	0.688397	0.387414	0.965796	0.676605	0.408978	0.529951	2.01084	0.497305	1.11363	0.643649	0.878638	0.332324	RBM5	12.5679	0.95312
ENSG00000086102	NFX1	7146	19.4867	12.7178	5.91708	0.652637	0.303647	14.7414	22.7226	16.4018	1.54142	1.11264	1.00299	1.53683	0.650691	0.44636	1.04971	0.748034	0.426631	0.581248	1.91422	0.522405	1.08142	0.672034	0.876726	0.289479	NFX1	5.38606	0.676601
ENSG00000108515	ENO3	4292	63.3717	42.5493	27.5251	0.671424	0.434344	41.0688	54.6476	43.5264	1.33064	1.05984	0.94521	1.40777	0.710344	0.638485	0.906163	0.772324	0.189277	0.67848	1.56208	0.640172	1.11255	0.640144	0.876347	0.334042	ENO3	4.28774	0.602246
ENSG00000214655	ZSWIM8	7929	8.18321	5.02901	3.31198	0.614552	0.404728	5.29567	6.7163	6.43549	1.26826	1.21524	0.882844	1.43657	0.696104	0.594951	0.863687	0.729319	0.190026	0.701313	1.7328	0.5771	1.01831	0.734003	0.876157	0.201037	ZSWIM8	4.10049	0.319897
ENSG00000088038	CNOT3	6821	9.90863	5.73123	2.51367	0.578408	0.253684	8.06997	8.70901	10.5827	1.07919	1.31136	0.79007	1.36594	0.732097	0.372916	0.734927	0.553921	0.25598	0.576778	2.2736	0.439831	0.958422	0.792063	0.875243	0.117633	CNOT3	4.21058	0.788321
ENSG00000087087	SRRT	4858	114.845	72.6785	42.181	0.632842	0.367288	69.9409	77.5055	80.8999	1.10816	1.15669	0.837429	1.32328	0.755696	0.539913	0.754654	0.647284	0.151845	0.651796	1.77462	0.563501	1.04862	0.69864	0.873629	0.247472	SRRT	6.09223	0.529914
ENSG00000173889	PHC3	16919	5.16678	2.99995	2.6758	0.580623	0.517885	3.74831	5.19462	4.85888	1.38586	1.29629	0.897029	1.54494	0.647273	0.761291	0.943769	0.85253	0.129032	0.819346	1.5821	0.632072	0.962092	0.782957	0.872525	0.126668	PHC3	8.91548	0.859075
ENSG00000171988	JMJD1C	11155	8.96564	5.16116	5.00513	0.575659	0.558257	6.07473	8.2114	7.94481	1.35173	1.30785	0.88212	1.53236	0.652586	0.820638	0.920528	0.870583	0.0706328	0.854467	1.5306	0.65334	0.953867	0.789939	0.871903	0.115915	JMJD1C	14.2784	0.473605
ENSG00000125319	C17orf53	3005	21.1451	13.7458	4.29688	0.65007	0.203209	18.6376	40.003	20.5414	2.14635	1.10215	1.18122	1.81707	0.550338	0.298717	1.46167	0.880192	0.82233	0.47325	2.32889	0.42939	1.07717	0.665696	0.871431	0.290954	C17orf53	4.38706	0.921384
ENSG00000113716	HMGXB3	6263	30.9643	20.4679	5.18223	0.661014	0.167361	17.2618	31.6348	18.461	1.83264	1.06947	1.10064	1.66507	0.600574	0.246021	1.24803	0.747025	0.708526	0.423069	2.52788	0.395589	1.0953	0.645958	0.870629	0.317734	HMGXB3	5.60724	0.771606
ENSG00000103550	KNOP1	7758	38.3404	26.625	16.3062	0.694436	0.425301	17.0605	26.4177	16.6546	1.54847	0.976209	1.03697	1.49326	0.669676	0.625192	1.05451	0.83985	0.303571	0.644347	1.51504	0.66005	1.15068	0.58963	0.870156	0.396723	KNOP1	4.81475	0.45918
ENSG00000132196	HSD17B7	4784	12.736	7.74256	3.55152	0.607928	0.278858	9.5563	21.7194	11.2388	2.27278	1.17606	1.17545	1.93354	0.517187	0.409921	1.54776	0.978842	0.804576	0.572673	2.05364	0.486941	1.00734	0.710342	0.85884	0.210007	HSD17B7	6.50977	0.353556
ENSG00000119707	RBM25	11764	39.5397	22.7319	19.2425	0.574912	0.486663	20.0682	23.1847	25.262	1.1553	1.25881	0.814981	1.41757	0.705431	0.715394	0.786756	0.751075	0.0504604	0.782697	1.6083	0.621776	0.95263	0.76032	0.856475	0.135984	RBM25	4.43466	0.574758
ENSG00000153914	SREK1	18240	23.3509	13.5243	10.7482	0.579175	0.46029	8.90636	10.6054	11.018	1.19076	1.23709	0.830458	1.43386	0.697416	0.676626	0.81091	0.743768	0.0949529	0.754601	1.6394	0.609978	0.959692	0.747205	0.853449	0.150251	SREK1	6.52653	0.47193
ENSG00000160679	CHTOP	5625	86.0828	67.8155	32.8757	0.787794	0.381908	35.5992	60.4251	23.6299	1.69737	0.663776	1.15636	1.46785	0.681268	0.561405	1.15591	0.858657	0.420379	0.503489	1.31835	0.758522	1.30537	0.400921	0.853148	0.639546	CHTOP	4.31915	0.46467
ENSG00000135637	CCDC142	5786	16.8887	9.80031	4.98085	0.580288	0.294922	9.20813	16.1935	11.3443	1.75861	1.23199	1.0102	1.74086	0.574429	0.433535	1.19762	0.815576	0.540287	0.602778	2.04385	0.489272	0.961538	0.744122	0.85283	0.153736	CCDC142	5.93433	0.657187
ENSG00000100263	RHBDD3	2997	104.123	74.1153	28.417	0.711802	0.272916	52.2942	92.7844	44.6959	1.77428	0.854701	1.1238	1.57881	0.633387	0.401187	1.20828	0.804735	0.570703	0.482972	1.76967	0.565077	1.17946	0.516239	0.847848	0.468965	RHBDD3	4.7938	0.579931
ENSG00000181690	PLAG1	7828	34.6198	25.4956	25.8223	0.736446	0.745882	12.0295	22.7677	9.30845	1.89265	0.773802	1.18061	1.60312	0.623785	1.09645	1.2889	1.19267	0.136083	0.759714	1.01854	0.981793	1.22029	0.467376	0.843834	0.532391	PLAG1	6.68414	0.528516
ENSG00000188529	SRSF10	11860	11.565	7.16814	6.337	0.619811	0.547944	6.3724	9.64545	6.9039	1.51363	1.08341	0.968588	1.56272	0.639912	0.805478	1.03078	0.918129	0.159313	0.770484	1.40614	0.711169	1.02703	0.654377	0.840702	0.263503	SRSF10	4.80518	0.762671
ENSG00000111653	ING4	2709	34.7891	23.6393	14.7885	0.679502	0.425091	23.4849	36.9335	21.5645	1.57265	0.918228	1.03374	1.52132	0.657324	0.624884	1.07097	0.847929	0.315433	0.624764	1.46972	0.680402	1.12594	0.554609	0.840272	0.403988	ING4	6.4047	0.756304
ENSG00000124222	STX16	5099	182.045	126.015	129.971	0.692223	0.713952	95.2053	133.889	83.8944	1.40631	0.881194	0.986652	1.42534	0.701587	1.04951	0.9577	1.0036	0.064919	0.793177	1.11097	0.900116	1.14701	0.532241	0.839627	0.434709	STX16	4.22771	0.81797
ENSG00000129347	KRI1	4254	27.8524	15.2361	8.68698	0.547031	0.311893	21.5274	24.563	27.0387	1.14101	1.25602	0.790043	1.44424	0.692406	0.458483	0.777029	0.617756	0.225246	0.625894	2.00676	0.498317	0.90643	0.758634	0.832532	0.104507	KRI1	4.72759	0.678163
ENSG00000023445	BIRC3	7518	10.1397	7.549	7.38695	0.744499	0.728517	6.11091	9.26487	4.31616	1.51612	0.706304	1.06243	1.42704	0.700753	1.07092	1.03248	1.0517	0.0271829	0.717325	0.984636	1.0156	1.23363	0.426608	0.830121	0.570654	BIRC3	6.39318	0.733342
ENSG00000188786	MTF1	7989	13.9308	9.44542	7.06627	0.678027	0.507242	6.45431	9.67781	5.71745	1.49944	0.885836	1.00829	1.4871	0.672449	0.745646	1.02112	0.883381	0.194786	0.670323	1.32151	0.756713	1.12349	0.535045	0.829267	0.416094	MTF1	8.40404	0.82923
ENSG00000148297	MED22	7235	16.728	12.7853	10.057	0.764305	0.601206	16.0925	29.2823	10.3301	1.81962	0.64192	1.1793	1.54297	0.648102	0.883773	1.23916	1.06147	0.251297	0.62123	1.03331	0.967768	1.26645	0.38772	0.827087	0.621359	MED22	4.07151	0.793116
ENSG00000157741	UBN2	16634	8.74368	5.10435	3.50489	0.583777	0.400849	4.68861	6.29507	5.32622	1.34263	1.13599	0.885323	1.51654	0.659394	0.589248	0.914332	0.75179	0.229869	0.674805	1.68344	0.594022	0.967318	0.68614	0.826729	0.198823	UBN2	6.823	0.679349
ENSG00000130517	PGPEP1	7509	9.38584	7.53513	5.26629	0.802819	0.561089	7.08347	7.23921	3.78764	1.02199	0.534716	0.905799	1.12827	0.886311	0.824801	0.695973	0.760387	0.0910946	0.547744	0.976216	1.02436	1.33027	0.322968	0.82662	0.712271	PGPEP1	5.35312	0.412901
ENSG00000249437	NAIP	10055	8.99545	5.3302	4.03316	0.592544	0.448356	4.58713	7.20879	5.07462	1.57152	1.10627	0.964985	1.62855	0.614044	0.659084	1.07021	0.864646	0.290708	0.704276	1.57079	0.63662	0.981845	0.668189	0.825017	0.221789	NAIP	7.80561	0.681812
ENSG00000089280	FUS	6989	164.364	95.3557	56.6056	0.580151	0.344393	54.11	66.8439	61.0841	1.23533	1.12889	0.84657	1.45922	0.685296	0.506257	0.841263	0.67376	0.236885	0.623523	1.8105	0.552334	0.96131	0.681848	0.821579	0.197609	FUS	7.72793	0.638176
ENSG00000115289	PCGF1	1744	75.571	39.0661	18.4113	0.516946	0.243629	34.9348	58.4022	44.9122	1.67175	1.2856	0.929626	1.79831	0.556079	0.358135	1.13846	0.748299	0.551775	0.559651	2.29715	0.435323	0.856579	0.776503	0.816541	0.0566225	PCGF1	4.84192	0.213557
ENSG00000100650	SRSF5	5357	30.1681	19.6493	14.2832	0.651327	0.473453	18.4821	21.8363	16.9042	1.18149	0.91463	0.877232	1.34684	0.74248	0.695976	0.804593	0.750284	0.0768041	0.658053	1.3899	0.719475	1.07925	0.552436	0.815843	0.372513	SRSF5	8.71832	0.783355
ENSG00000153933	DGKE	10925	6.38974	4.24926	3.51809	0.665013	0.550585	4.27529	6.59466	3.7317	1.54251	0.872853	1.01281	1.523	0.656601	0.809359	1.05045	0.929904	0.170475	0.693239	1.2591	0.794221	1.10193	0.527203	0.814565	0.40639	DGKE	5.66319	0.392767
ENSG00000180448	ARHGAP45	6237	13.1984	7.88673	4.69333	0.597553	0.355599	8.96226	11.4261	9.39268	1.27491	1.04803	0.872828	1.46067	0.684617	0.522731	0.868217	0.695474	0.244295	0.610473	1.71674	0.582498	0.990146	0.633008	0.811577	0.252535	ARHGAP45	6.53814	0.709228
ENSG00000124193	SRSF6	4894	48.9864	30.9048	26.9069	0.630885	0.549273	37.9259	61.6376	36.2576	1.62521	0.956012	1.01258	1.60502	0.623046	0.807432	1.10677	0.9571	0.211663	0.724646	1.31928	0.757988	1.04538	0.577432	0.811404	0.330887	SRSF6	4.44741	0.455078
ENSG00000128191	DGCR8	7326	12.1115	7.12564	3.91932	0.588338	0.323604	8.70585	10.9047	9.24315	1.25257	1.06172	0.858449	1.45911	0.685349	0.475698	0.853001	0.66435	0.266794	0.586154	1.81133	0.552081	0.974876	0.641277	0.808076	0.23589	DGCR8	7.23148	0.416968
ENSG00000166526	ZNF3	5424	11.904	6.87365	5.15453	0.577425	0.433009	9.14647	14.5888	9.76349	1.59502	1.06746	0.95969	1.66202	0.601678	0.636523	1.08621	0.861367	0.317976	0.679868	1.5701	0.636902	0.956793	0.644746	0.800769	0.220651	ZNF3	4.01732	0.717962
ENSG00000188647	PTAR1	12252	5.83165	3.62799	4.64326	0.622122	0.796218	4.55623	7.53245	4.2406	1.65322	0.930726	1.01415	1.63015	0.61344	1.17044	1.12584	1.14814	0.0315353	0.860849	1.08117	0.924922	1.03086	0.562158	0.796507	0.331419	PTAR1	8.76976	0.693983
ENSG00000156697	UTP14A	4087	19.0886	9.95575	4.13231	0.521555	0.216481	9.70832	12.918	11.6752	1.33061	1.2026	0.833059	1.59726	0.626072	0.318227	0.906147	0.612187	0.415722	0.510235	2.35695	0.424277	0.864216	0.72637	0.795293	0.0974718	UTP14A	4.69304	0.562675
ENSG00000162664	ZNF326	10988	10.88	6.71635	3.66199	0.617311	0.33658	5.41697	5.64376	5.06886	1.04187	0.935737	0.80197	1.29913	0.769744	0.494773	0.709511	0.602142	0.151843	0.561204	1.66737	0.599746	1.02288	0.565185	0.794035	0.323642	ZNF326	11.7489	0.843031
ENSG00000090905	TNRC6A	12968	22.994	13.3912	11.0228	0.582377	0.479376	11.3408	12.6763	11.6469	1.11776	1.02699	0.80682	1.38539	0.721818	0.704683	0.761195	0.732939	0.0399598	0.701652	1.46368	0.683211	0.964999	0.620303	0.792651	0.243737	TNRC6A	5.78568	0.658521
ENSG00000100201	DDX17	9997	54.6254	28.922	41.3601	0.52946	0.757158	40.112	42.8952	46.8084	1.06938	1.16694	0.75246	1.42118	0.703639	1.11302	0.728251	0.920637	0.272075	0.939978	1.24146	0.805506	0.877316	0.704833	0.791074	0.121964	DDX17	4.41336	0.850876
ENSG00000197024	ZNF398	6304	18.3519	12.2232	9.34277	0.666044	0.50909	9.43723	18.288	7.43053	1.93786	0.787363	1.13609	1.70573	0.58626	0.748362	1.31968	1.03402	0.403984	0.633118	1.24363	0.804099	1.10363	0.475567	0.789601	0.44411	ZNF398	4.28991	0.637847
ENSG00000065802	ASB1	7407	10.6131	6.29137	6.03539	0.592791	0.568672	6.1958	8.80408	6.05816	1.42098	0.977785	0.917792	1.54826	0.645888	0.835947	0.967685	0.901816	0.0931528	0.74568	1.31127	0.762622	0.982255	0.590582	0.786418	0.276955	ASB1	4.10279	0.576085
ENSG00000160072	ATAD3B	7686	46.1724	25.1903	14.8108	0.545571	0.320771	26.6216	34.2024	29.3567	1.28476	1.10274	0.837216	1.53457	0.65165	0.471533	0.874923	0.673228	0.28524	0.59475	1.85413	0.539338	0.904012	0.666056	0.785034	0.16826	ATAD3B	5.71172	0.290205
ENSG00000132424	PNISR	11292	41.0877	21.5354	21.6718	0.524133	0.527453	19.6393	19.4342	22.474	0.989558	1.14434	0.72018	1.37404	0.72778	0.775357	0.673889	0.724623	0.0717483	0.776907	1.47294	0.678915	0.868488	0.691179	0.779833	0.125377	PNISR	9.39552	0.326263
ENSG00000116754	SRSF11	8473	363.099	179.683	173.844	0.494861	0.478779	117.92	138.582	142.75	1.17523	1.21057	0.76261	1.54106	0.648905	0.703805	0.800329	0.752067	0.0682521	0.761311	1.59011	0.628888	0.819985	0.731182	0.775583	0.0627937	SRSF11	10.7511	0.630913
ENSG00000163660	CCNL1	8729	12.6762	6.97925	5.94577	0.550579	0.46905	10.2852	13.8264	10.8573	1.3443	1.05562	0.860317	1.56257	0.639972	0.689503	0.91547	0.802487	0.159783	0.703661	1.50018	0.666585	0.912309	0.637595	0.774952	0.194253	CCNL1	13.856	0.823441
ENSG00000163584	RPL22L1	2051	206.338	92.4099	50.5736	0.447857	0.245101	178.097	363.21	237.166	2.0394	1.33167	0.955697	2.13393	0.468618	0.360298	1.38883	0.874563	0.727281	0.571308	2.33091	0.429017	0.742099	0.804328	0.773213	0.0440026	RPL22L1	8.62117	0.643188
ENSG00000054267	ARID4B	11073	12.5907	5.47291	6.21935	0.434677	0.493962	7.09943	7.52836	9.64603	1.06042	1.35871	0.678925	1.56191	0.640243	0.726124	0.722144	0.724134	0.00281422	0.819237	1.6585	0.602954	0.72026	0.820658	0.770459	0.0709918	ARID4B	5.56809	0.813334
ENSG00000013441	CLK1	5117	17.7482	10.6357	4.3939	0.599254	0.247569	14.5135	20.7766	13.123	1.43154	0.904192	0.926205	1.5456	0.646999	0.363926	0.974879	0.669402	0.432009	0.473127	1.9111	0.52326	0.992964	0.546132	0.769548	0.315958	CLK1	17.0723	0.649303
ENSG00000130254	SAFB2	6018	34.8963	18.735	7.70918	0.536876	0.220917	20.565	21.2378	22.0082	1.03272	1.07018	0.744608	1.38693	0.721018	0.324748	0.703281	0.514014	0.267663	0.486231	2.20097	0.454346	0.889603	0.646388	0.767995	0.171979	SAFB2	5.93564	0.802865
ENSG00000162409	PRKAA2	9355	26.3002	16.0277	16.6127	0.609411	0.631658	14.2076	19.6501	12.2666	1.38307	0.863381	0.918072	1.50649	0.663794	0.928537	0.941869	0.935203	0.00942724	0.738486	1.16912	0.855342	1.00979	0.521482	0.765638	0.345289	PRKAA2	5.19005	0.404277
ENSG00000088888	MAVS	11771	33.6297	20.361	15.0704	0.605447	0.448127	10.9253	16.1351	9.2185	1.47686	0.843778	0.945602	1.56182	0.640277	0.658747	1.00574	0.832246	0.245365	0.614914	1.37219	0.728763	1.00323	0.509642	0.756434	0.349017	MAVS	4.91301	0.847601
ENSG00000189091	SF3B3	12416	45.9234	23.3588	11.7821	0.508646	0.256559	30.4651	44.321	33.6175	1.45481	1.10347	0.860223	1.6912	0.591296	0.377142	0.990726	0.683934	0.433869	0.532078	2.0739	0.482184	0.842826	0.666499	0.754663	0.124682	SF3B3	6.51054	0.716664
ENSG00000123136	DDX39A	3861	167.029	82.4398	42.3397	0.493566	0.253487	79.8219	112.576	91.249	1.41034	1.14316	0.834324	1.6904	0.591576	0.372626	0.960442	0.666534	0.415649	0.538308	2.12361	0.470896	0.817838	0.690467	0.754152	0.0900653	DDX39A	4.89255	0.577137
ENSG00000067365	METTL22	8254	15.4519	8.02365	4.62621	0.519268	0.299395	10.7742	12.8777	11.3904	1.19524	1.0572	0.787813	1.51716	0.659126	0.440111	0.813958	0.627034	0.26435	0.5626	1.87912	0.532163	0.860426	0.638546	0.749486	0.156893	METTL22	5.37307	0.4943
ENSG00000213339	QTRT1	3430	219.153	119.006	90.332	0.543026	0.412188	64.1452	79.9341	63.4141	1.24614	0.988601	0.82261	1.51486	0.660125	0.605916	0.848623	0.727269	0.17162	0.638349	1.54869	0.645709	0.899794	0.597115	0.748455	0.214026	QTRT1	6.20129	0.440023
ENSG00000114857	NKTR	17309	20.4603	10.7312	10.3208	0.524492	0.50443	9.36271	9.56048	9.6503	1.02112	1.03072	0.731827	1.39531	0.716688	0.741512	0.695385	0.718448	0.0326164	0.721058	1.42945	0.699569	0.869082	0.622553	0.745818	0.174323	NKTR	17.3966	0.247116
ENSG00000105519	CAPS	2551	30.252	19.8243	15.495	0.655306	0.512196	15.1667	16.9555	10.0837	1.11794	0.664862	0.855918	1.30614	0.765618	0.752928	0.76132	0.757124	0.0059338	0.583558	1.13932	0.877713	1.08584	0.401577	0.743709	0.483849	CAPS	33.6632	0.693332
ENSG00000137185	ZSCAN9	3710	18.6567	11.6024	8.98508	0.621891	0.481601	7.39365	9.90512	5.45302	1.33968	0.737528	0.912762	1.46772	0.681329	0.707954	0.912321	0.810138	0.14451	0.595982	1.2375	0.80808	1.03047	0.445467	0.73797	0.413662	ZSCAN9	5.24193	0.498446
ENSG00000067334	DNTTIP2	7518	18.1465	9.04802	6.14089	0.498608	0.338406	9.55716	9.14058	10.216	0.956412	1.06893	0.690562	1.38498	0.722033	0.497456	0.651317	0.574386	0.108796	0.601443	1.77728	0.562656	0.826194	0.645636	0.735915	0.127674	DNTTIP2	5.27807	0.665994
ENSG00000145734	BDP1	12400	4.95514	2.38489	2.94121	0.481297	0.593569	3.4889	3.35612	3.88162	0.961944	1.11256	0.680427	1.41374	0.707346	0.872546	0.655084	0.763815	0.153769	0.81264	1.36907	0.73042	0.797509	0.671989	0.734749	0.0887563	BDP1	6.29441	0.816969
ENSG00000160633	SAFB	7036	28.4991	14.3959	8.35034	0.505133	0.293003	16.9354	15.1069	17.314	0.892032	1.02236	0.671264	1.32889	0.75251	0.430715	0.607474	0.519094	0.124988	0.547316	1.86795	0.535345	0.837005	0.617506	0.727255	0.15521	SAFB	4.06605	0.847583
ENSG00000270647	TAF15	13607	38.2317	21.4136	12.9416	0.560101	0.338505	20.6566	14.5894	17.8043	0.706285	0.861918	0.62896	1.12294	0.890519	0.497603	0.48098	0.489291	0.0117542	0.540152	1.5957	0.626686	0.928087	0.520598	0.724343	0.288138	TAF15	4.79229	0.505776
ENSG00000131263	RLIM	10627	34.5185	20.6493	18.4539	0.59821	0.53461	19.039	29.7153	13.9199	1.56076	0.731123	0.966261	1.61525	0.619097	0.785876	1.06288	0.924376	0.195868	0.625193	1.16944	0.855112	0.991234	0.441599	0.716416	0.388651	RLIM	8.72558	0.520285
ENSG00000180667	YOD1	6652	15.5216	10.749	10.5673	0.692518	0.680812	13.228	21.4758	6.21325	1.62351	0.469705	1.06034	1.53113	0.653112	1.00079	1.10561	1.0532	0.0741173	0.565492	0.830613	1.20393	1.1475	0.283702	0.715602	0.610799	YOD1	4.27687	0.562222
ENSG00000118058	KMT2A	31469	12.1497	6.27753	5.15549	0.516684	0.424332	5.03364	6.69528	4.75248	1.33011	0.944144	0.829002	1.60447	0.62326	0.623769	0.905803	0.764786	0.199428	0.632954	1.49165	0.6704	0.856145	0.570263	0.713204	0.202149	KMT2A	6.05563	0.970064
ENSG00000127914	AKAP9	26515	4.34948	1.94027	2.13718	0.446093	0.491364	2.94993	2.45451	3.33307	0.832056	1.12988	0.609241	1.36573	0.732212	0.722305	0.56663	0.644468	0.110079	0.745106	1.5164	0.659456	0.739177	0.682448	0.710812	0.0401135	AKAP9	4.1	0.318133
ENSG00000168807	SNTB2	9857	25.622	14.5531	14.5344	0.567991	0.567261	9.41451	13.7903	7.46671	1.46479	0.793106	0.912133	1.60589	0.622706	0.833874	0.997522	0.915698	0.115716	0.670745	1.18243	0.845718	0.94116	0.479036	0.710098	0.326771	SNTB2	5.19683	0.341253
ENSG00000099622	CIRBP	6368	146.745	93.3189	38.8048	0.635924	0.264436	83.04	97.3415	48.1536	1.17222	0.579884	0.863392	1.3577	0.736541	0.388721	0.798285	0.593503	0.289605	0.391589	1.48085	0.675289	1.05373	0.35025	0.701988	0.497432	CIRBP	5.79731	0.585842
ENSG00000132485	ZRANB2	4985	146.91	79.8364	68.4631	0.543437	0.46602	56.852	69.4893	46.1403	1.22228	0.811586	0.815005	1.49972	0.666789	0.685049	0.832375	0.758712	0.104175	0.614992	1.31967	0.757765	0.900475	0.490198	0.695336	0.290109	ZRANB2	25.7637	0.536489
ENSG00000066923	STAG3	8736	7.98417	4.601	3.25283	0.576265	0.40741	3.99363	4.70397	2.83003	1.17787	0.708637	0.823871	1.42967	0.69946	0.598892	0.802127	0.70051	0.143709	0.537313	1.31885	0.758235	0.954871	0.428016	0.691444	0.372542	STAG3	10.1315	0.673525
ENSG00000123200	ZC3H13	10265	12.5146	5.92685	5.23248	0.473593	0.418109	7.5229	5.95922	7.32901	0.792144	0.974226	0.612498	1.2933	0.773215	0.61462	0.53945	0.577035	0.0531531	0.638226	1.52646	0.655111	0.784743	0.588433	0.686588	0.138813	ZC3H13	4.50401	0.790258
ENSG00000196227	FAM217B	5373	20.2228	10.8408	7.95849	0.536065	0.39354	9.54303	15.232	7.53709	1.59614	0.789801	0.925005	1.72555	0.579527	0.578504	1.08697	0.832737	0.359541	0.557511	1.41666	0.705888	0.88826	0.47704	0.68265	0.290777	FAM217B	4.20498	0.281494
ENSG00000204256	BRD2	8995	277.85	132.719	55.7504	0.477665	0.20065	113.196	128.117	101.226	1.13182	0.894255	0.735275	1.53931	0.649642	0.294955	0.770767	0.532861	0.33645	0.423594	2.11111	0.473684	0.791491	0.54013	0.66581	0.177739	BRD2	9.37668	0.910804
ENSG00000273559	CWC25	3715	62.5812	29.9806	21.2777	0.479067	0.340001	30.6647	31.2894	26.8443	1.02037	0.875415	0.699162	1.45942	0.685202	0.499801	0.694874	0.597338	0.137937	0.545566	1.6046	0.623208	0.793814	0.528751	0.661282	0.187428	CWC25	8.80839	0.550998
ENSG00000094916	CBX5	15038	21.772	10.5997	8.72472	0.486853	0.400732	14.1252	19.1482	10.8203	1.3556	0.766023	0.81239	1.66866	0.599284	0.589076	0.923164	0.75612	0.236236	0.554049	1.38259	0.723279	0.806715	0.462678	0.634696	0.243271	CBX5	6.53314	0.313398
ENSG00000166326	TRIM44	13107	43.3262	19.1486	20.3244	0.441963	0.469103	14.9473	18.6585	12.9617	1.24828	0.867155	0.742761	1.6806	0.595027	0.689582	0.850079	0.769831	0.113489	0.637797	1.35961	0.735505	0.732332	0.523762	0.628047	0.147482	TRIM44	5.22184	0.707769
ENSG00000242125	SNHG3	4088	88.2895	41.3406	29.8931	0.468239	0.338581	47.1866	51.0756	37.3488	1.08242	0.791513	0.71192	1.52042	0.657713	0.497714	0.737126	0.61742	0.16929	0.517679	1.52897	0.654036	0.775872	0.478074	0.626973	0.210575	SNHG3	11.3412	0.696871
ENSG00000224470	ATXN1L	9316	16.2926	8.38921	6.99947	0.514909	0.42961	6.10644	8.16601	4.04904	1.33728	0.663077	0.829805	1.61156	0.620518	0.631527	0.910687	0.771107	0.197396	0.533727	1.24235	0.804925	0.853204	0.400499	0.626851	0.320111	ATXN1L	4.91378	0.812381
ENSG00000100852	ARHGAP5	10887	11.562	4.65134	3.75728	0.402297	0.32497	3.82303	5.33037	3.68971	1.39428	0.965127	0.748942	1.86167	0.537153	0.477705	0.949504	0.713605	0.333612	0.560033	1.72334	0.580269	0.666606	0.582937	0.624771	0.0591628	ARHGAP5	7.65645	0.65604
ENSG00000128923	MINDY2	9454	10.4147	4.83678	5.97172	0.464419	0.573394	5.65236	7.5428	4.48879	1.33445	0.794144	0.787239	1.6951	0.589934	0.842889	0.908761	0.875825	0.0465784	0.674802	1.17685	0.849722	0.769542	0.479663	0.624603	0.204976	MINDY2	4.01046	0.747976
ENSG00000234545	FAM133B	4496	49.6715	24.2484	9.76247	0.488175	0.196541	19.6728	26.7064	13.3116	1.35753	0.67665	0.814071	1.66758	0.599671	0.288915	0.924477	0.606696	0.449411	0.364677	1.85548	0.538944	0.808906	0.408697	0.608802	0.282991	FAM133B	5.6997	0.853644
ENSG00000281398	SNHG4	4469	15.3007	7.90126	3.98052	0.516397	0.260152	8.9509	11.8325	5.03255	1.32193	0.562239	0.826222	1.59997	0.62501	0.382424	0.900236	0.64133	0.366149	0.38245	1.4701	0.680226	0.85567	0.339593	0.597631	0.364922	SNHG4	5.39256	0.67298
ENSG00000115875	SRSF7	4045	20.3423	9.76927	3.34096	0.480244	0.164237	17.7975	20.7861	11.3888	1.16793	0.639913	0.748926	1.55947	0.641244	0.241428	0.795358	0.518393	0.391688	0.324187	1.9739	0.506611	0.795764	0.386508	0.591136	0.289388	SRSF7	4.56606	0.464761
ENSG00000108848	LUC7L3	8136	421.549	197.504	174.481	0.46852	0.413905	132.136	119.558	88.6967	0.904809	0.671253	0.651092	1.38968	0.71959	0.60844	0.616175	0.612308	0.00546934	0.5271	1.27348	0.785249	0.776337	0.405437	0.590887	0.262266	LUC7L3	12.5399	0.407254
ENSG00000226419	SLC16A1-AS1	12682	5.66407	2.78001	1.40426	0.490815	0.247924	2.14064	3.34967	1.14557	1.5648	0.535153	0.876371	1.78554	0.560054	0.364448	1.06563	0.715038	0.495808	0.364249	1.4692	0.680645	0.813281	0.323232	0.568256	0.346516	SLC16A1-AS1	4.09579	0.632418
ENSG00000101745	ANKRD12	12248	11.9024	3.65281	1.62036	0.306897	0.136137	5.08647	4.99718	5.22973	0.982446	1.02816	0.549099	1.7892	0.55891	0.200122	0.669045	0.434583	0.331579	0.374127	2.74817	0.363879	0.508528	0.621011	0.56477	0.0795378	ANKRD12	4.0505	0.444313
ENSG00000100941	PNN	4203	84.5941	37.0958	20.2874	0.438515	0.239821	61.4103	36.5721	35.8538	0.595537	0.58384	0.51103	1.16537	0.8581	0.352537	0.405561	0.379049	0.0374935	0.374188	1.56028	0.64091	0.726619	0.352639	0.539629	0.264444	PNN	6.60871	0.718538
ENSG00000134186	PRPF38B	6955	210.705	87.7567	40.9464	0.41649	0.19433	56.5087	43.7581	35.9404	0.77436	0.636014	0.567903	1.36354	0.733383	0.285665	0.527339	0.406502	0.17089	0.351563	1.8091	0.55276	0.690124	0.384153	0.537138	0.216354	PRPF38B	12.43	0.405713
ENSG00000204569	PPP1R10	5202	21.615	8.84515	5.03455	0.409214	0.232919	15.1258	12.7297	9.44009	0.841584	0.624103	0.586845	1.43408	0.69731	0.342391	0.573119	0.457755	0.163149	0.381269	1.63691	0.610906	0.678067	0.376958	0.527513	0.212916	PPP1R10	4.04521	0.792811
ENSG00000144674	GOLGA4	10837	16.322	5.22191	5.6783	0.319932	0.347893	13.6044	7.95022	11.6956	0.584384	0.85969	0.432392	1.35151	0.739911	0.511403	0.397965	0.454684	0.0802126	0.546882	1.57198	0.636139	0.530127	0.519253	0.52469	0.00768923	GOLGA4	4.94531	0.655717
ENSG00000111011	RSRC2	8745	14.8327	5.56131	2.81599	0.374937	0.189851	8.64743	7.11664	5.64935	0.822978	0.653299	0.555486	1.48154	0.674971	0.279081	0.560448	0.419764	0.198957	0.352178	1.85503	0.539076	0.621271	0.394593	0.507932	0.160286	RSRC2	11.7984	0.426355
ENSG00000153006	SREK1IP1	8460	45.27	18.1013	12.3541	0.399853	0.272899	18.8975	23.348	10.6652	1.23551	0.564369	0.702867	1.75782	0.568888	0.401161	0.841383	0.621272	0.311284	0.392448	1.43807	0.695375	0.662556	0.340879	0.501717	0.22746	SREK1IP1	6.57031	0.680395
ENSG00000136527	TRA2B	13084	42.3663	15.2231	6.70844	0.359321	0.158344	19.3109	18.3995	12.0839	0.952802	0.625756	0.585117	1.62839	0.614102	0.232765	0.648858	0.440812	0.294222	0.314777	1.98793	0.503035	0.595396	0.377957	0.486676	0.153753	TRA2B	4.21911	0.526056
ENSG00000197989	SNHG12	4266	35.1227	11.1457	5.79986	0.317336	0.165131	18.2092	16.0831	12.638	0.883241	0.694046	0.529418	1.66832	0.599404	0.242743	0.601487	0.422115	0.25367	0.338539	2.05012	0.487776	0.525825	0.419204	0.472514	0.0753928	SNHG12	14.333	0.489238
ENSG00000260257	AL035071.1	2131	37.135	10.7341	10.5716	0.289055	0.28468	16.2163	20.0055	12.1227	1.23366	0.747563	0.597157	2.0659	0.484052	0.41848	0.840125	0.629303	0.298148	0.46132	1.62049	0.617099	0.478964	0.451528	0.465246	0.0194	AL035071.1	7.72645	0.162843
ENSG00000189266	PNRC2	2763	22.2909	8.91886	4.42998	0.400112	0.198735	16.393	14.4616	4.16315	0.882185	0.253959	0.594115	1.48487	0.673459	0.29214	0.600768	0.446454	0.218233	0.224657	1.13043	0.884616	0.662985	0.153392	0.408188	0.360337	PNRC2	5.66246	0.708892
ENSG00000260260	SNHG19	614	883.453	208.542	205.649	0.236054	0.232778	451.86	262.461	160.188	0.580845	0.354507	0.370284	1.56864	0.637493	0.342184	0.395555	0.36887	0.0377393	0.287266	1.23407	0.810324	0.391141	0.214122	0.302632	0.125171	SNHG19	6.54853	0.164081
