# Supplementary material for: Exon-junction complex association with stalled ribosomes and slow translation-independent disassembly
Source: Nat Commun. 2024 May 17;15:4209. doi: 10.1038/s41467-024-48371-5 (PMC11101648; doi:10.1038/s41467-024-48371-5)
Supplement: Supplementary file 10 — Source Data [file 41467_2024_48371_MOESM10_ESM.xlsx]

## Sheet: Figure 1d
	Figure 1d - MAGOH versus Y14 interaction provide strong split-luciferase activity if in proper oriention
	HEK293 cells are transiently transfected with various plasmids driving expression of NanoBiT fragments fused either N-or C-terminus of Y14 or MAGOH
	To normalize, for each experiment, luciferase activity upon Y14 C-LgBiT + SmBiT-N MAGOH transfection is set at 100%
		2022 04 21	2022 04 28	2022 0429
	Transfected plasmid	Expt 1	Expt2	Expt 3	Mean	Standard Deviation
1	Y14-C-LgBiT	1.79623	3.8969	2.54246	2.7452	1.06491
2	SmBiT-N-MAGOH	0.0248643	0.0494173	0.0185002	0.0309272	0.016326
3	MAGOH C-LgBiT	0.0346718	0.0443304	0.0269441	0.0353154	0.008711
4	Y14 C-LgBiT + SmBiT-N-MAGOH	99.9394	99.9808	100.006	99.9753	0.033544
5	SmBiT-N-MAGOH +MAGOH-C-LgBiT	0.101663	0.126274	0.140287	0.122741	0.0195526
6	Blank	-1.02494e-05	0.000920236	0.000540577	0.000483521	0.000467859

## Sheet: Figure 1e
Figure 1e - MAGOH versus eIF4A3 interaction provide strong split-luciferase activity
HEK293 cells are transiently transfected with various plasmids driving expression of NanoBiT fragments fused either N-or C-terminus of Y14 or MAGOH
To normalize,luciferase activity upon MAGOH-C-LgBiT + eIF4A3-C-SmBiT transfection is set at 100%
	HEK293 cells transfected with plasmid driving expression of MAGOH-LgBiT and/or eIF4A3-SmBiT
		20 12 17	21 01 26
Lane	Transfected plasmids	Expt 1	Expt 2		Mean	Standard dev
1	blank	0.938744	1.01379		0.976266	0.0530639
2	MAGOH-C-LgBiT	1.96389	1.22132		1.5926	0.525077
3	eIF4A3-C-SmBiT	1.79012	3.25485		2.52249	1.03573
4	MAGOH-C-LgBiT + Flag-eIF4A3-C-SmBiT	100	100		100	1.42109e-14

## Sheet: Figure 1f
Figure 1f - A MAGOH Mutation known to impair EJC formation provide low split-luciferase activity
HEK293 cells stably expressing eIF4A3-C-SmBiT protein (OB2 cells) are transiently transfected with various plasmids driving expression of a HA-MAGOH-C-LgBiT mutant
To normalize, for each experiment, luciferase activity upon HA-MAGOH-LgBiT WT transfection is set at 100%
		2023 05 09	2023 05 25	2022 02 04
	Transfected plasmids	Expt 1 %	Expt 2 %	Expt 3 %	Mean %	SD %
	Blank	1.31735	1.79481	0.4	1.17072	0.708871
	HA-MAGOH WT-C-LgBiT	100	100	100	100	0
	HA-MAGOH KND/A-C-LgBiT	3.29857	8.44046	7.4	6.37968	2.71855
	Western blot of lysates probed with anti GAPDH (1/1000) and anti HA (1/1000) antibody
					Markers are overlayed
					Samples have been loaded twice
					Lanes that show the same quantity of GAPDH have been used

## Sheet: Figure 1g
	Figure 1g - eIF4A3 Mutations known to impair EJC formation provide low split-luciferase activities
	HEK293 cells stably expressing MAGOH-LgBiT protein (OB3 cells) are transiently transfected with various plasmids driving expression of Flag eIF4A3-SmBiT mutants
	To normalize, for each experiment, luciferase activity upon Flag-eIF4A3-SmBiT WT transfection is set at 100%
				2021 11 19	2022 05 13	2023 02 27
Lane	Transfected plasmid	Mutation	Lane	Expt 1	Exp 2	Expt 3		Lane	Mean %	standard error
1	Blank	-	1	0.00509024	0.00159988	0.00335725	Blank	1	0.334913	0.17452
2	Flag-eIF4A3-Sm	WT	2	1	1	1	WT	2	100	1.61469e-06
3	Flag-eIF4A3-Sm	T163A	3	0.738448	0.578486	0.555563	T163A	3	62.4166	9.96331
4	Flag-eIF4A3-Sm	T163D	4	0.0806532	0.0418866	0.0846541	T163D	4	6.90646	2.36217
	Flag-eIF4A3-Sm	Blank	5	0.0113435	0.00495272	0.0093117	Blank	5	0.853598	0.326525
5	Flag-eIF4A3-Sm	WT	6	0.999881	1.00002	1.00263	WT	6	100.084	0.155025
6	Flag-eIF4A3-Sm	D401,E402	7	0.106847	0.0850989	0.121606	D401,E402	7	10.4517	1.83646
7				2022 02 04	2022 05 13	2023 02 27
	Western blots probed with anti Flag (1/2000) and anti GAPDH (1/1000)

## Sheet: Figure 2a
Figure 2a - Evidence for heavy EJC complexes using split-luciferase data
OB9 cells expressing eIF4A3-C-SmBiT and MAGOH-C-LgBiT
Lysates are loaded on a 11-54% sucrose gradient and spinned at 38000 RPM in a SW41 rotor
0.25 ml fractions are collected via an ISCO model UA6 reading OD at 254 nm
Data from 3 biological replicates. For comparison, data are normalized by the sum of activities in all fractions. The mean and standard deviations are calculated.
		LUCIFERASE ACTIVITIES
		2022-06-17	2022-06-19	2022-06-13	2022-06-17	2022-06-19	2022-06-13
		RLUs	RLUs	RLUs	Normalized	Normalized	Normalized	Mean				OD at 254 nm
	Fraction n°	Control	Control	Control	Normalized	Normalized	Normalized	RLUs	Standard Deviation			2022-06-17	2022-06-19
	2	5644.47	3408.53	5673.65	3.72818	3.54317	2.24966	3.17367	0.805544		1	1.9911	1.88913
	3	10474	7128.34	12337.2	6.9181	7.40992	4.89183	6.40662	1.33469		2	2.41937	2.05228
	4	23944.3	11381	29798.8	15.8153	11.8306	11.8155	13.1538	2.30491		3	3.6328	3.00059
	5	19919.2	9566.21	28652.8	13.1567	9.94409	11.3612	11.4873	1.61		4	3.90811	3.92851
	6	20147.7	10175.8	34119.7	13.3076	10.5778	13.5288	12.4714	1.64366		5	3.88772	3.87752
	7	30728.4	12041.7	46474.8	20.2962	12.5174	18.4278	17.0804	4.06066		6	3.87752	3.86733
	8	35188.9	13731.7	56164.4	23.2423	14.2741	22.2698	19.9287	4.92113		7	3.87752	3.87752
	9	38234.1	15612.2	63056.6	25.2537	16.2289	25.0026	22.1617	5.13952		8	3.86733	3.87752
	10	42563.2	16370.3	71363.8	28.1131	17.0169	28.2965	24.4755	6.45995		9	3.86733	3.88772
	11	45967	21005.3	79210.1	30.3613	21.835	31.4077	27.868	5.25083		10	3.86733	3.87752
	12	47604	24224	80132	31.4425	25.1809	31.7732	29.4655	3.71431		11	3.86733	3.88772
	13	45224.9	25676.3	78969.5	29.8711	26.6905	31.3122	29.2913	2.36478		12	3.86733	3.88772
	14	44238.8	26883.2	86711.9	29.2198	27.9451	34.3822	30.5157	3.40859		13	3.86733	3.88772
	15	47673.3	30507.8	90528.5	31.4883	31.7129	35.8955	33.0322	2.48221		14	3.86733	3.88772
	16	48019.8	38180.9	105877	31.7172	39.6891	41.9813	37.7959	5.38761		15	3.86733	3.88772
	17	48154.4	41696.8	110451	31.8061	43.3439	43.7951	39.6483	6.79535		16	3.86733	3.88772
	18	56882.5	45488	120876	37.571	47.2848	47.9286	44.2615	5.80306		17	3.86733	3.88772
	19	60022.3	50545.2	119657	39.6448	52.5418	47.4452	46.5439	6.49553		18	3.87752	3.88772
	20	66866	50454.8	117888	44.1651	52.4478	46.7437	47.7855	4.2385		19	3.87752	3.88772
	21	70665	50390.5	114938	46.6744	52.381	45.5743	48.2099	3.65392		20	3.87752	3.89792
	22	77747.1	54609.8	122443	51.3521	56.7669	48.55	52.223	4.17715		21	3.88772	3.89792
	23	79693.1	48314.1	113766	52.6375	50.2226	45.1092	49.3231	3.84386		22	3.88772	3.90811
	24	72265.4	40675	105879	47.7314	42.2817	41.9822	43.9984	3.23634		23	3.89792	3.90811
	25	62332.2	37598.9	91167.4	41.1705	39.0841	36.1488	38.8012	2.52278		24	3.89792	3.91831
	26	62790.8	35596.2	82485.6	41.4734	37.0023	32.7064	37.0607	4.38379		25	3.90811	3.91831
	27	56342.7	29846.9	74371.8	37.2145	31.0259	29.4892	32.5765	4.0894		26	3.91831	3.92851
	28	44662.6	27630.1	64176.3	29.4997	28.7215	25.4466	27.8893	2.15092		27	3.92851	3.9387
	29	41345.5	24657.9	56528.1	27.3088	25.6319	22.414	25.1182	2.48749		28	3.92851	3.82654
	30	36919.6	23817.1	53919.6	24.3855	24.7579	21.3797	23.5077	1.85229		29	3.88772	3.68378
	31	35106.6	23009.3	48306.8	23.188	23.9182	19.1542	22.0868	2.56582		30	3.71437	3.53083
	32	28936.5	19667.8	43649.6	19.1126	20.4447	17.3075	18.9549	1.57451		31	3.54102	3.38807
	33	22319.9	15389.9	38426.6	14.7423	15.9978	15.2366	15.3256	0.632455		32	3.36768	3.25551
	34	18083	12274.9	28684.8	11.9439	12.7598	11.3738	12.0258	0.696596		33	3.19433	3.11275
	35	14658.9	11188.8	26162.4	9.68223	11.6308	10.3737	10.5622	0.987858		34	3.04138	2.9802
	36	11862.5	9941.55	21900.2	7.8352	10.3343	8.68366	8.95104	1.2708		35	2.88842	2.86803
	37	10332.9	8771.54	19632.7	6.8249	9.11802	7.78458	7.90917	1.15163		36	2.75586	2.75586
	38	10072.7	9636.27	18642.5	6.65304	10.0169	7.39195	8.02063	1.76786		37	2.6233	2.65389
	39	8134.04	7806.8	17248.8	5.37255	8.11518	6.83931	6.77568	1.37242		38	2.51114	2.55193
	40	4512.94	6076.7	14577.3	2.98081	6.31674	5.78006	5.02587	1.79129		39	2.41937	2.46015
	41	2485.28	3681.62	9947.03	1.64153	3.82705	3.94411	3.13756	1.29692		40	2.32759	2.37858
	42	1554.11	1950.17	5384.86	1.02649	2.0272	2.13516	1.72962	0.611312		41	2.24602	2.3072
	43	1181.06	1676.13	4250.35	0.780092	1.74234	1.68531	1.40258	0.539844		42	2.18484	2.22562
	44	1048.05	1326.08	3469.06	0.692239	1.37846	1.37552	1.14874	0.395344		43	2.12366	2.16444
	45	687.022	1335.08	2643.83	0.453779	1.38782	1.04831	0.963301	0.472785		44	2.07267	2.10326
	46	535.013	1119.06	1349.59	0.353377	1.16326	0.535125	0.683922	0.424953		45	2.02169	2.05228
	47	259.003	278.004	403.509	0.171072	0.288985	0.159995	0.206684	0.0714897		46	1.9707	2.00129
											47	1.95031	1.9605
		1.51403e+06	962344	2.5223e+06							48	1.90952	1.91972
											49	1.88913	1.87893
											50	1.85854	1.84834
											51	1.83814	1.81775
											52	1.81775	1.78716
											53	1.80755	1.76676
											54	1.78716	1.74637
											55	1.76676	1.72598
											56	1.75657	1.70558
											57	1.74637	1.68519
											58	1.72598	1.6648
											59	1.71578	1.6546
											60	1.70558	1.6342
											61	1.68519	1.62401
											62	1.67499	1.60361
											63	1.6648	1.59342
											64	1.6546	1.58322
											65	1.6444	1.57302
											66	1.6444	1.56283
											67	1.62401	1.55263
											68	1.62401	1.54243
											69	1.61381	1.54243
											70	1.61381	1.53224
											71	1.60361	1.53224
											72	1.59342	1.52204
											73	1.59342	1.52204
											74	1.58322	1.52204
											75	1.58322	1.51184
											76	1.58322	1.51184
											77	1.58322	1.51184
											78	1.58322	1.50164
											79	1.58322	1.50164
											80	1.57302	1.50164
											81	1.57302	1.50164
											82	1.57302	1.50164
											83	1.57302	1.50164
											84	1.57302	1.50164
											85	1.57302	1.50164
											86	1.57302	1.50164
											87	1.57302	1.50164
											88	1.57302	1.50164
											89	1.56283	1.50164
											90	1.56283	1.49145
											91	1.56283	1.50164
											92	1.56283	1.49145
											93	1.56283	1.49145
											94	1.56283	1.49145
											95	1.56283	1.48125
											96	1.56283	1.48125
											97	1.56283	1.48125
											98	1.56283	1.48125
											99	1.56283	1.48125
											100	1.56283	1.47105
											101	1.56283	1.47105
											102	1.57302	1.47105
											103	1.57302	1.46086
											104	1.58322	1.46086
											105	1.59342	1.46086
											106	1.59342	1.47105
											107	1.60361	1.46086
											108	1.61381	1.47105
											109	1.62401	1.46086
											110	1.62401	1.46086
											111	1.62401	1.47105
											112	1.62401	1.47105
											113	1.62401	1.47105
											114	1.62401	1.48125
											115	1.62401	1.48125
											116	1.61381	1.48125
											117	1.61381	1.49145
											118	1.60361	1.49145
											119	1.60361	1.50164
											120	1.59342	1.50164
											121	1.59342	1.50164
											122	1.58322	1.50164
											123	1.58322	1.49145
											124	1.58322	1.50164
											125	1.57302	1.49145
											126	1.57302	1.48125
											127	1.57302	1.48125
											128	1.56283	1.46086
											129	1.56283	1.46086
											130	1.55263	1.45066
											131	1.55263	1.44046
											132	1.55263	1.43027
											133	1.55263	1.42007
											134	1.55263	1.40987
											135	1.54243	1.39968
											136	1.54243	1.39968
											137	1.54243	1.39968
											138	1.54243	1.38948
											139	1.54243	1.37928
											140	1.54243	1.37928
											141	1.54243	1.37928
											142	1.54243	1.36909
											143	1.54243	1.37928
											144	1.54243	1.36909
											145	1.54243	1.36909
											146	1.54243	1.36909
											147	1.54243	1.36909
											148	1.55263	1.36909
											149	1.56283	1.36909
											150	1.56283	1.36909
											151	1.57302	1.36909
											152	1.58322	1.36909
											153	1.60361	1.36909
											154	1.61381	1.36909
											155	1.62401	1.37928
											156	1.6444	1.37928
											157	1.6546	1.39968
											158	1.6648	1.42007
											159	1.6648	1.43027
											160	1.67499	1.46086
											161	1.67499	1.48125
											162	1.67499	1.50164
											163	1.6648	1.52204
											164	1.6546	1.53224
											165	1.6444	1.53224
											166	1.6342	1.52204
											167	1.61381	1.51184
											168	1.60361	1.50164
											169	1.59342	1.48125
											170	1.57302	1.46086
											171	1.56283	1.44046
											172	1.55263	1.43027
											173	1.54243	1.42007
											174	1.54243	1.40987
											175	1.53224	1.40987
											176	1.53224	1.39968
											177	1.53224	1.39968
											178	1.52204	1.39968
											179	1.52204	1.39968
											180	1.52204	1.39968
											181	1.51184	1.39968
											182	1.51184	1.39968
											183	1.51184	1.40987
											184	1.51184	1.40987
											185	1.51184	1.42007
											186	1.51184	1.43027
											187	1.51184	1.46086
											188	1.51184	1.48125
											189	1.52204	1.52204
											190	1.52204	1.59342
											191	1.53224	1.67499
											192	1.54243	1.76676
											193	1.56283	1.85854
											194	1.58322	1.92992
											195	1.62401	1.9707
											196	1.67499	1.9605
											197	1.74637	1.91972
											198	1.81775	1.85854
											199	1.89932	1.78716
											200	1.9605	1.70558
											201	2.01149	1.6444
											202	2.02169	1.59342
											203	2.01149	1.55263
											204	1.9707	1.52204
											205	1.91972	1.50164
											206	1.85854	1.48125
											207	1.79736	1.46086
											208	1.74637	1.45066
											209	1.69539	1.44046
											210	1.6546	1.43027
											211	1.62401	1.42007
											212	1.59342	1.42007
											213	1.58322	1.42007
											214	1.56283	1.40987
											215	1.54243	1.39968
											216	1.53224	1.39968
											217	1.52204	1.39968
											218	1.51184	1.38948
											219	1.50164	1.38948
											220	1.50164	1.38948
											221	1.50164	1.38948
											222	1.49145	1.37928
											223	1.48125	1.37928
											224	1.48125	1.36909
											225	1.47105	1.37928
											226	1.46086	1.36909
											227	1.46086	1.36909
											228	1.46086	1.35889
											229	1.45066	1.35889
											230	1.45066	1.35889
											231	1.44046	1.34869
											232	1.43027	1.34869
											233	1.42007	1.33849
											234	1.43027	1.33849
											235	1.42007	1.33849
											236	1.42007	1.33849
											237	1.40987	1.33849
											238	1.39968	1.3283
											239	1.39968	1.33849
											240	1.39968	1.33849
											241	1.38948	1.3283
											242	1.38948	1.3283
											243	1.38948	1.3283
											244	1.37928	1.3283
											245	1.37928	1.3283
											246	1.37928	1.3283
											247	1.37928	1.3283
											248	1.37928	1.3283
											249	1.36909	1.3283
											250	1.36909	1.33849
											251	1.36909	1.33849
											252	1.36909	1.33849
											253	1.36909	1.34869
											254	1.36909	1.36909
											255	1.36909	1.36909
											256	1.36909	1.37928
											257	1.36909	1.38948
											258	1.36909	1.38948
											259	1.36909	1.37928
											260	1.36909	1.37928
											261	1.36909	1.36909
											262	1.36909	1.35889
											263	1.36909	1.35889
											264	1.37928	1.34869
											265	1.39968	1.34869
											266	1.42007	1.33849
											267	1.42007	1.33849
											268	1.43027	1.33849
											269	1.43027	1.33849
											270	1.42007	1.33849
											271	1.40987	1.33849
											272	1.40987	1.3283
											273	1.39968	1.33849
											274	1.39968	1.3283
											275	1.38948	1.3283
											276	1.38948	1.3283
											277	1.37928	1.3283
											278	1.37928	1.3283
											279	1.38948	1.3283
											280	1.38948	1.33849
											281	1.37928	1.3283
											282	1.37928	1.3283
											283	1.37928	1.33849
											284	1.38948	1.33849
											285	1.38948	1.33849
											286	1.38948	1.33849
											287	1.38948	1.33849
											288	1.38948	1.34869
											289	1.39968	1.35889
											290	1.39968	1.36909
											291	1.39968	1.38948
											292	1.39968	1.40987
											293	1.39968	1.43027
											294	1.40987	1.44046
											295	1.40987	1.45066
											296	1.42007	1.45066
											297	1.42007	1.44046
											298	1.44046	1.43027
											299	1.46086	1.42007
											300	1.49145	1.40987
											301	1.50164	1.39968
											302	1.52204	1.38948
											303	1.52204	1.38948
											304	1.52204	1.37928
											305	1.51184	1.37928
											306	1.50164	1.37928
											307	1.49145	1.37928
											308	1.48125	1.36909
											309	1.48125	1.36909
											310	1.47105	1.36909
											311	1.46086	1.36909
											312	1.46086	1.36909
											313	1.46086	1.36909
											314	1.45066	1.36909
											315	1.46086	1.36909
											316	1.45066	1.36909
											317	1.45066	1.36909
											318	1.45066	1.36909
											319	1.44046	1.36909
											320	1.45066	1.36909
											321	1.44046	1.37928
											322	1.44046	1.38948
											323	1.44046	1.39968
											324	1.44046	1.42007
											325	1.44046	1.44046
											326	1.44046	1.46086
											327	1.45066	1.48125
											328	1.45066	1.49145
											329	1.46086	1.50164
											330	1.48125	1.49145
											331	1.50164	1.47105
											332	1.52204	1.46086
											333	1.54243	1.44046
											334	1.55263	1.42007
											335	1.56283	1.42007
											336	1.54243	1.39968
											337	1.53224	1.38948
											338	1.51184	1.37928
											339	1.49145	1.36909
											340	1.47105	1.36909
											341	1.46086	1.35889
											342	1.45066	1.34869
											343	1.44046	1.34869
											344	1.43027	1.34869
											345	1.42007	1.33849
											346	1.42007	1.33849
											347	1.40987	1.33849
											348	1.39968	1.3283
											349	1.39968	1.3283
											350	1.38948	1.33849
											351	1.38948	1.33849
											352	1.38948	1.34869
											353	1.39968	1.36909
											354	1.39968	1.38948
											355	1.40987	1.40987
											356	1.43027	1.42007
											357	1.45066	1.44046
											358	1.47105	1.45066
											359	1.49145	1.44046
											360	1.50164	1.43027
											361	1.50164	1.42007
											362	1.50164	1.39968
											363	1.50164	1.36909
											364	1.48125	1.34869
											365	1.46086	1.3283
											366	1.44046	1.3181
											367	1.42007	1.3079
											368	1.39968	1.29771
											369	1.39968	1.29771
											370	1.37928	1.29771
											371	1.37928	1.3079
											372	1.38948	1.3283
											373	1.39968	1.34869
											374	1.42007	1.37928
											375	1.44046	1.39968
											376	1.46086	1.40987
											377	1.46086	1.40987
											378	1.47105	1.39968
											379	1.46086	1.37928
											380	1.45066	1.35889
											381	1.43027	1.33849
											382	1.42007	1.3283
											383	1.40987	1.3283
											384	1.40987	1.3181
											385	1.40987	1.3181
											386	1.40987	1.3283
											387	1.42007	1.33849
											388	1.43027	1.35889
											389	1.44046	1.36909
											390	1.45066	1.37928
											391	1.46086	1.39968
											392	1.46086	1.38948
											393	1.46086	1.37928
											394	1.46086	1.36909
											395	1.45066	1.35889
											396	1.45066	1.35889
											397	1.44046	1.35889
											398	1.44046	1.35889
											399	1.45066	1.35889
											400	1.45066	1.36909
											401	1.45066	1.36909
											402	1.46086	1.36909
											403	1.46086	1.36909
											404	1.47105	1.36909
											405	1.47105	1.37928
											406	1.47105	1.37928
											407	1.46086	1.38948
											408	1.46086	1.38948
											409	1.46086	1.39968
											410	1.46086	1.39968
											411	1.46086	1.39968
											412	1.46086	1.40987
											413	1.47105	1.40987
											414	1.47105	1.40987
											415	1.47105	1.42007
											416	1.47105	1.42007
											417	1.47105	1.42007
											418	1.47105	1.42007
											419	1.47105	1.43027
											420	1.47105	1.43027
											421	1.47105	1.43027
											422	1.46086	1.43027
											423	1.46086	1.43027
											424	1.46086	1.44046
											425	1.46086	1.44046
											426	1.46086	1.44046
											427	1.46086	1.44046
											428	1.46086	1.44046
											429	1.46086	1.45066
											430	1.46086	1.44046
											431	1.46086	1.44046
											432	1.46086	1.44046
											433	1.46086	1.44046
											434	1.45066	1.44046
											435	1.44046	1.44046
											436	1.44046	1.44046
											437	1.43027	1.43027
											438	1.43027	1.43027
											439	1.42007	1.43027
											440	1.42007	1.43027
											441	1.42007	1.42007
											442	1.42007	1.42007
											443	1.40987	1.42007
											444	1.40987	1.42007
											445	1.39968	1.42007
											446	1.39968	1.40987
											447	1.38948	1.40987
											448	1.38948	1.40987
											449	1.38948	1.39968
											450	1.37928	1.39968
											451	1.37928	1.39968
											452	1.36909	1.38948
											453	1.36909	1.38948
											454	1.36909	1.37928
											455	1.36909	1.37928
											456	1.35889	1.37928
											457	1.35889	1.36909
											458	1.34869	1.36909
											459	1.34869	1.36909
											460	1.34869	1.35889
											461	1.33849	1.35889
											462	1.33849	1.35889
											463	1.33849	1.34869
											464	1.33849	1.34869
											465	1.3283	1.34869
											466	1.3283	1.33849
											467	1.3283	1.33849
											468	1.3181	1.3283
											469	1.3181	1.3283
											470	1.3181	1.3181
											471	1.3079	1.3181
											472	1.3079	1.3181
											473	1.3079	1.3079
											474	1.29771	1.3079
											475	1.29771	1.29771
											476	1.29771	1.29771
											477	1.29771	1.29771
											478	1.29771	1.29771
											479	1.29771	1.29771
											480	1.29771	1.28751
											481	1.29771	1.28751
											482	1.28751	1.28751
											483	1.28751	1.28751
											484	1.28751	1.28751
											485	1.29771	1.27731
											486	1.28751	1.27731
											487	1.29771	1.27731
											488	1.28751	1.26712
											489	1.29771	1.26712
											490	1.28751	1.26712
											491	1.29771	1.26712
											492	1.29771	1.25692
											493	1.29771	1.25692
											494	1.29771	1.25692
											495	1.29771	1.24672
											496	1.3079	1.24672
											497	1.3079	1.23653
											498	1.3181	1.23653
											499	1.3181	1.23653
											500	1.3181	1.23653
											501	1.3283	1.23653
											502	1.3181	1.23653
											503	1.3283	1.23653
											504	1.3283	1.23653
											505	1.3283	1.23653
											506	1.33849	1.23653
											507	1.33849	1.24672
											508	1.33849	1.24672
											509	1.33849	1.24672
											510	1.33849	1.24672
											511	1.34869	1.24672
											512	1.34869	1.25692
											513	1.34869	1.25692
											514	1.35889	1.25692
											515	1.35889	1.25692
											516	1.35889	1.26712
											517	1.35889	1.26712
											518	1.35889	1.26712
											519	1.36909	1.27731
											520	1.36909	1.27731
											521	1.36909	1.27731
											522	1.36909	1.28751
											523	1.36909	1.28751
											524	1.37928	1.28751
											525	1.37928	1.28751
											526	1.37928	1.28751
											527	1.37928	1.29771
											528	1.38948	1.29771
											529	1.38948	1.29771
											530	1.38948	1.29771
											531	1.38948	1.3079
											532	1.39968	1.3079
											533	1.39968	1.3079
											534	1.39968	1.3079
											535	1.39968	1.3181
											536	1.40987	1.3181
											537	1.40987	1.3181
											538	1.40987	1.3181
											539	1.42007	1.3283
											540	1.42007	1.3283
											541	1.42007	1.3283
											542	1.42007	1.33849
											543	1.43027	1.33849
											544	1.43027	1.33849
											545	1.44046	1.33849
											546	1.45066	1.33849
											547	1.45066	1.33849
											548	1.45066	1.34869
											549	1.45066	1.34869
											550	1.45066	1.34869
											551	1.46086	1.34869
											552	1.46086	1.35889
											553	1.46086	1.35889
											554	1.46086	1.35889
											555	1.46086	1.35889
											556	1.46086	1.35889
											557	1.46086	1.36909
											558	1.46086	1.36909
											559	1.47105	1.36909
											560	1.47105	1.36909
											561	1.48125	1.37928
											562	1.49145	1.37928
											563	1.50164	1.38948
											564	1.51184	1.39968
											565	1.57302	1.39968
											566	1.6546	1.40987
											567	1.78716	1.42007
											568	1.95031	1.42007

## Sheet: Figure 2b
	Figure 2B Evidence for heavy EJC complexes from immunoprecipitations
	HEK293 Tex cell lysates are fractionated on a sucrose gradient on SW41 rotor at 38000 RPM during 2H00 at 4°C
	Fractions are analyzed by Western blot (anti eIF4A3-1/1000), (anti Y14 - 1/1000), anti Magoh (1/1000) or immunoprecipitated with an ati-eIF4A3 antibody
	For Western blots, primary antibodies were used at 1/1000 dilution and secondary antibodies at 1/5000 dilution. Clean-Blot™ IP Detection Reagent (HRP) (Thermofisher) was used when analyzing immunoprecipitations to avoid background from immunoprecipitating antibodies.
								Expt 2023 05 15
INPUTS
								Expt 2021 12 15

## Sheet: Figure 2c
Figure 2c - Large amounts of ribosomal RNA are immunoprecipitated with EJC
RNAs are isolated from immunoprecipitates +/- anti HA antibody from fractions of a gradient loaded with Hela HA-eIF4A3 cell lysates
Agilent Bioanalizer output				Expt. 2023 03 14
Size (nt)	No Ab	Ab HA
1.49	1.15	1.25
2.53	1.3	2.41
3.57	2.17	3.84
4.61	4.26	6.53
5.65	8.3	12.39
6.69	16.32	25.78
7.72	34.28	56.81
8.76	76.24	123.97
9.8	334.46	451.24
10.84	591.56	707.82
11.88	908.42	961.33
12.92	1205.61	1129.36
13.96	1383.44	1150.43
15	1377.33	1021.95
16	1197.93	800.72
17.04	922.34	566.02
18.08	429.91	253.47
19.12	293.96	186.26
20.16	222.25	154.89
21.2	190.03	141.63
22.24	176.68	135.29
23.28	169.27	130.12
24.32	161.29	123.59
25.36	150.44	115
26.4	136.95	93.18
27.44	106.91	81.32
28.47	92.28	69.46
29.51	78.45	57.9
30.55	65.73	47.09
31.59	54.7	37.68
32.63	45.92	30.26
33.67	39.51	25.06
34.71	34.91	20.62
35.75	27.65	20.29
36.79	24.05	20.06
37.83	20.52	19.06
38.87	17.17	16.83
39.91	13.99	13.6
40.95	11.06	10.01
41.99	8.62	6.76
43.03	6.87	2.88
44.07	5.56	2.41
45.11	2.19	2.56
46.15	-0.05	2.84
47.19	-1.76	2.83
48.23	-2.14	2.38
49.27	-1.02	1.71
50.31	1	1.19
51.34	2.94	1.02
52.38	4.04	1.08
53.42	2.88	1.03
54.46	1.24	0.99
55.5	-0.46	1.21
56.54	-1.76	1.94
57.58	-2.4	3.2
58.62	-2.36	4.7
59.66	-1.86	6.88
60.7	-1.37	7.33
61.74	-1.2	7.51
62.78	-1.07	7.43
63.82	-0.15	7.02
64.86	1.4	6.42
65.9	2.93	6.02
66.94	3.78	6.15
67.98	3.86	7.06
69.02	3.59	6.76
70.06	3.41	5.7
71.1	3.02	4.23
72.14	2.57	2.76
73.18	2.31	1.56
74.21	2.58	0.8
75.25	3.31	0.72
76.29	4.06	3.4
77.33	4.41	6.6
78.37	4.24	11.87
79.41	3.77	20.27
80.45	3.84	32.34
81.49	5.08	47.02
82.53	6.87	61.25
83.57	8.57	70.94
84.61	9.65	67.62
85.65	10.1	57.4
86.69	10.34	46.71
87.73	10.91	39.02
88.77	14.04	35.73
89.81	16.31	36.48
90.85	18.62	40.13
91.89	20.78	45.66
92.93	22.84	52.35
93.97	25.02	66.35
95.01	27.46	72.35
96.05	30.02	77.22
97.08	32.18	81.07
98.12	33.77	84.22
99.16	33.83	87.09
100.2	34.46	90.02
101.24	36.11	93.05
102.28	38.53	96.95
103.32	40.9	95.65
104.36	42.32	91.1
105.4	42.11	83.56
106.44	36.24	74.23
107.48	31.29	64.68
108.52	25.99	56.18
109.56	21.19	49.44
110.6	17.66	41.73
111.64	15.84	40.79
112.68	15.71	42.18
113.72	16.91	47.24
114.76	19.31	59.26
115.8	32.81	84.3
116.84	49.77	130.28
117.88	77.36	203.26
118.92	114.9	411.61
119.95	156.72	508.85
120.99	193.11	567.88
122.03	214.19	575.33
123.07	215.02	537.88		5S =
124.11	173.19	478.29
125.15	149.05	421.76
126.19	131.53	382.37
127.23	120.52	341.06
128.27	112.39	318.39
129.31	103.41	286.64
130.35	91.89	247.45
131.39	78.28	205.43
132.43	64.08	165.04
133.47	38.98	129.13
134.51	29.21	98.77
135.55	21.35	53.73
136.59	15.23	38.24
137.63	10.62	27.3
138.67	7.3	20.63
139.71	5.04	17.37
140.75	3.53	16.41
141.79	1.4	17.07
142.82	0.63	19.32
143.86	0.52	29.81
144.9	1.4	37.4
145.94	3.02	44.65
146.98	4.63	49.32
148.02	5.49	49.5
149.06	5.36	44.59
150.1	4.45	35.75
151.14	1.7	25.44
152.18	0.48	9.86
153.22	-0.19	6.26
154.26	-0.15	4.65
155.3	0.4	4.09
156.34	0.98	4.08
157.38	1.1	4.44
158.42	0.55	4.99
159.46	-2.21	5.42
160.5	-4.19	4.76
161.54	-6.41	3.65
162.58	-8.45	2.48
163.62	-9.76	1.66
164.66	-9.97	1.41
165.69	-9.12	1.64
166.73	-7.7	2.18
167.77	-6.28	2.94
168.81	-5.13	5.28
169.85	-5.57	6.54
170.89	-6.45	7.35
171.93	-7.42	7.49
172.97	-8.08	7.1
174.01	-8.01	6.65
175.05	-7.05	6.64
176.09	-5.45	7.16
177.13	-2.49	8.22
178.17	-1.9	7.93
179.21	-1.87	7.21
180.25	-2.14	6.61
181.29	-2.48	6.57
182.33	-2.66	7.11
183.37	-2.47	7.86
184.41	-1.85	8.39
185.45	-0.89	8.48
186.49	0.96	8.54
187.53	1.43	8.88
188.56	1.59	9.43
189.6	1.59	9.99
190.64	1.5	10.37
191.68	1.27	10.44
192.72	0.86	10.24
193.76	0.47	9.59
194.8	0.64	9.39
195.84	1.2	9.33
196.88	1.77	9.4
197.92	2.23	9.56
198.96	2.59	9.71
200	2.96	9.83
201	3.43	10.12
203.96	4.07	12.48
206.92	4.87	14.7
209.88	6.38	17.14
212.84	6.7	19.11
215.8	6.55	20.03
218.76	5.9	19.69
221.72	4.78	18.42
224.68	3.42	16.94
227.64	2.22	16.89
230.6	1.69	19.75
233.56	4.14	25.19
236.52	7.34	33.24
239.49	11.49	43.05
242.45	15.71	52.59
245.41	18.81	59.05
248.37	19.71	60.04
251.33	18.06	45.76
254.29	14.47	35.33
257.25	10.19	26.56
260.21	3.91	20.72
263.17	2.47	17.48
266.13	1.72	15.76
269.09	1.26	14.59
272.05	0.95	13.54
275.01	0.79	12.63
277.97	0.81	11.82
280.93	0.87	11.86
283.89	0.28	11.89
286.85	-0.42	11.64
289.81	-0.98	10.98
292.77	-1.09	9.92
295.73	-0.76	8.51
298.69	-0.27	6.87
301.65	-0.02	4.33
304.61	-0.24	4.43
307.57	-0.95	5.67
310.53	-2.67	7.64
313.5	-2.78	9.78
316.46	-2.11	11.87
319.42	-0.94	14.27
322.38	0.4	17.52
325.34	1.78	26.39
328.3	3.34	30.3
331.26	5.12	32.58
334.22	8.17	33.05
337.18	8.64	32.24
340.14	8.28	30.91
343.1	7.39	29.63
346.06	6.42	28.67
349.02	5.83	28.76
351.98	5.92	30.52
354.94	6.88	33.42
357.9	8.87	36.75
360.86	15.27	39.47
363.82	17.97	40.73
366.78	18.62	40.23
369.74	16.62	38.1
372.7	12.61	30.59
375.66	8.17	26.29
378.62	4.84	22.51
381.58	3.32	19.83
384.54	4.02	18.5
387.5	4.75	18.4
390.47	5.18	19.15
393.43	5.29	20.26
396.39	5.1	21.33
399.35	4.63	20.73
402.31	4.03	19.71
405.27	3.61	18.85
408.23	3.68	18.62
411.19	5.31	19.16
414.15	6.11	20.27
417.11	6.32	21.57
420.07	5.89	23.44
423.03	5.12	23.84
425.99	4.49	24.04
428.95	4.31	24.27
431.91	4.66	24.81
434.87	6.38	25.95
437.83	7.3	27.85
440.79	8.03	30.34
443.75	8.62	35.88
446.71	9.36	38.41
449.67	10.65	40.36
452.63	12.62	41.18
455.59	14.94	40.44
458.55	16.82	38.14
461.51	16.32	34.76
464.48	13.63	30.96
467.44	10.21	24.05
470.4	7.18	21.36
473.36	5.43	19.36
476.32	5.17	18.24
479.28	5.89	17.98
482.24	6.8	18.2
485.2	7.26	18.29
488.16	6.98	17.81
491.12	6.85	15.61
494.08	7.08	14.9
497.04	7.54	15.04
500	7.82	16.13
501	7.61	17.84
505.84	6.98	19.57
510.69	6.41	20.74
515.53	6.86	21.07
520.38	7.66	19.63
525.22	8.55	18.54
530.07	9.55	17.65
534.91	10.76	17.14
539.76	11.94	17.12
544.6	12.61	17.59
549.45	12.5	18.55
554.29	10.77	19.93
559.14	9.86	23.49
563.98	9.16	25.54
568.83	8.79	27.74
573.67	8.84	29.95
578.51	9.27	31.89
583.36	9.95	33.18
588.2	10.82	33.52
593.05	11.89	32.82
597.89	14.25	29.24
602.74	14.91	27.18
607.58	14.87	25.4
612.43	14.21	23.99
617.27	13.27	22.97
622.12	12.47	22.47
626.96	12.14	22.76
631.81	12.49	24.17
636.65	15.35	30.9
641.5	17.5	35.69
646.34	19.6	40.51
651.18	21.2	44.43
656.03	21.97	46.72
660.87	21.93	47.02
665.72	21.37	45.43
670.56	20.69	42.43
675.41	20.17	35.48
680.25	20.06	32.89
685.1	20.13	31.17
689.94	19.83	30.15
694.79	18.95	29.7
699.63	17.67	30.02
704.48	16.47	31.41
709.32	15.88	33.95
714.17	16.16	41.02
719.01	18.94	44.66
723.85	20.7	48.12
728.7	22.07	51.34
733.54	22.74	54.02
738.39	22.73	55.59
743.23	22.37	55.62
748.08	22.06	54.41
752.92	22.06	52.74
757.77	22.47	54.43
762.61	25.33	58.23
767.46	28.77	63.75
772.3	34.01	70.54
777.15	40.66	78.31
781.99	47.84	86.85
786.83	54.75	95.78
791.68	61.01	112.46
796.52	66.48	119.06
801.37	73.1	124.08
806.21	72.8	127.44
811.06	69.76	129.22
815.9	64.76	129.64
820.75	59.12	128.93
825.59	54.09	127.22
830.44	50.3	124.58
835.28	47.77	117.61
840.13	46.11	114.18
844.97	43.43	110.82
849.82	41.58	106.75
854.66	39.01	101.04
859.5	35.65	93.52
864.35	31.58	84.94
869.19	27.23	76.55
874.04	23.3	63.11
878.88	20.56	57.91
883.73	19.66	53.15
888.57	20.45	48.61
893.42	20.85	44.46
898.26	20.33	41.14
903.11	19.02	38.94
907.95	17.44	37.65
912.8	16.13	35.6
917.64	15.33	34.27
922.49	14.99	32.97
927.33	15.07	32.03
932.17	15.43	31.67
937.02	16.19	31.97
941.86	17.47	33.03
946.71	19.2	35.02
951.55	21.21	43.09
956.4	23.3	50.1
961.24	25.39	59.58
966.09	30.04	71.29
970.93	33.05	84.11
975.78	36.47	96.17
980.62	39.57	105.28
985.47	41.29	109.63
990.31	40.87	102.51
995.16	38.43	93.65
1000	34.92	84.31
1001	31.54	76.54
1009.6	27.6	71.57
1018.21	26.9	69.7
1026.81	26.6	70.57
1035.41	26.54	73.46
1044.02	26.77	82.49
1052.62	27.47	87.93
1061.22	28.86	94.11
1069.83	31.05	101.32
1078.43	37.57	109.56
1087.03	41.77	118.38
1095.64	46.45	127.02
1104.24	51.15	134.61
1112.84	55.06	144.04
1121.45	57.31	145.26
1130.05	57.43	144.25
1138.66	55.57	141.3
1147.26	52.31	136.78
1155.86	44.65	131.17
1164.47	41.48	125.16
1173.07	39.13	119.56
1181.67	37.54	111.81
1190.28	36.57	109.89
1198.88	36.21	108.97
1207.48	36.48	108.62
1216.09	37.12	108.38
1224.69	37.35	107.75
1233.29	36.39	106.18
1241.9	35.01	103.27
1250.5	33.53	94.04
1259.1	32.08	88.99
1267.71	30.7	84.53
1276.31	29.5	81.02
1284.91	28.64	78.64
1293.52	28.26	77.53
1302.12	28.57	77.78
1310.72	28.75	79.33
1319.33	28.9	85.84
1327.93	29.42	90.95
1336.53	30.85	97.93
1345.14	33.56	107.54
1353.74	37.76	120.41
1362.34	43.55	136.64
1370.95	59.61	155.57
1379.55	68.82	175.92
1388.16	77.44	216.14
1396.76	84.51	236
1405.36	90.01	258.65
1413.97	95.09	289.5
1422.57	102.03	337.03
1431.17	113.85	412.61
1439.78	134.06	529.38
1448.38	213.52	700.21
1456.98	278.15	1237.19
1465.59	360.69	1602.48
1474.19	459.41	2016.31
1482.79	569.99	2454.58
1491.4	685.6	2885.62
1500	797.71	3274.04
1501	897.32	3585.62
1510.24	1028.59	3792.14
1519.48	1050.37	3830.89	18S = 1 900 nt
1528.72	1040.56	3666.78
1537.96	1000.62	3403.32
1547.2	934.43	3067.6
1556.44	847.92	2688.85
1565.69	748.29	2294.86
1574.93	643	1909.87
1584.17	538.83	1553.14
1593.41	353.36	971.59
1602.65	277.83	755.76
1611.89	215.46	588.2
1621.13	166.32	463.92
1630.37	129.6	376.07
1639.61	103.58	316.67
1648.85	85.89	277.32
1658.09	74.03	250.2
1667.33	59.65	209.53
1676.57	54.23	189.99
1685.81	48.66	170.26
1695.06	42.51	151.01
1704.3	36.04	132.94
1713.54	30.01	116.5
1722.78	25.14	102.03
1732.02	21.61	89.88
1741.26	19.19	72.78
1750.5	16.25	67.14
1759.74	15.31	62.72
1768.98	14.56	59.09
1778.22	13.88	55.93
1787.46	13.21	53.08
1796.7	12.61	50.69
1805.94	12.26	49.12
1815.19	12.32	48.81
1824.43	13.41	53
1833.67	14.24	57.82
1842.91	15.45	64.43
1852.15	17.28	72.43
1861.39	19.73	81.14
1870.63	22.5	89.71
1879.87	25.23	97.35
1889.11	27.8	103.51
1898.35	30.39	111.12
1907.59	36.36	113.29
1916.83	39.48	114.87
1926.07	42.11	115.96
1935.31	43.84	116.54
1944.56	44.47	116.74
1953.8	44.06	116.89
1963.04	42.9	117.36
1972.28	41.42	119.58
1981.52	39.25	120.81
1990.76	38.9	121.66
2000	38.79	122.12
2001	38.59	122.56
2016.14	38.23	123.5
2031.27	37.98	125.41
2046.41	38.18	128.56
2061.55	39	138.73
2076.68	40.4	145.14
2091.82	44.31	151.94
2106.95	46.51	159.05
2122.09	48.78	166.6
2137.23	51.18	174.59
2152.36	53.78	182.63
2167.5	56.52	190.07
2182.64	59.13	201.24
2197.77	61.23	204.5
2212.91	62.29	206.08
2228.05	61.01	206.05
2243.18	59.11	204.68
2258.32	57.29	202.37
2273.45	55.91	199.54
2288.59	54.82	196.37
2303.73	53.68	189.28
2318.86	52.43	186.09
2334	51.34	184.29
2349.14	50.66	184.86
2364.27	50.94	188.3
2379.41	51.43	194.2
2394.55	52.18	201.25
2409.68	53.34	207.67
2424.82	54.92	213.45
2439.95	56.58	212.12
2455.09	57.77	208.3
2470.23	57.11	202.35
2485.36	55.53	194.71
2500.5	53.72	186.15
2515.64	52.01	177.66
2530.77	50.43	170.07
2545.91	48.82	158.75
2561.05	46.97	155.62
2576.18	44.89	155.15
2591.32	42.92	158.31
2606.45	42.42	165.71
2621.59	45.05	177.5
2636.73	49.52	193.34
2651.86	55.24	212.26
2667	61.54	251.8
2682.14	67.86	268.05
2697.27	73.77	279.81
2712.41	78.94	286.43
2727.55	85.72	287.9
2742.68	86.67	284.69
2757.82	85.85	277.66
2772.95	83.73	268.03
2788.09	81.19	246.84
2803.23	79.04	238.4
2818.36	77.56	233.26
2833.5	76.5	232.33
2848.64	74.53	236.16
2863.77	74.28	245.15
2878.91	75.76	259.77
2894.05	79.8	280.31
2909.18	86.47	337.36
2924.32	95.02	371.28
2939.45	104.35	406.36
2954.59	113.54	440.48
2969.73	122.1	471.42
2984.86	136.23	497.18
3000	141.3	516.35
3001	144.77	528.36
3023.2	146.65	532.2
3045.4	147.04	526.16
3067.6	146.14	517.18
3089.8	144.25	507.34
3112	141.83	498.14
3134.2	137.28	490.13
3156.4	135.61	483.16
3178.6	134.35	477.06
3200.8	133.36	469.31
3223	132.46	469.32
3245.2	131.61	472.86
3267.4	131.07	480.27
3289.6	131.44	491.66
3311.8	133.27	507.02
3334	141.61	526.35
3356.2	147.35	549.76
3378.4	153.64	608.48
3400.6	160.43	642.3
3422.8	167.89	677.59
3445	176.16	713.86
3467.2	185.22	751.99
3489.4	194.77	794.85
3511.6	214.61	848.25
3533.8	226.94	922.69
3556	245.14	1211.16
3578.2	274.73	1480.95
3600.4	322.53	1877.57
3622.6	395.87	2428.6
3644.8	501.55	3148
3667	644.12	4028.1
3689.2	823.69	5034.75
3711.4	1262.33	6107.45
3733.6	1490.86	8122.01
3755.8	1700.08	8894.45
3778	1871.98	9422.4
3800.2	1992.86	9674.28	28S = 4 700 nt
3822.4	2055	9649.86
3844.6	2057.28	9376.15
3866.8	2004.62	8899.23
3889	1774.82	8274.99
3911.2	1622.08	6806.93
3933.4	1459.5	6055.38
3955.6	1296.28	5335.13
3977.8	1139.33	4664.78
4000	993.28	4054.52
4001	860.71	3508.38
4026.63	742.53	3026.1
4052.26	638.48	2604.39
4077.88	468.81	1920.65
4103.51	400.77	1646.17
4129.14	342.27	1409.13
4154.77	292.06	1205.05
4180.4	248.93	1030.03
4206.03	211.9	880.3
4231.65	180.24	752.24
4257.28	153.4	642.55
4282.91	111.79	548.43
4308.54	95.56	397.92
4334.17	81.34	338.43
4359.79	68.64	288.31
4385.42	57.41	246.85
4411.05	48.03	212.93
4436.68	40.79	185.03
4462.31	35.48	161.6
4487.94	31.36	141.48
4513.56	23.77	108.81
4539.19	19.93	95.58
4564.82	16.45	84.12
4590.45	13.65	74.31
4616.08	11.62	66.02
4641.71	10.27	58.96
4667.33	9.43	52.73
4692.96	8.88	46.99
4718.59	7.52	37.05
4744.22	6.09	33.13
4769.85	4.18	29.9
4795.47	2.34	27.15
4821.1	1.31	24.62
4846.73	1.47	22.14
4872.36	2.61	19.76
4897.99	4.15	17.76
4923.62	5.5	16.08
4949.24	6.68	16.49
4974.87	6.37	17.31
5000.5	5.61	18.05
5026.13	4.72	18.36
5051.76	4.02	18.23
5077.38	3.61	17.94
5103.01	3.4	17.96
5128.64	3.34	20.34
5154.27	3.85	22.47
5179.9	4.45	24.28
5205.53	5.17	25.01
5231.15	5.86	24.44
5256.78	6.37	23.07
5282.41	6.63	21.77
5308.04	6.58	21.22
5333.67	6.27	22.67
5359.29	5.92	23.78
5384.92	6.56	24.38
5410.55	7.83	24.2
5436.18	9.23	23.36
5461.81	9.97	22.25
5487.44	9.49	21.23
5513.06	7.73	20.61
5538.69	5.19	21.55
5564.32	2.65	23.11
5589.95	0.24	24.75
5615.58	0.79	25.79
5641.21	2.13	26.02
5666.83	3.66	25.8
5692.46	4.69	25.63
5718.09	4.72	25.59
5743.72	3.66	24.46
5769.35	2.03	23.12
5794.97	0.7	21.95
5820.6	1.3	21.6
5846.23	2.97	22.19
5871.86	4.78	23.24
5897.49	6.3	24.06
5923.12	7.39	24.31
5948.74	8.06	23.79
5974.37	8.23	23.64
6000	7.77	23.78
6025.32	4.96	24.19
6050.67	3.31	24.8
6076.03	2.12	25.39
6101.39	1.58	25.6
6126.75	1.44	25.03
6152.11	1.28	21.22
6177.46	0.89	18.87
6202.82	0.3	17.1
6228.18	-0.25	16.3
6253.54	-0.34	16.37
6278.9	0.45	16.88
6304.25	1.85	17.3
6329.61	3.71	17.17
6354.97	5.63	14.81
6380.33	7.1	13
6405.68	7.59	11.38
6431.04	6.89	10.42
6456.4	3.28	10.38
6481.76	1.56	11.15
6507.12	0.41	12.39
6532.47	-0.11	13.72
6557.83	-0.06	15.62
6583.19	0.46	15.65
6608.55	1.19	14.93
6633.91	1.72	13.81
6659.26	1.62	12.96
6684.62	-0.43	12.87
6709.98	-1.39	13.48
6735.34	-1.48	14.26
6760.7	-0.47	14.57
6786.05	1.41	14.14
6811.41	3.57	13.78
6836.77	5.31	13.7
6862.13	6.1	13.92
6887.48	4.93	14.25
6912.84	3.97	14.61
6938.2	3.41	15.01
6963.56	3.26	16.24
6988.92	3.18	17.09
7014.27	2.88	17.92
7039.63	2.5	18.51
7064.99	2.5	18.58
7090.35	3.23	17.97
7115.71	5.77	16.82
7141.06	6.34	15.65
7166.42	6.18	15.61
7191.78	5.73	16.9
7217.14	5.56	18.39
7242.5	5.99	19.48
7267.85	6.87	19.9
7293.21	7.75	19.68
7318.57	7.59	19.06
7343.93	6.63	18.35
7369.28	5.76	17.8
7394.64	5.5	18.19
7420	5.98	18.86
7445.36	6.9	19.51
7470.72	7.8	19.84
7496.07	8.29	19.75
7521.43	8.27	19.35
7546.79	7.3	18.84
7572.15	6.71	18.42
7597.51	6.26	18.19
7622.86	6.11	18.25
7648.22	6.27	18.22
7673.58	6.51	17.86
7698.94	6.41	17.02
7724.29	5.73	15.76
7749.65	3.15	14.5
7775.01	1.88	13.76
7800.37	0.94	14.56
7825.73	0.48	15.56
7851.08	0.62	16.63
7876.44	1.38	17.83
7901.8	2.56	19.2
7927.16	3.78	20.51
7952.52	4.56	21.3
7977.87	3.48	21.29
8003.23	1.97	19.88
8028.59	0.64	19.38
8053.95	-0.06	19.22
8079.31	-0.12	19.28
8104.66	0.15	19.48
8130.02	0.66	19.81
8155.38	1.61	20.22
8180.74	5.02	20.54
8206.09	6.48	20.51
8231.45	6.9	20.3
8256.81	6.17	20.31
8282.17	4.79	20.68
8307.53	3.35	21.25
8332.88	2.12	21.69
8358.24	1.08	21.75
8383.6	0.2	21.45
8408.96	-0.23	20.06
8434.32	0.55	18.95
8459.67	1.73	17.71
8485.03	2.87	16.62
8510.39	3.65	15.92
8535.75	4.02	15.64
8561.11	4.26	15.66
8586.46	4.6	15.78
8611.82	5.4	15.55
8637.18	5.62	14.82
8662.54	5.8	13.56
8687.89	6.09	11.96
8713.25	6.41	10.42
8738.61	6.53	9.24
8763.97	6.29	8.51
8789.33	5.7	8.15
8814.68	4.91	7.99
8840.04	3.44	8.09
8865.4	3.04	8.48
8890.76	2.82	9.26
8916.12	2.52	10.25
8941.47	1.93	10.96
8966.83	1.07	10.99
8992.19	0.16	10.37
9017.55	-0.54	9.14
9042.91	-0.94	9.32
9068.26	-0.81	9.94
9093.62	-0.73	10.7
9118.98	-0.91	11.4
9144.34	-1.39	12
9169.7	-2.03	12.43
9195.05	-2.68	12.51
9220.41	-3.29	10.76
9245.77	-3.95	9.13
9271.13	-5.46	7.44
9296.48	-5.99	5.89
9321.84	-6.02	4.48
9347.2	-5.43	3.13
9372.56	-4.39	2.04
9397.92	-3.31	1.6
9423.27	-2.55	3.66
9448.63	-2.18	5.5
9473.99	-1.67	7.07
9499.35	-1.27	8.14
9524.71	-0.94	8.85
9550.06	-0.83	9.41
9575.42	-0.93	9.75
9600.78	-1.18	9.71
9626.14	-1.49	8.82
9651.5	-1.73	8.55
9676.85	-1.74	8.65
9702.21	-0.74	8.94
9727.57	-0.01	9.1
9752.93	0.61	8.83
9778.28	1.08	8.04
9803.64	1.6	6.85
9829	2.43	3.96
9854.36	3.66	2.62
9879.72	5.11	1.8
9905.07	6.68	1.93
9930.43	6	3.07
9955.79	4.44	4.66
9981.15	2.58	5.82
10006.5	1	6.01
10031.9	-0.05	4.43
10057.2	-0.67	3.8
10082.6	-1.15	3.55
10107.9	-1.7	3.4
10133.3	-3	3.11
10158.6	-3.13	2.73
10184	-2.42	2.55
10209.4	-0.92	2.78
10234.7	0.75	3.69
10260.1	1.74	3.82
10285.4	1.52	3.76
10310.8	0.28	3.7
10336.2	-2.02	3.72
10361.5	-1.85	3.83
10386.9	-1.01	3.97
10412.2	-0.18	4.14
10437.6	0.12	4.14
10463	-0.13	3.75
10488.3	-0.72	3.11
10513.7	-1.47	2.51
10539	-2.27	2.38
10564.4	-3.34	2.99
10589.7	-3.27	4.32
10615.1	-2.94	6.15
10640.5	-2.65	9.57
10665.8	-2.64	10.08
10691.2	-2.99	9.36
10716.5	-3.66	7.61
10741.9	-4.47	5.34
10767.2	-5.73	3.1
10792.6	-5.92	1.22
10818	-5.82	-0.11
10843.3	-5.36	-0.57
10868.7	-4.38	0.36
10894	-2.78	1.71
10919.4	-0.81	2.94
10944.8	0.91	3.56
10970.1	1.6	3.32
10995.5	-0.65	2.4
11020.8	-2.45	1.25
11046.2	-3.81	-0.3
11071.5	-4.62	-0.77
11096.9	-5.14	-1.33
11122.2	-5.62	-1.89
11147.6	-5.94	-2.12
11173	-5.73	-1.77
11198.3	-3.31	-1.01
11223.7	-1.9	-0.29
11249	-1.03	0.06
11274.4	-0.83	0.41
11299.8	-1.06	1.1
11325.1	-1.45	2.24
11350.5	-1.83	3.52
11375.8	-2.18	4.43
11401.2	-2.6	4.55
11426.5	-3.79	3.78
11451.9	-4.47	2.54
11477.3	-5	0.44
11502.6	-5.05	-0.47
11528	-4.26	-1.7
11553.3	-2.58	-3.13
11578.7	-0.5	-4.28
11604	1.28	-4.61
11629.4	2.46	-4.02
11654.8	1.99	-2.83
11680.1	1.12	-0.79
11705.5	0.05	-0.63
11730.8	-0.99	-1.04
11756.2	-1.84	-1.7
11781.6	-2.46	-2.15
11806.9	-2.94	-1.93
11832.3	-3.39	-0.9
11857.6	-3.58	0.65
11883	-2.83	2.97
11908.4	-1.64	2.98
11933.7	-0.55	2.26
11959.1	-0.05	1.1
11984.4	-0.29	-0.13
12009.8	-1.15	-1.04
12035.1	-2.41	-1.4
12060.5	-4.74	-1.26
12085.9	-4.88	-0.44
12111.2	-4	0
12136.6	-2.49	4.5
12161.9	-1.14	4.99
12187.3	-0.61	5.37
12212.6	-1.01	5.54
12238	-1.89	5.51
12263.4	-2.61	5.4
12288.7	-2.13	5.28
12314.1	-1.17	5.07
12339.4	-0.27	4.59
12364.8	0.23	3.94
12390.1	0.28	3.49
12415.5	0	3.57
12440.9	6.08	4.19
12466.2	5.44	4.8
12491.6	4.4	3.35
12516.9	4.36	1.45
12542.3	4.68	0.07
12567.6	5.27	0.2
12593	6.09	1.91
12618.4	7.05	4.33
12643.7	7.93	6.31
12669.1	8.46	7.2
12694.4	8.54	6.61
12719.8	8.29	6.03
12745.2	8.23	5.33
12770.5	7.87	4.22
12795.9	6.88	2.62
12821.2	5.44	0.97
12846.6	4.14	0
12872	3.55	0.16
12897.3	3.72	2.86
12922.7	4.27	3.82
12948	3.83	3.88
12973.4	2.99	3.32
12998.7	2.02	2.64
13024.1	1.09	2.18
13049.5	0.36	1.93
13074.8	0	1.73
13100.2	0.06	1.16
13125.5	0.55	0.95
13150.9	2.06	1.14
13176.2	2.85	1.95
13201.6	3.62	3.23
13227	4.24	4.42
13252.3	4.62	4.88
13277.7	4.88	4.35
13303	5.35	2.3
13328.4	6.25	2.02
13353.8	8.24	2.34
13379.1	8.33	2.86
13404.5	7.65	3.23
13429.8	6.64	3.31
13455.2	5.91	3.17
13480.5	5.82	3
13505.9	6.26	3.3
13531.2	6.84	3.76
13556.6	7.24	4.09
13582	7.39	4.08
13607.3	7.31	3.84
13632.7	7.12	3.73
13658	6.8	4.11
13683.4	6.37	4.96
13708.8	5.77	6.15
13734.1	4.91	5.53
13759.5	3.9	4.26
13784.8	3.08	3.01
13810.2	3.67	2.33
13835.5	4.37	2.25
13860.9	4.7	2.31
13886.3	4.62	2.1
13911.6	4.53	1.48
13937	4.87	2.25
13962.3	5.78	4
13987.7	7.07	6.22
14013	9.16	8.13
14038.4	9.35	9.21
14063.8	9.05	9.47
14089.1	8.57	9.36
14114.5	8.15	9.34
14139.8	7.8	9.34
14165.2	7.37	9.11
14190.6	6.68	8.65
14215.9	4.6	8.09
14241.3	3.71	7.44
14266.6	3.23	6.55
14292	3.14	5.19
14317.4	3.3	1.56
14342.7	3.72	0.32
14368.1	4.51	0
14393.4	5.74	0.02
14418.8	7.11	0.21
14444.1	8.14	0.2
14469.5	7.22	0.05
14494.9	5.64	0
14520.2	3.97	0
14545.6	2.72	0
14570.9	2.01	0
14596.3	1.57	0
14621.6	1.07	0
14647	0	0
14672.4	0.11	0
14697.7	0.85	0
14723.1	1.84	0
14748.4	2.48	0
14773.8	2.35	0
14799.1	1.43	0
14824.5	0	0
14849.9	0	0
14875.2	0	0
14900.6	0	0
14925.9	0	0
14951.3	0	0
14976.6	0	0
15002	0	0
15027.4	0	0
15052.7	0	0
15078.1	0	0
15103.4	0	0
15128.8	0	0
15154.2	0	0
15179.5	0	0
15204.9	0	0
15230.2	0	0
15255.6	0	0
15281	0	0
15306.3	0	0
15331.7	0	0
15357	0	0
15382.4	0	0
15407.7	0	0
15433.1	0	0
15458.5	0	0
15483.8	0	0
15509.2	0	0
15534.5	0	0
15559.9	0	0
15585.2	0	0
15610.6	0	0
15636	0	0
15661.3	0	0
15686.7	0	0
15712	0	0
15737.4	0	0
15762.8	0	0
15788.1	0	0
15813.5	0	0
15838.8	0	0
15864.2	0	0
15889.5	0	0
15914.9	0	0
15940.2	0	0
15965.6	0	0
15991	0	0
16016.3	0	0
16041.7	0	0
16067	0	0
16092.4	0	0
16117.8	0	0
16143.1	0	0
16168.5	0	0
16193.8	0	0
16219.2	0	0
16244.5	0	0
16269.9	0	0
16295.3	0	0
16320.6	0	0
16346	0	0
16371.3	0	0
16396.7	0	0
16422	0	0
16447.4	0	0
16472.8	0	0
16498.1	0	0
16523.5	0	0
16548.8	0	0
16574.2	0	0
16599.6	0	0
16624.9	0	0
16650.3	0	0
16675.6	0	0
16701	0	0
16726.3	0	0
16751.7	0	0
16777.1	0	0
16802.4	0	0
16827.8	0	0
16853.1	0	0
16878.5	0	0
16903.8	0	0
16929.2	0	0
16954.6	0	0
16979.9	0	0
17005.3	0	0
17030.6	0	0
17056	0	0
17081.4	0	0
17106.7	0	0
17132.1	0	0
17157.4	0	0
17182.8	0	0
17208.2	0	0
17233.5	0	0
17258.9	0	0
17284.2	0	0
17309.6	0	0
17334.9	0	0
17360.3	0	0
17385.7	0	0
17411	0	0
17436.4	0	0
17461.7	0	0
17487.1	0	0
17512.4	0	0
17537.8	0	0
17563.2	0	0
17588.5	0	0
17613.9	0	0
17639.2	0	0
17664.6	0	0
17690	0	0
17715.3	0	0
17740.7	0	0
17766	0	0
17791.4	0	0
17816.7	0	0
17842.1	0	0
17867.5	0	0
17892.8	0	0
17918.2	0	0
17943.5	0	0
17968.9	0	0
17994.2	0	0
18019.6	0	0
18045	0	0
18070.3	0	0
18095.7	0	0
18121	0	0
18146.4	0	0
18171.8	0	0
18197.1	0	0
18222.5	0	0
18247.8	0	0
18273.2	0	0
18298.5	0	0
18323.9	0	0
18349.2	0	0
18374.6	0	0
18400	0	0
18425.3	0	0
18450.7	0	0
18476	0	0
18501.4	0	0
18526.8	0	0
18552.1	0	0
18577.5	0	0
18602.8	0	0
18628.2	0	0
18653.5	0	0
18678.9	0	0
18704.3	0	0
18729.6	0	0
18755	0	0
18780.3	0	0
18805.7	0	0
18831	0	0
18856.4	0	0
18881.8	0	0
18907.1	0	0
18932.5	0	0
18957.8	0	0
18983.2	0	0
19008.6	0	0
19033.9	0	0
19059.3	0	0
19084.6	0	0
19110	0	0
19135.3	0	0
19160.7	0	0
19186.1	0	0
19211.4	0	0
19236.8	0	0
19262.1	0	0
19287.5	0	0
19312.8	0	0
19338.2	0	0
19363.6	0	0
19388.9	0	0
19414.3	0	0
19439.6	0	0
19465	0	0
19490.4	0	0
19515.7	0	0
19541.1	0	0
19566.4	0	0
19591.8	0	0
19617.2	0	0
19642.5	0	0
19667.9	0	0
19693.2	0	0
19718.6	0	0
19743.9	0	0
19769.3	0	0
19794.7	0	0
19820	0	0
19845.4	0	0
19870.7	0	0
19896.1	0	0
19921.4	0	0
19946.8	0	0
19972.2	0	0
19997.5	0	0
20022.9	0	0
20048.2	0	0
20073.6	0	0
20099	0	0
20124.3	0	0
20149.7	0	0
20175	0	0
20200.4	0	0
20225.7	0	0
20251.1	0	0
20276.5	0	0
20301.8	0	0
20327.2	0	0
20352.5	0	0
20377.9	0	0
20403.2	0	0
20428.6	0	0
20454	0	0
20479.3	0	0
20504.7	0	0
20530	0	0
20555.4	0	0
20580.8	0	0
20606.1	0	0
20631.5	0	0
20656.8	0	0
20682.2	0	0
20707.5	0	0
20732.9	0	0
20758.2	0	0
20783.6	0	0
20809	0	0
20834.3	0	0
20859.7	0	0
20885	0	0
20910.4	0	0
20935.8	0	0
20961.1	0	0
20986.5	0	0
21011.8	0	0
21037.2	0	0
21062.5	0	0
21087.9	0	0
21113.3	0	0
21138.6	0	0
21164	0	0
21189.3	0	0
21214.7	0	0
21240	0	0
21265.4	0	0
21290.8	0	0
21316.1	0	0
21341.5	0	0
21366.8	0	0
21392.2	0	0
21417.6	0	0
21442.9	0	0
21468.3	0	0
21493.6	0	0
21519	0	0

## Sheet: Figure 2d
Figure 2d - Slight increase in EJC size following Cycloheximide treatment
OB9 cells expressing eIF4A3-C-SmBiT and MAGOH-C-LgBiT are treated or not with cycloheximide for 60'
Lysates are loaded on a 11-54% sucrose gradient and spinned at 38000 RPM in a SW41 rotor
0.25 ml fractions are collected via an ISCO model UA6 reading OD at 254 nm
			Expt 2022 06 19
	Luciferase activity
	RLUs	RLUs			Optical density at 254 nm
Fraction n°	Control	CHX 60		Fraction n°	OD Control	OD Cyclo 60
8	3408.53	2663.08		1	1.88913	1.88913
20.5	7128.34	5299.08		2	2.05228	1.90952
33	11381	8804.98		3	3.00059	1.9707
45.5	9566.21	9058.34		4	3.92851	2.33779
58	10175.8	8674.08		5	3.87752	3.49004
70.5	12041.7	9748.85		6	3.86733	3.91831
83	13731.7	11062.7		7	3.87752	3.92851
95.5	15612.2	10703.6		8	3.87752	3.92851
108	16370.3	10959.4		9	3.88772	3.92851
120.5	21005.3	13127.4		10	3.87752	3.91831
133	24224	13937		11	3.88772	3.90811
145.5	25676.3	14869.3		12	3.88772	3.90811
158	26883.2	18489.5		13	3.88772	3.90811
170.5	30507.8	20858.3		14	3.88772	3.89792
183	38180.9	26064.8		15	3.88772	3.89792
195.5	41696.8	37852.4		16	3.88772	3.89792
208	45488	47571.8		17	3.88772	3.89792
220.5	50545.2	51464.9		18	3.88772	3.89792
233	50454.8	59037.7		19	3.88772	3.90811
245.5	50390.5	56818.7		20	3.89792	3.90811
258	54609.8	72225.8		21	3.89792	3.90811
270.5	48314.1	80973.4		22	3.90811	3.90811
283	40675	90590.6		23	3.90811	3.91831
295.5	37598.9	78086.6		24	3.91831	3.91831
308	35596.2	73519.4		25	3.91831	3.91831
320.5	29846.9	61493.4		26	3.92851	3.92851
333	27630.1	56328.1		27	3.9387	3.92851
345.5	24657.9	41639.2		28	3.82654	3.9387
358	23817.1	35570.9		29	3.68378	3.86733
370.5	23009.3	19333.1		30	3.53083	3.75516
383	19667.8	15826.8		31	3.38807	3.65319
395.5	15389.9	14428.3		32	3.25551	3.54102
408	12274.9	14797.2		33	3.11275	3.43906
420.5	11188.8	9246.88		34	2.9802	3.32689
433	9941.55	5462.34		35	2.86803	3.22492
445.5	8771.54	2933.14		36	2.75586	3.12295
458	9636.27	2358.22		37	2.65389	3.03118
470.5	7806.8	1387.27		38	2.55193	2.92921
483	6076.7	780.023		39	2.46015	2.84764
495.5	3681.62	560.412		40	2.37858	2.76606
508	1950.17	784.824		41	2.3072	2.67429
520.5	1676.13	702.019		42	2.22562	2.59271
533	1326.08	550.812		43	2.16444	2.51114
545.5	1335.08	604.814		44	2.10326	2.42956
558	1119.06	489.61		45	2.05228	2.34799
570.5	278.004	410.406		46	2.00129	2.26641
				47	1.9605	2.19503
SUM =	962344	1.11815e+06		48	1.91972	2.12366
				49	1.87893	2.06247
				50	1.84834	1.9911
				51	1.81775	1.94011
				52	1.78716	1.88913
				53	1.76676	1.84834
				54	1.74637	1.80755
				55	1.72598	1.76676
				56	1.70558	1.73617
				57	1.68519	1.71578
				58	1.6648	1.68519
				59	1.6546	1.6648
				60	1.6342	1.6546
				61	1.62401	1.6342
				62	1.60361	1.62401
				63	1.59342	1.60361
				64	1.58322	1.59342
				65	1.57302	1.58322
				66	1.56283	1.57302
				67	1.55263	1.57302
				68	1.54243	1.56283
				69	1.54243	1.55263
				70	1.53224	1.55263
				71	1.53224	1.54243
				72	1.52204	1.54243
				73	1.52204	1.53224
				74	1.52204	1.53224
				75	1.51184	1.53224
				76	1.51184	1.52204
				77	1.51184	1.51184
				78	1.50164	1.51184
				79	1.50164	1.51184
				80	1.50164	1.50164
				81	1.50164	1.50164
				82	1.50164	1.50164
				83	1.50164	1.50164
				84	1.50164	1.50164
				85	1.50164	1.49145
				86	1.50164	1.49145
				87	1.50164	1.49145
				88	1.50164	1.49145
				89	1.50164	1.48125
				90	1.49145	1.48125
				91	1.50164	1.48125
				92	1.49145	1.48125
				93	1.49145	1.48125
				94	1.49145	1.48125
				95	1.48125	1.48125
				96	1.48125	1.48125
				97	1.48125	1.48125
				98	1.48125	1.47105
				99	1.48125	1.47105
				100	1.47105	1.47105
				101	1.47105	1.47105
				102	1.47105	1.46086
				103	1.46086	1.46086
				104	1.46086	1.46086
				105	1.46086	1.46086
				106	1.47105	1.46086
				107	1.46086	1.46086
				108	1.47105	1.46086
				109	1.46086	1.46086
				110	1.46086	1.46086
				111	1.47105	1.46086
				112	1.47105	1.46086
				113	1.47105	1.46086
				114	1.48125	1.46086
				115	1.48125	1.47105
				116	1.48125	1.47105
				117	1.49145	1.47105
				118	1.49145	1.48125
				119	1.50164	1.48125
				120	1.50164	1.48125
				121	1.50164	1.48125
				122	1.50164	1.48125
				123	1.49145	1.48125
				124	1.50164	1.48125
				125	1.49145	1.48125
				126	1.48125	1.47105
				127	1.48125	1.47105
				128	1.46086	1.47105
				129	1.46086	1.46086
				130	1.45066	1.46086
				131	1.44046	1.45066
				132	1.43027	1.45066
				133	1.42007	1.44046
				134	1.40987	1.44046
				135	1.39968	1.43027
				136	1.39968	1.43027
				137	1.39968	1.42007
				138	1.38948	1.42007
				139	1.37928	1.42007
				140	1.37928	1.42007
				141	1.37928	1.40987
				142	1.36909	1.40987
				143	1.37928	1.39968
				144	1.36909	1.39968
				145	1.36909	1.39968
				146	1.36909	1.38948
				147	1.36909	1.37928
				148	1.36909	1.37928
				149	1.36909	1.37928
				150	1.36909	1.37928
				151	1.36909	1.37928
				152	1.36909	1.37928
				153	1.36909	1.37928
				154	1.36909	1.38948
				155	1.37928	1.39968
				156	1.37928	1.42007
				157	1.39968	1.44046
				158	1.42007	1.46086
				159	1.43027	1.49145
				160	1.46086	1.51184
				161	1.48125	1.53224
				162	1.50164	1.54243
				163	1.52204	1.55263
				164	1.53224	1.55263
				165	1.53224	1.56283
				166	1.52204	1.55263
				167	1.51184	1.54243
				168	1.50164	1.54243
				169	1.48125	1.53224
				170	1.46086	1.52204
				171	1.44046	1.51184
				172	1.43027	1.50164
				173	1.42007	1.49145
				174	1.40987	1.49145
				175	1.40987	1.48125
				176	1.39968	1.47105
				177	1.39968	1.46086
				178	1.39968	1.46086
				179	1.39968	1.46086
				180	1.39968	1.46086
				181	1.39968	1.46086
				182	1.39968	1.46086
				183	1.40987	1.46086
				184	1.40987	1.47105
				185	1.42007	1.49145
				186	1.43027	1.52204
				187	1.46086	1.56283
				188	1.48125	1.6444
				189	1.52204	1.77696
				190	1.59342	1.92992
				191	1.67499	2.10326
				192	1.76676	2.25622
				193	1.85854	2.35819
				194	1.92992	2.41937
				195	1.9707	2.42956
				196	1.9605	2.39897
				197	1.91972	2.34799
				198	1.85854	2.297
				199	1.78716	2.22562
				200	1.70558	2.16444
				201	1.6444	2.10326
				202	1.59342	2.05228
				203	1.55263	2.00129
				204	1.52204	1.95031
				205	1.50164	1.89932
				206	1.48125	1.85854
				207	1.46086	1.81775
				208	1.45066	1.77696
				209	1.44046	1.73617
				210	1.43027	1.70558
				211	1.42007	1.67499
				212	1.42007	1.6342
				213	1.42007	1.60361
				214	1.40987	1.57302
				215	1.39968	1.55263
				216	1.39968	1.53224
				217	1.39968	1.51184
				218	1.38948	1.50164
				219	1.38948	1.49145
				220	1.38948	1.48125
				221	1.38948	1.47105
				222	1.37928	1.46086
				223	1.37928	1.45066
				224	1.36909	1.44046
				225	1.37928	1.43027
				226	1.36909	1.43027
				227	1.36909	1.42007
				228	1.35889	1.42007
				229	1.35889	1.40987
				230	1.35889	1.40987
				231	1.34869	1.39968
				232	1.34869	1.39968
				233	1.33849	1.39968
				234	1.33849	1.38948
				235	1.33849	1.37928
				236	1.33849	1.37928
				237	1.33849	1.37928
				238	1.3283	1.37928
				239	1.33849	1.36909
				240	1.33849	1.36909
				241	1.3283	1.36909
				242	1.3283	1.35889
				243	1.3283	1.35889
				244	1.3283	1.35889
				245	1.3283	1.34869
				246	1.3283	1.33849
				247	1.3283	1.33849
				248	1.3283	1.33849
				249	1.3283	1.33849
				250	1.33849	1.33849
				251	1.33849	1.3283
				252	1.33849	1.3283
				253	1.34869	1.3283
				254	1.36909	1.3283
				255	1.36909	1.3283
				256	1.37928	1.33849
				257	1.38948	1.35889
				258	1.38948	1.36909
				259	1.37928	1.38948
				260	1.37928	1.40987
				261	1.36909	1.42007
				262	1.35889	1.42007
				263	1.35889	1.43027
				264	1.34869	1.42007
				265	1.34869	1.42007
				266	1.33849	1.42007
				267	1.33849	1.39968
				268	1.33849	1.39968
				269	1.33849	1.39968
				270	1.33849	1.37928
				271	1.33849	1.37928
				272	1.3283	1.36909
				273	1.33849	1.36909
				274	1.3283	1.35889
				275	1.3283	1.34869
				276	1.3283	1.34869
				277	1.3283	1.33849
				278	1.3283	1.33849
				279	1.3283	1.33849
				280	1.33849	1.3283
				281	1.3283	1.3283
				282	1.3283	1.3283
				283	1.33849	1.3283
				284	1.33849	1.3181
				285	1.33849	1.3181
				286	1.33849	1.3181
				287	1.33849	1.3181
				288	1.34869	1.3181
				289	1.35889	1.3181
				290	1.36909	1.3283
				291	1.38948	1.33849
				292	1.40987	1.34869
				293	1.43027	1.37928
				294	1.44046	1.39968
				295	1.45066	1.43027
				296	1.45066	1.45066
				297	1.44046	1.46086
				298	1.43027	1.48125
				299	1.42007	1.48125
				300	1.40987	1.48125
				301	1.39968	1.47105
				302	1.38948	1.47105
				303	1.38948	1.46086
				304	1.37928	1.45066
				305	1.37928	1.45066
				306	1.37928	1.44046
				307	1.37928	1.43027
				308	1.36909	1.42007
				309	1.36909	1.42007
				310	1.36909	1.40987
				311	1.36909	1.39968
				312	1.36909	1.39968
				313	1.36909	1.38948
				314	1.36909	1.38948
				315	1.36909	1.37928
				316	1.36909	1.38948
				317	1.36909	1.38948
				318	1.36909	1.37928
				319	1.36909	1.37928
				320	1.36909	1.37928
				321	1.37928	1.38948
				322	1.38948	1.40987
				323	1.39968	1.42007
				324	1.42007	1.44046
				325	1.44046	1.46086
				326	1.46086	1.48125
				327	1.48125	1.49145
				328	1.49145	1.50164
				329	1.50164	1.50164
				330	1.49145	1.50164
				331	1.47105	1.50164
				332	1.46086	1.49145
				333	1.44046	1.48125
				334	1.42007	1.47105
				335	1.42007	1.46086
				336	1.39968	1.45066
				337	1.38948	1.44046
				338	1.37928	1.43027
				339	1.36909	1.42007
				340	1.36909	1.42007
				341	1.35889	1.40987
				342	1.34869	1.39968
				343	1.34869	1.39968
				344	1.34869	1.38948
				345	1.33849	1.38948
				346	1.33849	1.37928
				347	1.33849	1.37928
				348	1.3283	1.37928
				349	1.3283	1.37928
				350	1.33849	1.37928
				351	1.33849	1.38948
				352	1.34869	1.39968
				353	1.36909	1.42007
				354	1.38948	1.43027
				355	1.40987	1.45066
				356	1.42007	1.46086
				357	1.44046	1.46086
				358	1.45066	1.45066
				359	1.44046	1.45066
				360	1.43027	1.43027
				361	1.42007	1.42007
				362	1.39968	1.39968
				363	1.36909	1.38948
				364	1.34869	1.37928
				365	1.3283	1.36909
				366	1.3181	1.35889
				367	1.3079	1.34869
				368	1.29771	1.33849
				369	1.29771	1.33849
				370	1.29771	1.33849
				371	1.3079	1.34869
				372	1.3283	1.34869
				373	1.34869	1.35889
				374	1.37928	1.37928
				375	1.39968	1.38948
				376	1.40987	1.39968
				377	1.40987	1.40987
				378	1.39968	1.42007
				379	1.37928	1.42007
				380	1.35889	1.42007
				381	1.33849	1.39968
				382	1.3283	1.38948
				383	1.3283	1.36909
				384	1.3181	1.35889
				385	1.3181	1.34869
				386	1.3283	1.33849
				387	1.33849	1.33849
				388	1.35889	1.33849
				389	1.36909	1.34869
				390	1.37928	1.35889
				391	1.39968	1.36909
				392	1.38948	1.36909
				393	1.37928	1.37928
				394	1.36909	1.36909
				395	1.35889	1.35889
				396	1.35889	1.35889
				397	1.35889	1.34869
				398	1.35889	1.33849
				399	1.35889	1.33849
				400	1.36909	1.34869
				401	1.36909	1.34869
				402	1.36909	1.35889
				403	1.36909	1.35889
				404	1.36909	1.35889
				405	1.37928	1.36909
				406	1.37928	1.36909
				407	1.38948	1.36909
				408	1.38948	1.35889
				409	1.39968	1.35889
				410	1.39968	1.35889
				411	1.39968	1.35889
				412	1.40987	1.35889
				413	1.40987	1.36909
				414	1.40987	1.36909
				415	1.42007	1.36909
				416	1.42007	1.36909
				417	1.42007	1.36909
				418	1.42007	1.36909
				419	1.43027	1.37928
				420	1.43027	1.36909
				421	1.43027	1.37928
				422	1.43027	1.36909
				423	1.43027	1.37928
				424	1.44046	1.37928
				425	1.44046	1.37928
				426	1.44046	1.37928
				427	1.44046	1.37928
				428	1.44046	1.37928
				429	1.45066	1.37928
				430	1.44046	1.37928
				431	1.44046	1.37928
				432	1.44046	1.37928
				433	1.44046	1.37928
				434	1.44046	1.37928
				435	1.44046	1.37928
				436	1.44046	1.37928
				437	1.43027	1.37928
				438	1.43027	1.37928
				439	1.43027	1.37928
				440	1.43027	1.37928
				441	1.42007	1.37928
				442	1.42007	1.37928
				443	1.42007	1.37928
				444	1.42007	1.36909
				445	1.42007	1.36909
				446	1.40987	1.36909
				447	1.40987	1.36909
				448	1.40987	1.36909
				449	1.39968	1.36909
				450	1.39968	1.36909
				451	1.39968	1.35889
				452	1.38948	1.35889
				453	1.38948	1.35889
				454	1.37928	1.35889
				455	1.37928	1.34869
				456	1.37928	1.34869
				457	1.36909	1.33849
				458	1.36909	1.33849
				459	1.36909	1.33849
				460	1.35889	1.33849
				461	1.35889	1.3283
				462	1.35889	1.3283
				463	1.34869	1.3283
				464	1.34869	1.3181
				465	1.34869	1.3181
				466	1.33849	1.3181
				467	1.33849	1.3181
				468	1.3283	1.3079
				469	1.3283	1.3079
				470	1.3181	1.3079
				471	1.3181	1.3079
				472	1.3181	1.29771
				473	1.3079	1.29771
				474	1.3079	1.29771
				475	1.29771	1.29771
				476	1.29771	1.29771
				477	1.29771	1.29771
				478	1.29771	1.29771
				479	1.29771	1.29771
				480	1.28751	1.28751
				481	1.28751	1.27731
				482	1.28751	1.27731
				483	1.28751	1.27731
				484	1.28751	1.26712
				485	1.27731	1.26712
				486	1.27731	1.26712
				487	1.27731	1.25692
				488	1.26712	1.25692
				489	1.26712	1.25692
				490	1.26712	1.25692
				491	1.26712	1.24672
				492	1.25692	1.24672
				493	1.25692	1.24672
				494	1.25692	1.23653
				495	1.24672	1.23653
				496	1.24672	1.23653
				497	1.23653	1.22633
				498	1.23653	1.22633
				499	1.23653	1.22633
				500	1.23653	1.22633
				501	1.23653	1.22633
				502	1.23653	1.23653
				503	1.23653	1.23653
				504	1.23653	1.22633
				505	1.23653	1.22633
				506	1.23653	1.22633
				507	1.24672	1.21613
				508	1.24672	1.21613
				509	1.24672	1.21613
				510	1.24672	1.22633
				511	1.24672	1.22633
				512	1.25692	1.23653
				513	1.25692	1.23653
				514	1.25692	1.23653
				515	1.25692	1.24672
				516	1.26712	1.24672
				517	1.26712	1.24672
				518	1.26712	1.24672
				519	1.27731	1.25692
				520	1.27731	1.25692
				521	1.27731	1.26712
				522	1.28751	1.26712
				523	1.28751	1.26712
				524	1.28751	1.26712
				525	1.28751	1.27731
				526	1.28751	1.27731
				527	1.29771	1.28751
				528	1.29771	1.28751
				529	1.29771	1.28751
				530	1.29771	1.28751
				531	1.3079	1.29771
				532	1.3079	1.29771
				533	1.3079	1.29771
				534	1.3079	1.29771
				535	1.3181	1.29771
				536	1.3181	1.29771
				537	1.3181	1.29771
				538	1.3181	1.3079
				539	1.3283	1.3079
				540	1.3283	1.3079
				541	1.3283	1.3181
				542	1.33849	1.3181
				543	1.33849	1.3181
				544	1.33849	1.3283
				545	1.33849	1.3181
				546	1.33849	1.3283
				547	1.33849	1.3283
				548	1.34869	1.3283
				549	1.34869	1.33849
				550	1.34869	1.33849
				551	1.34869	1.33849
				552	1.35889	1.33849
				553	1.35889	1.33849
				554	1.35889	1.34869
				555	1.35889	1.33849
				556	1.35889	1.34869
				557	1.36909	1.34869
				558	1.36909	1.34869
				559	1.36909	1.34869
				560	1.36909	1.35889
				561	1.37928	1.36909
				562	1.37928	1.36909
				563	1.38948	1.36909
				564	1.39968	1.36909
				565	1.39968	1.36909
				566	1.40987	1.37928
				567	1.42007	1.37928
				568	1.42007	1.38948
				569	1.42007	1.39968
				570	1.42007	1.40987
				571	1.42007	1.40987
				572	1.43027	1.40987
				573	1.42007	1.40987
				574	1.43027	1.42007
				575	1.43027	1.42007
				576	1.43027	1.42007
				577	1.43027	1.42007
				578	1.43027	1.42007
				579	1.43027	1.43027
				580	1.44046	1.42007
				581	1.45066	1.42007
				582	1.46086	1.43027
				583	1.47105	1.44046
				584	1.49145	1.45066
				585	1.52204	1.48125
				586	1.59342	1.51184
				587	1.69539	1.58322
				588	1.84834	1.68519
				589		1.83814
				590		2.02169
				591		2.21543
				592		2.39897
				8
				20.5
				33
				45.5
				58
				70.5
				83
				95.5
				108
				120.5
				133
				145.5
				158
				170.5
				183
				195.5
				208
				220.5
				233
				245.5
				258
				270.5
				283
				295.5
				308
				320.5
				333
				345.5
				358
				370.5
				383
				395.5
				408
				420.5
				433
				445.5
				458
				470.5
				483
				495.5
				508
				520.5
				533
				545.5
				558
				570.5

## Sheet: Figure 2e
Figure 2e - Slight increase in EJC size following Harringtonine treatment
OB9 cells expressing eIF4A3-C-SmBiT and MAGOH-C-LgBiT are treated or not with cycloheximide for 15' or 60'
Lysates are loaded on a 11-54% sucrose gradient and spinned at 38000 RPM in a SW41 rotor
0.25 ml fractions are collected via an ISCO model UA6 reading OD at 254 nm									Expt 2022 05 29
	LUCIFERASE ACTIVITIES
Fraction n°	Control	Harr 15'	Harr 60'		Fraction	OD control 2	OD Harr 60'
6.15	5673.65	5582.43	2273.24		1	1.91972	2.09307
18.2167	12337.2	21896	5249.27		2	2.39897	2.66409
30.2833	29798.8	24597.8	10326.9		3	2.48055	3.82654
42.35	28652.8	25081.9	11360.9		4	2.70488	3.91831
54.4167	34119.7	29211.2	11508.1		5	3.68378	3.89792
66.4833	46474.8	32123.4	13389.2		6	3.90811	3.88772
78.55	56164.4	34252.9	16445.4		7	3.88772	3.87752
90.6167	63056.6	43757.9	20866		8	3.85713	3.86733
102.683	71363.8	43877.4	22841		9	3.85713	3.85713
114.75	79210.1	51794.1	27597		10	3.85713	3.85713
126.817	80132	57521.8	32384.2		11	3.85713	3.84693
138.883	78969.5	66809.7	33929.9		12	3.85713	3.84693
150.95	86711.9	63803.7	37907		13	3.84693	3.84693
163.017	90528.5	88281	38326.4		14	3.84693	3.84693
175.083	105877	132273	63582.4		15	3.84693	3.84693
187.15	110451	160771	109267		16	3.84693	3.84693
199.217	120876	180277	152068		17	3.85713	3.84693
211.283	119657	183938	169572		18	3.85713	3.85713
223.35	117888	204665	191687		19	3.86733	3.85713
235.417	114938	218071	180529		20	3.86733	3.85713
247.483	122443	259270	256801		21	3.86733	3.86733
259.55	113766	224255	297023		22	3.87752	3.87752
271.617	105879	212895	271306		23	3.88772	3.88772
283.683	91167.4	205235	260438		24	3.89792	3.89792
295.75	82485.6	164363	238080		25	3.90811	3.90811
307.817	74371.8	156207	195345		26	3.90811	3.91831
319.883	64176.3	129618	171541		27	3.91831	3.92851
331.95	56528.1	113082	147387		28	3.92851	3.9387
344.017	53919.6	95483.6	121226		29	3.9387	3.85713
356.083	48306.8	77241.5	108402		30	3.76536	3.70418
368.15	43649.6	52772.8	81559.8		31	3.59201	3.55122
380.217	38426.6	37840.8	55764.7		32	3.42886	3.42886
392.283	28684.8	26888.2	38323.4		33	3.27591	3.2963
404.35	26162.4	20193.7	27405.5		34	3.12295	3.18413
416.417	21900.2	16149	22239.7		35	2.9802	3.08216
428.483	19632.7	13686.6	19302.1		36	2.84764	2.9802
440.55	18642.5	11176.7	15922.7		37	2.72527	2.88842
452.617	17248.8	9338.01	12857.6		38	2.6233	2.79665
464.683	14577.3	5839.57	10649.2		39	2.52134	2.71508
476.75	9947.03	4075.76	7024.27		40	2.42956	2.6335
488.817	5384.86	3304.5	4580.97		41	2.34799	2.56212
500.883	4250.35	2350.25	3189.47		42	2.27661	2.50094
512.95	3469.06	2084.2	2684.33		43	2.21543	2.43976
525.017	2643.83	1286.08	2252.23		44	2.15425	2.36838
537.083	1349.59	875.035	1257.07		45	2.11346	2.3072
549.15	403.509	348.006	718.024		46	2.07267	2.24602
					47	2.03188	2.19503
SUM	2.5223e+06	3.51445e+06	3.52439e+06		48	1.9911	2.14405
					49	1.9605	2.10326
					50	1.92992	2.06247
					51	1.89932	2.01149
					52	1.87893	1.9809
					53	1.85854	1.95031
					54	1.82795	1.90952
					55	1.81775	1.88913
					56	1.79736	1.85854
					57	1.78716	1.83814
					58	1.76676	1.81775
					59	1.74637	1.79736
					60	1.74637	1.78716
					61	1.72598	1.75657
					62	1.71578	1.74637
					63	1.70558	1.73617
					64	1.69539	1.71578
					65	1.68519	1.70558
					66	1.67499	1.69539
					67	1.6648	1.68519
					68	1.6648	1.67499
					69	1.6546	1.6648
					70	1.6444	1.6648
					71	1.6444	1.6648
					72	1.6342	1.6546
					73	1.62401	1.6444
					74	1.62401	1.6444
					75	1.62401	1.6444
					76	1.61381	1.6342
					77	1.61381	1.6342
					78	1.60361	1.62401
					79	1.60361	1.62401
					80	1.60361	1.62401
					81	1.59342	1.61381
					82	1.59342	1.61381
					83	1.59342	1.60361
					84	1.58322	1.60361
					85	1.58322	1.59342
					86	1.58322	1.59342
					87	1.58322	1.59342
					88	1.58322	1.58322
					89	1.58322	1.58322
					90	1.58322	1.57302
					91	1.58322	1.57302
					92	1.58322	1.56283
					93	1.58322	1.56283
					94	1.58322	1.56283
					95	1.58322	1.55263
					96	1.58322	1.55263
					97	1.58322	1.55263
					98	1.59342	1.55263
					99	1.59342	1.55263
					100	1.60361	1.55263
					101	1.60361	1.55263
					102	1.61381	1.56283
					103	1.62401	1.56283
					104	1.6342	1.57302
					105	1.6444	1.57302
					106	1.6546	1.58322
					107	1.6648	1.58322
					108	1.6648	1.59342
					109	1.6648	1.60361
					110	1.6648	1.61381
					111	1.6648	1.62401
					112	1.6648	1.62401
					113	1.6648	1.62401
					114	1.6546	1.6444
					115	1.6546	1.6444
					116	1.6444	1.6444
					117	1.6342	1.6444
					118	1.62401	1.6444
					119	1.62401	1.6342
					120	1.62401	1.62401
					121	1.61381	1.62401
					122	1.61381	1.62401
					123	1.60361	1.61381
					124	1.59342	1.60361
					125	1.59342	1.59342
					126	1.59342	1.58322
					127	1.58322	1.57302
					128	1.58322	1.57302
					129	1.58322	1.57302
					130	1.57302	1.56283
					131	1.57302	1.56283
					132	1.57302	1.55263
					133	1.56283	1.55263
					134	1.56283	1.55263
					135	1.56283	1.55263
					136	1.55263	1.54243
					137	1.55263	1.55263
					138	1.55263	1.55263
					139	1.54243	1.54243
					140	1.54243	1.55263
					141	1.54243	1.55263
					142	1.54243	1.56283
					143	1.53224	1.55263
					144	1.54243	1.56283
					145	1.53224	1.56283
					146	1.54243	1.57302
					147	1.54243	1.57302
					148	1.56283	1.58322
					149	1.57302	1.60361
					150	1.58322	1.62401
					151	1.59342	1.6546
					152	1.61381	1.68519
					153	1.62401	1.72598
					154	1.6342	1.74637
					155	1.6444	1.77696
					156	1.6546	1.78716
					157	1.6546	1.79736
					158	1.6444	1.79736
					159	1.6444	1.79736
					160	1.6444	1.78716
					161	1.6342	1.78716
					162	1.62401	1.77696
					163	1.61381	1.77696
					164	1.60361	1.77696
					165	1.59342	1.76676
					166	1.58322	1.75657
					167	1.57302	1.75657
					168	1.56283	1.74637
					169	1.55263	1.74637
					170	1.54243	1.73617
					171	1.54243	1.72598
					172	1.53224	1.72598
					173	1.53224	1.72598
					174	1.53224	1.72598
					175	1.53224	1.71578
					176	1.53224	1.72598
					177	1.53224	1.69539
					178	1.54243	1.71578
					179	1.56283	1.71578
					180	1.60361	1.71578
					181	1.6444	1.72598
					182	1.71578	1.72598
					183	1.81775	1.74637
					184	1.92992	1.78716
					185	2.04208	1.84834
					186	2.15425	1.9605
					187	2.23582	2.13385
					188	2.297	2.39897
					189	2.3174	2.74567
					190	2.3072	3.11275
					191	2.27661	3.43906
					192	2.22562	3.70418
					193	2.16444	3.84693
					194	2.09307	3.89792
					195	2.01149	3.85713
					196	1.94011	3.72457
					197	1.86873	3.54102
					198	1.81775	3.33709
					199	1.75657	3.11275
					200	1.72598	2.91901
					201	1.68519	2.74567
					202	1.6546	2.60291
					203	1.62401	2.48055
					204	1.60361	2.37858
					205	1.58322	2.297
					206	1.56283	2.22562
					207	1.55263	2.16444
					208	1.54243	2.11346
					209	1.53224	2.05228
					210	1.52204	2.01149
					211	1.50164	1.9809
					212	1.50164	1.94011
					213	1.50164	1.90952
					214	1.49145	1.86873
					215	1.49145	1.84834
					216	1.48125	1.81775
					217	1.48125	1.78716
					218	1.47105	1.76676
					219	1.47105	1.74637
					220	1.47105	1.72598
					221	1.46086	1.70558
					222	1.46086	1.68519
					223	1.46086	1.6648
					224	1.46086	1.6444
					225	1.46086	1.62401
					226	1.45066	1.61381
					227	1.45066	1.59342
					228	1.45066	1.58322
					229	1.45066	1.57302
					230	1.45066	1.56283
					231	1.45066	1.55263
					232	1.44046	1.54243
					233	1.44046	1.54243
					234	1.44046	1.53224
					235	1.44046	1.52204
					236	1.43027	1.52204
					237	1.43027	1.51184
					238	1.43027	1.51184
					239	1.43027	1.50164
					240	1.42007	1.50164
					241	1.42007	1.50164
					242	1.42007	1.50164
					243	1.42007	1.50164
					244	1.42007	1.50164
					245	1.43027	1.50164
					246	1.43027	1.50164
					247	1.44046	1.50164
					248	1.45066	1.51184
					249	1.46086	1.51184
					250	1.46086	1.51184
					251	1.46086	1.52204
					252	1.47105	1.52204
					253	1.46086	1.53224
					254	1.46086	1.55263
					255	1.45066	1.56283
					256	1.45066	1.58322
					257	1.44046	1.61381
					258	1.44046	1.62401
					259	1.43027	1.6444
					260	1.43027	1.6546
					261	1.42007	1.6546
					262	1.42007	1.6444
					263	1.42007	1.6342
					264	1.42007	1.62401
					265	1.42007	1.60361
					266	1.42007	1.58322
					267	1.42007	1.57302
					268	1.42007	1.56283
					269	1.40987	1.54243
					270	1.40987	1.54243
					271	1.40987	1.53224
					272	1.40987	1.52204
					273	1.40987	1.51184
					274	1.39968	1.51184
					275	1.39968	1.50164
					276	1.39968	1.50164
					277	1.39968	1.49145
					278	1.39968	1.49145
					279	1.40987	1.48125
					280	1.42007	1.48125
					281	1.43027	1.48125
					282	1.45066	1.47105
					283	1.48125	1.47105
					284	1.50164	1.47105
					285	1.51184	1.47105
					286	1.52204	1.47105
					287	1.53224	1.47105
					288	1.52204	1.48125
					289	1.52204	1.48125
					290	1.50164	1.48125
					291	1.50164	1.49145
					292	1.49145	1.50164
					293	1.48125	1.51184
					294	1.48125	1.53224
					295	1.48125	1.54243
					296	1.47105	1.55263
					297	1.47105	1.56283
					298	1.47105	1.56283
					299	1.46086	1.56283
					300	1.46086	1.55263
					301	1.46086	1.54243
					302	1.45066	1.54243
					303	1.46086	1.53224
					304	1.45066	1.52204
					305	1.45066	1.52204
					306	1.45066	1.51184
					307	1.45066	1.50164
					308	1.45066	1.50164
					309	1.46086	1.50164
					310	1.47105	1.49145
					311	1.49145	1.49145
					312	1.51184	1.49145
					313	1.54243	1.49145
					314	1.57302	1.49145
					315	1.58322	1.48125
					316	1.59342	1.48125
					317	1.58322	1.48125
					318	1.57302	1.48125
					319	1.55263	1.48125
					320	1.54243	1.47105
					321	1.53224	1.48125
					322	1.52204	1.48125
					323	1.51184	1.48125
					324	1.50164	1.48125
					325	1.49145	1.48125
					326	1.49145	1.48125
					327	1.48125	1.48125
					328	1.47105	1.48125
					329	1.47105	1.48125
					330	1.46086	1.48125
					331	1.46086	1.48125
					332	1.46086	1.45066
					333	1.46086	1.46086
					334	1.46086	1.46086
					335	1.46086	1.46086
					336	1.46086	1.45066
					337	1.48125	1.45066
					338	1.50164	1.44046
					339	1.51184	1.44046
					340	1.54243	1.43027
					341	1.56283	1.43027
					342	1.58322	1.42007
					343	1.59342	1.42007
					344	1.58322	1.42007
					345	1.57302	1.42007
					346	1.55263	1.42007
					347	1.52204	1.40987
					348	1.50164	1.40987
					349	1.49145	1.40987
					350	1.47105	1.40987
					351	1.46086	1.40987
					352	1.46086	1.40987
					353	1.45066	1.40987
					354	1.45066	1.39968
					355	1.46086	1.39968
					356	1.47105	1.39968
					357	1.48125	1.39968
					358	1.50164	1.38948
					359	1.52204	1.38948
					360	1.54243	1.37928
					361	1.55263	1.37928
					362	1.56283	1.37928
					363	1.57302	1.36909
					364	1.56283	1.36909
					365	1.55263	1.36909
					366	1.53224	1.35889
					367	1.51184	1.35889
					368	1.50164	1.35889
					369	1.49145	1.34869
					370	1.48125	1.34869
					371	1.47105	1.34869
					372	1.46086	1.34869
					373	1.48125	1.34869
					374	1.49145	1.34869
					375	1.50164	1.34869
					376	1.51184	1.34869
					377	1.53224	1.34869
					378	1.53224	1.34869
					379	1.54243	1.34869
					380	1.53224	1.33849
					381	1.51184	1.33849
					382	1.50164	1.33849
					383	1.49145	1.34869
					384	1.48125	1.34869
					385	1.48125	1.34869
					386	1.49145	1.34869
					387	1.49145	1.34869
					388	1.50164	1.34869
					389	1.51184	1.34869
					390	1.52204	1.34869
					391	1.52204	1.34869
					392	1.52204	1.34869
					393	1.52204	1.34869
					394	1.51184	1.34869
					395	1.51184	1.34869
					396	1.50164	1.35889
					397	1.50164	1.34869
					398	1.50164	1.35889
					399	1.50164	1.35889
					400	1.50164	1.35889
					401	1.50164	1.36909
					402	1.51184	1.35889
					403	1.51184	1.36909
					404	1.52204	1.36909
					405	1.52204	1.36909
					406	1.52204	1.36909
					407	1.51184	1.36909
					408	1.51184	1.37928
					409	1.51184	1.37928
					410	1.51184	1.37928
					411	1.50164	1.37928
					412	1.50164	1.37928
					413	1.51184	1.38948
					414	1.51184	1.38948
					415	1.51184	1.38948
					416	1.52204	1.38948
					417	1.51184	1.39968
					418	1.51184	1.39968
					419	1.51184	1.39968
					420	1.51184	1.39968
					421	1.51184	1.39968
					422	1.50164	1.39968
					423	1.50164	1.39968
					424	1.50164	1.39968
					425	1.50164	1.39968
					426	1.50164	1.39968
					427	1.51184	1.39968
					428	1.51184	1.39968
					429	1.51184	1.39968
					430	1.51184	1.39968
					431	1.50164	1.38948
					432	1.50164	1.38948
					433	1.50164	1.38948
					434	1.50164	1.38948
					435	1.50164	1.38948
					436	1.50164	1.37928
					437	1.50164	1.37928
					438	1.50164	1.37928
					439	1.49145	1.37928
					440	1.49145	1.37928
					441	1.49145	1.37928
					442	1.49145	1.37928
					443	1.49145	1.36909
					444	1.48125	1.36909
					445	1.48125	1.36909
					446	1.48125	1.36909
					447	1.47105	1.36909
					448	1.47105	1.35889
					449	1.46086	1.35889
					450	1.46086	1.34869
					451	1.46086	1.34869
					452	1.46086	1.34869
					453	1.45066	1.34869
					454	1.45066	1.33849
					455	1.45066	1.33849
					456	1.44046	1.3283
					457	1.44046	1.3283
					458	1.44046	1.3283
					459	1.43027	1.3181
					460	1.43027	1.3181
					461	1.43027	1.3181
					462	1.42007	1.3079
					463	1.42007	1.3079
					464	1.42007	1.29771
					465	1.42007	1.29771
					466	1.40987	1.29771
					467	1.40987	1.28751
					468	1.40987	1.28751
					469	1.40987	1.28751
					470	1.39968	1.28751
					471	1.39968	1.27731
					472	1.39968	1.27731
					473	1.39968	1.26712
					474	1.38948	1.26712
					475	1.37928	1.26712
					476	1.37928	1.26712
					477	1.37928	1.26712
					478	1.36909	1.26712
					479	1.36909	1.26712
					480	1.36909	1.26712
					481	1.35889	1.26712
					482	1.35889	1.26712
					483	1.35889	1.26712
					484	1.35889	1.26712
					485	1.35889	1.26712
					486	1.34869	1.26712
					487	1.34869	1.26712
					488	1.34869	1.26712
					489	1.33849	1.26712
					490	1.33849	1.26712
					491	1.33849	1.26712
					492	1.34869	1.27731
					493	1.33849	1.27731
					494	1.33849	1.27731
					495	1.33849	1.28751
					496	1.34869	1.28751
					497	1.33849	1.28751
					498	1.33849	1.28751
					499	1.33849	1.28751
					500	1.33849	1.28751
					501	1.33849	1.29771
					502	1.33849	1.29771
					503	1.33849	1.29771
					504	1.33849	1.29771
					505	1.33849	1.29771
					506	1.33849	1.3079
					507	1.33849	1.3079
					508	1.33849	1.3079
					509	1.34869	1.3181
					510	1.34869	1.3181
					511	1.34869	1.3181
					512	1.35889	1.3181
					513	1.35889	1.3283
					514	1.36909	1.3283
					515	1.36909	1.3283
					516	1.36909	1.33849
					517	1.36909	1.33849
					518	1.36909	1.33849
					519	1.36909	1.33849
					520	1.37928	1.33849
					521	1.37928	1.34869
					522	1.37928	1.34869
					523	1.37928	1.34869
					524	1.38948	1.35889
					525	1.38948	1.35889
					526	1.38948	1.35889
					527	1.39968	1.36909
					528	1.39968	1.36909
					529	1.39968	1.36909
					530	1.39968	1.36909
					531	1.40987	1.36909
					532	1.40987	1.37928
					533	1.40987	1.37928
					534	1.40987	1.37928
					535	1.42007	1.37928
					536	1.42007	1.37928
					537	1.42007	1.37928
					538	1.42007	1.38948
					539	1.43027	1.38948
					540	1.43027	1.38948
					541	1.44046	1.39968
					542	1.44046	1.39968
					543	1.44046	1.39968
					544	1.45066	1.40987
					545	1.45066	1.40987
					546	1.46086	1.40987
					547	1.46086	1.40987
					548	1.47105	1.40987
					549	1.48125	1.42007
					550	1.49145	1.42007
					551	1.50164	1.42007
					552	1.50164	1.42007
					553	1.51184	1.43027
					554	1.52204	1.43027
					555	1.53224	1.44046
					556	1.54243	1.45066
					557	1.56283	1.46086
					558	1.58322
					559	1.61381
					560	1.6342
					561	1.6546
					562	1.67499
					563	1.69539
					564	1.72598
					565	1.75657
					566	1.77696
					567	1.79736
					568	1.83814
					569	1.86873
					570	1.92992
					571	1.9809
					572	2.04208
					573	2.12366
					574	2.21543
					575	2.3174
					576	2.43976
					6.15
					18.2167
					30.2833
					42.35
					54.4167
					66.4833
					78.55
					90.6167
					102.683
					114.75
					126.817
					138.883
					150.95
					163.017
					175.083
					187.15
					199.217
					211.283
					223.35
					235.417
					247.483
					259.55
					271.617
					283.683
					295.75
					307.817
					319.883
					331.95
					344.017
					356.083
					368.15
					380.217
					392.283
					404.35
					416.417
					428.483
					440.55
					452.617
					464.683
					476.75
					488.817
					500.883
					512.95
					525.017
					537.083
					549.15

## Sheet: Figure 3a
Figure 3a - Addition of NaCl does not significantly affect the EJC-NanoBiT size
OB9 cell lysates are incubated at 4°C +/- NaCl (600 mM)
RNA is detected after mixing SYBR green to samples of each fractions and measuring fluorescence at 540 nm (390 nm excitation)
		Fluorescence		Luciferase activity
		540 nm	540 nm	RLUs	RLUs		Expt. 2023 04 12
	Fraction n°	Control	+ NaCl	Control	+ NaCl
	1	19636	22513	9088	11760
	2	17293	18920	24128	25256
	3	16351	17047	32392	30696
	4	11892	10006	31648	31520
	5	6633	7628	28344	34776
	6	5460	8689	26904	37728
	7	4746	10760	27704	45584
	8	4685	12617	28600	50648
	9	6427	13771	31536	64416
	10	7008	13207	39928	76104
	11	5427	12699	49712	92120
	12	5737	20824	53112	141328
	13	9609	28711	63744	164496
	14	11768	28431	75464	215880
	15	10888	33583	87392	278800
	16	41292	36359	172800	369544
	17	38259	32232	231040	386720
	18	38089	26046	261184	392392
	19	24169	17701	296240	382280
	20	22371	13286	296408	347368
	21	13758	11596	327272	305752
	22	11919	9897	320152	275376
	23	9217	8189	302792	250688
	24	7843	7716	271152	211312
	25	7856	7840	266232	187992
	26	8739	6488	258752	171600
	27	7650	7315	225832	160720
	28	9969	8814	213616	149712
	29	9957	8108	176384	129184
	30	10005	7761	174944	121352
	31	7792	7556	122816	112784
	32	8539	7326	120520	100568
	33	8594	6308	106328	91592
	34	7366	6755	77240	92656
	35	8094	5875	70048	82592
	36	7631	5519	65536	74928
	37	7347	6095	58376	70944
	38	7216	5658	60936	69864
	39	7125	6006	69896	86008

[truncated: 20 more sheets: Figure 3b, Figure 3c, Figure 3d, Figure 4a, Figure 4b, Figure 4e, Figure 4f, Figure 5b 5c, Figure 5d, Figure 5e, Figure 5f, Figure 5g-i, Figure 6a,b, Figure 6c-e, Figure 6f-h, Suppl Figure 1b, Suppl Figure 1c, Suppl Figure 1e, Suppl Figure 2c-e, Suppl Figure 2f-h]
